# Supplementary material for: ChIP-Seq analysis of the adult male mouse brain after developmental exposure to arsenic
Source: Data Brief. 2015 Sep 9;5:248–54. doi: 10.1016/j.dib.2015.08.037 (PMC4589800; doi:10.1016/j.dib.2015.08.037)
Supplement: Supplementary file 1 — Supplementary material [file mmc1.xlsx]

## Sheet: Sheet1
TABLE 1: H3K4me3 ChIP-Seq for arsenic-exposed adult male dentate gyrus (PD70), Arsenic sample 1
PeakID (cmd=annotatePeaks.pl Arsenic1-input_histone mm10)	Chr	Start	End	Strand	Peak Score	Focus Ratio/Region Size	Annotation	Detailed Annotation	Distance to TSS	Nearest PromoterID	Entrez ID	Nearest Unigene	Nearest Refseq	Nearest Ensembl	Gene Name	Gene Alias	Gene Description	Gene Type
chr5-4788	chr5	142813079	142823648	+	339.8	10569	promoter-TSS (NM_178242)	promoter-TSS (NM_178242)	-976	NM_178242	231861	Mm.354649	NM_178242	ENSMUSG00000039477	Tnrc18	BC025631|EG381742|Zfp469	trinucleotide repeat containing 18	protein-coding
chr11-9247	chr11	24074317	24082520	+	251.4	8203	exon (NM_001159289, exon 1 of 5)	exon (NM_001159289, exon 1 of 5)	362	NM_001242934	14025	Mm.53687	NM_016707	ENSMUSG00000000861	Bcl11a	2810047E18Rik|BCL-11A|Ctip1|D930021L15Rik|Evi9|Evi9a|Evi9b|Evi9c|mKIAA1809	B cell CLL/lymphoma 11A (zinc finger protein)	protein-coding
chr17-6402	chr17	34116364	34123576	+	237.8	7212	promoter-TSS (NR_037970)	promoter-TSS (NR_037970)	-70	NR_037970	14312	Mm.3444	NM_010238	ENSMUSG00000024335	Brd2	AW228947|D17H6S113E|Frg-1|Fsrg-1|Fsrg1|Nat|Ring3|Rnf3|mKIAA4005	bromodomain containing 2	protein-coding
chr9-6733	chr9	62340306	62345553	+	224.5	5247	intron (NM_009672, intron 1 of 6)	CpG	1586	NM_009672	11737	Mm.269088	NM_009672	ENSMUSG00000032249	Anp32a	Anp32|I1PP2A|LANP|PHAP1|W91701|pp32	acidic (leucine-rich) nuclear phosphoprotein 32 family, member A	protein-coding
chr4-8588	chr4	126748012	126755222	+	219.1	7210	intron (NM_011986, intron 2 of 6)	intron (NM_011986, intron 2 of 6)	1812	NM_011986	26562	Mm.206206	NM_011986	ENSMUSG00000028833	Ncdn	AU042419|MMS10-AE|Ms10ae|mKIAA0607|norbin	neurochondrin	protein-coding
chr5-9625	chr5	23431284	23437484	+	216.6	6200	promoter-TSS (NR_040469)	promoter-TSS (NR_040469)	-31	NR_040469	269630	Mm.425231	NR_040469	ENSMUSG00000073147	5031425E22Rik	-	RIKEN cDNA 5031425E22 gene	ncRNA
chr11-10182	chr11	94989120	94994924	+	215.5	5804	exon (NM_172261, exon 1 of 10)	exon (NM_172261, exon 1 of 10)	810	NM_172261	217124	Mm.229087	NM_172261	ENSMUSG00000038976	Ppp1r9b	SPL|Spn	protein phosphatase 1, regulatory subunit 9B	protein-coding
chr10-8011	chr10	42273408	42278959	+	209.4	5551	intron (NM_019740, intron 1 of 3)	CpG-1005	559	NM_019740	56484	Mm.338613	NM_019740	ENSMUSG00000048756	Foxo3	1110048B16Rik|2010203A17Rik|C76856|FKHRL1|Fkhr2|Foxo3a	forkhead box O3	protein-coding
chr8-7593	chr8	126587974	126595601	+	205.8	7627	exon (NM_001164598, exon 2 of 2)	exon (NM_001164598, exon 2 of 2)	1649	NM_001164598	270110	Mm.334918	NM_001164598	ENSMUSG00000051495	Irf2bp2	E130305N23Rik|IRF-2BP2	interferon regulatory factor 2 binding protein 2	protein-coding
chr11-8187	chr11	119543686	119549692	+	203.3	6006	exon (NM_008730, exon 2 of 5)	exon (NM_008730, exon 2 of 5)	1131	NM_008730	18164	Mm.5142	NM_008730	ENSMUSG00000025582	Nptx1	D11Bwg1004e|Np1	neuronal pentraxin 1	protein-coding
chr7-7546	chr7	63934646	63940027	+	203	5381	intron (NM_021366, intron 1 of 1)	intron (NM_021366, intron 1 of 1)	1579	NM_021366	50794	Mm.240473	NM_021366	ENSMUSG00000052040	Klf13	0610043C13Rik|9430029L20Rik|Bteb3|FKLF-2|FKLF2|NSLP1|RFLAT-1|RFLAT1	Kruppel-like factor 13	protein-coding
chr15-5256	chr15	96284029	96288875	+	201.2	4846	Intergenic	CpG	-1070	NM_175251	77044	Mm.17166	NM_175251	ENSMUSG00000033237	Arid2	1700124K17Rik|4432409D24Rik|zipzap/p200	AT rich interactive domain 2 (ARID, RFX-like)	protein-coding
chr18-5575	chr18	75366123	75371344	+	195.8	5221	5' UTR (NM_001042660, exon 1 of 4)	5' UTR (NM_001042660, exon 1 of 4)	1368	NM_001042660	17131	Mm.34407	NM_008543	ENSMUSG00000025880	Smad7	Madh7	SMAD family member 7	protein-coding
chr5-9229	chr5	57714202	57720950	+	192.9	6748	promoter-TSS (NM_018764)	promoter-TSS (NM_018764)	343	NR_015588	319216	Mm.332387	NR_015588	ENSMUSG00000097216	4932441J04Rik	-	RIKEN cDNA 4932441J04 gene	ncRNA
chr5-4596	chr5	123138234	123144139	+	191.5	5905	Intergenic	CpG	-1007	NM_001040398	208043	Mm.250391	NM_177581	ENSMUSG00000038384	Setd1b	AA516740|BC035291|KMT2G|mKIAA1076	SET domain containing 1B	protein-coding
chr14-3286	chr14	105893422	105899422	+	191.1	6000	intron (NM_011897, intron 1 of 1)	CpG	397	NM_011897	24064	Mm.89982	NM_011897	ENSMUSG00000022114	Spry2	sprouty2	sprouty homolog 2 (Drosophila)	protein-coding
chr14-6002	chr14	11552123	11557061	+	190	4938	intron (NM_008981, intron 1 of 29)	intron (NM_008981, intron 1 of 29)	1039	NM_008981	19270	Mm.431266	NM_008981	ENSMUSG00000021745	Ptprg	5430405N12Rik|AW046354|AW549872|RPTPgamma	protein tyrosine phosphatase, receptor type, G	protein-coding
chr10-3148	chr10	13964339	13968466	+	189.3	4127	promoter-TSS (NM_010437)	promoter-TSS (NM_010437)	23	NM_010437	15273	Mm.42157	NM_010437	ENSMUSG00000015501	Hivep2	MIBP1|Schnurri-2|Shn-2	human immunodeficiency virus type I enhancer binding protein 2	protein-coding
chr17-3079	chr17	86166246	86171644	+	186.1	5398	intron (NM_011104, intron 1 of 14)	CpG	1160	NM_011104	18754	Mm.24614	NM_011104	ENSMUSG00000045038	Prkce	5830406C15Rik|PKC[e]|PKCepsilon|Pkce|R75156	protein kinase C, epsilon	protein-coding
chr19-6463	chr19	46499830	46504562	+	185.4	4732	5' UTR (NM_053100, exon 1 of 6)	5' UTR (NM_053100, exon 1 of 6)	548	NM_053100	93679	Mm.392177	NM_053100	ENSMUSG00000025034	Trim8	AA408830|BB006755|GERP|Rnf27	tripartite motif-containing 8	protein-coding
chr4-5717	chr4	48042386	48048285	+	184.6	5899	Intergenic	CpG	-5913	NM_015743	18124	Mm.247261	NM_015743	ENSMUSG00000028341	Nr4a3	AI573420|CHN|CSMF|MINOR|NOR-1|Nor1|TEC	nuclear receptor subfamily 4, group A, member 3	protein-coding
chr4-8125	chr4	95048907	95054178	+	184.6	5271	5' UTR (NM_010591, exon 1 of 1)	5' UTR (NM_010591, exon 1 of 1)	680	NM_010591	16476	Mm.275071	NM_010591	ENSMUSG00000052684	Jun	AP-1|Junc|c-jun	jun proto-oncogene	protein-coding
chr11-8775	chr11	102316036	102320946	+	183.9	4910	intron (NM_011551, intron 1 of 20)	CpG-2669	605	NM_011551	21429	Mm.2845	NM_011551	ENSMUSG00000020923	Ubtf	A930005G04Rik|NOR-90|Tcfubf|UBF|UBF1	upstream binding transcription factor, RNA polymerase I	protein-coding
chr13-6238	chr13	43299039	43305156	+	183.9	6117	intron (NM_001033399, intron 1 of 1)	intron (NM_001033399, intron 1 of 1)	2075	NM_001033399	328232	Mm.441399	NM_001033399	ENSMUSG00000051335	Gfod1	9630032O13|AI850995	glucose-fructose oxidoreductase domain containing 1	protein-coding
chr15-3154	chr15	85669744	85674817	+	183.2	5073	Intergenic	Intergenic	-31493	NR_110483	102800312	Mm.33117	NR_110483		Mirlet7bhg	linc-Ppara	MIRLET7B host gene (non-protein coding)	ncRNA
chr14-3440	chr14	25456954	25461752	+	182.5	4798	5' UTR (NM_183208, exon 1 of 24)	5' UTR (NM_183208, exon 1 of 24)	168	NM_183208	328365	Mm.227484	NM_183208	ENSMUSG00000007817	Zmiz1	BC065120|E330020C23|ENSMUSG00000072684|Gm10397|I920194n01|Rai17|Zimp10	zinc finger, MIZ-type containing 1	protein-coding
chr8-4430	chr8	120487000	120491941	+	181.4	4941	intron (NM_198671, intron 1 of 15)	CpG-14576	604	NM_198671	382034	Mm.334856	NM_198671	ENSMUSG00000031822	Gse1	2210013I18Rik|mKIAA0182	genetic suppressor element 1	protein-coding
chr5-6640	chr5	43232149	43235715	+	180.7	3566	exon (NM_001177379, exon 1 of 11)	exon (NM_001177379, exon 1 of 11)	469	NM_001177379	231207	Mm.7233	NM_175937	ENSMUSG00000039782	Cpeb2	A630055H10Rik|Cpe-bp2	cytoplasmic polyadenylation element binding protein 2	protein-coding
chr7-6382	chr7	25247239	25252220	+	178.5	4981	intron (NM_010155, intron 1 of 3)	CpG	1029	NM_010155	13875	Mm.8068	NM_010155	ENSMUSG00000040857	Erf	-	Ets2 repressor factor	protein-coding
chr6-3058	chr6	31215840	31221346	+	177.1	5506	promoter-TSS (NR_110471)	promoter-TSS (NR_110471)	-119	NR_110471	232685	Mm.443019	NM_144555		Lincpint	MNCb-1768|Pint|linc-Pint	long intergenic non-protein coding RNA, Trp53 induced transcript	ncRNA
chr7-8234	chr7	82865252	82870244	+	175.7	4992	exon (NM_175366, exon 1 of 2)	exon (NM_175366, exon 1 of 2)	415	NM_175366	108797	Mm.306789	NM_175366	ENSMUSG00000057706	Mex3b	4931439A04Rik|M-04814|Rkhd3|mKIAA2009	mex3 homolog B (C. elegans)	protein-coding
chr8-6914	chr8	11005772	11010275	+	175.3	4503	exon (NM_001081212, exon 1 of 2)	exon (NM_001081212, exon 1 of 2)	173	NR_046017	619321	Mm.403007	NR_046017	ENSMUSG00000096938	9530052E02Rik	-	RIKEN cDNA 9530052E02 gene	ncRNA
chr17-3822	chr17	4993790	4998867	+	174.9	5077	exon (NM_001085355, exon 1 of 20)	exon (NM_001085355, exon 1 of 20)	1254	NM_001085355	239985	Mm.133401	NM_001085355	ENSMUSG00000069729	Arid1b	8030481M12|9330189K18Rik|AI836955|Ardi1b|B230217J03Rik|mKIAA1235	AT rich interactive domain 1B (SWI-like)	protein-coding
chr1-6721	chr1	77510890	77517209	+	172.8	6319	intron (NM_007936, intron 1 of 17)	GA-rich|Low_complexity|Low_complexity	1039	NM_007936	13838	Mm.400747	NM_007936	ENSMUSG00000026235	Epha4	2900005C20Rik|AI385584|Cek8|Hek8|Sek|Sek1|Tyro1|rb	Eph receptor A4	protein-coding
chr3-4466	chr3	58414024	58417771	+	171.3	3747	exon (NM_001081229, exon 1 of 4)	exon (NM_001081229, exon 1 of 4)	208	NM_001081229	72033	Mm.218409	NM_028067	ENSMUSG00000027806	Tsc22d2	1810043J12Rik|5530402M19Rik	TSC22 domain family, member 2	protein-coding
chr1-5957	chr1	62702518	62707417	+	171.3	4899	intron (NM_001077405, intron 1 of 15)	intron (NM_001077405, intron 1 of 15)	1650	NM_010939	18187	Mm.266341	NM_010939	ENSMUSG00000025969	Nrp2	1110048P06Rik|Np-2|Np2|Npn-2|Npn2	neuropilin 2	protein-coding
chr5-11590	chr5	100036804	100040859	+	169.9	4055	exon (NM_016690, exon 1 of 8)	exon (NM_016690, exon 1 of 8)	391	NM_016690	50926	Mm.389579	NM_016690	ENSMUSG00000029328	Hnrnpdl	AA407431|AA959857|D5Ertd650e|D5Wsu145e|Hnrnpdl1|Hnrpdl|JKTBP|hnRNP DL|hnRNP-DL	heterogeneous nuclear ribonucleoprotein D-like	protein-coding
chr3-4264	chr3	136669018	136672429	+	167.8	3411	5' UTR (NM_001293622, exon 1 of 13)	5' UTR (NM_001293622, exon 1 of 13)	657	NM_008913	19055	Mm.331389	NM_008913	ENSMUSG00000028161	Ppp3ca	2900074D19Rik|CN|Caln|Calna|CnA	protein phosphatase 3, catalytic subunit, alpha isoform	protein-coding
chr8-910	chr8	76898915	76902569	+	166.7	3654	promoter-TSS (NR_028579)	promoter-TSS (NR_028579)	-569	NR_028579	100039211	Mm.367571	NR_028579	ENSMUSG00000074235	Gm10649	ENSMUSG00000074235	predicted gene 10649	ncRNA
chr2-11840	chr2	45106459	45113397	+	166.3	6938	intron (NM_001289521, intron 1 of 8)	CpG	349	NM_001289521	24136	Mm.440702	NM_015753	ENSMUSG00000026872	Zeb2	9130203F04Rik|D130016B08Rik|SIP1|Zfhx1b|Zfx1b|Zfxh1b	zinc finger E-box binding homeobox 2	protein-coding
chr10-5430	chr10	127077591	127082436	+	166	4845	exon (NM_001033263, exon 1 of 19)	exon (NM_001033263, exon 1 of 19)	1106	NM_001301014	216439	Mm.336761	NM_001033263	ENSMUSG00000025422	Agap2	AGAP-2|Centg1|PIKE|cnt-g1|mKIAA0167	ArfGAP with GTPase domain, ankyrin repeat and PH domain 2	protein-coding
chr3-7680	chr3	52266693	52271137	+	165.6	4444	exon (NM_019739, exon 1 of 3)	exon (NM_019739, exon 1 of 3)	578	NM_019739	56458	Mm.29891	NM_019739	ENSMUSG00000044167	Foxo1	AI876417|Afxh|FKHR|Fkhr1|Foxo1a	forkhead box O1	protein-coding
chr10-3599	chr10	81135114	81139872	+	165.6	4758	intron (NM_010731, intron 1 of 2)	CpG	1222	NM_010731	16969	Mm.20920	NM_010731	ENSMUSG00000035011	Zbtb7a	9030619K07Rik|9130006G12Rik|AI452336|FBI-1|Lrf|Pokemon|Zbtb7	zinc finger and BTB domain containing 7a	protein-coding
chr14-2714	chr14	84442989	84448669	+	165.6	5680	5' UTR (NM_001013753, exon 1 of 4)	5' UTR (NM_001013753, exon 1 of 4)	2266	NM_001013753	219228	Mm.153643	NM_001013753	ENSMUSG00000035566	Pcdh17	C030033F14Rik|Gm78	protocadherin 17	protein-coding
chr15-5271	chr15	98868666	98873025	+	164.5	4359	intron (NM_001033276, intron 1 of 54)	intron (NM_001033276, intron 1 of 54)	360	NM_001033276	381022	Mm.264889	NM_001033276	ENSMUSG00000048154	Kmt2d	ALR|BC032281|BC058659|C430014K11Rik|KMT2B|Mll2|Mll4	lysine (K)-specific methyltransferase 2D	protein-coding
chr3-4625	chr3	61362726	61367912	+	164.2	5186	exon (NM_028712, exon 1 of 1)	exon (NM_028712, exon 1 of 1)	812	NM_028712	74012	Mm.422674	NM_028712	ENSMUSG00000036894	Rap2b	4021402C18Rik|AA408554	RAP2B, member of RAS oncogene family	protein-coding
chr12-3779	chr12	76368406	76371933	+	163.8	3527	promoter-TSS (NM_028356)	promoter-TSS (NM_028356)	-97	NM_178744	268564	Mm.77065	NM_178744		Zbtb1	9430077A12|AI256369|Bsg2|C430003J21Rik	zinc finger and BTB domain containing 1	protein-coding
chr11-6819	chr11	120233228	120238645	+	163.8	5417	intron (NM_198423, intron 1 of 27)	CpG	2989	NM_198423	268515	Mm.309498	NM_198423	ENSMUSG00000039741	Bahcc1	B930044J06|BC060615	BAH domain and coiled-coil containing 1	protein-coding
chr7-6100	chr7	16399151	16403130	+	163.4	3979	promoter-TSS (NM_198631)	promoter-TSS (NM_198631)	-56	NM_198631	330474	Mm.333594	NM_198631	ENSMUSG00000059273	Zc3h4	Bwq1|Gm768|Kiaa1064-hp|mKIAA1064	zinc finger CCCH-type containing 4	protein-coding
chr6-5090	chr6	145862420	145867177	+	163.4	4757	intron (NM_001271768, intron 2 of 4)	intron (NM_001271768, intron 2 of 4)	622	NM_001271768	79362	Mm.154529	NM_024469	ENSMUSG00000030256	Bhlhe41	6430520M22Rik|Bhlhb2l|Bhlhb3|DEC2|Sharp1	basic helix-loop-helix family, member e41	protein-coding
chr19-3584	chr19	23140407	23145280	+	162.4	4873	intron (NM_010638, intron 1 of 1)	intron (NM_010638, intron 1 of 1)	1617	NM_010638	16601	Mm.291595	NM_010638	ENSMUSG00000033863	Klf9	2310051E17Rik|AA589643|BTEB-1|Bteb1|ENSMUSG00000055440|Gm9971	Kruppel-like factor 9	protein-coding
chr11-1205	chr11	98794514	98797950	+	162	3436	exon (NM_028722, exon 1 of 9)	exon (NM_028722, exon 1 of 9)	463	NM_028722	74026	Mm.258352	NM_028722	ENSMUSG00000052915	Msl1	2810017F12Rik|4121402D02Rik|4930463F05Rik|AA682082|Msl-1	male-specific lethal 1 homolog (Drosophila)	protein-coding
chr11-4811	chr11	80476858	80482741	+	162	5883	3' UTR (NM_009871, exon 1 of 1)	3' UTR (NM_009871, exon 1 of 1)	2753	NM_009871	12569	Mm.142275	NM_009871	ENSMUSG00000048895	Cdk5r1	Cdk5r|D11Bwg0379e|p25|p35	cyclin-dependent kinase 5, regulatory subunit 1 (p35)	protein-coding
chr8-7233	chr8	11554684	11559071	+	162	4387	5' UTR (NM_011919, exon 1 of 2)	5' UTR (NM_011919, exon 1 of 2)	811	NM_011919	26356	Mm.25709	NM_011919	ENSMUSG00000045969	Ing1	2610028J21Rik|AA407184|AI875420|mING1h|p33Ing1|p37Ing1b	inhibitor of growth family, member 1	protein-coding
chr5-5750	chr5	138992957	138998323	+	161.3	5366	promoter-TSS (NM_008808)	promoter-TSS (NM_008808)	-687	NM_008808	18590	Mm.2675	NM_008808	ENSMUSG00000025856	Pdgfa	-	platelet derived growth factor, alpha	protein-coding
chr1-8867	chr1	42693210	42699581	+	160.9	6371	promoter-TSS (NM_008900)	promoter-TSS (NM_008900)	-751	NM_008900	18993	Mm.489878	NM_008900	ENSMUSG00000045515	Pou3f3	Brn-1|Brn1|Otf8|Skin1	POU domain, class 3, transcription factor 3	protein-coding
chr10-2113	chr10	98913644	98918008	+	160.9	4364	intron (NM_026482, intron 1 of 20)	CpG-1482	674	NM_026482	67972	Mm.166944	NM_026482	ENSMUSG00000019943	Atp2b1	2810442I22Rik|E130111D10Rik|Pmca1	ATPase, Ca++ transporting, plasma membrane 1	protein-coding
chr13-4575	chr13	17802782	17806187	+	160.9	3405	exon (NM_027118, exon 1 of 14)	exon (NM_027118, exon 1 of 14)	613	NM_027118	69562	Mm.193924	NM_027118	ENSMUSG00000041297	Cdk13	2310015O17Rik|Cdc2l5	cyclin-dependent kinase 13	protein-coding
chr3-3422	chr3	144201607	144206327	+	160.6	4720	intron (NM_010723, intron 1 of 4)	intron (NM_010723, intron 1 of 4)	1288	NM_010723	16911	Mm.29187	NM_010723	ENSMUSG00000028266	Lmo4	A730077C12Rik|Crp3|Etohi4	LIM domain only 4	protein-coding
chr13-7585	chr13	78194051	78201197	+	159.9	7146	promoter-TSS (NR_045195)	promoter-TSS (NR_045195)	-393	NR_045195	320174	Mm.393122	NR_045195		A830082K12Rik	-	RIKEN cDNA A830082K12 gene	ncRNA
chr19-1849	chr19	32755697	32759968	+	159.9	4271	5' UTR (NM_008960, exon 1 of 9)	5' UTR (NM_008960, exon 1 of 9)	255	NM_008960	19211	Mm.245395	NM_008960	ENSMUSG00000013663	Pten	2310035O07Rik|A130070J02Rik|AI463227|B430203M17Rik|MMAC1|TEP1	phosphatase and tensin homolog	protein-coding
chr11-4049	chr11	87760274	87765081	+	159.1	4807	intron (NM_172449, intron 2 of 31)	intron (NM_172449, intron 2 of 31)	2136	NM_172449	207777	Mm.342019	NM_172449	ENSMUSG00000034156	Bzrap1	D230016K05|PRAX-1|mKIAA0612	benzodiazepine receptor associated protein 1	protein-coding
chr1-4288	chr1	86525603	86529399	+	159.1	3796	intron (NM_008972, intron 1 of 4)	CpG-365	765	NM_008972	19231	Mm.19187	NM_008972	ENSMUSG00000026238	Ptma	Thym	prothymosin alpha	protein-coding
chr7-6976	chr7	67950408	67954526	+	158.8	4118	5' UTR (NM_010513, exon 1 of 21)	5' UTR (NM_010513, exon 1 of 21)	210	NM_010513	16001	Mm.275742	NM_010513		Igf1r	A330103N21Rik|CD221|D930020L01|IGF-1R|hyft	insulin-like growth factor I receptor	protein-coding
chr6-5554	chr6	51468277	51471574	+	158.4	3297	promoter-TSS (NM_016806)	promoter-TSS (NM_016806)	-31	NR_104468	53379	Mm.155896	NM_016806		Hnrnpa2b1	9130414A06Rik|Hnrpa2|Hnrpa2b1|hnrnp-A	heterogeneous nuclear ribonucleoprotein A2/B1	protein-coding
chr6-4649	chr6	86523644	86527556	+	158.4	3912	exon (NM_011865, exon 1 of 1)	exon (NM_011865, exon 1 of 1)	565	NM_011865	23983	Mm.274146	NM_011865	ENSMUSG00000051695	Pcbp1	WBP17|[a]CP-1|alphaCP-1	poly(rC) binding protein 1	protein-coding
chr18-4408	chr18	16805628	16810066	+	156.6	4438	intron (NM_007664, intron 1 of 15)	intron (NM_007664, intron 1 of 15)	1202	NM_007664	12558	Mm.257437	NM_007664	ENSMUSG00000024304	Cdh2	CDHN|N-cadherin|Ncad	cadherin 2	protein-coding
chr2-13184	chr2	152394838	152399275	+	156.6	4437	exon (NM_011438, exon 1 of 1)	exon (NM_011438, exon 1 of 1)	990	NM_011438	20667	Mm.28424	NM_011438	ENSMUSG00000051817	Sox12	2010205A02Rik	SRY (sex determining region Y)-box 12	protein-coding
chr7-7220	chr7	36695360	36699241	+	156.3	3881	promoter-TSS (NM_172298)	promoter-TSS (NM_172298)	-818	NM_172298	243931	Mm.44141	NM_172298	ENSMUSG00000021217	Tshz3	A630038G13Rik|Tsh3|Zfp537|mKIAA1474|teashirt3	teashirt zinc finger family member 3	protein-coding
chr16-2181	chr16	38087879	38092657	+	155.9	4778	5' UTR (NM_019827, exon 1 of 11)	5' UTR (NM_019827, exon 1 of 11)	-1008	NR_033221	414072	Mm.483602	NR_033221		BC031361	-	cDNA sequence BC031361	ncRNA
chr5-10706	chr5	114771976	114776967	+	155.9	4991	promoter-TSS (NM_019834)	promoter-TSS (NM_019834)	512	NR_027872	67642	Mm.482535	NM_175120	ENSMUSG00000092183	4930515G01Rik	-	RIKEN cDNA 4930515G01 gene	ncRNA
chr19-4815	chr19	32386456	32390474	+	154.1	4018	promoter-TSS (NM_144792)	promoter-TSS (NM_144792)	-11	NM_144792	208449	Mm.329810	NM_144792	ENSMUSG00000040451	Sgms1	9530058O11Rik|AI841905|C80702|Mob|Sms1|Sor1|Tmem23	sphingomyelin synthase 1	protein-coding
chr12-7076	chr12	86881460	86885059	+	154.1	3599	exon (NM_145836, exon 1 of 1)	exon (NM_145836, exon 1 of 1)	1555	NM_145836	238330	Mm.248358	NM_145836	ENSMUSG00000034168	Irf2bpl	6430527G18Rik|Eap1	interferon regulatory factor 2 binding protein-like	protein-coding
chr3-2020	chr3	52101712	52105546	+	153.7	3834	intron (NM_001004176, intron 1 of 4)	CpG	1377	NM_001004176	433586	Mm.234972	NM_001004176	ENSMUSG00000061143	Maml3	AV234550|BC049812|Mam-2|mKIAA1816	mastermind like 3 (Drosophila)	protein-coding
chr8-5932	chr8	34806395	34811170	+	153.7	4775	intron (NM_176933, intron 1 of 3)	CpG-13950	1172	NM_176933	319520	Mm.170276	NM_176933	ENSMUSG00000031530	Dusp4	2700078F24Rik|AI844617|BB104621|E130306H24Rik|MKP2	dual specificity phosphatase 4	protein-coding
chr4-5321	chr4	72197951	72201847	+	153.7	3896	intron (NM_001285530, intron 1 of 17)	CpG	994	NM_001285529	21885	Mm.278444	NM_011599	ENSMUSG00000008305	Tle1	C230057C06Rik|Estm14|Grg-1|Grg1|Tle4l	transducin-like enhancer of split 1, homolog of Drosophila E(spl)	protein-coding
chr19-6259	chr19	26604212	26608281	+	153.7	4069	intron (NM_011416, intron 1 of 32)	CpG	1086	NM_011416	67155	Mm.491146	NM_011416	ENSMUSG00000024921	Smarca2	2610209L14Rik|SNF2alpha|Snf2l2|brahma|brm	SWI/SNF related, matrix associated, actin dependent regulator of chromatin, subfamily a, member 2	protein-coding
chr17-4532	chr17	56472881	56476770	+	153.4	3889	intron (NM_001252455, intron 1 of 27)	intron (NM_001252455, intron 1 of 27)	1655	NM_001252455	19280	Mm.258771	NM_011218	ENSMUSG00000013236	Ptprs	AL022616|PTP|PTP-NU3|PTPNU-3|PTPsigma|Ptpt9|R-PTP-S|RPTPsigma	protein tyrosine phosphatase, receptor type, S	protein-coding
chr12-2496	chr12	95692045	95697445	+	152.7	5400	intron (NM_201518, intron 1 of 1)	intron (NM_201518, intron 1 of 1)	2519	NM_201518	399558	Mm.341948	NM_201518	ENSMUSG00000047414	Flrt2	-	fibronectin leucine rich transmembrane protein 2	protein-coding
chr11-14396	chr11	120346485	120350790	+	152.3	4305	promoter-TSS (NM_009609)	promoter-TSS (NM_009609)	-41	NR_038126	66838	Mm.375010	NR_038126	ENSMUSG00000043644	0610009L18Rik	-	RIKEN cDNA 0610009L18 gene	ncRNA
chr1-7	chr1	88276851	88277734	+	151.6	883	intron (NM_198652, intron 1 of 7)	CpG-383	265	NM_172505	212427	Mm.384762	NM_172505		A730008H23Rik	mFleg1	RIKEN cDNA A730008H23 gene	protein-coding
chr1-9250	chr1	181209206	181213010	+	151.2	3804	exon (NM_145514, exon 1 of 14)	exon (NM_145514, exon 1 of 14)	870	NM_145514	226757	Mm.289082	NM_145514	ENSMUSG00000038733	Wdr26	1600024A01Rik|AA693241|AI447817|AU044014|C77982|Gid7	WD repeat domain 26	protein-coding
chr8-5947	chr8	47673335	47676599	+	150.9	3264	5' UTR (NM_023503, exon 1 of 2)	5' UTR (NM_023503, exon 1 of 2)	192	NM_023503	69260	Mm.430733	NM_023503	ENSMUSG00000063049	Ing2	2810011M06Rik|Ing1l|Ing2b|P33ING2	inhibitor of growth family, member 2	protein-coding
chr12-2790	chr12	108791922	108795302	+	150.9	3380	exon (NM_009537, exon 1 of 5)	exon (NM_009537, exon 1 of 5)	301	NM_009537	22632	Mm.3868	NM_009537	ENSMUSG00000021264	Yy1	AW488674|NF-E1	YY1 transcription factor	protein-coding
chr4-5734	chr4	82502865	82507330	+	150.9	4465	5' UTR (NM_001113210, exon 1 of 12)	5' UTR (NM_001113210, exon 1 of 12)	682	NM_001286131	18028	Mm.317947	NM_008687	ENSMUSG00000008575	Nfib	6720429L07Rik|CTF|E030026I10Rik|NF-I/B|NF1-B|NFI-B	nuclear factor I/B	protein-coding
chr15-5614	chr15	36791198	36794904	+	150.5	3706	intron (NM_001253806, intron 1 of 5)	CpG	1487	NM_011740	22631	Mm.3360	NM_011740	ENSMUSG00000022285	Ywhaz	1110013I11Rik|14-3-3zeta|AI596267|AL022924|AU020854	tyrosine 3-monooxygenase/tryptophan 5-monooxygenase activation protein, zeta polypeptide	protein-coding
chr11-13137	chr11	106786284	106790175	+	150.5	3891	intron (NM_007840, intron 1 of 12)	CpG	265	NM_007840	13207	Mm.491096	NM_007840	ENSMUSG00000020719	Ddx5	2600009A06Rik|G17P1|HUMP68|Hlr1|p68	DEAD (Asp-Glu-Ala-Asp) box polypeptide 5	protein-coding
chr4-8258	chr4	133751579	133754967	+	150.2	3388	exon (NM_001080819, exon 1 of 20)	exon (NM_001080819, exon 1 of 20)	338	NM_001080819	93760	Mm.22478	NM_001080819	ENSMUSG00000007880	Arid1a	1110030E03Rik|BAF250a|Osa1|Smarcf1	AT rich interactive domain 1A (SWI-like)	protein-coding
chr3-8531	chr3	89089128	89094078	+	149.8	4950	exon (NM_028188, exon 2 of 11)	exon (NM_028188, exon 2 of 11)	-1572	NM_001083808	72296	Mm.27687	NM_028188	ENSMUSG00000041263	Rusc1	2210403N08Rik|AA408288|NESCA	RUN and SH3 domain containing 1	protein-coding
chr10-2724	chr10	37135888	37140419	+	148.4	4531	intron (NM_008538, intron 1 of 1)	intron (NM_008538, intron 1 of 1)	773	NM_008538	17118	Mm.30059	NM_008538	ENSMUSG00000069662	Marcks	Macs|PKCSL	myristoylated alanine rich protein kinase C substrate	protein-coding
chr5-8382	chr5	33995038	33998781	+	148	3743	exon (NM_001001985, exon 1 of 3)	exon (NM_001001985, exon 1 of 3)	925	NM_001001985	269642	Mm.274610	NM_001001985	ENSMUSG00000048142	Nat8l	1110038O08Rik|Shati	N-acetyltransferase 8-like	protein-coding
chr3-3721	chr3	38884677	38888429	+	147.6	3752	promoter-TSS (NM_183221)	promoter-TSS (NM_183221)	-387	NM_183221	329628	Mm.316210	NM_183221	ENSMUSG00000046743	Fat4	6030410K14Rik|9430004M15	FAT tumor suppressor homolog 4 (Drosophila)	protein-coding
chr13-3819	chr13	63562857	63566362	+	147.3	3505	intron (NM_008957, intron 1 of 22)	CpG-3956	911	NM_008957	19206	Mm.228798	NM_008957	ENSMUSG00000021466	Ptch1	A230106A15Rik|Ptc|Ptc1|Ptch|mes	patched homolog 1	protein-coding
chr18-1988	chr18	84084854	84088886	+	146.6	4032	promoter-TSS (NM_001081300)	promoter-TSS (NM_001081300)	-308	NM_001081300	110796	Mm.102136	NM_001081300	ENSMUSG00000046982	Tshz1	5730407I04Rik|D18Bwg1409e|Mtsh1|NY-CO-33|Sdccag33|Tsh1|mKIAA4206|teashirt1	teashirt zinc finger family member 1	protein-coding
chr15-3491	chr15	74515994	74519837	+	146.6	3843	intron (NM_174991, intron 1 of 30)	CpG	1719	NM_174991	107831	Mm.43133	NM_174991	ENSMUSG00000034730	Bai1	B830018M07Rik|R75078|mKIAA4089	brain-specific angiogenesis inhibitor 1	protein-coding
chr2-12797	chr2	72978159	72981387	+	146.2	3228	promoter-TSS (NM_001098425)	promoter-TSS (NM_001098425)	341	NR_045269	100503849	Mm.389285	NM_183265		Sp3os	1700011J10Rik	trans-acting transcription factor 3, opposite strand	ncRNA
chr13-2752	chr13	44729523	44734469	+	145.8	4946	intron (NM_001205043, intron 1 of 17)	intron (NM_001205043, intron 1 of 17)	725	NM_001205043	16468	Mm.25059	NM_021878	ENSMUSG00000038518	Jarid2	Jmj|jumonji	jumonji, AT rich interactive domain 2	protein-coding
chr1-7963	chr1	164454237	164459349	+	145.8	5112	intron (NM_009721, intron 1 of 5)	intron (NM_009721, intron 1 of 5)	1562	NM_009721	11931	Mm.4550	NM_009721	ENSMUSG00000026576	Atp1b1	Atp4b|Atpb|Atpb-1|NKbeta1	ATPase, Na+/K+ transporting, beta 1 polypeptide	protein-coding
chr13-6988	chr13	107887719	107891886	+	145.5	4167	exon (NM_145456, exon 1 of 15)	exon (NM_145456, exon 1 of 15)	262	NM_145456	67263	Mm.490418	NM_145456	ENSMUSG00000032846	Zswim6	2900036G02Rik|mKIAA1577	zinc finger SWIM-type containing 6	protein-coding
chr9-7290	chr9	44878668	44883353	+	145.1	4685	exon (NM_001081049, exon 1 of 36)	exon (NM_001081049, exon 1 of 36)	264	NM_001081049	214162	Mm.2389	NM_001081049	ENSMUSG00000002028	Kmt2a	6430520K01|ALL-1|All1|Cxxc7|HRX|HTRX1|Mll|Mll1|mKIAA4050	lysine (K)-specific methyltransferase 2A	protein-coding
chr1-1261	chr1	13372332	13375010	+	144.8	2678	intron (NM_001077695, intron 1 of 21)	CpG	412	NM_008678	17978	Mm.2537	NM_008678	ENSMUSG00000005886	Ncoa2	9530095N19|D1Ertd433e|GRIP-1|Grip1|KAT13C|SRC-2|TIF-2|TIF2|bHLHe75	nuclear receptor coactivator 2	protein-coding
chr19-3409	chr19	5796150	5801286	+	144.8	5136	non-coding (NR_002847, exon 1 of 1)	non-coding (NR_002847, exon 1 of 1)	3953	NR_002847	72289	Mm.298256	NR_002847	ENSMUSG00000092341	Malat1	2210401K01Rik|9430072K23Rik|AI647968|Neat2	metastasis associated lung adenocarcinoma transcript 1 (non-coding RNA)	ncRNA
chr13-5122	chr13	58806329	58811281	+	144	4952	exon (NM_008745, exon 2 of 13)	exon (NM_008745, exon 2 of 13)	1108	NM_001025074	18212	Mm.130054	NM_008745	ENSMUSG00000055254	Ntrk2	GP145-TrkB/GP95-TrkB|Tkrb|trk-B|trkB	neurotrophic tyrosine kinase, receptor, type 2	protein-coding
chr18-4870	chr18	45557918	45561296	+	144	3378	promoter-TSS (NM_080465)	promoter-TSS (NM_080465)	-547	NM_080465	140492	Mm.458654	NM_080465	ENSMUSG00000054477	Kcnn2	KCa2.2|SK2|SKCA2|fri	potassium intermediate/small conductance calcium-activated channel, subfamily N, member 2	protein-coding
chr8-4152	chr8	117256187	117260389	+	144	4202	intron (NM_001163262, intron 1 of 20)	intron (NM_001163262, intron 1 of 20)	1269	NM_001163262	74440	Mm.233181	NM_028941	ENSMUSG00000034390	Cmip	4933407C03Rik|5830471E12Rik|AI314065|AI464126	c-Maf inducing protein	protein-coding
chr18-2879	chr18	39488519	39492102	+	143.7	3583	Intergenic	CpG	-3065	NM_008173	14815	Mm.129481	NM_008173	ENSMUSG00000024431	Nr3c1	GR|Grl-1|Grl1	nuclear receptor subfamily 3, group C, member 1	protein-coding
chr6-6114	chr6	99519999	99524148	+	143.3	4149	Intergenic	CpG	-86728	NM_053202	108655	Mm.234965	NM_053202	ENSMUSG00000030067	Foxp1	3110052D19Rik|4932443N09Rik|AI461938|AW494214	forkhead box P1	protein-coding
chr9-7849	chr9	115308293	115311352	+	143.3	3059	exon (NM_024222, exon 1 of 16)	exon (NM_024222, exon 1 of 16)	599	NM_024222	68292	Mm.296158	NM_024222	ENSMUSG00000032437	Stt3b	1300006C19Rik|Simp	STT3, subunit of the oligosaccharyltransferase complex, homolog B (S. cerevisiae)	protein-coding
chr18-1740	chr18	82909578	82915340	+	143	5762	intron (NM_183033, intron 1 of 5)	intron (NM_183033, intron 1 of 5)	1580	NM_183033	329003	Mm.326526	NM_183033	ENSMUSG00000058881	Zfp516	C330029B10Rik|D230016L03|Zfp26l|Znf516|mKIAA0222	zinc finger protein 516	protein-coding
chr5-7468	chr5	32134660	32139291	+	142.6	4631	intron (NM_008037, intron 1 of 3)	T-rich|Low_complexity|Low_complexity	503	NM_008037	14284	Mm.24684	NM_008037	ENSMUSG00000029135	Fosl2	Fra-2	fos-like antigen 2	protein-coding
chr16-3150	chr16	9990447	9995503	+	141.5	5056	promoter-TSS (NM_008170)	promoter-TSS (NM_008170)	-442	NM_008170	14811	Mm.2953	NM_008170	ENSMUSG00000059003	Grin2a	GluN2A|NMDAR2A|NR2A	glutamate receptor, ionotropic, NMDA2A (epsilon 1)	protein-coding
chr16-3214	chr16	50429133	50432834	+	140.5	3701	intron (NM_027444, intron 1 of 16)	intron (NM_027444, intron 1 of 16)	1406	NM_027444	70508	Mm.28940	NM_027444	ENSMUSG00000022641	Bbx	5530401J07Rik|5730403O13Rik	bobby sox homolog (Drosophila)	protein-coding
chr2-6600	chr2	20966805	20969859	+	140.5	3054	promoter-TSS (NM_001081364)	promoter-TSS (NM_001081364)	-542	NR_033225	433408	Mm.386941	NR_033225		Gm13375	OTTMUSG00000011664	predicted gene 13375	ncRNA
chr1-2659	chr1	178527565	178531410	+	139.7	3845	5' UTR (NM_001161665, exon 1 of 15)	5' UTR (NM_001161665, exon 1 of 15)	362	NM_001161665	269152	Mm.129727	NM_177724	ENSMUSG00000026494	Kif26b	4832420M10|BC056349|D230039L06Rik	kinesin family member 26B	protein-coding
chr16-2152	chr16	8829045	8832569	+	139.4	3524	intron (NM_001081400, intron 1 of 3)	CpG	707	NM_001081400	69053	Mm.390868	NM_001081400	ENSMUSG00000022507	1810013L24Rik	1110017P05Rik|3010002C02Rik|AA792997|AW124177|Gm19906|R74903	RIKEN cDNA 1810013L24 gene	protein-coding
chr4-7565	chr4	129982561	129988282	+	138.7	5721	intron (NM_001290714, intron 1 of 27)	CpG	343	NM_001199696	230775	Mm.262241	NM_173071	ENSMUSG00000028782	Bai2	-	brain-specific angiogenesis inhibitor 2	protein-coding
chr6-3679	chr6	119105498	119109309	+	138.7	3811	intron (NM_001255999, intron 1 of 46)	CpG	1092	NM_001256001	12288	Mm.41628	NM_009781	ENSMUSG00000051331	Cacna1c	Cav1.2|Cchl1a1|D930026N18Rik|MBC|MELC-CC	calcium channel, voltage-dependent, L type, alpha 1C subunit	protein-coding
chr2-5385	chr2	29250161	29253669	+	138.3	3508	intron (NR_029460, intron 1 of 1)	CpG	1078	NR_029460	76220	Mm.330108	NR_029460		6530402F18Rik	mKIAA1857	RIKEN cDNA 6530402F18 gene	ncRNA
chr15-6679	chr15	60820635	60825217	+	138.3	4582	promoter-TSS (NR_030696)	promoter-TSS (NR_030696)	-39	NR_030696	320469	Mm.230853	NM_177166	ENSMUSG00000097493	9930014A18Rik	-	RIKEN cDNA 9930014A18 gene	ncRNA
chr11-4910	chr11	3288671	3292324	+	137.9	3653	promoter-TSS (NM_001253691)	promoter-TSS (NM_001253691)	40	NM_019574	56218	Mm.275563	NM_019574	ENSMUSG00000020453	Patz1	8430401L15Rik|AI447519|Mazr|Patz|Zfp278	POZ (BTB) and AT hook containing zinc finger 1	protein-coding
chr12-2702	chr12	5373465	5376518	+	137.9	3053	intron (NM_001164493, intron 1 of 13)	CpG	691	NM_001164493	208439	Mm.388281	NM_001164493	ENSMUSG00000020627	Klhl29	A230106N14Rik|Gm68|Kbtbd9|mKIAA1921	kelch-like 29	protein-coding
chr4-4933	chr4	28812485	28815654	+	137.9	3169	intron (NM_001290434, intron 1 of 16)	CpG	924	NM_001122889	13841	Mm.257266	NM_010141	ENSMUSG00000028289	Epha7	Cek11|Ebk|Ehk3|Hek11|Mdk1	Eph receptor A7	protein-coding
chr7-9362	chr7	78575108	78580059	+	137.9	4951	exon (NM_182809, exon 1 of 14)	exon (NM_182809, exon 1 of 14)	255	NM_182809	18213	Mm.33496	NM_008746		Ntrk3	AW125844|Ntrk3_tv3|TrkC	neurotrophic tyrosine kinase, receptor, type 3	protein-coding
chr12-5475	chr12	49381311	49386489	+	137.6	5178	5' UTR (NM_001160112, exon 1 of 1)	5' UTR (NM_001160112, exon 1 of 1)	893	NM_008241	15228	Mm.4704	NM_008241	ENSMUSG00000020950	Foxg1	2900064B05Rik|BF-1|Bf1|Hfh9|Hfhbf1	forkhead box G1	protein-coding
chr5-5256	chr5	81019402	81023558	+	137.6	4156	promoter-TSS (NM_198702)	promoter-TSS (NM_198702)	-113	NM_198702	319387	Mm.273631	NM_198702	ENSMUSG00000037605	Lphn3	5430402I23Rik|CIRL-3|D130075K09Rik|Gm1379|LEC3|mKIAA0768	latrophilin 3	protein-coding
chr7-7036	chr7	114414511	114418014	+	137.6	3503	exon (NM_011055, exon 1 of 16)	exon (NM_011055, exon 1 of 16)	1008	NM_011055	18576	Mm.430730	NM_011055		Pde3b	9830102A01Rik|AI847709	phosphodiesterase 3B, cGMP-inhibited	protein-coding
chr17-4767	chr17	26066551	26070238	+	137.2	3687	exon (NM_001162868, exon 1 of 14)	exon (NM_001162868, exon 1 of 14)	783	NM_001162868	215445	Mm.41191	NM_153140	ENSMUSG00000037098	Rab11fip3	Cart1|D030060O14Rik|Rab11-FIP3|mKIAA0665	RAB11 family interacting protein 3 (class II)	protein-coding
chr11-6455	chr11	69408466	69412205	+	137.2	3739	intron (NM_001017426, intron 1 of 22)	CpG	3340	NM_001017426	216850	Mm.261201	NM_001017426	ENSMUSG00000018476	Kdm6b	1700064E03Rik|BC038313|Jmjd3|mKIAA0346	KDM1 lysine (K)-specific demethylase 6B	protein-coding
chr9-7459	chr9	112230546	112236310	+	137.2	5764	promoter-TSS (NM_001177616)	promoter-TSS (NM_001177616)	-849	NR_033431	620760	Mm.259863	NR_015468	ENSMUSG00000087038	2900079G21Rik	C130083B14|Gm6179	RIKEN cDNA 2900079G21 gene	ncRNA
chr3-4458	chr3	41563023	41566372	+	137.2	3349	promoter-TSS (NM_001130186)	promoter-TSS (NM_001130186)	-183	NM_001130186	269424	Mm.286285	NM_172303	ENSMUSG00000025764	Jade1	AU041499|D530048A03Rik|Phf17|mKIAA1807	jade family PHD finger 1	protein-coding
chr10-5645	chr10	120976972	120980234	+	136.9	3262	exon (NM_001081193, exon 1 of 13)	exon (NM_001081193, exon 1 of 13)	727	NM_001081193	380664	Mm.339371	NM_001081193	ENSMUSG00000048661	Lemd3	AI316861|Man1	LEM domain containing 3	protein-coding
chr12-3495	chr12	67219751	67223283	+	136.9	3532	5' UTR (NM_001193266, exon 1 of 17)	5' UTR (NM_001193266, exon 1 of 17)	1032	NM_207010	320772	Mm.227680	NM_207010		Mdga2	6720489L24Rik|9330209L04Rik|Adp|Mamdc1	MAM domain containing glycosylphosphatidylinositol anchor 2	protein-coding
chr14-3848	chr14	39470246	39474501	+	136.9	4255	exon (NM_001190187, exon 1 of 10)	exon (NM_001190187, exon 1 of 10)	715	NM_008734	18183	Mm.258705	NM_008734	ENSMUSG00000041014	Nrg3	ska	neuregulin 3	protein-coding
chr17-3417	chr17	63498581	63501015	+	136.5	2434	exon (NM_015794, exon 1 of 9)	exon (NM_015794, exon 1 of 9)	782	NM_015794	50758	Mm.136366	NM_015794		Fbxl17	6330576B01Rik|AI452053|BB073797|C130023C01Rik|Fbx13|Fbxo13	F-box and leucine-rich repeat protein 17	protein-coding
chr19-3144	chr19	46760724	46764814	+	136.5	4090	exon (NM_001102471, exon 1 of 7)	exon (NM_001102471, exon 1 of 7)	1160	NM_033569	94219	Mm.306903	NM_033569	ENSMUSG00000064105	Cnnm2	AU015877|AW048635|Acdp2|Clp2	cyclin M2	protein-coding
chr17-4424	chr17	5491077	5494183	+	136.1	3106	promoter-TSS (NM_146073)	promoter-TSS (NM_146073)	30	NM_146073	224454	Mm.487663	NM_146073	ENSMUSG00000034265	Zdhhc14	B530001K09Rik|New1cp	zinc finger, DHHC domain containing 14	protein-coding
chr7-10896	chr7	35117574	35121401	+	136.1	3827	exon (NM_007678, exon 1 of 1)	exon (NM_007678, exon 1 of 1)	194	NM_001287523	12606	Mm.349667	NM_007678	ENSMUSG00000034957	Cebpa	C/ebpalpha|CBF-A|Cebp	CCAAT/enhancer binding protein (C/EBP), alpha	protein-coding
chr9-8043	chr9	47529478	47532459	+	135.8	2981	intron (NM_001025600, intron 1 of 8)	CpG	616	NM_018770	54725	Mm.234832	NM_018770	ENSMUSG00000032076	Cadm1	2900073G06Rik|3100001I08Rik|AI987920|Bl2|Igsf4|Igsf4a|Necl2|RA175|RA175A|RA175B|RA175C|RA175N|ST17|SgIGSF|SynCam|Tslc1	cell adhesion molecule 1	protein-coding
chr2-13005	chr2	118900152	118903216	+	135.4	3064	promoter-TSS (NM_001045523)	promoter-TSS (NM_001045523)	69	NM_001045523	228536	Mm.330487	NM_001045523	ENSMUSG00000040007	Bahd1	AL022997|AW541238|Gm117|mKIAA0945	bromo adjacent homology domain containing 1	protein-coding
chr8-3847	chr8	128356911	128360905	+	135.4	3994	promoter-TSS (NR_035436)	promoter-TSS (NR_035436)	-165	NM_008737	18186	Mm.271745	NM_008737	ENSMUSG00000025810	Nrp1	C530029I03|NP-1|NPN-1|Npn1|Nrp	neuropilin 1	protein-coding
chr9-6070	chr9	106367128	106370544	+	135.1	3416	exon (NM_153459, exon 1 of 3)	exon (NM_153459, exon 1 of 3)	204	NM_153459	235584	Mm.275584	NM_153459	ENSMUSG00000053716	Dusp7	AU015694|Mkpx|Pyst2	dual specificity phosphatase 7	protein-coding
chr10-4334	chr10	126978210	126981250	+	135.1	3040	intron (NM_001113470, intron 1 of 7)	CpG	1013	NM_001113470	52468	Mm.29490	NM_146012	ENSMUSG00000078429	Ctdsp2	AI586070|D10Ertd73e|OS-4|OS4|SCP2	CTD (carboxy-terminal domain, RNA polymerase II, polypeptide A) small phosphatase 2	protein-coding
chr4-5417	chr4	138453761	138456836	+	135.1	3075	exon (NM_025451, exon 1 of 2)	exon (NM_025451, exon 1 of 2)	150	NM_025451	66259	Mm.41603	NM_025451	ENSMUSG00000046447	Camk2n1	1810006K23Rik|AI848599|AI891706	calcium/calmodulin-dependent protein kinase II inhibitor 1	protein-coding
chr18-2369	chr18	9211748	9215203	+	134.7	3455	exon (NM_008058, exon 1 of 1)	exon (NM_008058, exon 1 of 1)	619	NM_008058	14370	Mm.184289	NM_008058	ENSMUSG00000036904	Fzd8	Fz8	frizzled homolog 8 (Drosophila)	protein-coding
chr4-8969	chr4	106910172	106913351	+	134.7	3179	5' UTR (NM_023672, exon 1 of 18)	5' UTR (NM_023672, exon 1 of 18)	291	NM_023672	72475	Mm.195635	NM_023672	ENSMUSG00000061887	Ssbp3	2610021L12Rik|2610200M23Rik|5730488C10Rik|AI854733|AW551939|LAST|SSDP1	single-stranded DNA binding protein 3	protein-coding
chr3-2326	chr3	69315804	69319099	+	134.3	3295	5' UTR (NM_178726, exon 1 of 4)	5' UTR (NM_178726, exon 1 of 4)	533	NM_178726	242083	Mm.40577	NM_178726		Ppm1l	3222401G13|5930404J21Rik|AI481720|AW045850|PP2C|PP2Cepsilon|Pp2ce|Ppp2ce|mKIAA4175	protein phosphatase 1 (formerly 2C)-like	protein-coding
chr16-3396	chr16	11982845	11987715	+	134.3	4870	intron (NM_028277, intron 1 of 4)	intron (NM_028277, intron 1 of 4)	1167	NM_028277	72555	Mm.310139	NM_028277	ENSMUSG00000022494	Shisa9	2700045P11Rik|Ckamp44	shisa homolog 9 (Xenopus laevis)	protein-coding
chr15-4804	chr15	84853009	84856809	+	134	3800	intron (NR_030731, intron 1 of 11)	CpG-5189	1220	NM_001081166	271305	Mm.101022	NM_001081166	ENSMUSG00000016624	Phf21b	A730032D07Rik	PHD finger protein 21B	protein-coding
chr2-9918	chr2	174327003	174331433	+	134	4430	promoter-TSS (NM_001077510)	promoter-TSS (NM_001077510)	-871	NM_001077510	14683	Mm.125770	NM_010309	ENSMUSG00000027523	Gnas	5530400H20Rik|A930027G11Rik|C130027O20Rik|GPSA|GSP|Galphas|Gnas1|Gnasxl|Gsa|Nesp|Nespl|Oed-Sml|Oedsml|P1|P2|P3|PHP1A|PHP1B|POH	GNAS (guanine nucleotide binding protein, alpha stimulating) complex locus	protein-coding
chr11-3272	chr11	108920210	108923998	+	133.6	3788	intron (NM_015732, intron 1 of 10)	CpG	1755	NM_015732	12006	Mm.71710	NM_015732	ENSMUSG00000000142	Axin2	Axi1|Axil|Conductin	axin2	protein-coding
chr2-6028	chr2	92599457	92604559	+	133.6	5102	intron (NM_023850, intron 1 of 2)	intron (NM_023850, intron 1 of 2)	2301	NM_023850	76969	Mm.38021	NM_023850	ENSMUSG00000027221	Chst1	2610008E20Rik|AW125896|C6ST|GST-1|Gst1|KSGAL6ST	carbohydrate (keratan sulfate Gal-6) sulfotransferase 1	protein-coding
chr7-4493	chr7	90442084	90444758	+	133.6	2674	exon (NM_145151, exon 1 of 1)	exon (NM_145151, exon 1 of 1)	640	NM_145151	233490	Mm.29496	NM_145151	ENSMUSG00000051451	Crebzf	1110034C16Rik|6330417B10Rik|LAZip|LAZipII|SMILE|Zf	CREB/ATF bZIP transcription factor	protein-coding
chr2-1795	chr2	106693043	106695891	+	133.6	2848	intron (NM_001143683, intron 1 of 6)	CpG	1008	NM_001143683	77015	Mm.45628	NM_029837	ENSMUSG00000016386	Mpped2	239Fb|2700082O15Rik|AV354767|AW060960	metallophosphoesterase domain containing 2	protein-coding
chr7-9172	chr7	16045902	16050033	+	133.3	4131	Intergenic	Intergenic	-23975	NM_001099277	666528	Mm.290718	NM_001099277	ENSMUSG00000078796	Zfp541	EG666528|Znf541	zinc finger protein 541	protein-coding
chr14-5489	chr14	102979550	102983672	+	133.3	4122	TTS (NR_039592)	TTS (NR_039592)	1021	NR_039592	100628599		NR_039592	miRBase:MI0018042	Mir5130	mmu-mir-5130|mu-mir-5130	microRNA 5130	ncRNA
chr14-2451	chr14	24002387	24005374	+	133.3	2987	exon (NM_001253365, exon 1 of 30)	exon (NM_001253365, exon 1 of 30)	325	NM_001253372	16531	Mm.343607	NM_010610	ENSMUSG00000063142	Kcnma1	5730414M22Rik|BKCa|MaxiK|Slo|Slo1|mSlo|mSlo1	potassium large conductance calcium-activated channel, subfamily M, alpha member 1	protein-coding
chr18-2690	chr18	38209049	38212731	+	132.9	3682	Intergenic	Intergenic	-1128	NM_029357	75599	Mm.36560	NM_029357	ENSMUSG00000051375	Pcdh1	2010005A06Rik|AI585920	protocadherin 1	protein-coding
chr10-5610	chr10	84438429	84441689	+	132.9	3260	intron (NM_001004363, intron 1 of 6)	intron (NM_001004363, intron 1 of 6)	412	NM_001004363	77976	Mm.25874	NM_001004363	ENSMUSG00000020032	Nuak1	AU014801|AW494241|B230104P22Rik|Omphk1	NUAK family, SNF1-like kinase, 1	protein-coding
chr6-9043	chr6	108658079	108663404	+	132.9	5325	5' UTR (NM_011498, exon 1 of 5)	5' UTR (NM_011498, exon 1 of 5)	112	NM_011498	20893	Mm.2436	NM_011498	ENSMUSG00000030103	Bhlhe40	Bhlhb2|C130042M06Rik|CR8|Clast5|Dec1|Sharp2|Stra13|Stra14	basic helix-loop-helix family, member e40	protein-coding
chr1-5902	chr1	178335570	178338471	+	132.9	2901	exon (NM_016805, exon 1 of 14)	exon (NM_016805, exon 1 of 14)	764	NM_016805	51810	Mm.86589	NM_016805	ENSMUSG00000039630	Hnrnpu	AA408410|AI256620|AL024194|AL024437|AW557595|C86794|Hnrpu|SAFA|Sp120|hnRNP U	heterogeneous nuclear ribonucleoprotein U	protein-coding
chr15-4394	chr15	61984174	61988418	+	132.5	4244	intron (NM_001177353, intron 1 of 2)	CpG	955	NM_001177352	17869	Mm.2444	NM_010849	ENSMUSG00000022346	Myc	AU016757|Myc2|Niard|Nird|bHLHe39	myelocytomatosis oncogene	protein-coding
chr6-6181	chr6	127765698	127770806	+	132.5	5108	intron (NM_201371, intron 1 of 9)	CpG	907	NM_201371	381813	Mm.39750	NM_201371	ENSMUSG00000030350	Prmt8	Hrmt1l3|Hrmt1l4	protein arginine N-methyltransferase 8	protein-coding
chr5-5284	chr5	108366228	108370136	+	132.5	3908	Intergenic	Intergenic	-20191	NM_008806	18587	Mm.1372	NM_008806	ENSMUSG00000029491	Pde6b	Pdeb|r|rd|rd-1|rd1|rd10	phosphodiesterase 6B, cGMP, rod receptor, beta polypeptide	protein-coding
chr15-7757	chr15	38298498	38301984	+	132.5	3486	intron (NM_001289471, intron 1 of 4)	CpG	470	NM_001289471	21847	Mm.4292	NM_013692	ENSMUSG00000037465	Klf10	AI115143|EGR[a]|Egral|Gdnfif|TIEG-1|Tieg|Tieg1|mGIF	Kruppel-like factor 10	protein-coding
chr12-2960	chr12	100198873	100202550	+	132.5	3677	intron (NM_009790, intron 1 of 5)	CpG	1170	NM_009790	12313	Mm.285993	NM_009790	ENSMUSG00000001175	Calm1	AI256814|AI327027|AI461935|AL024000|CaM|Calm	calmodulin 1	protein-coding
chr13-3979	chr13	58400686	58403568	+	131.8	2882	promoter-TSS (NM_001168248)	promoter-TSS (NM_001168248)	42	NM_001301343	15387	Mm.142872	NM_025279	ENSMUSG00000021546	Hnrnpk	Hnrpk|KBBP|NOVA	heterogeneous nuclear ribonucleoprotein K	protein-coding
chr7-12868	chr7	44590108	44594618	+	131.8	4510	intron (NM_001290682, intron 1 of 4)	intron (NM_001290682, intron 1 of 4)	1477	NM_008422	16504	Mm.40312	NM_008422	ENSMUSG00000062785	Kcnc3	KShIIID|Kcr2-3|Kv3.3	potassium voltage gated channel, Shaw-related subfamily, member 3	protein-coding
chr4-6546	chr4	155218106	155222720	+	131.8	4614	intron (NM_011385, intron 1 of 6)	intron (NM_011385, intron 1 of 6)	2122	NM_011385	20481	Mm.28520	NM_011385	ENSMUSG00000029050	Ski	2310012I02Rik|2610001A11Rik|AA062172|AA589460|BC004088	ski sarcoma viral oncogene homolog (avian)	protein-coding
chr8-4310	chr8	124430895	124435341	+	131.8	4446	intron (NM_171824, intron 1 of 6)	intron (NM_171824, intron 1 of 6)	818	NM_171824	209966	Mm.234233	NM_171824	ENSMUSG00000050751	Pgbd5	2900019M05Rik|AI854313	piggyBac transposable element derived 5	protein-coding
chr11-4327	chr11	5057679	5062649	+	131.5	4970	TTS (NM_001190408)	TTS (NM_001190408)	2036	NM_145216	75668	Mm.374836	NM_145216	ENSMUSG00000034209	Rasl10a	2210403B10Rik|AI852688	RAS-like, family 10, member A	protein-coding
chr8-4356	chr8	70698187	70701796	+	131.5	3609	exon (NM_010592, exon 1 of 1)	exon (NM_010592, exon 1 of 1)	2252	NM_010592	16478	Mm.419851	NM_010592	ENSMUSG00000071076	Jund	Jund1	jun D proto-oncogene	protein-coding
chr3-4765	chr3	28262275	28266315	+	131.5	4040	intron (NM_001163007, intron 1 of 31)	intron (NM_001163007, intron 1 of 31)	1081	NM_026910	665113	Mm.126193	NM_026910	ENSMUSG00000027692	Tnik	1500031A17Rik|4831440I19Rik|AI451411|C530008O15Rik|C630040K21Rik	TRAF2 and NCK interacting kinase	protein-coding
chr10-2424	chr10	17721884	17724983	+	131.5	3099	5' UTR (NM_010828, exon 1 of 2)	5' UTR (NM_010828, exon 1 of 2)	205	NM_010828	17684	Mm.272321	NM_010828	ENSMUSG00000039910	Cited2	AI835299|ER154-like|Mrg1|Msg2|p35srj	Cbp/p300-interacting transactivator, with Glu/Asp-rich carboxy-terminal domain, 2	protein-coding
chr11-10808	chr11	5097104	5100583	+	131.1	3479	promoter-TSS (NM_177370)	promoter-TSS (NM_177370)	245	NM_007968	14030	Mm.142822	NM_007968	ENSMUSG00000009079	Ewsr1	Ews|Ewsh	Ewing sarcoma breakpoint region 1	protein-coding
chr19-4067	chr19	46325522	46329811	+	131.1	4289	promoter-TSS (NM_133694)	promoter-TSS (NM_133694)	-510	NM_028627	73728	Mm.268532	NM_028627	ENSMUSG00000037126	Psd	1110007H17Rik|A930015K15|Efa6|Efa6a|Psdl|mKIAA2011	pleckstrin and Sec7 domain containing	protein-coding
chr17-7043	chr17	25013265	25017377	+	130.8	4112	promoter-TSS (NM_020608)	promoter-TSS (NM_020608)	-91	NM_020608	57354	Mm.328854	NM_020608	ENSMUSG00000038002	Cramp1l	5830477H08Rik|AI256853|AI790734|Tce4|mKIAA1426	Crm, cramped-like (Drosophila)	protein-coding
chr3-4500	chr3	89959569	89964308	+	130.8	4739	intron (NM_001081182, intron 1 of 27)	intron (NM_001081182, intron 1 of 27)	1394	NM_001081182	54667	Mm.30455	NM_001081182	ENSMUSG00000060671	Atp8b2	Id	ATPase, class I, type 8B, member 2	protein-coding
chr7-8361	chr7	143052151	143056538	+	130.8	4387	promoter-TSS (NR_015529)	promoter-TSS (NR_015529)	-658	NR_110355	97423	Mm.5250	NM_133790	ENSMUSG00000059277	R74862	-	expressed sequence R74862	ncRNA
chr10-5965	chr10	43172075	43175704	+	130.8	3629	promoter-TSS (NR_102361)	promoter-TSS (NR_102361)	641	NM_175407	109205	Mm.153750	NM_175407	ENSMUSG00000038248	Sobp	2900009C16Rik|5330439J01Rik|JXC1|jc	sine oculis-binding protein homolog (Drosophila)	protein-coding
chr3-5126	chr3	51339234	51342181	+	130.8	2947	promoter-TSS (NM_001291059)	promoter-TSS (NM_001291059)	-63	NM_001291059	69257	Mm.131038	NM_023502	ENSMUSG00000037174	Elf2	2610036A20Rik|A230104O07Rik|AW111824|BB183398|EU32|NERF|NERF-1A|NERF-1B|NERF-2	E74-like factor 2	protein-coding
chr4-2650	chr4	116074448	116077386	+	130.4	2938	promoter-TSS (NM_025641)	promoter-TSS (NM_025641)	452	NM_153521	230654	Mm.3655	NM_153521	ENSMUSG00000028703	Lrrc41	AA409966|AW555107|D630045E04Rik|D730026A16Rik|MUF1	leucine rich repeat containing 41	protein-coding
chr2-9765	chr2	117119522	117123414	+	130.4	3892	5' UTR (NM_001277256, exon 1 of 5)	5' UTR (NM_001277256, exon 1 of 5)	397	NM_001277256	114715	Mm.245890	NM_033524	ENSMUSG00000027351	Spred1	5730461F13Rik|AL024345|AW047647	sprouty protein with EVH-1 domain 1, related sequence	protein-coding
chr11-9558	chr11	6062371	6066435	+	130.4	4064	intron (NM_007595, intron 1 of 20)	intron (NM_007595, intron 1 of 20)	1345	NM_007595	12323	Mm.439733	NM_007595	ENSMUSG00000057897	Camk2b	Camk2d	calcium/calmodulin-dependent protein kinase II, beta	protein-coding
chr3-7774	chr3	79284417	79287974	+	130.4	3557	Intergenic	Intergenic	-59181	NM_001142953	100233207	Mm.373801	NM_001142953	ENSMUSG00000091685	Gm17359	-	predicted gene, 17359	protein-coding
chr9-9242	chr9	61369448	61374467	+	130	5019	promoter-TSS (NM_001083927)	promoter-TSS (NM_001083927)	-409	NM_001083927	21887	Mm.24255	NM_009389	ENSMUSG00000032280	Tle3	2610103N05Rik|ESG|Grg3a|Grg3b|mKIAA1547	transducin-like enhancer of split 3, homolog of Drosophila E(spl)	protein-coding
chr8-4088	chr8	79028067	79031085	+	130	3018	intron (NM_001294279, intron 1 of 14)	CpG	1139	NM_001294279	622675	Mm.48724	NM_178267	ENSMUSG00000071064	Zfp827	2810449M09Rik|D630040G17Rik|Znf827	zinc finger protein 827	protein-coding
chr11-7897	chr11	116851268	116854628	+	130	3360	5' UTR (NM_011358, exon 1 of 3)	5' UTR (NM_011358, exon 1 of 3)	146	NM_011358	20382	Mm.21841	NM_011358	ENSMUSG00000034120	Srsf2	D11Wsu175e|MRF-1|Pr264|SC35|Sfrs10|Sfrs2	serine/arginine-rich splicing factor 2	protein-coding
chr1-8606	chr1	131524595	131528543	+	130	3948	intron (NM_001081011, intron 1 of 22)	CpG	792	NM_001081011	14270	Mm.276259	NM_019520	ENSMUSG00000026425	Srgap2	9930124L22Rik|AI448945|FBP2|Fnbp2|srGAP3	SLIT-ROBO Rho GTPase activating protein 2	protein-coding
chr7-11899	chr7	70357477	70362537	+	129.7	5060	exon (NM_009697, exon 1 of 3)	exon (NM_009697, exon 1 of 3)	586	NM_009697	11819	Mm.158143	NM_009697	ENSMUSG00000030551	Nr2f2	2700033K02Rik|9430015G03Rik|ARP-1|Aporp1|COUP-TF2|COUP-TFII|COUPTFB|EAR3|SVP40|Tcfcoup2	nuclear receptor subfamily 2, group F, member 2	protein-coding
chr11-9590	chr11	31869942	31874941	+	129.7	4999	exon (NM_001290676, exon 1 of 9)	exon (NM_001290676, exon 1 of 9)	1501	NM_026252	67579	Mm.339792	NM_026252	ENSMUSG00000020300	Cpeb4	Cpe-bp4|Cpeb-4|mCPEB-4	cytoplasmic polyadenylation element binding protein 4	protein-coding
chr17-4695	chr17	62879870	62884405	+	129.7	4535	promoter-TSS (NM_010109)	promoter-TSS (NM_010109)	-820	NM_207654	13640	Mm.7978	NM_010109		Efna5	AL-1|AV158822|EFL-5|Ephrin-A5|Epl7|LERK-7|RAGS	ephrin A5	protein-coding
chr11-10764	chr11	118906014	118910299	+	129.3	4285	intron (NM_001285437, intron 1 of 13)	intron (NM_001285437, intron 1 of 13)	1416	NM_001285436	52897	Mm.341103	NM_001024931	ENSMUSG00000025576	Rbfox3	Fox-3|Hrnbp3|NeuN|Neuna60	RNA binding protein, fox-1 homolog (C. elegans) 3	protein-coding
chr17-7545	chr17	25567602	25571823	+	129.3	4221	intron (NM_011447, intron 1 of 2)	intron (NM_011447, intron 1 of 2)	974	NM_011447	20681	Mm.258220	NM_011447	ENSMUSG00000024176	Sox8	-	SRY (sex determining region Y)-box 8	protein-coding
chr7-1658	chr7	49245734	49249330	+	129.3	3596	intron (NM_175272, intron 1 of 37)	intron (NM_175272, intron 1 of 37)	1343	NM_175272	78286	Mm.333881	NM_175272	ENSMUSG00000052512	Nav2	5330421F07Rik|AU067780|BQ960892|HELAD1|POMFIL2|RAINB1|RAINB2|Unc53H2|mKIAA3015	neuron navigator 2	protein-coding
chr18-2600	chr18	47366092	47371061	+	129.3	4969	5' UTR (NM_018744, exon 1 of 19)	5' UTR (NM_018744, exon 1 of 19)	292	NM_018744	20358	Mm.40909	NM_018744	ENSMUSG00000019647	Sema6a	9330158E07|A730020P05Rik|AI851735|Sema6A-1|Semaq|VIa|b2b997Clo	sema domain, transmembrane domain (TM), and cytoplasmic domain, (semaphorin) 6A	protein-coding
chr11-9318	chr11	60536434	60539557	+	129.3	3123	5' UTR (NM_172943, exon 1 of 4)	5' UTR (NM_172943, exon 1 of 4)	312	NM_172943	268420	Mm.262056	NM_172943	ENSMUSG00000042650	Alkbh5	AW050020|AW215868|Abh5|E130207K11|Ofoxd	alkB, alkylation repair homolog 5 (E. coli)	protein-coding
chr13-3158	chr13	97240233	97244610	+	129.3	4377	intron (NM_007930, intron 1 of 2)	intron (NM_007930, intron 1 of 2)	1316	NM_007930	13803	Mm.241073	NM_007930	ENSMUSG00000041773	Enc1	Nrpb|PIG10	ectodermal-neural cortex 1	protein-coding
chr2-13390	chr2	168228965	168231875	+	129	2910	promoter-TSS (NM_001160330)	promoter-TSS (NM_001160330)	-41	NM_010072	13480	Mm.422657	NM_010072	ENSMUSG00000078919	Dpm1	AI118379|AI194292	dolichol-phosphate (beta-D) mannosyltransferase 1	protein-coding
chr2-8693	chr2	137113709	137117568	+	129	3859	exon (NM_013822, exon 2 of 26)	exon (NM_013822, exon 2 of 26)	882	NM_013822	16449	Mm.22398	NM_013822	ENSMUSG00000027276	Jag1	ABE2|Gsfabe2|Htu|Ozz|Ser-1	jagged 1	protein-coding
chr17-3205	chr17	17826073	17830585	+	129	4512	Intergenic	Intergenic	-1859	NR_029536	387230		NR_029536		Mir99b	Mirn99b|mmu-mir-99b	microRNA 99b	ncRNA
chr9-5860	chr9	101072982	101076934	+	129	3952	5' UTR (NM_001100451, exon 1 of 2)	5' UTR (NM_001100451, exon 1 of 2)	196	NM_001100451	77853	Mm.326206	NM_001100451		Msl2	E130103E02Rik|Msl2l1|Rnf184	male-specific lethal 2 homolog (Drosophila)	protein-coding
chr18-1916	chr18	23038451	23042144	+	129	3693	5' UTR (NM_199024, exon 1 of 10)	5' UTR (NM_199024, exon 1 of 10)	1356	NM_199024	319211	Mm.209896	NM_199024	ENSMUSG00000041923	Nol4	1700013J13Rik|4930568N03Rik|Gm1262	nucleolar protein 4	protein-coding
chr15-1167	chr15	75908456	75910807	+	129	2351	promoter-TSS (NM_178646)	promoter-TSS (NM_178646)	-75	NM_001285431	66656	Mm.258927	NM_023240	ENSMUSG00000055762	Eef1d	EF-1-delta	eukaryotic translation elongation factor 1 delta (guanine nucleotide exchange protein)	protein-coding
chr9-5574	chr9	57763584	57766224	+	129	2640	intron (NM_007713, intron 1 of 12)	CpG	956	NM_007713	102414	Mm.25720	NM_007713	ENSMUSG00000032316	Clk3	AI256811	CDC-like kinase 3	protein-coding
chr12-3341	chr12	40444906	40448609	+	129	3703	promoter-TSS (NM_178845)	promoter-TSS (NM_178845)	704	NM_172803	238130	Mm.341423	NM_172803	ENSMUSG00000035954	Dock4	5330406C03|6330411N01Rik|AF263288|C030023J22|mKIAA0716	dedicator of cytokinesis 4	protein-coding
chr10-5094	chr10	39730633	39734138	+	129	3505	promoter-TSS (NR_038037)	promoter-TSS (NR_038037)	225	NM_011264	19714	Mm.439723	NM_011264	ENSMUSG00000019841	Rev3l	Rev|Rev3|Sez4	REV3-like, catalytic subunit of DNA polymerase zeta RAD54 like (S. cerevisiae)	protein-coding
chr10-6156	chr10	4386197	4388957	+	128.6	2760	intron (NM_001033466, intron 1 of 2)	CpG	531	NM_001033466	381990	Mm.262466	NM_001033466	ENSMUSG00000075327	Zbtb2	Gm1103	zinc finger and BTB domain containing 2	protein-coding
chr4-4108	chr4	141536045	141539455	+	128.6	3410	intron (NM_019763, intron 1 of 15)	CpG	847	NM_019763	56381	Mm.299906	NM_019763	ENSMUSG00000040761	Spen	Mint|mKIAA0929	SPEN homolog, transcriptional regulator (Drosophila)	protein-coding
chr19-4671	chr19	59343344	59346770	+	128.6	3426	exon (NM_001033222, exon 1 of 5)	exon (NM_001033222, exon 1 of 5)	723	NM_001033222	107368	Mm.268797	NM_001033222	ENSMUSG00000074746	Pdzd8	A630041P07Rik|AV329468|AW228944|Pdzk8	PDZ domain containing 8	protein-coding
chr14-4278	chr14	111674278	111678057	+	128.6	3779	intron (NM_198865, intron 1 of 1)	intron (NM_198865, intron 1 of 1)	1052	NM_198865	75409	Mm.235097	NM_029273	ENSMUSG00000033214	Slitrk5	2610019D03Rik	SLIT and NTRK-like family, member 5	protein-coding
chr12-4338	chr12	8496840	8500994	+	128.2	4154	3' UTR (NM_007483, exon 1 of 1)	3' UTR (NM_007483, exon 1 of 1)	1068	NM_007483	11852	Mm.687	NM_007483	ENSMUSG00000054364	Rhob	AA017882|Arh6|Arhb	ras homolog gene family, member B	protein-coding
chr6-4598	chr6	39870392	39873784	+	128.2	3392	Intergenic	CpG	-61152	NM_010270	14548	Mm.377071	NM_010270	ENSMUSG00000029918	Mrps33	AI841153|CGI-139|Gdap3|MRP-S33|PTD003	mitochondrial ribosomal protein S33	protein-coding
chr9-3747	chr9	20641944	20645571	+	128.2	3627	promoter-TSS (NM_013911)	promoter-TSS (NM_013911)	439	NM_025401	66177	Mm.390165	NM_025401	ENSMUSG00000084786	Ubl5	1110030M22Rik|beacon	ubiquitin-like 5	protein-coding
chr1-6223	chr1	75477249	75480734	+	128.2	3485	promoter-TSS (NM_177056)	promoter-TSS (NM_177056)	480	NM_001001566	74241	Mm.260577	NM_001001565	ENSMUSG00000032997	Chpf	1700028N03Rik|AI414328|D1Bwg1363e	chondroitin polymerizing factor	protein-coding
chr10-3804	chr10	59949522	59953026	+	128.2	3504	intron (NM_029083, intron 2 of 2)	CpG	496	NM_029083	74747	Mm.21697	NM_029083	ENSMUSG00000020108	Ddit4	5830413E08Rik|AA415483|REDD1|Rtp801|dig2	DNA-damage-inducible transcript 4	protein-coding
chr11-10304	chr11	117653405	117656846	+	128.2	3441	intron (NM_198022, intron 1 of 21)	CpG	836	NM_198022	217351	Mm.40272	NM_198022	ENSMUSG00000025571	Tnrc6c	9930033H14Rik|mKIAA1582	trinucleotide repeat containing 6C	protein-coding
chr19-1984	chr19	5687872	5691349	+	127.9	3477	promoter-TSS (NM_144868)	promoter-TSS (NM_144868)	479	NM_022012	26403	Mm.185026	NM_022012	ENSMUSG00000004054	Map3k11	2610017K16Rik|Mlk3|PTK1|SPRK	mitogen-activated protein kinase kinase kinase 11	protein-coding
chr11-9384	chr11	77981779	77985303	+	127.9	3524	intron (NM_174852, intron 1 of 14)	intron (NM_174852, intron 1 of 14)	725	NM_174852	268448	Mm.274329	NM_174852	ENSMUSG00000037791	Phf12	2410142K10Rik|F630045O13|PF1|mKIAA1523	PHD finger protein 12	protein-coding
chr19-1197	chr19	21271497	21274420	+	127.9	2923	intron (NM_009551, intron 1 of 5)	CpG	680	NM_009551	22682	Mm.292405	NM_009551		Zfand5	2310057A04Rik|5830475F03Rik|AA415485|Za20d2|Zfp216	zinc finger, AN1-type domain 5	protein-coding
chr16-4834	chr16	94568456	94571795	+	127.9	3339	promoter-TSS (NM_001113389)	promoter-TSS (NM_001113389)	-81	NM_007890	13548	Mm.310973	NM_007890	ENSMUSG00000022897	Dyrk1a	2310043O08Rik|D16Ertd272e|D16Ertd493e|Dyrk|ENSMUSG00000074897|Gm10783|Mnbh|Mp86|mmb	dual-specificity tyrosine-(Y)-phosphorylation regulated kinase 1a	protein-coding
chr10-2494	chr10	95414514	95418035	+	127.5	3521	promoter-TSS (NM_001168655)	promoter-TSS (NM_001168655)	-62	NM_001168655	216233	Mm.474283	NM_007706	ENSMUSG00000020027	Socs2	8030460M17|AI527257|AW108012|CIS2|Cish2|D130043N08Rik|JAB|SOCS-2|SSI-2|hg	suppressor of cytokine signaling 2	protein-coding
chr2-3384	chr2	92182803	92186120	+	127.5	3317	intron (NM_138755, intron 1 of 17)	(TCCC)n|Simple_repeat|Simple_repeat	279	NM_138755	192285	Mm.330408	NM_138755	ENSMUSG00000058318	Phf21a	80kDa|Bhc|Bhc80|D030065N23Rik|PFTF1	PHD finger protein 21A	protein-coding
chr13-4499	chr13	69531579	69535429	+	127.2	3850	5' UTR (NM_198600, exon 1 of 13)	5' UTR (NM_198600, exon 1 of 13)	360	NM_001169131	210106	Mm.315959	NM_198600	ENSMUSG00000034575	Papd7	LAK-1|POLK|Pols|TRF4|TRF4-1	PAP associated domain containing 7	protein-coding
chr2-8121	chr2	153527662	153530689	+	127.2	3027	intron (NM_001134300, intron 1 of 10)	CpG	796	NM_001134300	329540	Mm.50600	NM_001001986	ENSMUSG00000061411	Nol4l	4931410H15|8430427H17Rik|AI429157|Gm1636	nucleolar protein 4-like	protein-coding
chr1-7631	chr1	165459088	165462097	+	127.2	3009	promoter-TSS (NM_028759)	promoter-TSS (NM_028759)	-129	NM_028759	74106	Mm.227605	NM_028759	ENSMUSG00000026571	Dcaf6	1200006M05Rik|Iqwd1|PC326	DDB1 and CUL4 associated factor 6	protein-coding
chr7-5105	chr7	96209612	96214290	+	127.2	4678	intron (NM_011858, intron 1 of 32)	intron (NM_011858, intron 1 of 32)	1314	NM_011858	23966	Mm.254610	NM_011858	ENSMUSG00000048078	Tenm4	Doc4|ELM2|Odz4|R75022|Ten-m4|l(7)-3Rn|l7Rn3|mKIAA1302	teneurin transmembrane protein 4	protein-coding
chr12-4346	chr12	15813528	15817505	+	127.2	3977	5' UTR (NM_144551, exon 1 of 3)	5' UTR (NM_144551, exon 1 of 3)	1269	NM_144551	217410	Mm.491136	NM_144551	ENSMUSG00000020601	Trib2	AW319517|TRB-2|TRB2	tribbles homolog 2 (Drosophila)	protein-coding
chr17-6935	chr17	88063293	88066932	+	126.8	3639	exon (NM_001081034, exon 1 of 23)	exon (NM_001081034, exon 1 of 23)	173	NM_001081034	225055	Mm.386857	NM_001081034	ENSMUSG00000005371	Fbxo11	C80048|Jf	F-box protein 11	protein-coding
chr9-5165	chr9	56633416	56636449	+	126.8	3033	intron (NM_181074, intron 3 of 3)	intron (NM_181074, intron 3 of 3)	50321	NM_181074	235402	Mm.246605	NM_181074	ENSMUSG00000049556	Lingo1	4930471K13Rik|AV148400|LERN1|LINGO-1|Lrrn6a|UNQ201	leucine rich repeat and Ig domain containing 1	protein-coding
chr15-4092	chr15	81855769	81860042	+	126.8	4273	intron (NM_020507, intron 1 of 1)	CpG	421	NM_020507	57259	Mm.323595	NM_020507	ENSMUSG00000048546	Tob2	2900090N22Rik|4930545K18Rik|AV071822|mKIAA1663	transducer of ERBB2, 2	protein-coding
chr19-2597	chr19	53310193	53314232	+	126.8	4039	intron (NM_001008542, intron 1 of 5)	intron (NM_001008542, intron 1 of 5)	1706	NM_001008542	17859	Mm.2154	NM_010847	ENSMUSG00000025025	Mxi1	ENSMUSG00000067085|Gm10197|Mad2|bHLHc11	Max interacting protein 1	protein-coding
chr18-2611	chr18	61398201	61401193	+	126.4	2992	intron (NM_133249, intron 1 of 11)	CpG	734	NM_133249	170826	Mm.415302	NM_133249	ENSMUSG00000033871	Ppargc1b	4631412G21Rik|Perc	peroxisome proliferative activated receptor, gamma, coactivator 1 beta	protein-coding
chr1-4725	chr1	177441235	177446529	+	126.4	5294	promoter-TSS (NM_001012330)	promoter-TSS (NM_001012330)	-779	NM_001012330	30928	Mm.330700	NM_013915	ENSMUSG00000063659	Zbtb18	RP58|Zfp238|Znf238	zinc finger and BTB domain containing 18	protein-coding
chr13-6602	chr13	28949606	28954132	+	126.4	4526	exon (NM_009238, exon 1 of 1)	exon (NM_009238, exon 1 of 1)	1813	NM_009238	20677	Mm.240627	NM_009238		Sox4	AA682046|Sox-4	SRY (sex determining region Y)-box 4	protein-coding
chr5-5177	chr5	142960077	142963829	+	126.4	3752	intron (NM_007984, intron 1 of 4)	CpG	1598	NM_007984	14086	Mm.289707	NM_007984	ENSMUSG00000029581	Fscn1	AI663989|Fan1|fascin-1	fascin homolog 1, actin bundling protein (Strongylocentrotus purpuratus)	protein-coding
chr5-8625	chr5	136565277	136569011	+	126.4	3734	intron (NM_001291234, intron 1 of 22)	CpG	346	NM_198602	13047	Mm.320317	NM_009986	ENSMUSG00000029705	Cux1	CDP|Cutl1|Cux|Cux-1	cut-like homeobox 1	protein-coding
chr7-13578	chr7	127477098	127480329	+	126.1	3231	Intergenic	Intergenic	-6508	NM_010183	14123	Mm.323505	NM_010183	ENSMUSG00000042423	Fbrs	Fbs|Fbs1	fibrosin	protein-coding
chr15-4888	chr15	28023578	28026803	+	126.1	3225	intron (NM_001081302, intron 1 of 56)	CpG	658	NM_001081302	223435	Mm.485422	NM_001081302	ENSMUSG00000022263	Trio	6720464I07Rik|AA408740|Solo	triple functional domain (PTPRF interacting)	protein-coding
chr9-7032	chr9	63754710	63758861	+	126.1	4151	intron (NM_016769, intron 1 of 8)	intron (NM_016769, intron 1 of 8)	1209	NM_016769	17127	Mm.7320	NM_016769	ENSMUSG00000032402	Smad3	AU022421|Madh3	SMAD family member 3	protein-coding
chr2-4995	chr2	32534602	32537857	+	126.1	3255	exon (NM_153560, exon 1 of 11)	exon (NM_153560, exon 1 of 11)	870	NM_153560	98952	Mm.4065	NM_153560	ENSMUSG00000039157	Fam102a	AI426465|C230093N12Rik|Eeig1	family with sequence similarity 102, member A	protein-coding
chr11-9075	chr11	98740962	98744359	+	125.7	3397	intron (NM_178060, intron 1 of 8)	intron (NM_178060, intron 1 of 8)	787	NM_178060	21833	Mm.265917	NM_178060	ENSMUSG00000058756	Thra	6430529J03Rik|AW259572|Erba|Nr1a1|Rvr|T3R[a]|T3Ralpha|Thra1|Thra2	thyroid hormone receptor alpha	protein-coding
chr13-2772	chr13	58127121	58129590	+	125.7	2469	5' UTR (NM_029872, exon 1 of 1)	5' UTR (NM_029872, exon 1 of 1)	201	NM_029872	77134	Mm.490274	NM_029872	ENSMUSG00000007836	Hnrnpa0	1110055B05Rik|3010025E17Rik|Hnrpa0|hnRNP A0	heterogeneous nuclear ribonucleoprotein A0	protein-coding
chr3-4951	chr3	57845322	57848548	+	125.7	3226	intron (NM_019410, intron 1 of 2)	CpG	822	NM_019410	18645	Mm.271744	NM_019410	ENSMUSG00000027805	Pfn2	Pfn	profilin 2	protein-coding
chr16-3225	chr16	64850487	64853254	+	125.7	2767	promoter-TSS (NM_178647)	promoter-TSS (NM_178647)	-215	NM_178647	106143	Mm.10160	NM_178647	ENSMUSG00000054604	Cggbp1	AA960172|AL023996|AW045841	CGG triplet repeat binding protein 1	protein-coding
chr12-3271	chr12	86678132	86681324	+	125.4	3192	5' UTR (NM_177354, exon 1 of 7)	5' UTR (NM_177354, exon 1 of 7)	1028	NM_177354	238328	Mm.216101	NM_177354		Vash1	AI834978|D930046M13Rik|G630009D10Rik	vasohibin 1	protein-coding
chr7-5682	chr7	28808283	28812817	+	125.4	4534	promoter-TSS (NM_177301)	promoter-TSS (NM_177301)	-340	NM_177301	15388	Mm.9043	NM_177301	ENSMUSG00000015165	Hnrnpl	C79783|D830027H13Rik|Hnrpl	heterogeneous nuclear ribonucleoprotein L	protein-coding
chr1-3660	chr1	130715219	130718326	+	125.4	3107	promoter-TSS (NM_008825)	promoter-TSS (NM_008825)	-555	NM_178691	226418	Mm.106553	NM_178691	ENSMUSG00000046404	Yod1	9930028C20Rik|Hshin7	YOD1 OTU deubiquitinating enzyme 1 homologue (S. cerevisiae)	protein-coding
chr9-2248	chr9	43743536	43747348	+	125.4	3812	intron (NM_021424, intron 1 of 5)	CpG	866	NM_021424	58235	Mm.335096	NM_021424	ENSMUSG00000032012	Pvrl1	AI835281|AW549174|Cd111|HIgR|HveC|PRR|PRR1|nectin-1	poliovirus receptor-related 1	protein-coding
chr4-6794	chr4	152475457	152478995	+	125.4	3538	promoter-TSS (NM_153424)	promoter-TSS (NM_153424)	323	NM_010598	16498	Mm.388924	NM_010598	ENSMUSG00000028931	Kcnab2	F5|I2rf5|Kcnb3|kv-beta-2	potassium voltage-gated channel, shaker-related subfamily, beta member 2	protein-coding
chr11-13153	chr11	109649650	109653686	+	125.4	4036	intron (NM_021880, intron 1 of 10)	intron (NM_021880, intron 1 of 10)	719	NM_021880	19084	Mm.30039	NM_021880	ENSMUSG00000020612	Prkar1a	1300018C22Rik|RIalpha|Tse-1|Tse1	protein kinase, cAMP dependent regulatory, type I, alpha	protein-coding
chr8-3169	chr8	73352201	73355397	+	125	3196	Intergenic	CpG	-1243	NM_010687	16795	Mm.324371	NM_010687	ENSMUSG00000004383	Large	BPFD#36|Gyltl1a|Mbp-1|Mbp1|enr|fg|froggy|mKIAA0609|myd	like-glycosyltransferase	protein-coding
chr2-8074	chr2	129592488	129595859	+	124.6	3371	intron (NM_001291022, intron 1 of 4)	intron (NM_001291022, intron 1 of 4)	1004	NM_007547	19261	Mm.1682	NM_007547	ENSMUSG00000037902	Sirpa	AI835480|Bit|CD172a|P84|Ptpns1|SHP-1|SHPS-1|SIRP	signal-regulatory protein alpha	protein-coding
chr1-10692	chr1	16103251	16106684	+	124.6	3433	promoter-TSS (NM_011291)	promoter-TSS (NM_011291)	-534	NM_011291	19989	Mm.319659	NM_011291	ENSMUSG00000043716	Rpl7	Rpl7a|Surf-3	ribosomal protein L7	protein-coding
chr5-4998	chr5	3340925	3344857	+	124.6	3932	Intergenic	CpG	-1421	NM_009873	12571	Mm.31672	NM_009873	ENSMUSG00000040274	Cdk6	5830411I20|AI504062|Crk2	cyclin-dependent kinase 6	protein-coding
chr17-1346	chr17	65612476	65614926	+	124.6	2450	promoter-TSS (NM_013933)	promoter-TSS (NM_013933)	-146	NM_013933	30960	Mm.266767	NM_013933	ENSMUSG00000024091	Vapa	33kDa|VAP33	vesicle-associated membrane protein, associated protein A	protein-coding
chr12-3984	chr12	101082094	101084692	+	124.6	2598	non-coding (NR_038050, exon 1 of 2)	non-coding (NR_038050, exon 1 of 2)	309	NM_001160214	68734	Mm.87077	NM_211355	ENSMUSG00000041846	Smek1	1110034C04Rik|BC064465|mKIAA2010	SMEK homolog 1, suppressor of mek1 (Dictyostelium)	protein-coding
chr11-11064	chr11	93884472	93887710	+	124.3	3238	promoter-TSS (NM_134012)	promoter-TSS (NM_134012)	-128	NM_134012	103537	Mm.210334	NM_134012	ENSMUSG00000059474	Mbtd1	AA408199|AI194990|hemp	mbt domain containing 1	protein-coding
chr3-1737	chr3	93444181	93448107	+	124.3	3926	exon (NM_001163098, exon 2 of 2)	exon (NM_001163098, exon 2 of 2)	3814	NM_001163098	99681	Mm.316671	NM_001163098	ENSMUSG00000052415	Tchh	AHF|AI597080|Thh	trichohyalin	protein-coding
chr10-4428	chr10	75059965	75064103	+	124.3	4138	exon (NM_001081412, exon 1 of 23)	exon (NM_001081412, exon 1 of 23)	1138	NM_001081412	110279	Mm.333722	NM_001081412	ENSMUSG00000009681	Bcr	5133400C09Rik|AI561783|AI853148|mKIAA3017	breakpoint cluster region	protein-coding
chr11-7691	chr11	51855527	51858682	+	123.9	3155	intron (NM_199299, intron 1 of 11)	CpG	377	NM_199299	76901	Mm.259996	NM_199299	ENSMUSG00000020387	Jade2	1200017K05Rik|AI480685|Phf15|mKIAA0239	jade family PHD finger 2	protein-coding
chr11-11737	chr11	108341522	108344876	+	123.9	3354	intron (NM_011101, intron 1 of 16)	CpG	689	NM_011101	18750	Mm.222178	NM_011101	ENSMUSG00000050965	Prkca	AI875142|Pkca	protein kinase C, alpha	protein-coding
chr14-3498	chr14	64586939	64591963	+	123.9	5024	intron (NR_040709, intron 2 of 3)	intron (NR_040709, intron 2 of 3)	-1206	NR_029813	387233		NR_029813	miRBase:MI0000716	Mir124a-1	Mirn124a|Mirn124a-1	microRNA 124a-1	ncRNA
chr2-5943	chr2	18025998	18029437	+	123.9	3439	non-coding (NR_028376, exon 2 of 2)	non-coding (NR_028376, exon 2 of 2)	468	NR_028378	100034739	Mm.401643	NR_028378		Gm17762	-	predicted gene, 17762	ncRNA
chr3-2419	chr3	59005212	59007582	+	123.9	2370	promoter-TSS (NM_177855)	promoter-TSS (NM_177855)	-581	NM_177855	329650	Mm.240059	NM_177855	ENSMUSG00000056476	Med12l	A130035F20|A630079M02|AU044581|TRALPUSH	mediator complex subunit 12-like	protein-coding
chr16-3065	chr16	23986666	23990750	+	123.9	4084	promoter-TSS (NM_009744)	promoter-TSS (NM_009744)	-96	NM_009744	12053	Mm.347398	NM_009744	ENSMUSG00000022508	Bcl6	Bcl5	B cell leukemia/lymphoma 6	protein-coding
chr3-1832	chr3	107457876	107460620	+	123.6	2744	promoter-TSS (NM_145922)	promoter-TSS (NM_145922)	-350	NM_145922	99738	Mm.101976	NM_145922	ENSMUSG00000027895	Kcnc4	AI850292|KSHIIIC|Kcr2-4|Kv3.4	potassium voltage gated channel, Shaw-related subfamily, member 4	protein-coding
chr14-3919	chr14	70624774	70629540	+	123.6	4766	promoter-TSS (NM_001252663)	promoter-TSS (NM_001252663)	-92	NM_001252663	13829	Mm.210863	NM_013514	ENSMUSG00000022099	Dmtn	AI325486|Epb4.9|Epb49|dematin	dematin actin binding protein	protein-coding
chr15-2093	chr15	39196971	39199562	+	123.6	2591	promoter-TSS (NM_001256382)	promoter-TSS (NM_001256382)	-20	NM_053271	116838	Mm.309296	NM_053271		Rims2	2810036I15Rik|AW048769|RIM2|Rab3ip2|Rim2(+40A)|Rim2(+44A)|Rim2(+4A)|Serg2|Syt3-rs|mKIAA0751	regulating synaptic membrane exocytosis 2	protein-coding
chr2-1350	chr2	180041659	180043862	+	123.2	2203	promoter-TSS (NM_001289476)	promoter-TSS (NM_001289476)	277	NM_178750	269397	Mm.63068	NM_178750	ENSMUSG00000039086	Ss18l1	A230053O16Rik|CREST	synovial sarcoma translocation gene on chromosome 18-like 1	protein-coding
chr3-5747	chr3	84813449	84816265	+	123.2	2816	promoter-TSS (NM_001177773)	promoter-TSS (NM_001177773)	-720	NM_001177773	50754	Mm.196475	NM_080428	ENSMUSG00000028086	Fbxw7	1110001A17Rik|AGO|Cdc4|Fbw7|Fbwd6|Fbx30|Fbxo30|Fbxw6|SEL-10	F-box and WD-40 domain protein 7	protein-coding
chr9-5010	chr9	59484806	59487935	+	123.2	3129	promoter-TSS (NM_019927)	promoter-TSS (NM_019927)	4	NM_019927	23806	Mm.305925	NM_019927	ENSMUSG00000025234	Arih1	AU021774|Ari|Ari1|Hari|Hhari|Ubch7bp|Uip77	ariadne ubiquitin-conjugating enzyme E2 binding protein homolog 1 (Drosophila)	protein-coding
chr12-3041	chr12	77237664	77240424	+	123.2	2760	non-coding (NR_045554, exon 1 of 12)	non-coding (NR_045554, exon 1 of 12)	305	NR_045554	53618	Mm.35628	NM_016893	ENSMUSG00000021065	Fut8	-	fucosyltransferase 8	protein-coding
chr1-5990	chr1	82288868	82292139	+	123.2	3271	5' UTR (NM_010570, exon 1 of 2)	5' UTR (NM_010570, exon 1 of 2)	936	NM_010570	16367	Mm.4952	NM_010570	ENSMUSG00000055980	Irs1	G972R|IRS-1	insulin receptor substrate 1	protein-coding
chr8-2895	chr8	47286875	47289863	+	122.9	2988	5' UTR (NM_001286376, exon 1 of 5)	5' UTR (NM_001286376, exon 1 of 5)	1033	NM_001114311	71069	Mm.23973	NM_175162	ENSMUSG00000038143	Stox2	4933409N07Rik|AI449080|AI835114|mKIAA1392	storkhead box 2	protein-coding
chr6-1960	chr6	120665404	120667898	+	122.9	2494	exon (NM_001128151, exon 1 of 19)	exon (NM_001128151, exon 1 of 19)	230	NM_001128151	330409	Mm.333357	NM_001128151	ENSMUSG00000071226	Cecr2	2610101O16Rik|2810409N01Rik|Gtl4|mKIAA1740	cat eye syndrome chromosome region, candidate 2	protein-coding
chr15-2676	chr15	80012223	80015074	+	122.9	2851	intron (NM_011057, intron 1 of 6)	CpG	1160	NM_011057	18591	Mm.144089	NM_011057	ENSMUSG00000000489	Pdgfb	PDGF-B|Sis	platelet derived growth factor, B polypeptide	protein-coding
chr4-4295	chr4	46450435	46453003	+	122.5	2568	intron (NM_130889, intron 1 of 6)	CpG	602	NM_130889	67628	Mm.263913	NM_130889	ENSMUSG00000028333	Anp32b	2410015B15Rik|PAL31|PHAPI2a|Ssp29	acidic (leucine-rich) nuclear phosphoprotein 32 family, member B	protein-coding
chr10-8441	chr10	115382163	115386029	+	122.5	3866	promoter-TSS (NM_001033261)	promoter-TSS (NM_001033261)	339	NM_025780	66816	Mm.32314	NM_025780	ENSMUSG00000020137	Thap2	2900040O07Rik|9030625G08Rik|AI450385|AI649097	THAP domain containing, apoptosis associated protein 2	protein-coding
chr14-4569	chr14	55112877	55116915	+	122.5	4038	exon (NM_177049, exon 2 of 6)	exon (NM_177049, exon 2 of 6)	2039	NM_177049	319984	Mm.19047	NM_177049	ENSMUSG00000022208	Jph4	9330157P13Rik|JP-4|JPHL1	junctophilin 4	protein-coding
chr19-1516	chr19	56721337	56724159	+	122.1	2822	exon (NM_007419, exon 1 of 1)	exon (NM_007419, exon 1 of 1)	376	NM_007419	11554	Mm.46797	NM_007419	ENSMUSG00000035283	Adrb1	Adrb-1|beta-AR	adrenergic receptor, beta 1	protein-coding
chr3-4000	chr3	152209289	152212261	+	122.1	2972	promoter-TSS (NM_027287)	promoter-TSS (NM_027287)	317	NM_057172	51886	Mm.278922	NM_057172	ENSMUSG00000028034	Fubp1	9530027K12Rik|D3Ertd330e|FBP|Fubp|Fubp4	far upstream element (FUSE) binding protein 1	protein-coding
chr19-3992	chr19	8818084	8821517	+	122.1	3433	promoter-TSS (NM_027412)	promoter-TSS (NM_027412)	399	NM_001081196	68693	Mm.476519	NM_001081196	ENSMUSG00000071659	Hnrnpul2	1110031M08Rik|AI465155|Hnrpul2	heterogeneous nuclear ribonucleoprotein U-like 2	protein-coding
chr8-3677	chr8	93809721	93813756	+	122.1	4035	TTS (NR_026888)	TTS (NR_026888)	900	NM_001113384	14681	Mm.251445	NM_010308	ENSMUSG00000031748	Gnao1	AW050213|Galphao|Gnao|alphaO	guanine nucleotide binding protein, alpha O	protein-coding
chr13-3409	chr13	113615242	113618853	+	122.1	3611	exon (NM_130796, exon 1 of 2)	exon (NM_130796, exon 1 of 2)	1517	NM_130796	170625	Mm.33721	NM_130796	ENSMUSG00000042364	Snx18	Snag1	sorting nexin 18	protein-coding
chr8-3002	chr8	46739293	46742171	+	122.1	2878	intron (NM_008391, intron 1 of 8)	CpG	987	NM_008391	16363	Mm.1149	NM_008391	ENSMUSG00000031627	Irf2	9830146E22Rik|AI646973|Irf-2	interferon regulatory factor 2	protein-coding
chr11-8118	chr11	97361681	97365318	+	122.1	3637	intron (NM_138657, intron 1 of 9)	intron (NM_138657, intron 1 of 9)	948	NM_138657	192157	Mm.34339	NM_138657	ENSMUSG00000038485	Socs7	2310063P06Rik|C85125|Nap4	suppressor of cytokine signaling 7	protein-coding
chr2-10512	chr2	30413591	30417268	+	121.8	3677	promoter-TSS (NM_138748)	promoter-TSS (NM_138748)	319	NM_007760	12908	Mm.20396	NM_007760	ENSMUSG00000026853	Crat	AW107812|CARAT	carnitine acetyltransferase	protein-coding
chr10-4412	chr10	60105773	60109264	+	121.8	3491	intron (NM_052994, intron 1 of 10)	CpG	1261	NM_052994	94214	Mm.153429	NM_052994	ENSMUSG00000058297	Spock2	AA407235|Gcap26|mKIAA0275	sparc/osteonectin, cwcv and kazal-like domains proteoglycan 2	protein-coding
chr9-4025	chr9	124422711	124426472	+	121.8	3761	non-coding (NR_015516, exon 1 of 1)	non-coding (NR_015516, exon 1 of 1)	804	NR_102721	75135	Mm.476814	NR_015516		4930526I15Rik	1600027J15Rik	RIKEN cDNA 4930526I15 gene	ncRNA
chr1-8038	chr1	190167541	190171572	+	121.8	4031	intron (NM_008937, intron 1 of 4)	CpG	1124	NM_008937	19130	Mm.132579	NM_008937	ENSMUSG00000010175	Prox1	A230003G05Rik	prospero homeobox 1	protein-coding
chr13-3396	chr13	101766499	101769313	+	121.8	2814	intron (NM_001077495, intron 1 of 15)	CpG	311	NM_001077495	18708	Mm.259333	NM_001024955	ENSMUSG00000041417	Pik3r1	PI3K|p50alpha|p55alpha|p85alpha	phosphatidylinositol 3-kinase, regulatory subunit, polypeptide 1 (p85 alpha)	protein-coding
chr6-3199	chr6	28831222	28834205	+	121.4	2983	promoter-TSS (NM_138682)	promoter-TSS (NM_138682)	-966	NM_138682	192198	Mm.443660	NM_138682	ENSMUSG00000049939	Lrrc4	MBAG1|NGL-2|NLG-2|Nag14	leucine rich repeat containing 4	protein-coding
chr7-7744	chr7	16921041	16924956	+	121.4	3915	intron (NM_007590, intron 1 of 5)	intron (NM_007590, intron 1 of 5)	1034	NM_007590	12315	Mm.288630	NM_007590	ENSMUSG00000019370	Calm3	CaMA|R75142	calmodulin 3	protein-coding
chr7-6712	chr7	45704153	45707475	+	121.4	3322	intron (NM_016974, intron 1 of 3)	intron (NM_016974, intron 1 of 3)	567	NM_016974	13170	Mm.24222	NM_016974	ENSMUSG00000059824	Dbp	-	D site albumin promoter binding protein	protein-coding
chr11-4873	chr11	104440745	104443474	+	121.4	2729	5' UTR (NM_001081045, exon 1 of 14)	5' UTR (NM_001081045, exon 1 of 14)	182	NM_001081045	76719	Mm.136418	NM_001081045	ENSMUSG00000018412	Kansl1	1700081L11Rik|9430041J06Rik|mKIAA1267	KAT8 regulatory NSL complex subunit 1	protein-coding
chr4-8082	chr4	46989011	46992743	+	121.4	3732	intron (NM_001081141, intron 1 of 18)	intron (NM_001081141, intron 1 of 18)	837	NM_001081141	242425	Mm.101909	NM_001081141		Gabbr2	GABABR2|Gb2|Gm425|Gpr51	gamma-aminobutyric acid (GABA) B receptor, 2	protein-coding
chr6-7455	chr6	72898345	72900915	+	121.4	2570	5' UTR (NM_019715, exon 1 of 7)	5' UTR (NM_019715, exon 1 of 7)	349	NM_019715	74287	Mm.29194	NM_019715	ENSMUSG00000055239	Kcmf1	1700094M07Rik|Debt91|Pmcf	potassium channel modulatory factor 1	protein-coding
chr1-3396	chr1	133131098	133135493	+	121.1	4395	exon (NM_133819, exon 1 of 2)	exon (NM_133819, exon 1 of 2)	2129	NM_133819	108954	Mm.293628	NM_133819	ENSMUSG00000046062	Ppp1r15b	1810033K10Rik|AI606441|C530022L24Rik|CReP	protein phosphatase 1, regulatory (inhibitor) subunit 15b	protein-coding
chr2-5583	chr2	48813157	48816686	+	121.1	3529	intron (NM_007396, intron 1 of 10)	CpG	812	NM_007396	11480	Mm.314338	NM_007396	ENSMUSG00000052155	Acvr2a	ActrIIa|Acvr2|TactrII	activin receptor IIA	protein-coding
chr17-2845	chr17	44733822	44736931	+	121.1	3109	exon (NM_001271627, exon 2 of 8)	exon (NM_001271627, exon 2 of 8)	800	NM_001271631	12393	Mm.391013	NM_009820	ENSMUSG00000039153	Runx2	AML3|Cbf|Cbfa-1|Cbfa1|LS3|Osf2|PEBP2aA|Pebp2a1|Pebpa2a	runt related transcription factor 2	protein-coding
chr17-6590	chr17	10316684	10321163	+	121.1	4479	promoter-TSS (NR_037588)	promoter-TSS (NR_037588)	438	NM_001159517	19317	Mm.130694	NM_021881	ENSMUSG00000062078	Qk	1110003F05Rik|1500005P18|QkI|l(17)-1Wis|l17Wis1	quaking	protein-coding
chr12-4143	chr12	111375557	111378608	+	121.1	3051	intron (NM_183016, intron 1 of 36)	CpG	636	NM_183016	217866	Mm.27397	NM_183016	ENSMUSG00000021279	Cdc42bpb	MRCKb	CDC42 binding protein kinase beta	protein-coding
chr8-7176	chr8	121649917	121654398	+	121.1	4481	promoter-TSS (NM_080855)	promoter-TSS (NM_080855)	-224	NM_080855	142682	Mm.103202	NM_080855	ENSMUSG00000061410	Zcchc14	AA792890|BDG29	zinc finger, CCHC domain containing 14	protein-coding
chr8-9959	chr8	84975584	84978934	+	121.1	3350	3' UTR (NM_008416, exon 1 of 1)	3' UTR (NM_008416, exon 1 of 1)	1489	NM_008416	16477	Mm.1167	NM_008416	ENSMUSG00000052837	Junb	-	jun B proto-oncogene	protein-coding
chr8-6211	chr8	83898469	83902298	+	120.7	3829	5' UTR (NM_181039, exon 1 of 23)	5' UTR (NM_181039, exon 1 of 23)	285	NM_181039	330814	Mm.260733	NM_181039	ENSMUSG00000013033	Lphn1	2900070I05Rik|AI182398|CLIBA|Lec2|mKIAA0821	latrophilin 1	protein-coding
chr11-8065	chr11	74896086	74899398	+	120.7	3312	promoter-TSS (NM_197943)	promoter-TSS (NM_197943)	-338	NM_177325	104662	Mm.220843	NM_177325	ENSMUSG00000038335	Tsr1	AU040765|AW550801|mKIAA1401	TSR1 20S rRNA accumulation	protein-coding
chr9-6056	chr9	95405354	95408189	+	120.7	2835	5' UTR (NM_018763, exon 1 of 2)	5' UTR (NM_018763, exon 1 of 2)	499	NM_018763	54371	Mm.212446	NM_018763	ENSMUSG00000033350	Chst2	AI428561|AW121776|C130041E03Rik|Chts2|GST-2|GlcNAc6ST|Gn6st	carbohydrate sulfotransferase 2	protein-coding
chr8-5536	chr8	71379959	71382634	+	120.7	2675	5' UTR (NM_010150, exon 1 of 4)	5' UTR (NM_010150, exon 1 of 4)	656	NM_010150	13864	Mm.28989	NM_010150	ENSMUSG00000002393	Nr2f6	AV090102|COUP-TF3|EAR2|Erbal2	nuclear receptor subfamily 2, group F, member 6	protein-coding
chr5-8564	chr5	122500642	122503262	+	120.7	2620	non-coding (NR_027838, exon 1 of 21)	non-coding (NR_027838, exon 1 of 21)	273	NM_009722	11938	Mm.227583	NM_009722	ENSMUSG00000029467	Atp2a2	9530097L16Rik|D5Wsu150e|SERCA2|SERCA2B|mKIAA4195	ATPase, Ca++ transporting, cardiac muscle, slow twitch 2	protein-coding
chr18-2455	chr18	5591065	5594192	+	120.7	3127	promoter-TSS (NR_033552)	promoter-TSS (NR_033552)	-191	NR_033552	791318	Mm.84339	NR_033552	ENSMUSG00000063087	Gm10125	ENSMUSG00000063087|Zeb1os	predicted gene 10125	ncRNA
chr13-3802	chr13	54948245	54952531	+	120.7	4286	intron (NM_153131, intron 1 of 15)	intron (NM_153131, intron 1 of 15)	956	NM_153131	107448	Mm.23573	NM_153131	ENSMUSG00000025876	Unc5a	Unc5h1|mKIAA1976	unc-5 homolog A (C. elegans)	protein-coding
chr10-6370	chr10	108161047	108163704	+	120.7	2657	promoter-TSS (NM_027892)	promoter-TSS (NM_027892)	-25	NM_027892	17931	Mm.422959	NM_027892	ENSMUSG00000019907	Ppp1r12a	1200015F06Rik|5730577I22Rik|AA792106|AV099298|D10Ertd625e|Mypt1	protein phosphatase 1, regulatory (inhibitor) subunit 12A	protein-coding
chr8-8133	chr8	17531889	17535762	+	120.7	3873	intron (NM_053171, intron 1 of 69)	intron (NM_053171, intron 1 of 69)	1560	NM_053171	94109	Mm.436988	NM_053171	ENSMUSG00000060924	Csmd1	B930082H09|mKIAA1890	CUB and Sushi multiple domains 1	protein-coding
chr9-5639	chr9	94536607	94539374	+	120.3	2767	promoter-TSS (NM_001033145)	promoter-TSS (NM_001033145)	91	NM_001033145	68861	Mm.258746	NM_001033145	ENSMUSG00000045414	1190002N15Rik	GoPro49|HASF	RIKEN cDNA 1190002N15 gene	protein-coding
chr19-2715	chr19	5038140	5042161	+	120.3	4021	intron (NM_175383, intron 1 of 1)	intron (NM_175383, intron 1 of 1)	-1254	NM_134155	107392	Mm.29628	NM_134155	ENSMUSG00000080268	Brms1	AV003220|AW554636	breast cancer metastasis-suppressor 1	protein-coding
chr5-7525	chr5	90364037	90367246	+	120.3	3209	intron (NM_198010, intron 1 of 32)	CpG	544	NM_030886	81702	Mm.245522	NM_030886	ENSMUSG00000055204	Ankrd17	4933425K22Rik|A130069E23Rik|A930008M01|AA407558|AA516750|AU040470|Foe|Gtar|Mask|mKIAA0697	ankyrin repeat domain 17	protein-coding
chr13-6450	chr13	103918899	103922083	+	120.3	3184	promoter-TSS (NM_001005868)	promoter-TSS (NM_001005868)	95	NM_001005868	59079	Mm.277354	NM_021563	ENSMUSG00000021709	Erbb2ip	1700028E05Rik|Erbin|mKIAA1225	Erbb2 interacting protein	protein-coding
chr11-11442	chr11	62456201	62459293	+	120.3	3092	promoter-TSS (NM_177229)	promoter-TSS (NM_177229)	-415	NM_177229	20185	Mm.271814	NM_011308	ENSMUSG00000018501	Ncor1	5730405M06Rik|A230020K14Rik|N-CoR|RIP13|Rxrip13|mKIAA1047	nuclear receptor co-repressor 1	protein-coding
chr19-3210	chr19	16131966	16134746	+	120.3	2780	exon (NM_008139, exon 1 of 7)	exon (NM_008139, exon 1 of 7)	525	NM_008139	14682	Mm.439701	NM_008139	ENSMUSG00000024639	Gnaq	1110005L02Rik|6230401I02Rik|AA408290|AW060788|Dsk1|Dsk10|Galphaq|Gq|GqI	guanine nucleotide binding protein, alpha q polypeptide	protein-coding
chr19-2899	chr19	41980484	41982852	+	120.3	2368	promoter-TSS (NM_145500)	promoter-TSS (NM_145500)	-95	NM_145500	226122	Mm.22948	NM_145500	ENSMUSG00000025171	Ubtd1	BC016129	ubiquitin domain containing 1	protein-coding
chr10-8594	chr10	9898691	9902125	+	120.3	3434	intron (NM_001081344, intron 1 of 25)	CpG	632	NM_001081344	78808	Mm.331751	NM_030191	ENSMUSG00000019790	Stxbp5	0710001E20Rik|4930565N16Rik|AW742610|LGL3|mKIAA1006	syntaxin binding protein 5 (tomosyn)	protein-coding
chr11-4500	chr11	119942026	119945872	+	120	3846	intron (NM_001037754, intron 1 of 13)	intron (NM_001037754, intron 1 of 13)	857	NM_001037754	108100	Mm.197534	NM_130862	ENSMUSG00000025372	Baiap2	IRSp53|R75030	brain-specific angiogenesis inhibitor 1-associated protein 2	protein-coding
chr10-7087	chr10	34296726	34302246	+	120	5520	3' UTR (NM_030203, exon 1 of 1)	3' UTR (NM_030203, exon 1 of 1)	2065	NM_030203	72480	Mm.21485	NM_030203	ENSMUSG00000039485	Tspyl4	2610102M01Rik|B230210I21Rik|D10Bwg0791e	TSPY-like 4	protein-coding
chr10-7861	chr10	127287457	127291769	+	120	4312	promoter-TSS (NM_033072)	promoter-TSS (NM_033072)	-842	NM_033072	110962	Mm.372826	NM_033072	ENSMUSG00000025409	Mbd6	D10Wsu93e	methyl-CpG binding domain protein 6	protein-coding
chr13-1843	chr13	29983489	29985881	+	119.6	2392	promoter-TSS (NM_001289920)	promoter-TSS (NM_001289920)	-294	NM_001289920	13557	Mm.268356	NM_010093	ENSMUSG00000016477	E2f3	E2F3b|E2f3a	E2F transcription factor 3	protein-coding
chr17-2744	chr17	46889099	46892048	+	119.6	2949	promoter-TSS (NM_178385)	promoter-TSS (NM_178385)	-48	NM_178385	72726	Mm.33780	NM_178385	ENSMUSG00000036430	Tbcc	2810055C19Rik	tubulin-specific chaperone C	protein-coding
chr11-7385	chr11	19923856	19926927	+	119.6	3071	intron (NM_033523, intron 1 of 5)	CpG	949	NM_033523	114716	Mm.266627	NM_033523	ENSMUSG00000045671	Spred2	C79158	sprouty-related, EVH1 domain containing 2	protein-coding
chr15-3171	chr15	98804860	98808778	+	119.6	3918	exon (NM_001013741, exon 2 of 2)	exon (NM_001013741, exon 2 of 2)	1106	NM_001013741	13199	Mm.390810	NM_001013741	ENSMUSG00000059213	Ddn	Gm748	dendrin	protein-coding
chr17-8541	chr17	47138854	47142848	+	119.3	3994	promoter-TSS (NM_001097623)	promoter-TSS (NM_001097623)	-91	NM_001097623	224829	Mm.260989	NM_172622	ENSMUSG00000064043	Trerf1	9430096I18Rik|AI429294|B830015H24|RAPA|Trep-132|Trep132	transcriptional regulating factor 1	protein-coding
chr13-3473	chr13	51845527	51849194	+	119.3	3667	exon (NM_011817, exon 2 of 4)	exon (NM_011817, exon 2 of 4)	685	NM_011817	23882	Mm.281298	NM_011817	ENSMUSG00000021453	Gadd45g	AI327420|C86281|CR6|DDIT2|OIG37	growth arrest and DNA-damage-inducible 45 gamma	protein-coding
chr1-8390	chr1	192136108	192138707	+	119.3	2599	intron (NR_033536, intron 1 of 3)	CpG	509	NR_033536	100038712	Mm.474908	NR_033536	ENSMUSG00000097316	Gm10516	ENSMUSG00000073476	predicted gene 10516	ncRNA
chr17-1278	chr17	66448058	66450534	+	119.3	2476	exon (NM_172963, exon 1 of 14)	exon (NM_172963, exon 1 of 14)	454	NM_001114098	68617	Mm.33421	NM_172963	ENSMUSG00000052105	Mtcl1	1110012J17Rik|Ccdc165|D130071O13|Kiaa0802|Soga2|mKIAA0802|t8219b25	microtubule crosslinking factor 1	protein-coding
chr1-4262	chr1	59762453	59765353	+	119.3	2900	promoter-TSS (NM_007561)	promoter-TSS (NM_007561)	-376	NM_007561	12168	Mm.7106	NM_007561		Bmpr2	2610024H22Rik|AL117858|AW546137|BB189135|BMP-2|BMPR-2|BMPR-II|BMPRII|BRK-3|Gm20272	bone morphogenetic protein receptor, type II (serine/threonine kinase)	protein-coding
chr12-7318	chr12	111572629	111575945	+	118.9	3316	promoter-TSS (NM_021516)	promoter-TSS (NM_021516)	115	NR_045295	100504687	Mm.26072	NR_045295	ENSMUSG00000096995	2810029C07Rik	AU017849	RIKEN cDNA 2810029C07 gene	ncRNA
chr7-702	chr7	133121934	133124680	+	118.9	2746	5' UTR (NM_009980, exon 1 of 11)	5' UTR (NM_009980, exon 1 of 11)	176	NM_009980	13017	Mm.246240	NM_009980	ENSMUSG00000030970	Ctbp2	AA407280|D7Ertd45e|Gtrgeo6|Ribeye	C-terminal binding protein 2	protein-coding
chr15-8273	chr15	88861207	88865009	+	118.9	3802	intron (NM_145478, intron 3 of 5)	CpG-5223	914	NM_145478	223775	Mm.400129	NM_145478	ENSMUSG00000035828	Pim3	BC026639|Kid1	proviral integration site 3	protein-coding
chr9-4348	chr9	16499547	16502847	+	118.9	3300	Intergenic	Intergenic	-122966	NM_001080814	270120	Mm.195010	NM_001080814	ENSMUSG00000074505	Fat3	9430076A06Rik|D430038H04Rik|Gm1132|Gm510|MFAT3F	FAT tumor suppressor homolog 3 (Drosophila)	protein-coding
chr4-9967	chr4	53439525	53442572	+	118.9	3047	intron (NM_001159633, intron 1 of 12)	intron (NM_001159633, intron 1 of 12)	635	NM_001159633	100434	Mm.482207	NM_133891	ENSMUSG00000028412	Slc44a1	2210409B22Rik|4833416H08Rik|AW547365|CHTL1|CTL1|Cdw92	solute carrier family 44, member 1	protein-coding
chr2-3406	chr2	126674237	126676364	+	118.9	2127	intron (NM_001271470, intron 1 of 8)	CpG	292	NM_010249	14391	Mm.293266	NM_010249	ENSMUSG00000027361	Gabpb1	BABPB2|E4TF1|E4TF1-47|E4TF1-53|E4Tf1B|GABPB|GABPB-1|GABPB-2|GABPB1-1|GABPB1-2|NRF2B1|NRF2B2	GA repeat binding protein, beta 1	protein-coding
chr11-6435	chr11	58953653	58958156	+	118.5	4503	TTS (NM_178218)	TTS (NM_178218)	1219	NM_178218	319162	Mm.212549	NM_178218	ENSMUSG00000078851	Hist3h2a	-	histone cluster 3, H2a	protein-coding
chr3-4835	chr3	95658050	95660368	+	118.5	2318	exon (NM_008562, exon 1 of 3)	exon (NM_008562, exon 1 of 3)	488	NM_008562	17210	Mm.1639	NM_008562	ENSMUSG00000038612	Mcl1	AW556805|Mcl-1	myeloid cell leukemia sequence 1	protein-coding
chr5-7357	chr5	132540535	132543880	+	118.5	3345	5' UTR (NM_177047, exon 1 of 19)	5' UTR (NM_177047, exon 1 of 19)	136	NM_177047	319974	Mm.409595	NM_177047		Auts2	2700063G02Rik|A730011F23Rik|D830032G16Rik	autism susceptibility candidate 2	protein-coding
chr3-3328	chr3	68493227	68496103	+	118.5	2876	exon (NM_001113419, exon 5 of 11)	exon (NM_001113419, exon 5 of 11)	484	NM_001282044	30953	Mm.331064	NM_013928	ENSMUSG00000027777	Schip1	Nf2ip|Schip-1	schwannomin interacting protein 1	protein-coding
chr12-1578	chr12	111038186	111040762	+	118.5	2576	promoter-TSS (NM_198023)	promoter-TSS (NM_198023)	-324	NM_198023	217864	Mm.23808	NM_198023	ENSMUSG00000037896	Rcor1	5730409O11|6720480E22Rik|AU042633|D12Wsu95e|Rocr1|mKIAA0071	REST corepressor 1	protein-coding
chr6-5750	chr6	39204764	39207591	+	118.5	2827	intron (NM_001033430, intron 1 of 19)	CpG	596	NM_001033430	338523	Mm.293175	NM_001033430	ENSMUSG00000042599	Kdm7a	A630082K20Rik|BB041802|ENSMUSG00000073143|Jhdm1d|mKIAA1718	lysine (K)-specific demethylase 7A	protein-coding
chr12-2116	chr12	70345198	70348021	+	118.5	2823	exon (NM_001110203, exon 1 of 9)	exon (NM_001110203, exon 1 of 9)	1005	NM_001286388	94090	Mm.184012	NM_053167	ENSMUSG00000021071	Trim9	-	tripartite motif-containing 9	protein-coding
chr12-4403	chr12	64964691	64968719	+	118.2	4028	exon (NM_177805, exon 1 of 20)	exon (NM_177805, exon 1 of 20)	963	NM_177805	328108	Mm.138465	NM_177805	ENSMUSG00000035614	Fam179b	A430041B07Rik|BC062107|C130034K06|mKIAA0423	family with sequence similarity 179, member B	protein-coding
chr3-5666	chr3	156559666	156564213	+	118.2	4547	promoter-TSS (NR_040400)	promoter-TSS (NR_040400)	145	NM_001039094	320840	Mm.317293	NM_177274	ENSMUSG00000040037	Negr1	5330422G01Rik|KILON|Ntra	neuronal growth regulator 1	protein-coding
chr14-3047	chr14	93887507	93891606	+	118.2	4099	promoter-TSS (NM_001081377)	promoter-TSS (NM_001081377)	-668	NM_001271800	211712	Mm.37126	NM_001081377		Pcdh9	-	protocadherin 9	protein-coding
chr11-8026	chr11	66522861	66527128	+	118.2	4267	intron (NM_001034874, intron 1 of 4)	intron (NM_001034874, intron 1 of 4)	1132	NM_001034874	380702	Mm.351764	NM_001034874	ENSMUSG00000053930	Shisa6	Gm879	shisa homolog 6 (Xenopus laevis)	protein-coding
chr5-2982	chr5	64802513	64805585	+	117.8	3072	intron (NM_008453, intron 1 of 5)	CpG	526	NM_008453	16599	Mm.392759	NM_008453	ENSMUSG00000029178	Klf3	9930027G08Rik|AL024007|Bklf|Tef-2	Kruppel-like factor 3 (basic)	protein-coding
chr16-2603	chr16	35768452	35771409	+	117.8	2957	promoter-TSS (NM_175111)	promoter-TSS (NM_175111)	-456	NM_175111	66667	Mm.45272	NM_175111	ENSMUSG00000022849	Hspbap1	3830421G21Rik	Hspb associated protein 1	protein-coding
chr18-2918	chr18	73571609	73574650	+	117.8	3041	exon (NM_001039214, exon 1 of 2)	exon (NM_001039214, exon 1 of 2)	424	NM_001039214	240396	Mm.24131	NM_001039214	ENSMUSG00000037253	Mex3c	A130001D14Rik|BC035207|BM-013|Rkhd2	mex3 homolog C (C. elegans)	protein-coding
chr12-4492	chr12	111536989	111539600	+	117.8	2611	intron (NM_173363, intron 1 of 11)	CpG	193	NM_178041	217869	Mm.271222	NM_173363	ENSMUSG00000021282	Eif5	2810011H21Rik|D12Ertd549e	eukaryotic translation initiation factor 5	protein-coding
chr1-10562	chr1	180811584	180814758	+	117.8	3174	intron (NM_008210, intron 1 of 3)	CpG	432	NM_008210	15078	Mm.138832	NM_008210	ENSMUSG00000060743	H3f3a	H3.3A	H3 histone, family 3A	protein-coding
chr7-11294	chr7	126948767	126953368	+	117.5	4601	exon (NM_144926, exon 1 of 18)	exon (NM_144926, exon 1 of 18)	532	NM_144926	233878	Mm.283926	NM_144926	ENSMUSG00000030683	Sez6l2	AI835913|AW121566|BSRP-A|Psk1	seizure related 6 homolog like 2	protein-coding
chr16-1980	chr16	52450161	52454403	+	117.5	4242	intron (NM_009655, intron 1 of 15)	CpG	715	NM_009655	11658	Mm.288282	NM_009655	ENSMUSG00000022636	Alcam	AI853494|BEN|CD166|DM-GRASP|MuSC|SC1	activated leukocyte cell adhesion molecule	protein-coding
chr15-2886	chr15	76520039	76523825	+	117.5	3786	5' UTR (NM_130893, exon 1 of 2)	5' UTR (NM_130893, exon 1 of 2)	197	NM_130893	170729	Mm.218747	NM_130893	ENSMUSG00000048385	Scrt1	-	scratch homolog 1, zinc finger protein (Drosophila)	protein-coding
chr1-9962	chr1	39899913	39903036	+	117.5	3123	intron (NM_008696, intron 1 of 30)	intron (NM_008696, intron 1 of 30)	561	NM_008696	26921	Mm.491139	NM_008696	ENSMUSG00000026074	Map4k4	9430080K19Rik|AU043147|AU045934|AW046177|HGK|Nik	mitogen-activated protein kinase kinase kinase kinase 4	protein-coding
chr5-7776	chr5	52112974	52116599	+	117.5	3625	Intergenic	CpG	21231	NR_105845	102466648		NR_105845	miRBase:MI0021955	Mir6417	mmu-mir-6417	microRNA mir-6417	ncRNA
chr10-5740	chr10	63022329	63024956	+	117.1	2627	promoter-TSS (NM_026085)	promoter-TSS (NM_026085)	207	NM_001079824	432467	Mm.274784	NM_001079824	ENSMUSG00000020069	Hnrnph3	AA693301|AI666703|Hnrph3	heterogeneous nuclear ribonucleoprotein H3	protein-coding
chr8-4495	chr8	64847358	64850792	+	117.1	3434	intron (NM_178633, intron 1 of 14)	intron (NM_178633, intron 1 of 14)	849	NM_178633	77113	Mm.350347	NM_178633	ENSMUSG00000031605	Klhl2	6030411N21Rik|ABP-KELCH|AU020744|Mav	kelch-like 2, Mayven	protein-coding
chr4-7481	chr4	101354254	101357880	+	117.1	3626	intron (NR_040640, intron 1 of 3)	CpG	181	NR_040708	77866	Mm.137053	NR_040708	ENSMUSG00000086782	E130102H24Rik	-	RIKEN cDNA E130102H24 gene	ncRNA
chr8-8119	chr8	13103681	13106883	+	117.1	3202	promoter-TSS (NM_178708)	promoter-TSS (NM_178708)	61	NM_178708	234069	Mm.103427	NM_178708	ENSMUSG00000038542	Pcid2	A730042J05Rik	PCI domain containing 2	protein-coding
chr3-5289	chr3	18053481	18056692	+	117.1	3211	exon (NM_021560, exon 1 of 1)	exon (NM_021560, exon 1 of 1)	761	NM_021560	59058	Mm.149938	NM_021560	ENSMUSG00000025128	Bhlhe22	Beta3|Bhlhb5	basic helix-loop-helix family, member e22	protein-coding
chr5-7030	chr5	131535568	131539130	+	117.1	3562	intron (NM_177047, intron 5 of 18)	CpG	-229827	NM_145218	212996	Mm.299204	NM_145218		Wbscr17	AA388321|E330012B09Rik	Williams-Beuren syndrome chromosome region 17 homolog (human)	protein-coding
chr17-1731	chr17	78199510	78202473	+	117.1	2963	exon (NM_015800, exon 1 of 17)	exon (NM_015800, exon 1 of 17)	743	NM_015800	50766	Mm.311912	NM_015800	ENSMUSG00000024074	Crim1	AU015004	cysteine rich transmembrane BMP regulator 1 (chordin like)	protein-coding
chr11-12206	chr11	86755367	86758808	+	117.1	3441	intron (NM_001003908, intron 1 of 31)	intron (NM_001003908, intron 1 of 31)	405	NM_001003908	67300	Mm.254588	NM_001003908	ENSMUSG00000047126	Cltc	3110065L21Rik|CHC|R74732	clathrin, heavy polypeptide (Hc)	protein-coding
chr19-103	chr19	36925489	36927260	+	116.7	1771	5' UTR (NM_001080706, exon 1 of 38)	5' UTR (NM_001080706, exon 1 of 38)	295	NM_001080706	107182	Mm.295062	NM_001080706	ENSMUSG00000040565	Btaf1	AI414500|AI447930|E430027O22Rik|TAF170	BTAF1 RNA polymerase II, B-TFIID transcription factor-associated, (Mot1 homolog, S. cerevisiae)	protein-coding
chr6-3852	chr6	47453383	47455703	+	116.7	2320	intron (NM_012042, intron 1 of 21)	CpG	219	NM_012042	26965	Mm.87611	NM_012042	ENSMUSG00000029686	Cul1	-	cullin 1	protein-coding
chr12-5913	chr12	80434362	80437242	+	116.7	2880	intron (NM_177267, intron 1 of 8)	intron (NM_177267, intron 1 of 8)	799	NM_177267	320808	Mm.220310	NM_177267	ENSMUSG00000049106	Dcaf5	9430020B07Rik|AI325023|AI430035|AI848110|AW124614|BCRG2|BCRP2|Wdr22	DDB1 and CUL4 associated factor 5	protein-coding
chr19-5985	chr19	4395253	4398647	+	116.7	3394	5' UTR (NM_001001984, exon 1 of 21)	5' UTR (NM_001001984, exon 1 of 21)	127	NM_001001984	225876	Mm.31941	NM_001001984	ENSMUSG00000054611	Kdm2a	100043628|5530401A10Rik|AA589516|AW536790|Cxxc8|Fbl11|Fbl7|Fbxl11|Gm4560|Jhdm1|Jhdm1a|lalina	lysine (K)-specific demethylase 2A	protein-coding
chr10-2543	chr10	61145763	61148319	+	116.4	2556	intron (NM_009163, intron 1 of 14)	(CAGCT)n|Simple_repeat|Simple_repeat	624	NM_009163	20397	Mm.412319	NM_009163	ENSMUSG00000020097	Sgpl1	AI428538|D10Xrf456|S1PL|Spl	sphingosine phosphate lyase 1	protein-coding
chr7-7679	chr7	140855258	140858531	+	116.4	3273	promoter-TSS (NM_053194)	promoter-TSS (NM_053194)	-503	NM_053194	101489	Mm.281916	NM_053194	ENSMUSG00000025485	Ric8	AI114950|RIC-8|Ric8a	resistance to inhibitors of cholinesterase 8 homolog (C. elegans)	protein-coding
chr13-3901	chr13	14062377	14065113	+	116.4	2736	promoter-TSS (NM_194262)	promoter-TSS (NM_194262)	-39	NM_194262	94246	Mm.439784	NM_194262	ENSMUSG00000039219	Arid4b	BCAA|BRCAA1|RBBP1L1|Rbp1l1|SAP180	AT rich interactive domain 4B (RBP1-like)	protein-coding
chr12-2646	chr12	71014695	71017376	+	116.4	2681	promoter-TSS (NM_001081195)	promoter-TSS (NM_001081195)	68	NM_001081195	238247	Mm.241601	NM_001081195	ENSMUSG00000048118	Arid4a	A630009N03|A630067N03Rik|MmRBBP1|Rbbp1	AT rich interactive domain 4A (RBP1-like)	protein-coding
chr12-3747	chr12	36155214	36158618	+	116.4	3404	promoter-TSS (NM_025840)	promoter-TSS (NM_025840)	-91	NM_025840	66912	Mm.288669	NM_025840	ENSMUSG00000020547	Bzw2	1110001I24Rik|Bdm2|HSPC028	basic leucine zipper and W2 domains 2	protein-coding
chr5-3422	chr5	123343724	123346365	+	116.4	2641	intron (NM_029850, intron 1 of 5)	CpG	596	NM_029850	77045	Mm.151960	NM_029850	ENSMUSG00000029438	Bcl7a	4432415N06Rik|AI448316	B cell CLL/lymphoma 7A	protein-coding
chr9-2271	chr9	58487803	58490875	+	116.4	3072	intron (NM_176921, intron 1 of 2)	intron (NM_176921, intron 1 of 2)	736	NM_176921	319477	Mm.153674	NM_176921	ENSMUSG00000066607	6030419C18Rik	-	RIKEN cDNA 6030419C18 gene	protein-coding
chr17-3984	chr17	8800452	8803157	+	116.4	2705	promoter-TSS (NM_011866)	promoter-TSS (NM_011866)	59	NM_011866	23984	Mm.87161	NM_011866	ENSMUSG00000023868	Pde10a	-	phosphodiesterase 10A	protein-coding
chr12-6846	chr12	51690199	51692873	+	116.4	2674	exon (NM_001172098, exon 1 of 16)	exon (NM_001172098, exon 1 of 16)	378	NM_052973	94186	Mm.65979	NM_052973	ENSMUSG00000020954	Strn3	Gs2na|SG2NA	striatin, calmodulin binding protein 3	protein-coding
chr8-3339	chr8	120535842	120538927	+	116	3085	promoter-TSS (NM_001145896)	promoter-TSS (NM_001145896)	-25	NM_001145896	382034	Mm.334856	NM_198671	ENSMUSG00000031822	Gse1	2210013I18Rik|mKIAA0182	genetic suppressor element 1	protein-coding
chr15-3275	chr15	81585172	81587389	+	116	2217	promoter-TSS (NM_177821)	promoter-TSS (NM_177821)	66	NM_177821	328572	Mm.258397	NM_177821	ENSMUSG00000055024	Ep300	A430090G16|A730011L11|KAT3B|p300|p300 HAT	E1A binding protein p300	protein-coding
chr15-2970	chr15	12320754	12323378	+	116	2624	intron (NM_025673, intron 1 of 3)	CpG	570	NM_025673	66629	Mm.157655	NM_025673	ENSMUSG00000022200	Golph3	4733401N08Rik|5730410D03Rik|AW413496	golgi phosphoprotein 3	protein-coding
chr9-7381	chr9	82973254	82976412	+	116	3158	intron (NM_001081216, intron 3 of 39)	GC_rich|Low_complexity|Low_complexity	656	NM_001081216	83946	Mm.221688	NM_031879	ENSMUSG00000032253	Phip	2810004D21Rik|4632404O06Rik|Ndrp|Wdr11	pleckstrin homology domain interacting protein	protein-coding
chr8-3716	chr8	8659406	8662169	+	116	2763	promoter-TSS (NM_010111)	promoter-TSS (NM_010111)	-14	NM_010111	13642	Mm.209813	NM_010111	ENSMUSG00000001300	Efnb2	ELF-2|Epl5|Eplg5|Htk-L|LERK-5|Lerk5|NLERK-1	ephrin B2	protein-coding
chr7-6105	chr7	16944307	16948125	+	116	3818	exon (NM_001099636, exon 1 of 1)	exon (NM_001099636, exon 1 of 1)	1534	NM_001099636	434128	Mm.483018	NM_001099636	ENSMUSG00000070802	Pnmal2	EG434128	PNMA-like 2	protein-coding
chr2-8221	chr2	30471619	30474498	+	116	2879	exon (NM_030244, exon 1 of 1)	exon (NM_030244, exon 1 of 1)	1141	NM_030244	72500	Mm.295464	NM_030244	ENSMUSG00000089762	Ier5l	2610524G09Rik	immediate early response 5-like	protein-coding
chr9-3658	chr9	48834251	48837200	+	116	2949	intron (NM_001033324, intron 1 of 6)	CpG	220	NM_001033324	235320	Mm.457803	NM_001033324	ENSMUSG00000066687	Zbtb16	AI467657|PLZF|Zfp145|lu	zinc finger and BTB domain containing 16	protein-coding
chr12-5361	chr12	111669449	111672719	+	115.7	3270	intron (NM_021273, intron 4 of 7)	CpG-3541	1254	NM_021273	12709	Mm.16831	NM_021273	ENSMUSG00000001270	Ckb	B-CK|Bck|Ck-3|Ck3|Ckbb	creatine kinase, brain	protein-coding
chr4-5586	chr4	126254577	126257086	+	115.7	2509	intron (NM_001145970, intron 1 of 16)	CpG	488	NM_001145970	245877	Mm.266716	NM_144941	ENSMUSG00000028849	Map7d1	AV028413|BC019977|Mtap7d1|Parcc1|Rprc1|mKIAA1187	MAP7 domain containing 1	protein-coding
chr4-7231	chr4	124849384	124851950	+	115.7	2566	promoter-TSS (NM_153566)	promoter-TSS (NM_153566)	63	NM_001142727	68920	Mm.272397	NM_001142727	ENSMUSG00000078570	1110065P20Rik	C530005M16Rik	RIKEN cDNA 1110065P20 gene	protein-coding
chr9-2431	chr9	121758960	121761377	+	115.7	2417	promoter-TSS (NR_033503)	promoter-TSS (NR_033503)	135	NM_001166644	270210	Mm.473702	NM_001166644	ENSMUSG00000013419	Zfp651	4732420M22Rik|BC030045|R74626	zinc finger protein 651	protein-coding
chr17-4825	chr17	46855575	46859049	+	115.7	3474	Intergenic	CpG	-25899	NM_001100452	210982	Mm.37642	NM_001100452	ENSMUSG00000036568	Gltscr1l	mKIAA0240	GLTSCR1-like	protein-coding
chr18-2553	chr18	11838815	11841500	+	115.7	2685	promoter-TSS (NR_045421)	promoter-TSS (NR_045421)	281	NR_035447	100316686		NR_035447	miRBase:MI0008328	Mir1901	Mirn1901|mmu-mir-1901	microRNA 1901	ncRNA
chr3-6032	chr3	89319408	89323307	+	115.7	3899	intron (NM_010108, intron 1 of 4)	CpG	1522	NM_010108	13638	Mm.331159	NM_010108		Efna3	AW494418|EFL-2|Ehk1-L|Epl3|LERK-3	ephrin A3	protein-coding
chr5-1646	chr5	25497569	25500460	+	115.7	2891	promoter-TSS (NR_030700)	promoter-TSS (NR_030700)	-231	NM_001081383	231051	Mm.332268	NM_001081383	ENSMUSG00000038056	Kmt2c	E330008K23Rik|HALR|Mll3|mKIAA1506	lysine (K)-specific methyltransferase 2C	protein-coding
chr8-8083	chr8	127063110	127065500	+	115.7	2390	5' UTR (NM_001122850, exon 1 of 16)	5' UTR (NM_001122850, exon 1 of 16)	249	NM_033620	93742	Mm.299254	NM_033620	ENSMUSG00000025812	Pard3	AA960621|AI256638|ASIP|D8Ertd580e|PAR-3|Par3|Pard3a	par-3 family cell polarity regulator	protein-coding
chr2-4790	chr2	28192790	28196714	+	115.7	3924	intron (NM_001038614, intron 1 of 3)	intron (NM_001038614, intron 1 of 3)	1659	NM_001038613	56177	Mm.43278	NM_019498	ENSMUSG00000026833	Olfm1	AMY|AW742568|Noe1|OlfA|Pancortin|Pancortin3	olfactomedin 1	protein-coding
chr7-3268	chr7	45783528	45787506	+	115.7	3978	5' UTR (NM_001290990, exon 1 of 15)	5' UTR (NM_001290990, exon 1 of 15)	137	NM_001290990	381983	Mm.44928	NM_001005511	ENSMUSG00000062044	Lmtk3	BC059845|aatyk3	lemur tyrosine kinase 3	protein-coding
chr7-3424	chr7	79498992	79503286	+	115.3	4294	intron (NR_040313, intron 1 of 2)	intron (NR_040313, intron 1 of 2)	1113	NR_040314	101694	Mm.41661	NR_040311		AI854517	-	expressed sequence AI854517	ncRNA
chr17-3743	chr17	27907003	27910245	+	115.3	3242	promoter-TSS (NM_026836)	promoter-TSS (NM_026836)	-682	NM_001286041	224650	Mm.32556	NM_181413	ENSMUSG00000024219	Anks1	Anks1a|mKIAA0229	ankyrin repeat and SAM domain containing 1	protein-coding
chr11-3008	chr11	30266696	30269169	+	115.3	2473	Intergenic	CpG	-48160	NM_175836	20742	Mm.123110	NM_009260	ENSMUSG00000020315	Sptbn1	9930031C03Rik|AL033301|SPTB2|Spnb-2|Spnb2|elf1|elf3|mKIAA4049	spectrin beta, non-erythrocytic 1	protein-coding
chr12-6360	chr12	75594208	75597113	+	115.3	2905	5' UTR (NM_012024, exon 1 of 14)	5' UTR (NM_012024, exon 1 of 14)	540	NM_012024	26932	Mm.259626	NM_012024	ENSMUSG00000021051	Ppp2r5e	4633401M22Rik|AI449017|B56beta	protein phosphatase 2, regulatory subunit B', epsilon	protein-coding
chr13-2012	chr13	45963205	45965606	+	115.3	2401	intron (NM_001199305, intron 1 of 7)	CpG	586	NM_009124	20238	Mm.342683	NM_009124	ENSMUSG00000046876	Atxn1	2900016G23Rik|Atx1|C85907|ENSMUSG00000074917|Gm10786|Sca1	ataxin 1	protein-coding
chr9-10345	chr9	88480190	88483567	+	115.3	3377	intron (NM_001284328, intron 1 of 11)	CpG	519	NM_019666	56403	Mm.260545	NM_019666	ENSMUSG00000032423	Syncrip	2610109K23Rik|4632417O19Rik|GRY-RBP|Nsap1|Nsap1l|pp68	synaptotagmin binding, cytoplasmic RNA interacting protein	protein-coding
chr7-9099	chr7	127874867	127877647	+	115.3	2780	5' UTR (NM_146259, exon 1 of 3)	5' UTR (NM_146259, exon 1 of 3)	566	NM_146259	244219	Mm.207872	NM_146259	ENSMUSG00000049728	Zfp668	BC030314|E130018B19Rik|Znf668	zinc finger protein 668	protein-coding
chr4-8304	chr4	141544856	141547557	+	115.3	2701	promoter-TSS (NR_030695)	promoter-TSS (NR_030695)	44	NR_030695	320456	Mm.32859	NM_177163		B330016D10Rik	-	RIKEN cDNA B330016D10 gene	ncRNA
chr4-7749	chr4	57298989	57302262	+	115.3	3273	intron (NM_011207, intron 1 of 25)	intron (NM_011207, intron 1 of 25)	1212	NM_011207	545622	Mm.246552	NM_011207	ENSMUSG00000038764	Ptpn3	9530011I20Rik|PTP-H1|PTPCL	protein tyrosine phosphatase, non-receptor type 3	protein-coding
chr14-1983	chr14	61680979	61683463	+	114.9	2484	non-coding (NR_028264, exon 1 of 7)	non-coding (NR_028264, exon 1 of 7)	152	NR_028264	668253	Mm.32886	NR_028264	ENSMUSG00000097589	Dleu2	1810047A16Rik|4932411A06Rik|7730401J12Rik|AI197277|AI788824|Alt1|Gm9069|Leu2	deleted in lymphocytic leukemia, 2	ncRNA
chr7-2991	chr7	57590346	57592914	+	114.9	2568	intron (NM_001038701, intron 2 of 8)	CpG-13183	457	NM_008071	14402	Mm.8004	NM_008071	ENSMUSG00000033676	Gabrb3	A230092K12Rik|AW049585|Cp1|Gabrb-3|beta3	gamma-aminobutyric acid (GABA) A receptor, subunit beta 3	protein-coding
chr3-3704	chr3	22075436	22078747	+	114.6	3311	intron (NM_030732, intron 1 of 15)	CpG	439	NM_030732	81004	Mm.202966	NM_030732	ENSMUSG00000027630	Tbl1xr1	8030499H02Rik|A630076E03Rik|AW539987|C21|C230089I12Rik|DC42|Ira1|TBLR1	transducin (beta)-like 1X-linked receptor 1	protein-coding
chr2-4340	chr2	121294751	121298279	+	114.6	3528	intron (NM_001173506, intron 1 of 5)	intron (NM_001173506, intron 1 of 5)	1061	NM_001173506	17754	Mm.36501	NM_032393	ENSMUSG00000027254	Map1a	6330416M19Rik|AI853608|Mtap-1|Mtap1|Mtap1a|moth1	microtubule-associated protein 1 A	protein-coding
chr5-4960	chr5	137530818	137533786	+	114.6	2968	intron (NM_010312, intron 1 of 9)	intron (NM_010312, intron 1 of 9)	927	NM_010312	14693	Mm.30141	NM_010312	ENSMUSG00000029713	Gnb2	Gnb-2	guanine nucleotide binding protein (G protein), beta 2	protein-coding
chr8-2075	chr8	125995013	125999202	+	114.6	4189	intron (NM_008430, intron 1 of 2)	intron (NM_008430, intron 1 of 2)	2005	NM_008430	16525	Mm.10800	NM_008430	ENSMUSG00000033998	Kcnk1	AI788889|TWIK-1	potassium channel, subfamily K, member 1	protein-coding
chr3-3383	chr3	105704449	105709870	+	114.2	5421	intron (NM_001163356, intron 1 of 1)	intron (NM_001163356, intron 1 of 1)	1701	NM_001163356	109050	Mm.212591	NM_175398	ENSMUSG00000048458	Fam212b	6530418L21Rik	family with sequence similarity 212, member B	protein-coding
chr13-3237	chr13	52978232	52982105	+	114.2	3873	intron (NM_017373, intron 1 of 1)	intron (NM_017373, intron 1 of 1)	871	NM_017373	18030	Mm.136604	NM_017373	ENSMUSG00000056749	Nfil3	AV225605|E4BP4	nuclear factor, interleukin 3, regulated	protein-coding
chr16-2358	chr16	85800759	85804170	+	114.2	3411	exon (NM_009621, exon 1 of 9)	exon (NM_009621, exon 1 of 9)	651	NM_009621	11504	Mm.1421	NM_009621	ENSMUSG00000022893	Adamts1	ADAM-TS1|ADAMTS|ADAMTS-1|C3-C5|METH-1|METH1	a disintegrin-like and metallopeptidase (reprolysin type) with thrombospondin type 1 motif, 1	protein-coding
chr3-3293	chr3	8665330	8668311	+	114.2	2981	exon (NM_010423, exon 1 of 5)	exon (NM_010423, exon 1 of 5)	218	NM_010423	15213	Mm.29581	NM_010423	ENSMUSG00000040289	Hey1	AI316788|AI414254|CHF2|HRT1|Herp2|Hesr1|bHLHb31|hesr-1	hairy/enhancer-of-split related with YRPW motif 1	protein-coding
chr5-7804	chr5	76303285	76305705	+	114.2	2420	promoter-TSS (NM_007715)	promoter-TSS (NM_007715)	53	NM_007715	12753	Mm.3552	NM_007715	ENSMUSG00000029238	Clock	5330400M04Rik|KAT13D|bHLHe8|mKIAA0334	circadian locomotor output cycles kaput	protein-coding
chr16-4513	chr16	46495717	46498555	+	114.2	2838	promoter-TSS (NM_021495)	promoter-TSS (NM_021495)	-169	NM_021497	58998	Mm.328072	NM_021495	ENSMUSG00000022656	Pvrl3	2610301B19Rik|3000002N23Rik|4921513D19Rik|AA407785|AU016832|AW538082|CD113	poliovirus receptor-related 3	protein-coding
chr17-5656	chr17	57246541	57250795	+	114.2	4254	promoter-TSS (NM_001242391)	promoter-TSS (NM_001242391)	-783	NM_001242389	106628	Mm.37368	NM_134125	ENSMUSG00000019487	Trip10	AI646975|Cip4	thyroid hormone receptor interactor 10	protein-coding
chr13-5164	chr13	83729941	83734430	+	113.9	4489	intron (NR_015561, intron 2 of 3)	intron (NR_015561, intron 2 of 3)	4079	NR_015561	320203	Mm.245636	NM_177100	ENSMUSG00000050334	C130071C03Rik	2810449C10Rik	RIKEN cDNA C130071C03 gene	ncRNA
chr3-7121	chr3	144568400	144571660	+	113.9	3260	promoter-TSS (NM_053102)	promoter-TSS (NM_053102)	186	NM_011828	23908	Mm.12863	NM_011828	ENSMUSG00000040151	Hs2st1	AW214369|Hs2st|mKIAA0448	heparan sulfate 2-O-sulfotransferase 1	protein-coding
chr13-1929	chr13	24799960	24804044	+	113.9	4084	5' UTR (NM_024473, exon 1 of 5)	5' UTR (NM_024473, exon 1 of 5)	345	NM_024473	79555	Mm.266668	NM_024473		BC005537	8030460C05Rik|C78201	cDNA sequence BC005537	protein-coding
chr18-553	chr18	59174821	59177808	+	113.9	2987	exon (NM_001081328, exon 1 of 3)	exon (NM_001081328, exon 1 of 3)	974	NM_001081328	78923	Mm.84007	NM_001081328		Chsy3	4833446K15Rik|AI662215	chondroitin sulfate synthase 3	protein-coding
chr14-6216	chr14	45655313	45658770	+	113.9	3457	TTS (NR_039593)	TTS (NR_039593)	1012	NR_039593	100628600		NR_039593		Mir5131	mmu-mir-5131|mu-mir-5131	microRNA 5131	ncRNA
chr4-4809	chr4	106315405	106318151	+	113.9	2746	exon (NM_183225, exon 1 of 68)	exon (NM_183225, exon 1 of 68)	565	NM_183225	329908	Mm.234544	NM_183225	ENSMUSG00000028514	Usp24	2700066K03Rik|2810030C21Rik|AI414051|B130021E18|C79851	ubiquitin specific peptidase 24	protein-coding
chr3-6260	chr3	86223381	86225781	+	113.9	2400	promoter-TSS (NM_001077688)	promoter-TSS (NM_001077688)	-109	NM_001077688	80877	Mm.439825	NM_030695	ENSMUSG00000028080	Lrba	C80285|D3Ertd775e|Lab300|Lba	LPS-responsive beige-like anchor	protein-coding
chr6-6623	chr6	72437707	72441293	+	113.5	3586	promoter-TSS (NM_145569)	promoter-TSS (NM_145569)	58	NM_145569	232087	Mm.29815	NM_145569	ENSMUSG00000053907	Mat2a	D630045P18Rik	methionine adenosyltransferase II, alpha	protein-coding
chr17-2010	chr17	29886885	29890120	+	113.5	3235	promoter-TSS (NM_001081160)	promoter-TSS (NM_001081160)	-620	NM_001081160	74762	Mm.40901	NM_001081160	ENSMUSG00000043557	Mdga1	1200011I03Rik|GPIM|Mamdc3	MAM domain containing glycosylphosphatidylinositol anchor 1	protein-coding
chr4-3130	chr4	133011465	133013984	+	113.5	2519	intron (NM_146155, intron 2 of 6)	intron (NM_146155, intron 2 of 6)	1218	NM_146155	230793	Mm.31816	NM_146155	ENSMUSG00000037692	Ahdc1	D030015G18Rik	AT hook, DNA binding motif, containing 1	protein-coding
chr1-9241	chr1	176812348	176815406	+	113.5	3058	promoter-TSS (NM_029756)	promoter-TSS (NM_029756)	-783	NM_029756	76816	Mm.171399	NM_029756	ENSMUSG00000026504	Sdccag8	2700048G21Rik|5730470G24Rik|Cccap	serologically defined colon cancer antigen 8	protein-coding
chr16-4773	chr16	49854773	49857828	+	113.5	3055	intron (NM_010581, intron 1 of 9)	intron (NM_010581, intron 1 of 9)	646	NM_010581	16423	Mm.31752	NM_010581	ENSMUSG00000055447	Cd47	9130415E20Rik|AA407862|AI848868|AW108519|B430305P08Rik|IAP|Itgp	CD47 antigen (Rh-related antigen, integrin-associated signal transducer)	protein-coding
chr14-2514	chr14	87415639	87418056	+	113.5	2417	exon (NM_001253755, exon 1 of 12)	exon (NM_001253755, exon 1 of 12)	264	NM_001253755	219249	Mm.35168	NM_172605	ENSMUSG00000022019	Tdrd3	4732418C03Rik|6720468N18	tudor domain containing 3	protein-coding
chr10-2629	chr10	40882470	40885373	+	113.5	2903	promoter-TSS (NM_027879)	promoter-TSS (NM_027879)	387	NM_031877	83767	Mm.41353	NM_031877	ENSMUSG00000019831	Wasf1	AI195380|AI838537|Scar|WAVE|WAVE-1	WAS protein family, member 1	protein-coding
chr1-5586	chr1	58391906	58394470	+	113.5	2564	promoter-TSS (NM_025824)	promoter-TSS (NM_025824)	52	NM_025824	66882	Mm.21848	NM_025824	ENSMUSG00000051223	Bzw1	1200015E15Rik|mKIAA0005	basic leucine zipper and W2 domains 1	protein-coding
chr5-5881	chr5	124861193	124863762	+	113.5	2569	promoter-TSS (NM_001081750)	promoter-TSS (NM_001081750)	-228	NM_001081750	269704	Mm.138617	NM_001081750	ENSMUSG00000079215	Zfp664	AW060232|D930038J03Rik|ZFOC1|Znf664	zinc finger protein 664	protein-coding
chr18-4345	chr18	75695056	75698102	+	113.2	3046	intron (NM_201354, intron 1 of 11)	CpG	1117	NM_201354	269037	Mm.36745	NM_201354	ENSMUSG00000052928	Ctif	Gm672	CBP80/20-dependent translation initiation factor	protein-coding
chr9-4528	chr9	49796494	49799366	+	113.2	2872	intron (NM_010875, intron 1 of 15)	CpG	1139	NM_001113204	17967	Mm.4974	NM_010875		Ncam1	CD56|E-NCAM|NCAM-1|Ncam	neural cell adhesion molecule 1	protein-coding
chr12-5180	chr12	33145072	33148844	+	113.2	3772	promoter-TSS (NM_028139)	promoter-TSS (NM_028139)	628	NR_015602	320046	Mm.208337	NR_015602	ENSMUSG00000052125	F730043M19Rik	-	RIKEN cDNA F730043M19 gene	ncRNA
chr5-7351	chr5	129583416	129586793	+	112.8	3377	intron (NM_011846, intron 1 of 9)	CpG	890	NM_011846	23948	Mm.42047	NM_011846	ENSMUSG00000029436	Mmp17	MT4-MMP|MT4MMP|MTMMP4	matrix metallopeptidase 17	protein-coding
chr11-9263	chr11	46309627	46312963	+	112.8	3336	intron (NM_001252459, intron 1 of 30)	intron (NM_001252459, intron 1 of 30)	1063	NM_001252460	76884	Mm.154358	NM_133769	ENSMUSG00000020340	Cyfip2	1500004I01Rik|6430511D02Rik|AA930218|AU022376|Pir121|mKIAA1168	cytoplasmic FMR1 interacting protein 2	protein-coding
chr12-2603	chr12	111758108	111760244	+	112.8	2136	intron (NM_001025360, intron 1 of 15)	CpG	308	NM_001025362	16593	Mm.278357	NM_008450	ENSMUSG00000021288	Klc1	AI874768|Kns2	kinesin light chain 1	protein-coding
chr14-3959	chr14	121377983	121380490	+	112.8	2507	promoter-TSS (NM_145465)	promoter-TSS (NM_145465)	-6	NM_145465	223255	Mm.390756	NM_145465	ENSMUSG00000063410	Stk24	1810013H02Rik|C76483|MST-3|Mst3|STE20	serine/threonine kinase 24	protein-coding
chr9-5542	chr9	45429839	45432883	+	112.8	3044	promoter-TSS (NR_040732)	promoter-TSS (NR_040732)	-129	NR_040732	74602	Mm.394117	NR_040732	ENSMUSG00000097074	4833428L15Rik	-	RIKEN cDNA 4833428L15 gene	ncRNA
chr12-7101	chr12	91587643	91591287	+	112.8	3644	intron (NM_175335, intron 1 of 8)	(TCCG)n|Simple_repeat|Simple_repeat	184	NM_031391	83602	Mm.275728	NM_031391	ENSMUSG00000020962	Gtf2a1	6330549H03Rik|AA536742|AA959775|AW060250|TfIIAa/b|Tfiia1	general transcription factor II A, 1	protein-coding
chr3-4404	chr3	116006582	116010588	+	112.8	4006	intron (NM_001163514, intron 1 of 4)	intron (NM_001163514, intron 1 of 4)	288	NM_001163514	58193	Mm.41739	NM_021388	ENSMUSG00000027963	Extl2	3000001D04Rik|AW146439	exostoses (multiple)-like 2	protein-coding
chr1-4130	chr1	97660440	97662542	+	112.4	2102	intron (NM_133825, intron 1 of 2)	CpG	527	NM_133825	52392	Mm.12309	NM_133825	ENSMUSG00000044768	D1Ertd622e	AI987691|AW047450	DNA segment, Chr 1, ERATO Doi 622, expressed	protein-coding
chr15-3201	chr15	12117086	12119513	+	112.4	2427	exon (NM_011767, exon 2 of 20)	exon (NM_011767, exon 2 of 20)	448	NM_011767	22763	Mm.273496	NM_011767	ENSMUSG00000022201	Zfr	C920030H05Rik	zinc finger RNA binding protein	protein-coding
chr17-7056	chr17	25431352	25434662	+	112.4	3310	exon (NM_001163691, exon 2 of 35)	exon (NM_001163691, exon 2 of 35)	776	NM_021415	58226	Mm.268378	NM_021415	ENSMUSG00000024112	Cacna1h	Cav3.2|MNCb-1209|alpha13.2	calcium channel, voltage-dependent, T type, alpha 1H subunit	protein-coding
chr4-4267	chr4	151994750	151997448	+	112.4	2698	promoter-TSS (NM_172705)	promoter-TSS (NM_172705)	80	NM_172705	230936	Mm.25582	NM_172705	ENSMUSG00000047777	Phf13	BC029632|Phf5|SPOC1	PHD finger protein 13	protein-coding
chr18-2431	chr18	64887113	64889938	+	112.4	2825	intron (NM_001114386, intron 1 of 30)	CpG	769	NM_001114386	83814	Mm.98668	NM_031881	ENSMUSG00000024589	Nedd4l	1300012C07Rik|Nedd4-2|Nedd4b	neural precursor cell expressed, developmentally down-regulated gene 4-like	protein-coding
chr6-6886	chr6	25686400	25690729	+	112.4	4329	exon (NM_010338, exon 1 of 2)	exon (NM_010338, exon 1 of 2)	1416	NM_010338	14763	Mm.409670	NM_010338		Gpr37	AI848630|Pael-R	G protein-coupled receptor 37	protein-coding
chr1-3199	chr1	74854649	74857672	+	112.4	3023	exon (NM_009872, exon 1 of 1)	exon (NM_009872, exon 1 of 1)	1131	NM_009872	12570	Mm.153833	NM_009872	ENSMUSG00000090071	Cdk5r2	B230310J22Rik|p39	cyclin-dependent kinase 5, regulatory subunit 2 (p39)	protein-coding
chr14-3949	chr14	108910650	108914565	+	112.4	3915	exon (NM_199065, exon 1 of 1)	exon (NM_199065, exon 1 of 1)	1632	NM_199065	76965	Mm.257268	NM_199065	ENSMUSG00000075478	Slitrk1	3200001I04Rik	SLIT and NTRK-like family, member 1	protein-coding
chr14-730	chr14	79480736	79483144	+	112.4	2408	promoter-TSS (NM_018765)	promoter-TSS (NM_018765)	-672	NM_018765	22380	Mm.476813	NM_018765	ENSMUSG00000022023	Wbp4	AW545037|BB101031|FBP21	WW domain binding protein 4	protein-coding
chr17-5015	chr17	45571852	45575042	+	112.1	3190	promoter-TSS (NM_008302)	promoter-TSS (NM_008302)	-186	NM_008302	15516	Mm.2180	NM_008302	ENSMUSG00000023944	Hsp90ab1	90kDa|AL022974|C81438|Hsp84|Hsp84-1|Hsp90|Hspcb	heat shock protein 90 alpha (cytosolic), class B member 1	protein-coding
chr17-5199	chr17	35162763	35165909	+	112.1	3146	intron (NM_001199044, intron 1 of 30)	intron (NM_001199044, intron 1 of 30)	541	NM_001199044	53761	Mm.272462	NM_020027	ENSMUSG00000024393	Prrc2a	3110039B05Rik|Bat-2|Bat2|D17H6S51E|G2|Wbp12|mKIAA4178	proline-rich coiled-coil 2A	protein-coding
chr11-3050	chr11	68691109	68693615	+	112.1	2506	intron (NM_175260, intron 1 of 40)	intron (NM_175260, intron 1 of 40)	447	NM_175260	77579	Mm.218233	NM_175260	ENSMUSG00000020900	Myh10	5730504C04Rik|9330167F11Rik|Fltn|Myhn-2|Myhn2|NMHC II-B|NMHC-B|NMHCII-B|NMMHC II-b|NMMHC-B|NMMHC-IIB|SMemb|mKIAA3005	myosin, heavy polypeptide 10, non-muscle	protein-coding
chr18-1930	chr18	35829475	35832057	+	112.1	2582	intron (NM_133687, intron 1 of 2)	CpG	948	NM_133687	67393	Mm.94560	NM_133687	ENSMUSG00000046668	Cxxc5	4930415K17Rik	CXXC finger 5	protein-coding
chr13-6269	chr13	48965829	48969391	+	112.1	3562	promoter-TSS (NR_015601)	promoter-TSS (NR_015601)	218	NM_001033268	218236	Mm.426571	NM_001033268	ENSMUSG00000038014	Fam120a	C9orf10|Ossa	family with sequence similarity 120, member A	protein-coding
chr6-5602	chr6	86848251	86851035	+	112.1	2784	promoter-TSS (NR_028298)	promoter-TSS (NR_028298)	126	NM_001040106	269774	Mm.221038	NM_177762	ENSMUSG00000057230	Aak1	5530400K14Rik|9630042K20|AU067724|AU067726|BC028270|C79663|D6Ertd245e|R75501|mKIAA1048	AP2 associated kinase 1	protein-coding
chr15-3234	chr15	57693334	57696718	+	111.7	3384	intron (NM_199449, intron 1 of 3)	CpG	359	NM_199449	387609	Mm.36557	NM_199449	ENSMUSG00000071757	Zhx2	Afr-1|Afr1|Raf|mKIAA0854	zinc fingers and homeoboxes 2	protein-coding
chr2-3592	chr2	167688495	167691532	+	111.7	3037	promoter-TSS (NR_110334)	promoter-TSS (NR_110334)	-746	NR_110334	329562	Mm.123101	NM_177851	ENSMUSG00000006462	A530013C23Rik	-	RIKEN cDNA A530013C23 gene	ncRNA
chr9-8982	chr9	25149049	25152462	+	111.7	3413	intron (NM_020586, intron 1 of 7)	intron (NM_020586, intron 1 of 7)	1026	NM_020586	80517	Mm.142843	NM_020586	ENSMUSG00000008429	Herpud2	5031400M07Rik|AB041580	HERPUD family member 2	protein-coding
chr2-2323	chr2	90579232	90581235	+	111.7	2003	exon (NM_008982, exon 1 of 24)	exon (NM_008982, exon 1 of 24)	414	NM_008982	19271	Mm.330393	NM_008982	ENSMUSG00000025314	Ptprj	AI450271|BET|Byp|CD148|DEP-1|PTPbeta2|Ptpb2|RPTPJ|Scc-1|Scc1	protein tyrosine phosphatase, receptor type, J	protein-coding
chr12-1697	chr12	3806155	3808646	+	111.7	2491	intron (NM_001271753, intron 1 of 22)	GC_rich|Low_complexity|Low_complexity	240	NM_001271753	13435	Mm.5001	NM_007872	ENSMUSG00000020661	Dnmt3a	MmuIIIA	DNA methyltransferase 3A	protein-coding
chr1-4347	chr1	135582933	135585836	+	111.7	2903	intron (NM_173437, intron 1 of 28)	intron (NM_173437, intron 1 of 28)	971	NM_173437	215690	Mm.34977	NM_173437	ENSMUSG00000009418	Nav1	9530089B19|9930003A20Rik|C230080M11Rik|Pomfil3|Unc53h1|mKIAA1151|steerin-1	neuron navigator 1	protein-coding
chr7-8282	chr7	111081507	111084168	+	111.4	2661	5' UTR (NM_013507, exon 1 of 22)	5' UTR (NM_013507, exon 1 of 22)	193	NM_013507	13690	Mm.185453	NM_013507	ENSMUSG00000005610	Eif4g2	AA589388|DAP-5|E130105L11Rik|Nat1|Natm1|p97	eukaryotic translation initiation factor 4, gamma 2	protein-coding
chr2-3610	chr2	19657273	19660075	+	111.4	2802	promoter-TSS (NR_033642)	promoter-TSS (NR_033642)	612	NM_027715	71198	Mm.83981	NM_027715	ENSMUSG00000043415	Otud1	4933428L19Rik	OTU domain containing 1	protein-coding
chr14-2916	chr14	66866414	66869513	+	111.4	3099	promoter-TSS (NM_001034881)	promoter-TSS (NM_001034881)	637	NM_009955	12934	Mm.352648	NM_009955	ENSMUSG00000022048	Dpysl2	AI851130|Crmp2|DRP2|Musunc33|TOAD-64|Ulip2	dihydropyrimidinase-like 2	protein-coding
chr6-2548	chr6	134919635	134922691	+	111.4	3056	exon (NM_009875, exon 1 of 3)	exon (NM_009875, exon 1 of 3)	762	NM_009875	12576	Mm.2958	NM_009875	ENSMUSG00000003031	Cdkn1b	AA408329|AI843786|Kip1|p27|p27Kip1	cyclin-dependent kinase inhibitor 1B	protein-coding
chr10-3953	chr10	67095797	67098210	+	111.4	2413	promoter-TSS (NM_178606)	promoter-TSS (NM_178606)	-15	NM_178606	28193	Mm.41272	NM_178606	ENSMUSG00000019873	Reep3	D10Ucla1	receptor accessory protein 3	protein-coding
chr1-3176	chr1	36556315	36558844	+	111.4	2529	intron (NM_001126047, intron 1 of 14)	CpG	802	NM_001126047	20353	Mm.29558	NM_001126047	ENSMUSG00000026121	Sema4c	AI426163|Semacl1|Semaf|Semai|mKIAA1739	sema domain, immunoglobulin domain (Ig), transmembrane domain (TM) and short cytoplasmic domain, (semaphorin) 4C	protein-coding
chr1-7016	chr1	134232601	134235979	+	111.4	3378	exon (NM_001282945, exon 2 of 3)	exon (NM_001282945, exon 2 of 3)	566	NM_001291928	11539	Mm.298908	NM_009629	ENSMUSG00000042429	Adora1	A1-AR|A1AR|A1R|AA1R|AI848715|BB176431|Ri	adenosine A1 receptor	protein-coding
chr8-7813	chr8	72570232	72573896	+	111.4	3664	promoter-TSS (NM_144534)	promoter-TSS (NM_144534)	-39	NM_144534	74166	Mm.212927	NM_144534	ENSMUSG00000031791	Tmem38a	1110001E17Rik|AI413399|TRIC-A|mg33a	transmembrane protein 38A	protein-coding
chr13-5431	chr13	85287686	85290115	+	111.4	2429	exon (NM_145452, exon 1 of 25)	exon (NM_145452, exon 1 of 25)	586	NM_145452	218397	Mm.259653	NM_145452	ENSMUSG00000021549	Rasa1	Gap|RasGAP|Rasa	RAS p21 protein activator 1	protein-coding
chr6-7544	chr6	92090547	92093003	+	111.4	2456	intron (NM_011630, intron 1 of 14)	CpG	357	NM_011630	22026	Mm.87062	NM_011630	ENSMUSG00000005893	Nr2c2	TAK1|Tr4|mKIAA4145	nuclear receptor subfamily 2, group C, member 2	protein-coding
chr8-1971	chr8	123040959	123043723	+	111	2764	promoter-TSS (NR_045268)	promoter-TSS (NR_045268)	-57	NR_037865	77087	Mm.31567	NM_001081379	ENSMUSG00000035569	Ankrd11	2410104C19Rik|3010027A04Rik|6330578C09Rik|9530048I21Rik|AA930108|Gm176|Yod	ankyrin repeat domain 11	protein-coding
chr1-7664	chr1	174501392	174504718	+	111	3326	exon (NM_019445, exon 1 of 18)	exon (NM_019445, exon 1 of 18)	1230	NM_019445	54418	Mm.330620	NM_019445	ENSMUSG00000028354	Fmn2	AU024104	formin 2	protein-coding
chr4-9915	chr4	42948857	42952512	+	111	3655	Intergenic	Intergenic	-2410	NM_019874	56323	Mm.20437	NM_019874	ENSMUSG00000036052	Dnajb5	1110058L06Rik|AI462558|Hsc40|Hsp40-3	DnaJ (Hsp40) homolog, subfamily B, member 5	protein-coding
chr17-4616	chr17	27621167	27624186	+	111	3019	5' UTR (NM_001291046, exon 1 of 5)	5' UTR (NM_001291046, exon 1 of 5)	288	NM_001291046	56409	Mm.144699	NM_019837	ENSMUSG00000024213	Nudt3	1110011B09Rik|AA960325|Dipp|Dipp1	nudix (nucleotide diphosphate linked moiety X)-type motif 3	protein-coding
chr11-13378	chr11	7062463	7067162	+	111	4699	intron (NM_009622, intron 1 of 19)	intron (NM_009622, intron 1 of 19)	1323	NM_009622	432530	Mm.259733	NM_009622	ENSMUSG00000020431	Adcy1	AC1|D11Bwg1392e|I-AC|brl|mKIAA4070	adenylate cyclase 1	protein-coding
chr1-5746	chr1	50925736	50930324	+	111	4588	exon (NM_019790, exon 1 of 10)	exon (NM_019790, exon 1 of 10)	507	NM_019790	56363	Mm.245154	NM_019790	ENSMUSG00000026109	Tmeff2	4832418D20Rik|7630402F16Rik|TR-2	transmembrane protein with EGF-like and two follistatin-like domains 2	protein-coding
chr4-10542	chr4	155490442	155493120	+	111	2678	intron (NM_001160017, intron 1 of 10)	CpG	420	NM_001160016	14688	Mm.2344	NM_008142	ENSMUSG00000029064	Gnb1	AA409223|C77571|Gnb-1	guanine nucleotide binding protein (G protein), beta 1	protein-coding
chr7-6568	chr7	138845150	138847539	+	111	2389	promoter-TSS (NM_026391)	promoter-TSS (NM_026391)	-42	NM_026391	52432	Mm.258739	NM_026391	ENSMUSG00000041769	Ppp2r2d	1300017E19Rik|D7Ertd753e|MDS026	protein phosphatase 2, regulatory subunit B, delta	protein-coding
chr11-9654	chr11	60104565	60107246	+	111	2681	intron (NM_009021, intron 1 of 5)	CpG	892	NM_009021	19377	Mm.296366	NM_009021	ENSMUSG00000062115	Rai1	Gt1	retinoic acid induced 1	protein-coding
chr13-2689	chr13	93497897	93500115	+	110.6	2218	exon (NM_021310, exon 1 of 11)	exon (NM_021310, exon 1 of 11)	802	NM_021310	57748	Mm.100273	NM_021310	ENSMUSG00000021690	Jmy	-	junction-mediating and regulatory protein	protein-coding
chr18-2578	chr18	36559081	36561934	+	110.6	2853	promoter-TSS (NM_175375)	promoter-TSS (NM_175375)	-96	NM_175375	108857	Mm.482287	NM_175375	ENSMUSG00000024483	Ankhd1	1110004O12Rik|4933432B13Rik|9130019P20Rik|A530027J04Rik|A630021B20Rik|AA571404|Mask|mFLJ00246|mKIAA1085	ankyrin repeat and KH domain containing 1	protein-coding
chr11-8320	chr11	69835950	69839145	+	110.6	3195	promoter-TSS (NM_026982)	promoter-TSS (NM_026982)	-978	NM_026982	69186	Mm.248772	NM_026982	ENSMUSG00000070394	Tmem256	1810027O10Rik|3110009M16Rik	transmembrane protein 256	protein-coding
chr8-5382	chr8	84769059	84774181	+	110.6	5122	intron (NM_001297601, intron 2 of 8)	intron (NM_001297601, intron 2 of 8)	2749	NM_001081981	18032	Mm.9394	NM_010906	ENSMUSG00000001911	Nfix	CTF|NF-I/X|NF1-X|NFI-X	nuclear factor I/X	protein-coding
chr9-6006	chr9	59035051	59037599	+	110.6	2548	5' UTR (NM_008684, exon 1 of 29)	5' UTR (NM_008684, exon 1 of 29)	116	NM_001042752	18007	Mm.42249	NM_008684	ENSMUSG00000032340	Neo1	2610028H22Rik|AI327052|D930014N22Rik|Igdcc2	neogenin	protein-coding
chr2-12444	chr2	13007726	13011597	+	110.6	3871	intron (NM_153155, intron 1 of 1)	intron (NM_153155, intron 1 of 1)	1203	NM_153155	227580	Mm.229322	NM_153155		C1ql3	1110065A22Rik|AI661623|C1ql|C1qtnf13|CTRP13|K100	C1q-like 3	protein-coding
chr11-11518	chr11	74722195	74725076	+	110.6	2881	non-coding (NR_037610, exon 1 of 11)	non-coding (NR_037610, exon 1 of 11)	223	NR_037610	18472	Mm.397111	NM_013625	ENSMUSG00000020745	Pafah1b1	LIS-1|Lis1|MMS10-U|Mdsh|Ms10u|Pafaha	platelet-activating factor acetylhydrolase, isoform 1b, subunit 1	protein-coding
chr3-3200	chr3	88141687	88144651	+	110.6	2964	intron (NM_133665, intron 1 of 10)	intron (NM_133665, intron 1 of 10)	774	NM_133665	17261	Mm.28184	NM_133665	ENSMUSG00000001419	Mef2d	C80750	myocyte enhancer factor 2D	protein-coding
chr11-7483	chr11	70699723	70702100	+	110.6	2377	promoter-TSS (NM_001252485)	promoter-TSS (NM_001252485)	363	NM_153103	16562	Mm.99996	NM_153103	ENSMUSG00000020821	Kif1c	B430105J22Rik|D11Bwg1349e|Ltxs1	kinesin family member 1C	protein-coding
chr8-4877	chr8	111535966	111538773	+	110.3	2807	promoter-TSS (NM_001168623)	promoter-TSS (NM_001168623)	729	NM_001168621	170737	Mm.271578	NM_133206	ENSMUSG00000033545	Znrf1	B830022L21Rik|Rnf42|Zrfp1|nin283	zinc and ring finger 1	protein-coding
chr10-5401	chr10	94942880	94945811	+	110.3	2931	exon (NM_018797, exon 1 of 31)	exon (NM_018797, exon 1 of 31)	233	NM_018797	54712	Mm.256712	NM_018797	ENSMUSG00000074785	Plxnc1	2510048K12Rik|AW742158|CD232|Vespr	plexin C1	protein-coding
chr12-2841	chr12	69196472	69198913	+	110.3	2441	exon (NM_027269, exon 1 of 3)	exon (NM_027269, exon 1 of 3)	481	NR_033222	414085	Mm.256223	NR_033222	ENSMUSG00000097061	9330151L19Rik	-	RIKEN cDNA 9330151L19 gene	ncRNA
chr16-3509	chr16	96081073	96083375	+	110.3	2302	intron (NM_145125, intron 1 of 41)	CpG-5898	204	NM_176928	93871	Mm.240871	NM_145125	ENSMUSG00000022914	Brwd1	5330419I02Rik|D530019K20Rik|G1-403-16|Wdr9|repro5	bromodomain and WD repeat domain containing 1	protein-coding
chr17-1920	chr17	24894443	24897474	+	110.3	3031	promoter-TSS (NM_001163102)	promoter-TSS (NM_001163102)	-542	NM_019730	79059	Mm.430765	NM_019730	ENSMUSG00000073435	Nme3	1810009F08Rik|AI413736|DR-nm23|Ndk3|Nm23-DR|Nm23-M3	NME/NM23 nucleoside diphosphate kinase 3	protein-coding
chr18-2424	chr18	60925346	60930351	+	110.3	5005	intron (NM_177407, intron 1 of 17)	intron (NM_177407, intron 1 of 17)	2216	NM_177407	12322	Mm.131530	NM_009792	ENSMUSG00000024617	Camk2a	CaMKII|R74975|mKIAA0968	calcium/calmodulin-dependent protein kinase II alpha	protein-coding
chr11-4411	chr11	74830118	74833040	+	110.3	2922	intron (NM_010813, intron 1 of 5)	CpG-2219	655	NM_010813	17428	Mm.3759	NM_010813	ENSMUSG00000000282	Mnt	Rox|bHLHd3	max binding protein	protein-coding
chr14-3797	chr14	100283151	100286458	+	110.3	3307	Intergenic	Intergenic	-135008	NM_010636	16597	Mm.396499	NM_010636		Klf12	2700063E05Rik|AI225908|AI315654|AP-2rep|B130052C06Rik|D530033K05Rik	Kruppel-like factor 12	protein-coding
chr6-6646	chr6	83438545	83442276	+	109.9	3731	intron (NM_183138, intron 2 of 10)	intron (NM_183138, intron 2 of 10)	1268	NM_183138	194388	Mm.211030	NM_183138	ENSMUSG00000034832	Tet3	B430006D22Rik|BC037432|D230004J03Rik	tet methylcytosine dioxygenase 3	protein-coding
chr9-9154	chr9	52676442	52680089	+	109.9	3647	exon (NM_178906, exon 2 of 2)	exon (NM_178906, exon 2 of 2)	1172	NM_178906	330941	Mm.335160	NM_177907	ENSMUSG00000078307	AI593442	E130102D23	expressed sequence AI593442	protein-coding
chr13-555	chr13	110394321	110396821	+	109.9	2500	intron (NM_152804, intron 1 of 13)	CpG	527	NM_152804	20620	Mm.380	NM_152804	ENSMUSG00000021701	Plk2	Snk	polo-like kinase 2	protein-coding
chr12-1339	chr12	32378523	32381144	+	109.9	2621	3' UTR (NM_001162903, exon 1 of 1)	3' UTR (NM_001162903, exon 1 of 1)	1044	NM_001162903	72123	Mm.341352	NM_028111	ENSMUSG00000090946	Ccdc71l	2010109K11Rik|AV375874	coiled-coil domain containing 71 like	protein-coding
chr11-7500	chr11	77685523	77688121	+	109.9	2598	intron (NM_001024205, intron 1 of 3)	intron (NM_001024205, intron 1 of 3)	683	NM_001024205	68564	Mm.428996	NM_001024205		Nufip2	1110001M19Rik|9530056D24Rik|AI256692|AI461731|PIG1|mKIAA1321	nuclear fragile X mental retardation protein interacting protein 2	protein-coding
chr8-2766	chr8	26976324	26979196	+	109.9	2872	intron (NM_001101502, intron 1 of 1)	CpG	424	NM_001101502	353310	Mm.212469	NM_001101502	ENSMUSG00000085795	Zfp703	1110032O19Rik|AI430822|AL022941|Csmn1|End2|Zeppo1|Znf703|Zpo1	zinc finger protein 703	protein-coding
chr17-6624	chr17	15824126	15827400	+	109.9	3274	intron (NM_178615, intron 1 of 2)	CpG	823	NM_178615	68799	Mm.293466	NM_178615	ENSMUSG00000048027	Rgmb	1110059F19Rik|DRAGON	repulsive guidance molecule family member B	protein-coding
chr2-4381	chr2	157077511	157080013	+	109.6	2502	exon (NM_001164663, exon 1 of 15)	exon (NM_001164663, exon 1 of 15)	503	NM_001164663	320706	Mm.79466	NM_001164663		Soga1	9830001H06Rik|AI426038|D430036N24Rik|Soga	suppressor of glucose, autophagy associated 1	protein-coding
chr14-1985	chr14	62759793	62761986	+	109.6	2193	5' UTR (NM_008715, exon 1 of 19)	5' UTR (NM_008715, exon 1 of 19)	223	NM_008715	18130	Mm.319684	NM_008715	ENSMUSG00000035161	Ints6	2900075H24Rik|AI480962|DICE1|Ddx26|HDB|Notch2l	integrator complex subunit 6	protein-coding
chr19-2771	chr19	37206372	37208648	+	109.6	2276	promoter-TSS (NM_027314)	promoter-TSS (NM_027314)	-35	NM_001164336	69104	Mm.175989	NM_027314	ENSMUSG00000023307	2011-03-04	1810015H18Rik|2310008I22Rik|2700055A20Rik|5730499H23Rik|E130202O05Rik|MARCH-V|MITOL|Marchv|Rnf153	membrane-associated ring finger (C3HC4) 5	protein-coding
chr4-8268	chr4	134702089	134704970	+	109.6	2881	5' UTR (NM_207237, exon 1 of 12)	5' UTR (NM_207237, exon 1 of 12)	761	NM_207237	230815	Mm.18905	NM_207237	ENSMUSG00000037306	Man1c1	AI593348	mannosidase, alpha, class 1C, member 1	protein-coding
chr4-5473	chr4	8689698	8692396	+	109.6	2698	intron (NM_001277149, intron 1 of 37)	CpG	641	NM_001277149	320790	Mm.138792	NM_001033395	ENSMUSG00000041235	Chd7	A730019I05Rik|Cycn|Cyn|Dz|Edy|Flo|GENA 47|GENA 60|Gena 52|Lda|Mt|Obt|Todo|WBE1|Whi|metis	chromodomain helicase DNA binding protein 7	protein-coding
chr6-6779	chr6	120491634	120494230	+	109.6	2596	exon (NM_033567, exon 1 of 1)	exon (NM_033567, exon 1 of 1)	875	NM_033567	94047	Mm.23088	NM_033567	ENSMUSG00000094626	Cecr6	AW048664	cat eye syndrome chromosome region, candidate 6	protein-coding
chr15-6581	chr15	8442963	8445765	+	109.6	2802	promoter-TSS (NM_201232)	promoter-TSS (NM_201232)	99	NM_027707	71175	Mm.240329	NM_027707	ENSMUSG00000022141	Nipbl	Idn3	Nipped-B homolog (Drosophila)	protein-coding
chr7-10059	chr7	142093362	142096012	+	109.6	2650	intron (NM_008748, intron 1 of 6)	CpG	597	NM_008748	18218	Mm.39725	NM_008748	ENSMUSG00000037887	Dusp8	5530400B01Rik|AI593498|Nttp1	dual specificity phosphatase 8	protein-coding
chr15-3645	chr15	79503619	79506518	+	109.2	2899	intron (NM_008427, intron 1 of 1)	intron (NM_008427, intron 1 of 1)	173	NM_008427	16520	Mm.140760	NM_008427	ENSMUSG00000044216	Kcnj4	IRK3|Kcnf2|MB-IRK3	potassium inwardly-rectifying channel, subfamily J, member 4	protein-coding
chr1-2775	chr1	179959295	179963055	+	109.2	3760	promoter-TSS (NM_001033285)	promoter-TSS (NM_001033285)	86	NM_001033285	226751	Mm.259655	NM_001033285	ENSMUSG00000026490	Cdc42bpa	A930014J19Rik|DMPK-like	CDC42 binding protein kinase alpha	protein-coding
chr19-3265	chr19	53140380	53143801	+	109.2	3421	promoter-TSS (NM_001277100)	promoter-TSS (NM_001277100)	-666	NM_001164100	27360	Mm.426080	NM_013758	ENSMUSG00000025026	Add3	AI463285|R75380	adducin 3 (gamma)	protein-coding
chr1-3913	chr1	75141146	75144099	+	109.2	2953	promoter-TSS (NM_170755)	promoter-TSS (NM_170755)	-164	NM_170755	227298	Mm.273062	NM_170755	ENSMUSG00000049339	Fam134a	-	family with sequence similarity 134, member A	protein-coding
chr3-6161	chr3	152395072	152397538	+	109.2	2466	promoter-TSS (NM_001287139)	promoter-TSS (NM_001287139)	302	NM_001080755	108946	Mm.379292	NM_198416	ENSMUSG00000039068	Zzz3	3110065C23Rik|6430567E01Rik|AA408566|AI481057|AW556059|R75514	zinc finger, ZZ domain containing 3	protein-coding
chr3-4678	chr3	96218966	96222297	+	109.2	3331	promoter-TSS (NM_178214)	promoter-TSS (NM_178214)	249	NM_175662	319176	Mm.358954	NM_175662		Hist2h2ac	H2a-613b	histone cluster 2, H2ac	protein-coding
chr11-7476	chr11	70237059	70240780	+	109.2	3721	intron (NM_173742, intron 2 of 2)	intron (NM_173742, intron 2 of 2)	933	NM_173742	52898	Mm.29852	NM_173742	ENSMUSG00000093989	Rnasek	2310033H11Rik|AA571397|D11Bwg0434e	ribonuclease, RNase K	protein-coding
chr2-2933	chr2	31245332	31247890	+	108.8	2558	intron (NM_019681, intron 1 of 7)	intron (NM_019681, intron 1 of 7)	688	NM_019681	14299	Mm.249318	NM_019681	ENSMUSG00000062661	Ncs1	9430075O15Rik|A730032G13Rik|AI836659|Freq|Mfreq|NCS-1	neuronal calcium sensor 1	protein-coding
chr19-4594	chr19	27216084	27219200	+	108.8	3116	exon (NM_013703, exon 1 of 19)	exon (NM_013703, exon 1 of 19)	622	NM_001161420	22359	Mm.4141	NM_013703	ENSMUSG00000024924	Vldlr	AA408956|AI451093|AW047288	very low density lipoprotein receptor	protein-coding
chr3-4720	chr3	121425623	121428274	+	108.8	2651	intron (NM_028044, intron 1 of 6)	CpG	407	NM_028044	71994	Mm.275555	NM_028044	ENSMUSG00000053931	Cnn3	1600014M03Rik|C85854|Calpo3	calponin 3, acidic	protein-coding
chr3-4899	chr3	135437434	135440821	+	108.8	3387	promoter-TSS (NR_030689)	promoter-TSS (NR_030689)	368	NM_025356	66105	Mm.49884	NM_025356	ENSMUSG00000078578	Ube2d3	1100001F19Rik|9430029A22Rik|AA414951	ubiquitin-conjugating enzyme E2D 3	protein-coding
chr13-1467	chr13	9763467	9765404	+	108.8	1937	intron (NM_144516, intron 1 of 13)	CpG	879	NM_144516	66505	Mm.397307	NM_144516	ENSMUSG00000021156	Zmynd11	2210402G22Rik|BS69	zinc finger, MYND domain containing 11	protein-coding
chr2-9656	chr2	52857237	52860675	+	108.5	3438	intron (NM_172409, intron 1 of 26)	intron (NM_172409, intron 1 of 26)	1088	NM_172409	71409	Mm.394427	NM_172409	ENSMUSG00000036053	Fmnl2	5430425K04Rik|Man	formin-like 2	protein-coding
chr4-2530	chr4	108832832	108835593	+	108.5	2761	promoter-TSS (NM_025334)	promoter-TSS (NM_025334)	-466	NM_025334	66073	Mm.159965	NM_025334	ENSMUSG00000028567	Txndc12	0610040B21Rik|ERp16|ERp19	thioredoxin domain containing 12 (endoplasmic reticulum)	protein-coding
chr6-6374	chr6	88724004	88727626	+	108.5	3622	exon (NM_001166251, exon 2 of 8)	exon (NM_001166251, exon 2 of 8)	1111	NM_001166251	23945	Mm.272197	NM_011844	ENSMUSG00000033174	Mgll	AA589436|Magl|Mgl	monoglyceride lipase	protein-coding
chr11-7329	chr11	117114379	117118350	+	108.5	3971	intron (NM_001166506, intron 1 of 15)	intron (NM_001166506, intron 1 of 15)	1192	NR_029459	74136	Mm.272312	NM_028777	ENSMUSG00000020823	Sec14l1	1200017E04Rik|2810012L19Rik|Naa-35	SEC14-like 1 (S. cerevisiae)	protein-coding
chr9-7342	chr9	62534111	62537654	+	108.5	3543	intron (NM_175484, intron 1 of 11)	intron (NM_175484, intron 1 of 11)	1162	NM_175484	235431	Mm.335229	NM_175484	ENSMUSG00000041729	Coro2b	CLIPINC|E130012P22Rik	coronin, actin binding protein, 2B	protein-coding
chr3-2324	chr3	65527608	65529849	+	108.5	2241	non-coding (NR_027955, exon 2 of 2)	non-coding (NR_027955, exon 2 of 2)	281	NM_178892	99929	Mm.246398	NM_178892	ENSMUSG00000034640	Tiparp	ARTD14|AW558171|PARP7	TCDD-inducible poly(ADP-ribose) polymerase	protein-coding
chr6-8267	chr6	120036040	120039479	+	108.5	3439	5' UTR (NM_001185021, exon 1 of 26)	5' UTR (NM_001185021, exon 1 of 26)	896	NM_001199083	232341	Mm.333349	NM_198703	ENSMUSG00000045962	Wnk1	6430573H23Rik|EG406236|Hsn2|Prkwnk1|mKIAA0344	WNK lysine deficient protein kinase 1	protein-coding
chr11-11837	chr11	120989298	120992349	+	108.5	3051	intron (NM_139059, intron 1 of 8)	CpG	510	NM_027874	104318	Mm.216227	NM_027874	ENSMUSG00000025162	Csnk1d	1200006A05Rik|AA409348|D930010H05Rik	casein kinase 1, delta	protein-coding
chr3-5137	chr3	69003686	69006761	+	108.5	3075	promoter-TSS (NM_026641)	promoter-TSS (NM_026641)	251	NM_133786	70099	Mm.206841	NM_133786	ENSMUSG00000034349	Smc4	2500002A22Rik|C79747|SMC-4|Smc4l1	structural maintenance of chromosomes 4	protein-coding
chr1-8583	chr1	106170808	106173830	+	108.1	3022	promoter-TSS (NR_040630)	promoter-TSS (NR_040630)	450	NM_133821	98432	Mm.24115	NM_133821	ENSMUSG00000044340	Phlpp1	AI836256|Phlpp|Plekhe1|SCOP|mKIAA0606	PH domain and leucine rich repeat protein phosphatase 1	protein-coding
chr6-3815	chr6	140622986	140625753	+	108.1	2767	promoter-TSS (NM_009637)	promoter-TSS (NM_009637)	71	NM_009637	11569	Mm.86453	NM_009637	ENSMUSG00000030232	Aebp2	AU023766|B230313N05Rik	AE binding protein 2	protein-coding
chr7-3202	chr7	3692168	3695373	+	108.1	3205	promoter-TSS (NM_029934)	promoter-TSS (NM_029934)	160	NM_001164205	66078	Mm.379100	NM_024168	ENSMUSG00000035585	Tsen34	0610027F08Rik|Leng5	tRNA splicing endonuclease 34 homolog (S. cerevisiae)	protein-coding
chr12-3866	chr12	116280245	116282465	+	108.1	2220	exon (NM_028731, exon 1 of 22)	exon (NM_028731, exon 1 of 22)	133	NM_028731	52635	Mm.273755	NM_028731	ENSMUSG00000021171	Esyt2	2410017M09Rik|4921504I16Rik|CHR2SYT|D12Ertd551e|Fam62b	extended synaptotagmin-like protein 2	protein-coding
chr2-3905	chr2	160730764	160733044	+	108.1	2280	exon (NM_021280, exon 2 of 34)	exon (NM_021280, exon 2 of 34)	594	NM_021280	18803	Mm.44463	NM_021280	ENSMUSG00000016933	Plcg1	AI894140|Cded|Plc-1|Plc-gamma1|Plcg-1	phospholipase C, gamma 1	protein-coding
chr3-3196	chr3	87905771	87908155	+	108.1	2384	intron (NM_008231, intron 1 of 5)	CpG	642	NM_008231	15191	Mm.292208	NM_008231	ENSMUSG00000004897	Hdgf	AI118077|D3Ertd299e	hepatoma-derived growth factor	protein-coding
chr4-5158	chr4	107801508	107804046	+	108.1	2538	intron (NM_001080926, intron 1 of 18)	CpG	518	NR_033496	16975	Mm.442134	NM_053073		Lrp8	4932703M08Rik|AA921429|AI848122|ApoER2|Lr8b	low density lipoprotein receptor-related protein 8, apolipoprotein e receptor	protein-coding
chr14-2605	chr14	76413966	76416817	+	108.1	2851	promoter-TSS (NM_207652)	promoter-TSS (NM_207652)	-430	NM_207652	21807	Mm.153272	NM_009366	ENSMUSG00000022010	Tsc22d1	AA589566|AW105905|Egr5|TSC-22|Tgfb1i4|Tsc|Tsc22	TSC22 domain family, member 1	protein-coding
chr2-11246	chr2	104492678	104494846	+	107.8	2168	intron (NM_010434, intron 1 of 15)	CpG	727	NM_010434	15259	Mm.257925	NM_010434	ENSMUSG00000027177	Hipk3	DYRK6|FIST3|PKY	homeodomain interacting protein kinase 3	protein-coding
chr4-4406	chr4	149306156	149308500	+	107.8	2344	intron (NM_001290995, intron 1 of 48)	CpG	370	NM_207682	16561	Mm.402393	NM_008441	ENSMUSG00000063077	Kif1b	A530096N05Rik|AI448212|AI506502|D4Mil1e|KIF1Bp130|KIF1Bp204	kinesin family member 1B	protein-coding
chr12-2752	chr12	78225619	78228100	+	107.8	2481	intron (NM_172952, intron 1 of 23)	CpG	204	NM_145965	268566	Mm.341742	NM_145965	ENSMUSG00000047454	Gphn	5730552E08Rik|AI662856|BC027112|C230040D23|GPH|GPHRYN|geph	gephyrin	protein-coding
chr4-8479	chr4	70532672	70535849	+	107.8	3177	exon (NM_172694, exon 1 of 6)	exon (NM_172694, exon 1 of 6)	668	NM_172694	230316	Mm.251188	NM_172694		Megf9	4933405H16Rik|9630025C07|Egfl5|mKIAA0818	multiple EGF-like-domains 9	protein-coding
chr9-6889	chr9	13296102	13299921	+	107.8	3819	Intergenic	Intergenic	51032	NM_025534	66396	Mm.290620	NM_025534		Ccdc82	2310043N13Rik	coiled-coil domain containing 82	protein-coding
chr6-5870	chr6	115674838	115677485	+	107.8	2647	intron (NM_029780, intron 1 of 16)	CpG	474	NM_029780	110157	Mm.184163	NM_029780	ENSMUSG00000000441	Raf1	6430402F14Rik|AA990557|BB129353|Craf1|D830050J10Rik|Raf-1|c-Raf|v-Raf	v-raf-leukemia viral oncogene 1	protein-coding
chr6-9371	chr6	148441867	148445119	+	107.4	3252	intron (NM_198967, intron 1 of 19)	intron (NM_198967, intron 1 of 19)	859	NM_198967	387314	Mm.137858	NM_198967	ENSMUSG00000030306	Tmtc1	Arg99|BC023818	transmembrane and tetratricopeptide repeat containing 1	protein-coding
chr18-1608	chr18	56707038	56709306	+	107.4	2268	exon (NM_010721, exon 1 of 11)	exon (NM_010721, exon 1 of 11)	359	NM_010721	16906	Mm.4105	NM_010721	ENSMUSG00000024590	Lmnb1	-	lamin B1	protein-coding
chr19-4362	chr19	10454343	10457970	+	107.4	3627	3' UTR (NM_001111140, exon 1 of 1)	3' UTR (NM_001111140, exon 1 of 1)	1291	NM_001111140	278795	Mm.490638	NM_001111140	ENSMUSG00000090291	Lrrc10b	Gm705|SerdinR	leucine rich repeat containing 10B	protein-coding
chr2-9504	chr2	164910169	164912585	+	107.4	2416	intron (NM_199027, intron 1 of 27)	CpG	373	NM_199027	329559	Mm.330776	NM_199027	ENSMUSG00000039834	Zfp335	1810045J01Rik|NIF-1|Nif1|Znf335	zinc finger protein 335	protein-coding
chr2-10609	chr2	68860683	68864081	+	107.4	3398	intron (NM_172856, intron 1 of 9)	intron (NM_172856, intron 1 of 9)	825	NM_172856	241447	Mm.222222	NM_172856	ENSMUSG00000027035	Cers6	4732462C07Rik|AW544719|Lass6|T1L	ceramide synthase 6	protein-coding
chr9-6674	chr9	44482251	44484396	+	107.4	2145	Intergenic	CpG	-15813	NM_030256	80288	Mm.370270	NM_030256	ENSMUSG00000063382	Bcl9l	B9L|BC003321|BCL9-2|DLNB11	B cell CLL/lymphoma 9-like	protein-coding
chr16-3254	chr16	4417782	4420975	+	107.4	3193	exon (NM_009624, exon 2 of 11)	exon (NM_009624, exon 2 of 11)	1120	NM_009624	11515	Mm.439750	NM_009624	ENSMUSG00000005580	Adcy9	ACtp10|AW125421|D16Wsu65e|mKIAA0520	adenylate cyclase 9	protein-coding
chr8-9487	chr8	13286689	13289451	+	107.4	2762	promoter-TSS (NM_172282)	promoter-TSS (NM_172282)	56	NM_001042649	102323	Mm.368890	NM_001024504	ENSMUSG00000038506	Dcun1d2	AW495713|mFLJ10704	DCN1, defective in cullin neddylation 1, domain containing 2 (S. cerevisiae)	protein-coding
chr11-9016	chr11	81151291	81154022	+	107.4	2731	5' UTR (NM_007384, exon 1 of 10)	5' UTR (NM_007384, exon 1 of 10)	247	NM_007384	11418	Mm.234998	NM_007384	ENSMUSG00000020704	Asic2	ACIC2|Accn1|BNC1|BNaC1|BNaC1a|Mdeg	acid-sensing (proton-gated) ion channel 2	protein-coding
chr3-8220	chr3	30599291	30603342	+	107.4	4051	promoter-TSS (NM_001289621)	promoter-TSS (NM_001289621)	-771	NM_030557	80732	Mm.200378	NM_030557	ENSMUSG00000037730	Mynn	2810011C24Rik|AA415053|AI661031|AW049392|Mynr|SBBIZ1	myoneurin	protein-coding
chr3-2844	chr3	56182233	56184364	+	107.4	2131	5' UTR (NM_030595, exon 1 of 58)	5' UTR (NM_030595, exon 1 of 58)	403	NM_030595	26422	Mm.384353	NM_030595	ENSMUSG00000027799	Nbea	Lyst2|mKIAA1544	neurobeachin	protein-coding
chr19-3954	chr19	5094562	5099028	+	107.4	4466	intron (NM_009920, intron 1 of 5)	intron (NM_009920, intron 1 of 5)	1623	NM_009920	12794	Mm.299737	NM_009920	ENSMUSG00000024873	Cnih2	CNIH-2|Cnil	cornichon homolog 2 (Drosophila)	protein-coding
chr11-6237	chr11	73018172	73022122	+	107.4	3950	intron (NM_018883, intron 1 of 15)	intron (NM_018883, intron 1 of 15)	1139	NM_018883	55984	Mm.9998	NM_018883	ENSMUSG00000020785	Camkk1	AI846603|CaMKKalpha|Camkk	calcium/calmodulin-dependent protein kinase kinase 1, alpha	protein-coding
chr13-1847	chr13	37825693	37828323	+	107	2630	promoter-TSS (NM_001177868)	promoter-TSS (NM_001177868)	96	NM_001177868	68750	Mm.491109	NM_026830	ENSMUSG00000039087	Rreb1	1110037N09Rik|AA414966|B930013M22Rik	ras responsive element binding protein 1	protein-coding
chr15-3511	chr15	80254364	80256767	+	107	2403	5' UTR (NM_009716, exon 1 of 3)	5' UTR (NM_009716, exon 1 of 3)	381	NM_001287180	11911	Mm.641	NM_009716	ENSMUSG00000042406	Atf4	Atf-4|C/ATF|CREB2|TAXREB67	activating transcription factor 4	protein-coding
chr3-5595	chr3	95226983	95230368	+	107	3385	promoter-TSS (NM_019914)	promoter-TSS (NM_019914)	2	NM_019914	56772	Mm.331208	NM_019914		Mllt11	AI839562|Af1q|Zfp692	myeloid/lymphoid or mixed-lineage leukemia (trithorax homolog, Drosophila); translocated to, 11	protein-coding
chr3-3139	chr3	141464472	141467066	+	107	2594	exon (NM_001293561, exon 1 of 17)	exon (NM_001293561, exon 1 of 17)	205	NM_001293561	22253	Mm.24430	NM_009472	ENSMUSG00000059921	Unc5c	B130051O18Rik|Unc5h3|rcm	unc-5 homolog C (C. elegans)	protein-coding
chr9-1415	chr9	103111374	103114765	+	107	3391	intron (NM_173781, intron 1 of 7)	intron (NM_173781, intron 1 of 7)	995	NM_173781	270192	Mm.490252	NM_173781	ENSMUSG00000032549	Rab6b	9630015C03|AI844641|C330006L04Rik|D9Bwg0185e	RAB6B, member RAS oncogene family	protein-coding
chr17-2137	chr17	64600329	64602539	+	107	2210	promoter-TSS (NM_008549)	promoter-TSS (NM_008549)	-215	NM_008549	17158	Mm.2433	NM_008549	ENSMUSG00000024085	Man2a1	Mana-2|Mana2|Map-2	mannosidase 2, alpha 1	protein-coding
chr10-8401	chr10	96616051	96618346	+	107	2295	5' UTR (NM_007569, exon 1 of 2)	5' UTR (NM_007569, exon 1 of 2)	197	NM_007569	12226	Mm.23811	NM_007569	ENSMUSG00000036478	Btg1	AI426953|AW546738	B cell translocation gene 1, anti-proliferative	protein-coding
chr7-8720	chr7	141326295	141329046	+	107	2751	promoter-TSS (NM_027797)	promoter-TSS (NM_027797)	55	NM_001282072	54006	Mm.28392	NM_016874	ENSMUSG00000058886	Deaf1	AU042387|C230009B13Rik|NUDR	deformed epidermal autoregulatory factor 1 (Drosophila)	protein-coding
chr5-6134	chr5	142400317	142403722	+	107	3405	exon (NM_199068, exon 1 of 9)	exon (NM_199068, exon 1 of 9)	522	NM_199068	17425	Mm.24214	NM_010812	ENSMUSG00000056493	Foxk1	A630048H08Rik|AI463295|ENSMUSG00000075577|Gm10868|Mnf	forkhead box K1	protein-coding
chr13-4689	chr13	69737501	69740984	+	107	3483	exon (NM_001145162, exon 1 of 2)	exon (NM_001145162, exon 1 of 2)	655	NM_001145162	76980	Mm.23960	NM_001145162	ENSMUSG00000052981	Ube2ql1	3110006E14Rik	ubiquitin-conjugating enzyme E2Q family-like 1	protein-coding
chr10-7370	chr10	122983548	122986876	+	107	3328	TTS (NR_029527)	TTS (NR_029527)	512	NR_029527	387251		NR_029527	miRBase:MI0000138	Mirlet7i	Mirnlet7i|mmu-let-7i	microRNA let7i	ncRNA
chr11-9633	chr11	53349985	53352877	+	107	2892	intron (NM_033565, intron 1 of 20)	intron (NM_033565, intron 1 of 20)	664	NM_033565	93736	Mm.395281	NM_033565	ENSMUSG00000049470	Aff4	AF5Q31|Alf4|Laf4l|MCEF	AF4/FMR2 family, member 4	protein-coding
chr1-3342	chr1	74235934	74239878	+	107	3944	intron (NM_029711, intron 1 of 9)	intron (NM_029711, intron 1 of 9)	1356	NM_029711	76709	Mm.337038	NM_029711	ENSMUSG00000006304	Arpc2	2210023N03Rik|34kDa|p34-Arc	actin related protein 2/3 complex, subunit 2	protein-coding
chr4-9246	chr4	153479301	153483481	+	107	4180	intron (NM_001099299, intron 1 of 5)	intron (NM_001099299, intron 1 of 5)	1439	NM_001099299	230959	Mm.318874	NM_001099299	ENSMUSG00000039546	Ajap1	Gm573	adherens junction associated protein 1	protein-coding
chr12-2277	chr12	12939430	12943090	+	107	3660	intron (NM_008709, intron 1 of 2)	intron (NM_008709, intron 1 of 2)	576	NM_008709	18109	Mm.16469	NM_008709	ENSMUSG00000037169	Mycn	N-myc|Nmyc|Nmyc-1|Nmyc1|bHLHe37|c-nmyc	v-myc myelocytomatosis viral related oncogene, neuroblastoma derived (avian)	protein-coding
chr8-2047	chr8	94771959	94776497	+	107	4538	intron (NM_009142, intron 1 of 2)	L2a|LINE|L2	2048	NM_009142	20312	Mm.103711	NM_009142	ENSMUSG00000031778	Cx3cl1	AB030188|ABCD-3|AI848747|CX3C|Cxc3|D8Bwg0439e|Scyd1	chemokine (C-X3-C motif) ligand 1	protein-coding
chr8-5203	chr8	84414076	84417033	+	106.7	2957	5' UTR (NM_001252059, exon 1 of 46)	5' UTR (NM_001252059, exon 1 of 46)	190	NM_001252059	12286	Mm.334658	NM_007578	ENSMUSG00000034656	Cacna1a	APCA|BI|Caca1a|Cacnl1a4|Cav2.1|Ccha1a|EA2|FHM|HPCA|MHP|MHP1|SCA6|alpha1A|la|nmf352|rkr|tg	calcium channel, voltage-dependent, P/Q type, alpha 1A subunit	protein-coding
chr11-9439	chr11	98201881	98204920	+	106.7	3039	promoter-TSS (NM_026952)	promoter-TSS (NM_026952)	95	NM_001109626	69131	Mm.260516	NM_026952	ENSMUSG00000003119	Cdk12	1810022J16Rik|AI646528|Crk7|Crkrs|D11Ertd752e|Pksc	cyclin-dependent kinase 12	protein-coding
chr15-3873	chr15	6707378	6709944	+	106.7	2566	exon (NM_030168, exon 2 of 38)	exon (NM_030168, exon 2 of 38)	280	NM_030168	78757	Mm.275811	NM_030168	ENSMUSG00000050310	Rictor	4921505C17Rik|6030405M08Rik|AVO3|AW492497|D530039E11Rik	RPTOR independent companion of MTOR, complex 2	protein-coding
chr11-7232	chr11	82386757	82390318	+	106.7	3561	promoter-TSS (NM_023438)	promoter-TSS (NM_023438)	-363	NM_023438	270893	Mm.341593	NM_023438	ENSMUSG00000020701	Tmem132e	Gm644	transmembrane protein 132E	protein-coding
chr4-3634	chr4	127021051	127023864	+	106.7	2813	intron (NR_045010, intron 1 of 11)	CpG	1156	NM_023603	71514	Mm.257276	NM_023603	ENSMUSG00000028820	Sfpq	1110004P21Rik|2810416M14Rik|5730453G22Rik|9030402K04Rik|AU021830|D4Ertd314e|Gm12940|OTTMUSG00000009329|PSF|REP1	splicing factor proline/glutamine rich (polypyrimidine tract binding protein associated)	protein-coding
chr6-1156	chr6	113076184	113079139	+	106.7	2955	promoter-TSS (NR_027010)	promoter-TSS (NR_027010)	22	NM_028385	72895	Mm.367159	NM_028385	ENSMUSG00000034269	Setd5	2900045N06Rik|C330007C20|C85544|mKIAA1757	SET domain containing 5	protein-coding
chr9-7965	chr9	37144158	37147595	+	106.7	3437	intron (NM_001029838, intron 1 of 12)	intron (NM_001029838, intron 1 of 12)	1446	NM_148950	208076	Mm.260335	NM_148950	ENSMUSG00000035934	Pknox2	D230005H23Rik|Prep2	Pbx/knotted 1 homeobox 2	protein-coding
chr5-4282	chr5	125532230	125535596	+	106.7	3366	intron (NM_001190352, intron 1 of 8)	intron (NM_001190352, intron 1 of 8)	1495	NM_001190352	208151	Mm.40397	NM_001190352	ENSMUSG00000070498	Tmem132b	AK220418|mKIAA1786	transmembrane protein 132B	protein-coding
chr7-2088	chr7	67371878	67374127	+	106.7	2249	promoter-TSS (NM_001291195)	promoter-TSS (NM_001291195)	-144	NM_001291196	17258	Mm.132788	NM_001033713	ENSMUSG00000030557	Mef2a	A430079H05Rik	myocyte enhancer factor 2A	protein-coding
chr13-6930	chr13	93302762	93305707	+	106.7	2945	promoter-TSS (NM_001284189)	promoter-TSS (NM_001284189)	-261	NM_011982	26556	Mm.37533	NM_011982		Homer1	PSD-Zip45|SYN47|Ves-1|homer-1|vesl-1	homer homolog 1 (Drosophila)	protein-coding
chr17-4024	chr17	25831845	25834738	+	106.7	2893	promoter-TSS (NM_019719)	promoter-TSS (NM_019719)	70	NM_019719	56424	Mm.277599	NM_019719	ENSMUSG00000039615	Stub1	0610033N24Rik|2210017D18Rik|2310040B03Rik|AW046544|Chip	STIP1 homology and U-Box containing protein 1	protein-coding
chr4-2429	chr4	127168395	127171951	+	106.7	3556	intron (NM_198618, intron 1 of 11)	intron (NM_198618, intron 1 of 11)	902	NM_198618	242667	Mm.331885	NM_198618	ENSMUSG00000042388	Dlgap3	BC058433|DAP-3|DAP3|Prpl8|Sapap3	discs, large (Drosophila) homolog-associated protein 3	protein-coding
chr1-4032	chr1	191905994	191908411	+	106.7	2417	non-coding (NR_030669, exon 1 of 5)	non-coding (NR_030669, exon 1 of 5)	325	NR_030669	98736	Mm.379232	NM_001024489	ENSMUSG00000055833	1700034H15Rik	4930557M11Rik|BB016121	RIKEN cDNA 1700034H15 gene	ncRNA
chr8-4977	chr8	70350945	70353691	+	106.7	2746	intron (NM_030680, intron 1 of 23)	intron (NM_030680, intron 1 of 23)	955	NM_001122829	19704	Mm.390048	NM_030680	ENSMUSG00000058301	Upf1	B430202H16Rik|NORF1|PNORF-1|Rent1|Upflp	UPF1 regulator of nonsense transcripts homolog (yeast)	protein-coding
chr19-4050	chr19	44293136	44297167	+	106.3	4031	exon (NM_009128, exon 2 of 6)	exon (NM_009128, exon 2 of 6)	1475	NM_009128	20250	Mm.487021	NM_009128	ENSMUSG00000025203	Scd2	Scd-2|swty	stearoyl-Coenzyme A desaturase 2	protein-coding
chr5-6032	chr5	93092045	93095005	+	106.3	2960	promoter-TSS (NM_001009818)	promoter-TSS (NM_001009818)	68	NM_001009818	52398	Mm.394184	NM_001009818	ENSMUSG00000058013	2011-09-10	6230410I01Rik|AW548875|D5Ertd606e	septin 11	protein-coding
chr15-4916	chr15	53344504	53347309	+	106.3	2805	5' UTR (NM_010162, exon 1 of 11)	5' UTR (NM_010162, exon 1 of 11)	277	NM_010162	14042	Mm.309395	NM_010162		Ext1	AA409028	exostoses (multiple) 1	protein-coding
chr2-3317	chr2	180024116	180027022	+	106.3	2906	intron (NM_177727, intron 1 of 8)	CpG	582	NM_177727	241846	Mm.21577	NM_177727	ENSMUSG00000039108	Lsm14b	9430078B04|BC040823	LSM14 homolog B (SCD6, S. cerevisiae)	protein-coding
chr7-5558	chr7	90129498	90132349	+	106.3	2851	promoter-TSS (NR_046007)	promoter-TSS (NR_046007)	691	NM_001252521	233489	Mm.235175	NM_146194	ENSMUSG00000039361	Picalm	CALM|CLTH|PAP180|fit-1|fit1|mKIAA4114	phosphatidylinositol binding clathrin assembly protein	protein-coding
chr4-9272	chr4	155991447	155994154	+	106.3	2707	promoter-TSS (NM_080445)	promoter-TSS (NM_080445)	-114	NM_011341	20318	Mm.293517	NM_011341	ENSMUSG00000029076	Sdf4	Cab45	stromal cell derived factor 4	protein-coding
chr2-10733	chr2	119741756	119744732	+	106.3	2976	intron (NM_146125, intron 1 of 6)	CpG	907	NM_146125	228550	Mm.65337	NM_146125	ENSMUSG00000027296	Itpka	-	inositol 1,4,5-trisphosphate 3-kinase A	protein-coding
chr7-3730	chr7	44848201	44851032	+	106.3	2831	promoter-TSS (NR_030488)	promoter-TSS (NR_030488)	-19	NM_001290694	67605	Mm.148007	NM_026270	ENSMUSG00000011096	Akt1s1	1110012J22Rik|AI227026|Lobe|Lobel|PRAS40	AKT1 substrate 1 (proline-rich)	protein-coding
chr15-4000	chr15	102515968	102519282	+	106.3	3314	promoter-TSS (NM_001253795)	promoter-TSS (NM_001253795)	-567	NM_009319	21357	Mm.291485	NM_009319	ENSMUSG00000023051	Tarbp2	Prbp|TRBP	TAR (HIV) RNA binding protein 2	protein-coding
chr2-7325	chr2	11776651	11779416	+	106.3	2765	promoter-TSS (NM_015792)	promoter-TSS (NM_015792)	280	NM_177268	320816	Mm.260201	NM_177268		Ankrd16	2810455F06Rik|AI646698|D430029B21Rik	ankyrin repeat domain 16	protein-coding
chr18-1827	chr18	14681672	14683738	+	106	2066	exon (NM_001161370, exon 1 of 10)	exon (NM_001161370, exon 1 of 10)	209	NM_001161370	268996	Mm.31761	NM_009280	ENSMUSG00000037013	Ss18	D130059H17|Ssxt|Syt	synovial sarcoma translocation, Chromosome 18	protein-coding
chr2-7294	chr2	168205296	168207832	+	106	2536	intron (NM_009628, intron 1 of 3)	CpG	498	NM_009628	11538	Mm.201322	NM_009628	ENSMUSG00000051149	Adnp	AA589558|mKIAA0784	activity-dependent neuroprotective protein	protein-coding
chr4-4100	chr4	138215926	138218558	+	106	2632	5' UTR (NM_001122897, exon 1 of 13)	5' UTR (NM_001122897, exon 1 of 13)	115	NM_001122897	15441	Mm.348429	NM_010470	ENSMUSG00000028759	Hp1bp3	Hp1bp74	heterochromatin protein 1, binding protein 3	protein-coding
chr15-7517	chr15	95524872	95528802	+	106	3930	intron (NM_001289653, intron 3 of 20)	intron (NM_001289653, intron 3 of 20)	1415	NM_001289653	54003	Mm.3959	NM_016743	ENSMUSG00000022454	Nell2	A330108N19Rik|R75516|mel91	NEL-like 2	protein-coding
chr5-5298	chr5	112575436	112578236	+	106	2800	exon (NM_001253916, exon 1 of 17)	exon (NM_001253916, exon 1 of 17)	362	NM_001253917	56747	Mm.143742	NM_019982	ENSMUSG00000058153	Sez6l	AI843918|AIG1|AW539724|Acig1|BSRP-B|mKIAA0927	seizure related 6 homolog like	protein-coding
chr17-3919	chr17	46030050	46032787	+	105.6	2737	exon (NM_009505, exon 1 of 7)	exon (NM_009505, exon 1 of 7)	959	NM_001287056	22339	Mm.282184	NM_009505	ENSMUSG00000023951	Vegfa	Vegf|Vpf	vascular endothelial growth factor A	protein-coding
chr2-9548	chr2	5712381	5715644	+	105.6	3263	intron (NM_177343, intron 1 of 10)	CpG	750	NM_177343	227541	Mm.191949	NM_177343	ENSMUSG00000039145	Camk1d	A630059D12Rik|CKLiK|CaMKIdelta|E030025C11Rik|mCKLiK	calcium/calmodulin-dependent protein kinase ID	protein-coding
chr4-6936	chr4	122995135	122998093	+	105.6	2958	exon (NM_008506, exon 1 of 2)	exon (NM_008506, exon 1 of 2)	515	NM_008506	16918	Mm.1055	NM_008506	ENSMUSG00000028654	Mycl	AW536278|L-myc|Lmyc-1|Lmyc1|Mycl1|bHLHe38	v-myc myelocytomatosis viral oncogene homolog, lung carcinoma derived (avian)	protein-coding
chr10-7822	chr10	116580263	116582670	+	105.6	2407	promoter-TSS (NM_028082)	promoter-TSS (NM_028082)	45	NR_024327	72068	Mm.351553	NM_028082	ENSMUSG00000020166	Cnot2	2600016M12Rik|2810470K03Rik|AA537049|AA959607|AW557563|C79650	CCR4-NOT transcription complex, subunit 2	protein-coding
chr3-2937	chr3	31093802	31096293	+	105.6	2491	promoter-TSS (NM_001039090)	promoter-TSS (NM_001039090)	-11	NM_001039090	20482	Mm.15406	NM_011386	ENSMUSG00000027660	Skil	Skir|SnoN|sno	SKI-like	protein-coding
chr1-6655	chr1	36938218	36940540	+	105.6	2322	5' UTR (NM_018872, exon 1 of 41)	5' UTR (NM_018872, exon 1 of 41)	148	NM_018872	56030	Mm.186943	NM_018872	ENSMUSG00000026116	Tmem131	2610524E03Rik|CC28|D1Bwg0491e|Neg|RW1|YR-23|mKIAA0257	transmembrane protein 131	protein-coding
chr2-4150	chr2	93955058	93957650	+	105.6	2592	3' UTR (NM_001145034, exon 1 of 1)	3' UTR (NM_001145034, exon 1 of 1)	746	NM_001145034	620695	Mm.482106	NM_001145034		Gm13889	Ag2|OTTMUSG00000014994	predicted gene 13889	protein-coding
chr1-6397	chr1	36067637	36070531	+	105.6	2894	exon (NM_015818, exon 1 of 2)	exon (NM_015818, exon 1 of 2)	684	NM_015818	50785	Mm.213566	NM_015818	ENSMUSG00000045216	Hs6st1	6Ost1	heparan sulfate 6-O-sulfotransferase 1	protein-coding
chr7-4166	chr7	126797366	126800551	+	105.6	3185	intron (NM_001177307, intron 1 of 9)	CpG	220	NM_001177307	11674	Mm.275831	NM_007438	ENSMUSG00000030695	Aldoa	Aldo-1|Aldo1	aldolase A, fructose-bisphosphate	protein-coding
chr1-4367	chr1	166001230	166003906	+	105.2	2676	promoter-TSS (NM_011137)	promoter-TSS (NM_011137)	66	NM_011137	18986	Mm.245261	NM_011137	ENSMUSG00000026565	Pou2f1	2810482H01Rik|NF-A1|Oct-1|Oct1|Otf-1|Otf1	POU domain, class 2, transcription factor 1	protein-coding
chr10-3820	chr10	70598276	70600768	+	105.2	2492	promoter-TSS (NM_178621)	promoter-TSS (NM_178621)	-231	NM_178621	70911	Mm.19825	NM_178621	ENSMUSG00000037747	Phyhipl	4921522K17Rik|AI267048	phytanoyl-CoA hydroxylase interacting protein-like	protein-coding
chr17-5106	chr17	15703984	15706828	+	105.2	2844	intron (NM_007690, intron 1 of 35)	intron (NM_007690, intron 1 of 35)	439	NM_007690	12648	Mm.8137	NM_007690	ENSMUSG00000023852	Chd1	4930525N21Rik|AI851787|AW555109	chromodomain helicase DNA binding protein 1	protein-coding
chr17-6467	chr17	53478205	53480844	+	105.2	2639	5' UTR (NM_025887, exon 1 of 6)	5' UTR (NM_025887, exon 1 of 6)	290	NM_025887	271457	Mm.329123	NM_025887	ENSMUSG00000017831	Rab5a	2410015H04Rik|AI663973|AU021172|nnyRab5a	RAB5A, member RAS oncogene family	protein-coding
chr12-3957	chr12	82168697	82171709	+	105.2	3012	intron (NM_001167983, intron 1 of 23)	CpG	187	NM_001167983	217692	Mm.261333	NM_172579	ENSMUSG00000042700	Sipa1l1	4931426N11Rik|AW213287|Spar|mKIAA0440	signal-induced proliferation-associated 1 like 1	protein-coding
chr5-8557	chr5	121710608	121713331	+	105.2	2723	exon (NM_009125, exon 1 of 25)	exon (NM_009125, exon 1 of 25)	360	NM_009125	20239	Mm.260900	NM_009125	ENSMUSG00000042605	Atxn2	9630045M23Rik|ATX2|AW544490|Sca2	ataxin 2	protein-coding
chr11-3525	chr11	75530521	75533090	+	105.2	2569	promoter-TSS (NM_001199283)	promoter-TSS (NM_001199283)	111	NM_173388	215113	Mm.11186	NM_173388	ENSMUSG00000038178	Slc43a2	7630402D21Rik|BC042513|Lat4	solute carrier family 43, member 2	protein-coding
chr2-4821	chr2	59159980	59162517	+	105.2	2537	intron (NM_026361, intron 1 of 21)	CpG	398	NM_026361	227937	Mm.260938	NM_026361	ENSMUSG00000026991	Pkp4	5031422I09Rik|9430019K17Rik|Armrp|p0071	plakophilin 4	protein-coding
chr15-3224	chr15	38517798	38520244	+	105.2	2446	5' UTR (NM_018745, exon 1 of 12)	5' UTR (NM_018745, exon 1 of 12)	245	NM_018745	54375	Mm.250214	NM_018745	ENSMUSG00000037458	Azin1	1700085L02Rik|AI414949|Oazi|Oazin	antizyme inhibitor 1	protein-coding
chr2-11297	chr2	124609288	124611552	+	105.2	2264	5' UTR (NM_199238, exon 1 of 17)	5' UTR (NM_199238, exon 1 of 17)	124	NM_001291000	214968	Mm.330536	NM_172537	ENSMUSG00000027200	Sema6d	1110067B02Rik|AA409156|D330011G23|mKIAA1479	sema domain, transmembrane domain (TM), and cytoplasmic domain, (semaphorin) 6D	protein-coding
chr16-1483	chr16	44138267	44140839	+	104.9	2572	promoter-TSS (NM_007508)	promoter-TSS (NM_007508)	-256	NM_028108	72117	Mm.278726	NM_028108	ENSMUSG00000022698	Naa50	2600005K24Rik|2810441M03Rik|AW112078|Mak3|Mak3p|Nat13|Nat5|San	N(alpha)-acetyltransferase 50, NatE catalytic subunit	protein-coding
chr4-6263	chr4	134852046	134854625	+	104.9	2579	promoter-TSS (NM_025382)	promoter-TSS (NM_025382)	10	NM_025382	66146	Mm.99793	NM_025382	ENSMUSG00000028826	Tmem57	1110007C24Rik|9230118A01Rik|AI317300|AI606104|C61	transmembrane protein 57	protein-coding
chr11-7701	chr11	58977001	58980414	+	104.9	3413	intron (NM_001290988, intron 1 of 6)	intron (NM_001290988, intron 1 of 6)	614	NM_001290988	94091	Mm.248049	NM_053168	ENSMUSG00000020455	Trim11	-	tripartite motif-containing 11	protein-coding
chr13-2091	chr13	34343618	34345730	+	104.9	2112	exon (NM_001033167, exon 1 of 11)	exon (NM_001033167, exon 1 of 11)	508	NM_001033167	73102	Mm.23932	NM_001033167	ENSMUSG00000038267	Slc22a23	3110004L20Rik	solute carrier family 22, member 23	protein-coding
chr6-3836	chr6	24954669	24956801	+	104.9	2132	exon (NM_177013, exon 1 of 1)	exon (NM_177013, exon 1 of 1)	390	NM_177013	319832	Mm.127446	NM_177013	ENSMUSG00000048022	Tmem229a	6332401O19Rik	transmembrane protein 229A	protein-coding
chr4-7339	chr4	148284428	148288475	+	104.9	4047	intron (NM_001083342, intron 1 of 20)	intron (NM_001083342, intron 1 of 20)	1514	NM_001083342	242748	Mm.33873	NM_001083342		Ptchd2	G630052C06Rik|RNDEu-2	patched domain containing 2	protein-coding
chr2-13777	chr2	30065636	30068450	+	104.9	2814	intron (NM_001204875, intron 1 of 7)	CpG	569	NM_001204875	56086	Mm.335942	NM_023871	ENSMUSG00000054766	Set	2610030F17Rik|5730420M11Rik|AA407739|I-2PP2A|StF-IT-1|TAF-I	SET nuclear oncogene	protein-coding
chr4-3551	chr4	15265135	15268324	+	104.5	3189	exon (NM_181401, exon 1 of 3)	exon (NM_181401, exon 1 of 3)	909	NM_181401	100201	Mm.394111	NM_181401	ENSMUSG00000043252	Tmem64	9630015D15Rik|AI790744|AV300874	transmembrane protein 64	protein-coding
chr5-1884	chr5	118559501	118562208	+	104.5	2707	exon (NM_172424, exon 1 of 31)	exon (NM_172424, exon 1 of 31)	135	NM_172424	76199	Mm.206238	NM_172424	ENSMUSG00000018076	Med13l	2210413I17Rik|6330591G05Rik|9030618F05Rik|Thrap2|Trap240L|mKIAA1025	mediator complex subunit 13-like	protein-coding
chr14-6499	chr14	78730781	78733413	+	104.5	2632	Intergenic	CpG	-7008	NM_001081336	380921	Mm.89591	NM_001081336	ENSMUSG00000034731	Dgkh	5930402B05Rik|D130015C16	diacylglycerol kinase, eta	protein-coding
chr7-6020	chr7	110121200	110123553	+	104.5	2353	exon (NM_009516, exon 1 of 11)	exon (NM_009516, exon 1 of 11)	317	NM_009516	22390	Mm.287173	NM_009516		Wee1	Wee1A	WEE 1 homolog 1 (S. pombe)	protein-coding
chr10-5158	chr10	80797132	80799688	+	104.5	2556	promoter-TSS (NM_013651)	promoter-TSS (NM_013651)	216	NM_023900	78670	Mm.41479	NM_023900	ENSMUSG00000035278	Plekhj1	9530063M10Rik	pleckstrin homology domain containing, family J member 1	protein-coding
chr18-2205	chr18	79107882	79110738	+	104.5	2856	promoter-TSS (NM_053099)	promoter-TSS (NM_053099)	81	NM_053099	240427	Mm.312871	NM_053099	ENSMUSG00000024548	Setbp1	C130092E12|Seb|mKIAA0437	SET binding protein 1	protein-coding
chr10-5273	chr10	26373240	26376307	+	104.5	3067	intron (NM_172787, intron 1 of 21)	CpG	412	NM_172787	237339	Mm.338439	NM_172787	ENSMUSG00000039089	L3mbtl3	AI481284|MBT-1	l(3)mbt-like 3 (Drosophila)	protein-coding
chr6-6473	chr6	134565551	134567666	+	104.5	2115	intron (NM_008514, intron 1 of 22)	intron (NM_008514, intron 1 of 22)	305	NM_008514	16974	Mm.321990	NM_008514	ENSMUSG00000030201	Lrp6	C030016K15Rik|Cd|Gw|ska26|ska<m26Jus>|skax26	low density lipoprotein receptor-related protein 6	protein-coding
chr17-1490	chr17	3114200	3116356	+	104.2	2156	5' UTR (NM_134123, exon 1 of 20)	5' UTR (NM_134123, exon 1 of 20)	306	NM_134123	106583	Mm.124373	NM_134123	ENSMUSG00000046201	Scaf8	A630086M08Rik|A930036P18Rik|AA408306|AI447644|AI448652|AU015035|Rbm16|mKIAA1116	SR-related CTD-associated factor 8	protein-coding
chr10-7142	chr10	62338404	62341330	+	104.2	2926	promoter-TSS (NR_038038)	promoter-TSS (NR_038038)	554	NM_001146100	15275	Mm.196605	NM_010438	ENSMUSG00000037012	Hk1	BB404130|Hk-1|Hk1-s|dea|mHk1-s	hexokinase 1	protein-coding
chr11-6341	chr11	115603038	115605123	+	104.2	2085	promoter-TSS (NM_173048)	promoter-TSS (NM_173048)	-71	NM_025305	50529	Mm.193040	NM_025305		Mrps7	MRP-S7|Rpms7	mitchondrial ribosomal protein S7	protein-coding
chr1-6849	chr1	177256979	177259447	+	104.2	2468	Intergenic	CpG	-9446	NM_011785	23797	Mm.235194	NM_011785	ENSMUSG00000019699	Akt3	AI851531|D930002M15Rik|Nmf350	thymoma viral proto-oncogene 3	protein-coding
chr12-5851	chr12	70109253	70112486	+	104.2	3233	intron (NM_001286079, intron 1 of 28)	intron (NM_001286079, intron 1 of 28)	760	NR_104398	18080	Mm.244047	NM_008697	ENSMUSG00000021068	Nin	3110068G20Rik|AI385615|AU024711|mKIAA1565	ninein	protein-coding
chr9-5847	chr9	80066424	80068647	+	104.2	2223	exon (NM_146003, exon 1 of 23)	exon (NM_146003, exon 1 of 23)	632	NM_146003	215351	Mm.28232	NM_146003	ENSMUSG00000034252	Senp6	2810017C20Rik|E130319N12Rik|Susp1|mKIAA0797	SUMO/sentrin specific peptidase 6	protein-coding
chr10-4918	chr10	59220788	59223235	+	103.8	2447	promoter-TSS (NM_001024911)	promoter-TSS (NM_001024911)	89	NM_172939	268301	Mm.3036	NM_172939	ENSMUSG00000098188	Sowahc	4921515A04Rik|9430099J10Rik|Ankrd57|C820004L04Rik	sosondowah ankyrin repeat domain family member C	protein-coding
chr8-6597	chr8	122676292	122679167	+	103.8	2875	intron (NM_009824, intron 1 of 11)	intron (NM_009824, intron 1 of 11)	446	NM_001109873	12398	Mm.194339	NM_009824	ENSMUSG00000006362	Cbfa2t3	A630044F12Rik|AI465270|AW229127|Cbfa2t3h|ETO-2|Eto2|MTGR2	core-binding factor, runt domain, alpha subunit 2, translocated to, 3 (human)	protein-coding
chr18-826	chr18	57877976	57879989	+	103.8	2013	exon (NM_009194, exon 1 of 27)	exon (NM_009194, exon 1 of 27)	304	NM_009194	20496	Mm.399997	NM_009194	ENSMUSG00000024597	Slc12a2	9330166H04Rik|Nkcc1|mBSC2|sy-ns	solute carrier family 12, member 2	protein-coding
chr1-9894	chr1	10037064	10040786	+	103.8	3722	promoter-TSS (NM_001277101)	promoter-TSS (NM_001277101)	707	NM_026493	211660	Mm.244046	NM_026493	ENSMUSG00000056763	Cspp1	2310020J12Rik|4930413O22Rik|AA387550|BC055915|Cspp2|Cspp3	centrosome and spindle pole associated protein 1	protein-coding
chr16-2927	chr16	5048941	5051216	+	103.8	2275	promoter-TSS (NM_026666)	promoter-TSS (NM_026666)	10	NM_026666	170644	Mm.66356	NM_026666	ENSMUSG00000039473	Ubn1	1110029L11Rik|2610108L02Rik|AA673476|AW124741	ubinuclein 1	protein-coding
chr19-4397	chr19	29250424	29253139	+	103.8	2715	promoter-TSS (NM_001048177)	promoter-TSS (NM_001048177)	-22	NM_008413	16452	Mm.275839	NM_008413	ENSMUSG00000024789	Jak2	Fd17	Janus kinase 2	protein-coding
chr11-7264	chr11	97572649	97575938	+	103.8	3289	intron (NM_018873, intron 1 of 19)	intron (NM_018873, intron 1 of 19)	833	NM_018873	56013	Mm.342665	NM_018873	ENSMUSG00000038453	Srcin1	P140|SNIP|mKIAA1684|p140Cap	SRC kinase signaling inhibitor 1	protein-coding
chr7-7496	chr7	40898221	40901045	+	103.5	2824	intron (NM_021387, intron 1 of 4)	CpG	355	NM_021387	58188	Mm.150675	NM_021387	ENSMUSG00000039257	Vstm2b	2900093B09Rik|AB030198	V-set and transmembrane domain containing 2B	protein-coding
chr9-7799	chr9	108001650	108004291	+	103.5	2641	intron (NM_013785, intron 1 of 5)	CpG	322	NM_013785	27399	Mm.276155	NM_013785	ENSMUSG00000032594	Ip6k1	1200016D08Rik|AU022776|Ihpk1|InsP6|InsP6k1|Itpk6	inositol hexaphosphate kinase 1	protein-coding
chr11-13718	chr11	69578412	69582088	+	103.5	3676	promoter-TSS (NM_144824)	promoter-TSS (NM_144824)	-109	NM_001127233	22059	Mm.222	NM_011640	ENSMUSG00000059552	Trp53	Tp53|bbl|bfy|bhy|p44|p53	transformation related protein 53	protein-coding
chr5-7908	chr5	125176394	125179427	+	103.5	3033	intron (NM_001253904, intron 1 of 47)	CpG	1304	NM_001253905	20602	Mm.278646	NM_011424	ENSMUSG00000029478	Ncor2	N-CoR|SMRT|SMRTe	nuclear receptor co-repressor 2	protein-coding
chr9-5400	chr9	68653041	68655857	+	103.5	2816	intron (NM_013646, intron 1 of 10)	CpG	663	NM_013646	19883	Mm.378450	NM_013646	ENSMUSG00000032238	Rora	9530021D13Rik|Nr1f1|ROR1|ROR2|ROR3|nmf267|sg|staggerer|tmgc26	RAR-related orphan receptor alpha	protein-coding
chr17-1258	chr17	35978877	35981179	+	103.5	2302	promoter-TSS (NM_001165892)	promoter-TSS (NM_001165892)	73	NM_008136	14670	Mm.335754	NM_008136	ENSMUSG00000024429	Gnl1	Gna-rs1|Gnal1	guanine nucleotide binding protein-like 1	protein-coding
chr5-4078	chr5	65696640	65698865	+	103.5	2225	5' UTR (NM_001081321, exon 1 of 32)	5' UTR (NM_001081321, exon 1 of 32)	104	NM_001081321	71521	Mm.278974	NM_027818	ENSMUSG00000029202	Pds5a	9030416H16Rik|E230024D05Rik|mKIAA0648	PDS5, regulator of cohesion maintenance, homolog A (S. cerevisiae)	protein-coding
chr7-3296	chr7	80992651	80994755	+	103.5	2104	promoter-TSS (NM_178707)	promoter-TSS (NM_178707)	19	NM_178707	233410	Mm.29525	NM_178707	ENSMUSG00000005621	Zfp592	8430405N24|A730014M16Rik|Znf592|mKIAA0211	zinc finger protein 592	protein-coding
chr3-2455	chr3	96499488	96503370	+	103.5	3882	Intergenic	Intergenic	-23756	NM_027126	69585	Mm.171314	NM_027126	ENSMUSG00000038403	Hfe2	2310035L15Rik|5230400G09Rik|AI414844|AI789733|DL-M|HJV|Rgmc|hemojuvelin	hemochromatosis type 2 (juvenile) (human homolog)	protein-coding
chr12-4432	chr12	83485120	83488798	+	103.5	3678	intron (NM_058212, intron 1 of 8)	CpG	777	NM_058212	70127	Mm.151308	NM_058212	ENSMUSG00000021221	Dpf3	2810403B03Rik|6530402L11Rik|BAF45C|C78788|CERD4|cer-d4	D4, zinc and double PHD fingers, family 3	protein-coding
chr3-6085	chr3	105450765	105453717	+	103.5	2952	promoter-TSS (NM_001039347)	promoter-TSS (NM_001039347)	-89	NM_001039347	56543	Mm.44530	NM_019931	ENSMUSG00000040896	Kcnd3	AW045978|Kncd3|Kv4.3	potassium voltage-gated channel, Shal-related family, member 3	protein-coding
chr19-3704	chr19	21652161	21655318	+	103.5	3157	promoter-TSS (NM_025423)	promoter-TSS (NM_025423)	430	NM_146096	226016	Mm.28796	NM_146096	ENSMUSG00000047368	Abhd17b	5730446C15Rik|Cgi67|Fam108b|Fam108b1	abhydrolase domain containing 17B	protein-coding
chr19-3076	chr19	5489183	5492813	+	103.5	3630	intron (NM_007687, intron 1 of 3)	CpG	543	NM_007687	12631	Mm.329655	NM_007687		Cfl1	AA959946|Cof|n-cofilin	cofilin 1, non-muscle	protein-coding
chr5-8073	chr5	34185862	34188645	+	103.1	2783	intron (NM_010753, intron 2 of 5)	CpG	457	NM_010753	17122	Mm.259260	NM_010753	ENSMUSG00000037235	Mxd4	2810410A03Rik|Mad4|bHLHc12	Max dimerization protein 4	protein-coding
chr8-4209	chr8	40510601	40512897	+	103.1	2296	promoter-TSS (NM_011135)	promoter-TSS (NM_011135)	5	NM_011135	18983	Mm.272551	NM_011135	ENSMUSG00000031601	Cnot7	AU022737|CAF-1|Caf1|Pop2	CCR4-NOT transcription complex, subunit 7	protein-coding
chr4-3539	chr4	155890808	155892934	+	103.1	2126	promoter-TSS (NM_207223)	promoter-TSS (NM_207223)	-4	NM_207223	140500	Mm.219591	NM_207223	ENSMUSG00000029033	Acap3	Centb5|Kiaa1716-hp|mKIAA1716	ArfGAP with coiled-coil, ankyrin repeat and PH domains 3	protein-coding
chr11-13140	chr11	107468350	107470875	+	103.1	2525	intron (NM_145823, intron 1 of 9)	CpG	1108	NM_145823	71795	Mm.397413	NM_145823	ENSMUSG00000040430	Pitpnc1	1110020B03Rik|5830436L09Rik|AI662802|AI851387|C330017I21Rik|Dnr411|RDGBB|RDGBB1|rdgB-beta	phosphatidylinositol transfer protein, cytoplasmic 1	protein-coding
chr3-2570	chr3	122292380	122294946	+	103.1	2566	promoter-TSS (NR_030439)	promoter-TSS (NR_030439)	40	NR_030439	791077		NR_030439	miRBase:MI0004605	Mir760	Mirn760|mir-760|mmu-mir-760	microRNA 760	ncRNA
chr2-7165	chr2	57114035	57117340	+	103.1	3305	promoter-TSS (NM_013613)	promoter-TSS (NM_013613)	-649	NM_013613	18227	Mm.3507	NM_013613	ENSMUSG00000026826	Nr4a2	HZF-3|NOT|Nurr1|RNR-1|TINOR|TINUR	nuclear receptor subfamily 4, group A, member 2	protein-coding
chr6-5287	chr6	134034495	134036577	+	103.1	2082	promoter-TSS (NM_007961)	promoter-TSS (NM_007961)	-171	NM_007961	14011	Mm.269995	NM_007961	ENSMUSG00000030199	Etv6	AW123102|AW557856|Tel	ets variant 6	protein-coding
chr10-6655	chr10	119238645	119241166	+	103.1	2521	5' UTR (NM_027994, exon 1 of 15)	5' UTR (NM_027994, exon 1 of 15)	150	NM_027994	71902	Mm.203965	NM_027994	ENSMUSG00000020114	Cand1	2310038O07Rik|6330512O03Rik|AI195005|AI846556|D10Ertd516e|Tp120a|mKIAA0829	cullin associated and neddylation disassociated 1	protein-coding
chr10-2768	chr10	80575866	80578547	+	103.1	2681	promoter-TSS (NM_078477)	promoter-TSS (NM_078477)	90	NM_078477	118445	Mm.41513	NM_078477	ENSMUSG00000035397	Klf16	AI843742|BTEB4|DRRF	Kruppel-like factor 16	protein-coding
chr3-5679	chr3	19310226	19312669	+	103.1	2443	promoter-TSS (NM_001122759)	promoter-TSS (NM_001122759)	-125	NM_001122759	18583	Mm.355614	NM_008802	ENSMUSG00000069094	Pde7a	AU015378|AW047537	phosphodiesterase 7A	protein-coding
chr12-2069	chr12	108274050	108276948	+	103.1	2898	promoter-TSS (NM_001159910)	promoter-TSS (NM_001159910)	-82	NM_001159910	668158	Mm.482792	NM_001159910	ENSMUSG00000084883	Ccdc85c	EG668158|Gm265|Gm9010	coiled-coil domain containing 85C	protein-coding
chr16-2050	chr16	84834235	84836552	+	102.7	2317	5' UTR (NM_008065, exon 1 of 10)	5' UTR (NM_008065, exon 1 of 10)	181	NM_016755	11957	Mm.353	NM_016755	ENSMUSG00000022890	Atp5j	-	ATP synthase, H+ transporting, mitochondrial F0 complex, subunit F	protein-coding
chr8-10089	chr8	99413637	99417755	+	102.7	4118	intron (NM_007667, intron 1 of 11)	CpG	775	NM_001039154	12564	Mm.441131	NM_007667	ENSMUSG00000036510	Cdh8	AI851472|cad8	cadherin 8	protein-coding
chr7-3441	chr7	99380676	99383903	+	102.7	3227	intron (NM_201352, intron 1 of 17)	CpG	740	NM_201352	233552	Mm.286317	NM_201352	ENSMUSG00000035314	Gdpd5	BC024955|Gde2	glycerophosphodiester phosphodiesterase domain containing 5	protein-coding
chr7-8279	chr7	109751358	109753768	+	102.7	2410	promoter-TSS (NM_020050)	promoter-TSS (NM_020050)	-300	NM_020050	56786	Mm.240668	NM_020050	ENSMUSG00000031021	Tmem9b	2310004K06Rik|AW539847|D7H11orf15|ICRFP703B1614Q5.3	TMEM9 domain family, member B	protein-coding
chr11-10878	chr11	52097977	52100377	+	102.7	2400	intron (NM_019411, intron 1 of 6)	CpG	353	NM_019411	19052	Mm.260288	NM_019411		Ppp2ca	PP2A|R75353	protein phosphatase 2 (formerly 2A), catalytic subunit, alpha isoform	protein-coding
chr5-2774	chr5	115010583	115012581	+	102.7	1998	promoter-TSS (NM_029012)	promoter-TSS (NM_029012)	58	NM_029012	74585	Mm.355894	NM_029012	ENSMUSG00000029550	Sppl3	4833416I09Rik|Psl4|Usmg3	signal peptide peptidase 3	protein-coding
chr1-5070	chr1	132388349	132392160	+	102.7	3811	intron (NM_178874, intron 1 of 4)	intron (NM_178874, intron 1 of 4)	1027	NM_178874	68875	Mm.273785	NM_178874	ENSMUSG00000042066	Tmcc2	1110063G11Rik	transmembrane and coiled-coil domains 2	protein-coding
chr1-7861	chr1	93753581	93755934	+	102.7	2353	promoter-TSS (NM_025920)	promoter-TSS (NM_025920)	81	NM_025920	67026	Mm.272356	NM_025920	ENSMUSG00000026279	Thap4	2010320B01Rik	THAP domain containing 4	protein-coding
chr5-7443	chr5	25097948	25101296	+	102.7	3348	intron (NM_145401, intron 1 of 15)	CpG	1020	NM_145401	108099	Mm.33649	NM_145401	ENSMUSG00000028944	Prkag2	2410051C13Rik|AAKG|AAKG2|AI854673|H91620p|WPWS	protein kinase, AMP-activated, gamma 2 non-catalytic subunit	protein-coding
chr7-7374	chr7	132315189	132317743	+	102.7	2554	non-coding (NR_028578, exon 1 of 1)	non-coding (NR_028578, exon 1 of 1)	689	NM_029935	77590	Mm.213582	NM_029935	ENSMUSG00000030930	Chst15	4631426J05Rik|BRAG|GalNAcS-6ST|MAd5|mKIAA0598	carbohydrate (N-acetylgalactosamine 4-sulfate 6-O) sulfotransferase 15	protein-coding
chr14-5621	chr14	29719979	29723279	+	102.4	3300	intron (NM_009785, intron 1 of 37)	CpG	235	NM_009785	12294	Mm.386754	NM_009785	ENSMUSG00000021991	Cacna2d3	Cacnad3	calcium channel, voltage-dependent, alpha2/delta subunit 3	protein-coding
chr9-6065	chr9	99434265	99437461	+	102.4	3196	intron (NM_008624, intron 1 of 5)	intron (NM_008624, intron 1 of 5)	849	NM_008624	17532	Mm.2045	NM_008624	ENSMUSG00000032470	Mras	2900078C09Rik|AI326250	muscle and microspikes RAS	protein-coding
chr10-3925	chr10	31608021	31610194	+	102.4	2173	exon (NM_001146349, exon 1 of 6)	exon (NM_001146349, exon 1 of 6)	618	NM_001146349	268291	Mm.295212	NM_001146349	ENSMUSG00000063760	Rnf217	AU016819|Ibrdc1	ring finger protein 217	protein-coding
chr4-11014	chr4	123663083	123665770	+	102.4	2687	intron (NM_001199136, intron 1 of 97)	CpG	19934	NM_001199137	11426	Mm.402299	NM_009600	ENSMUSG00000028649	Macf1	ABP620|Acf7|Aclp7|MACF|R74989|mKIAA0465	microtubule-actin crosslinking factor 1	protein-coding
chr17-7438	chr17	13758393	13761747	+	102.4	3354	promoter-TSS (NM_010806)	promoter-TSS (NM_010806)	-471	NM_010806	17356	Mm.59167	NM_010806	ENSMUSG00000068036	Mllt4	5033403D15Rik|AF6|Af-6|Afadin|Gm314|I-afadin|S-afadin	myeloid/lymphoid or mixed-lineage leukemia (trithorax homolog, Drosophila); translocated to, 4	protein-coding
chr19-884	chr19	3767272	3769497	+	102.4	2225	intron (NM_001167886, intron 2 of 10)	CpG-7172	963	NM_001167889	225888	Mm.278578	NM_144871	ENSMUSG00000045098	Suv420h1	AA117471|C630029K18Rik|KMT5B|Suv4-20h1	suppressor of variegation 4-20 homolog 1 (Drosophila)	protein-coding
chr2-10085	chr2	59611165	59613802	+	102.4	2637	intron (NM_198294, intron 1 of 26)	CpG	441	NM_198294	66860	Mm.27917	NM_198294	ENSMUSG00000035168	Tanc1	1200003E16Rik|Tanc|mKIAA1728	tetratricopeptide repeat, ankyrin repeat and coiled-coil containing 1	protein-coding
chr2-4968	chr2	18996549	18999036	+	102.4	2487	promoter-TSS (NR_024323)	promoter-TSS (NR_024323)	329	NM_008845	18718	Mm.313977	NM_008845	ENSMUSG00000026737	Pip4k2a	AW742916|Pip5k2a	phosphatidylinositol-5-phosphate 4-kinase, type II, alpha	protein-coding
chr11-8720	chr11	87985420	87988216	+	102.4	2796	promoter-TSS (NM_001168472)	promoter-TSS (NM_001168472)	-233	NM_001168472	68097	Mm.246436	NM_026556	ENSMUSG00000020483	Dynll2	1700064A15Rik|6720463E02Rik|C87222|DLC8|DLC8b|Dlc2	dynein light chain LC8-type 2	protein-coding
chr1-4972	chr1	37996371	37999091	+	102.4	2720	promoter-TSS (NM_172054)	promoter-TSS (NM_172054)	-279	NM_198303	226982	Mm.260943	NM_198303	ENSMUSG00000026083	Eif5b	A030003E17Rik|BC018347|IF2	eukaryotic translation initiation factor 5B	protein-coding
chr8-7707	chr8	36247245	36249684	+	102.4	2439	intron (NM_001081150, intron 1 of 11)	CpG	1052	NM_001081150	244421	Mm.324032	NM_001081150	ENSMUSG00000039633	Lonrf1	-	LON peptidase N-terminal domain and ring finger 1	protein-coding
chr9-7604	chr9	45905445	45907605	+	102.4	2160	promoter-TSS (NM_008794)	promoter-TSS (NM_008794)	-44	NR_104055	18554	Mm.3255	NM_008794	ENSMUSG00000035382	Pcsk7	AA959856|PC7|SPC7	proprotein convertase subtilisin/kexin type 7	protein-coding
chr9-4985	chr9	44318329	44321062	+	102.4	2733	exon (NM_027909, exon 1 of 14)	exon (NM_027909, exon 1 of 14)	587	NM_027909	71764	Mm.491174	NM_027909	ENSMUSG00000032120	C2cd2l	1300006O23Rik|Tmem24	C2 calcium-dependent domain containing 2-like	protein-coding
chr16-4525	chr16	67617677	67621298	+	102.4	3621	intron (NM_178721, intron 1 of 9)	(TC)n|Simple_repeat|Simple_repeat	1421	NM_178721	239857	Mm.394300	NM_178721	ENSMUSG00000064115	Cadm2	2900078E11Rik|9330131D06|A830029E02Rik|Igdf4d|Igsf4d|NECL3|SynCAM 2|SynCAM2	cell adhesion molecule 2	protein-coding
chr2-5465	chr2	128125478	128128350	+	102.4	2872	promoter-TSS (NM_001284410)	promoter-TSS (NM_001284410)	-661	NM_001284410	12125	Mm.141083	NM_009754	ENSMUSG00000027381	Bcl2l11	1500006F24Rik|Bim|Bod|bcl2-L-11	BCL2-like 11 (apoptosis facilitator)	protein-coding
chr18-2842	chr18	10180881	10182837	+	102	1956	promoter-TSS (NM_009071)	promoter-TSS (NM_009071)	-67	NM_009071	19877	Mm.6710	NM_009071	ENSMUSG00000024290	Rock1	1110055K06Rik|Rock-I	Rho-associated coiled-coil containing protein kinase 1	protein-coding
chr8-5809	chr8	102782981	102785980	+	102	2999	intron (NM_009866, intron 1 of 12)	CpG	631	NM_009866	12552	Mm.1571	NM_009866	ENSMUSG00000031673	Cdh11	Cad11	cadherin 11	protein-coding
chr16-1113	chr16	18127109	18130014	+	102	2905	intron (NM_022982, intron 1 of 1)	intron (NM_022982, intron 1 of 1)	855	NM_022982	65079	Mm.40149	NM_022982	ENSMUSG00000043811	Rtn4r	NOGOR|NgR|NgR1	reticulon 4 receptor	protein-coding
chr10-3983	chr10	80148112	80151344	+	102	3232	5' UTR (NM_021565, exon 2 of 9)	5' UTR (NM_021565, exon 2 of 9)	1438	NM_021565	59090	Mm.143813	NM_021565	ENSMUSG00000035621	Midn	3000003C15Rik	midnolin	protein-coding
chr12-1190	chr12	4916853	4919007	+	102	2154	intron (NM_001099628, intron 1 of 30)	CpG	577	NM_001099628	320817	Mm.210966	NM_001099628		Atad2b	1110014E10Rik|BC032887|C79189|D530031C13Rik	ATPase family, AAA domain containing 2B	protein-coding
chr1-6927	chr1	52231501	52234161	+	102	2660	exon (NM_001113383, exon 1 of 15)	exon (NM_001113383, exon 1 of 15)	401	NM_001113383	14660	Mm.398608	NM_001081081	ENSMUSG00000026103	Gls	6330442B14|AI314027|B230365M23Rik	glutaminase	protein-coding
chr4-4325	chr4	100776140	100779299	+	102	3159	intron (NM_198037, intron 1 of 26)	CpG	1040	NM_198037	320508	Mm.151962	NM_198037	ENSMUSG00000028532	Cachd1	1190007F10Rik|AI852726|B430218L07Rik|Vwcd1|mKIAA1573	cache domain containing 1	protein-coding
chr18-3603	chr18	7867972	7870715	+	102	2743	5' UTR (NM_001146298, exon 1 of 13)	5' UTR (NM_001146298, exon 1 of 13)	146	NM_001146298	225131	Mm.204524	NM_153085	ENSMUSG00000024283	Wac	1110067P07Rik|A230035H12Rik|AI256735|AI256776|Wwp4	WW domain containing adaptor with coiled-coil	protein-coding
chr7-7591	chr7	97578742	97581368	+	102	2626	promoter-TSS (NM_183251)	promoter-TSS (NM_183251)	159	NM_001081267	233532	Mm.43977	NM_001081267	ENSMUSG00000035623	Rsf1	4832420A03Rik|C030033M12Rik|Gm164|Hbxap|XAP8|p325	remodeling and spacing factor 1	protein-coding
chr16-3568	chr16	18875959	18878433	+	102	2474	promoter-TSS (NM_010922)	promoter-TSS (NM_010922)	446	NM_010435	15260	Mm.15694	NM_010435	ENSMUSG00000022702	Hira	AA138857|D16Ertd95e|N28177|Tuple1	histone cell cycle regulation defective homolog A (S. cerevisiae)	protein-coding
chr4-9058	chr4	129188455	129190910	+	102	2455	promoter-TSS (NM_029036)	promoter-TSS (NM_029036)	-113	NM_134151	107271	Mm.145488	NM_134151	ENSMUSG00000028811	Yars	AL024047|AU018965	tyrosyl-tRNA synthetase	protein-coding
chr19-3699	chr19	12794206	12796848	+	102	2642	non-coding (NR_024093, exon 1 of 13)	non-coding (NR_024093, exon 1 of 13)	596	NM_053009	109910	Mm.290924	NM_053009	ENSMUSG00000024695	Zfp91	9130014I08Rik|A530054C17Rik|AL024263|AW545902|Pzf|Zfp-91	zinc finger protein 91	protein-coding
chr18-1588	chr18	15062353	15065022	+	102	2669	promoter-TSS (NM_001142731)	promoter-TSS (NM_001142731)	-105	NM_001142731	106931	Mm.329299	NM_134112	ENSMUSG00000036225	Kctd1	4933402K10Rik|AI661543|AW553000	potassium channel tetramerisation domain containing 1	protein-coding
chr17-6315	chr17	25271513	25274333	+	102	2820	intron (NM_001177609, intron 1 of 7)	CpG	508	NM_001177610	22196	Mm.240044	NM_011665		Ube2i	5830467E05Rik|F830028O17Rik|UBC9|Ubce2i|Ubce9	ubiquitin-conjugating enzyme E2I	protein-coding
chr11-11709	chr11	103114738	103118234	+	102	3496	5' UTR (NM_138753, exon 1 of 1)	5' UTR (NM_138753, exon 1 of 1)	161	NM_138753	192231	Mm.8763	NM_138753	ENSMUSG00000048878	Hexim1	7330426E13Rik|CLP-1|Clp1|HIS1	hexamethylene bis-acetamide inducible 1	protein-coding
chr1-7950	chr1	155097447	155099674	+	102	2227	exon (NM_010500, exon 1 of 1)	exon (NM_010500, exon 1 of 1)	1076	NM_010500	15939	Mm.12246	NM_010500	ENSMUSG00000056708	Ier5	-	immediate early response 5	protein-coding
chr2-12013	chr2	102449703	102452225	+	102	2522	exon (NM_010218, exon 1 of 1)	exon (NM_010218, exon 1 of 1)	828	NM_010218	14221	Mm.29730	NM_010218	ENSMUSG00000075012	Fjx1	-	four jointed box 1 (Drosophila)	protein-coding
chr3-8481	chr3	86918149	86921147	+	102	2998	intron (NM_001195497, intron 1 of 15)	CpG	1236	NM_001195499	70762	Mm.44490	NM_027539	ENSMUSG00000028078	Dclk2	6330415M09Rik|AU044875|CL2|CLICK2|Click-II|Dcamkl2	doublecortin-like kinase 2	protein-coding
chr15-6752	chr15	76815101	76818940	+	102	3839	intron (NM_001168288, intron 1 of 11)	intron (NM_001168288, intron 1 of 11)	1150	NM_198420	223666	Mm.322931	NM_198420	ENSMUSG00000033697	Arhgap39	9530053N22|AI843066|D15Wsu169e|Kiaa1688|Porf-2	Rho GTPase activating protein 39	protein-coding
chr13-869	chr13	5860649	5863534	+	101.7	2885	intron (NM_011803, intron 1 of 3)	intron (NM_011803, intron 1 of 3)	602	NM_011803	23849	Mm.275036	NM_011803	ENSMUSG00000000078	Klf6	AI448727|BCD1|C86813|CPBP|Copeb|FM2|FM6|Ierepo1|Ierepo3|R75280|Zf9	Kruppel-like factor 6	protein-coding
chr5-6343	chr5	147429451	147432072	+	101.7	2621	exon (NM_028291, exon 1 of 19)	exon (NM_028291, exon 1 of 19)	181	NM_028291	72587	Mm.320469	NM_028291	ENSMUSG00000029647	Pan3	2700050F09Rik|A430027N15Rik|AU014670	PAN3 polyA specific ribonuclease subunit homolog (S. cerevisiae)	protein-coding
chr15-6593	chr15	12204403	12207558	+	101.7	3155	intron (NM_172958, intron 1 of 15)	intron (NM_172958, intron 1 of 15)	886	NM_172958	268783	Mm.54460	NM_172958	ENSMUSG00000039458	Mtmr12	3Pap|4932703C11|C730015A02Rik|Pip3ap|mKIAA1682	myotubularin related protein 12	protein-coding
chr8-5280	chr8	11633874	11636597	+	101.7	2723	promoter-TSS (NR_030781)	promoter-TSS (NR_030781)	-199	NR_030781	102334	Mm.12459	NM_133971	ENSMUSG00000031508	Ankrd10	4833425P12Rik|AW549277	ankyrin repeat domain 10	protein-coding
chr8-5364	chr8	78507916	78510583	+	101.7	2667	promoter-TSS (NM_009033)	promoter-TSS (NM_009033)	-79	NM_001009981	76775	Mm.334631	NM_029736	ENSMUSG00000031684	Slc10a7	2410193C02Rik|P7	solute carrier family 10 (sodium/bile acid cotransporter family), member 7	protein-coding
chr15-6086	chr15	87623526	87626614	+	101.7	3088	promoter-TSS (NM_134096)	promoter-TSS (NM_134096)	-160	NM_134096	106014	Mm.244319	NM_134096	ENSMUSG00000054863	Fam19a5	TAFA5|Tafa-5|Tara-5	family with sequence similarity 19, member A5	protein-coding
chr7-9182	chr7	16815702	16818664	+	101.7	2962	promoter-TSS (NM_173430)	promoter-TSS (NM_173430)	-451	NM_173430	243853	Mm.39703	NM_173430	ENSMUSG00000048920	Fkrp	A830029B19Rik|AI842067|AI847300|LGMD1I|MDC1C	fukutin related protein	protein-coding
chr2-12765	chr2	67564698	67567584	+	101.7	2886	Intergenic	CpG	-109316	NR_106083	102465706		NR_106083	miRBase:MI0023719	Mir7224	mmu-mir-7224	microRNA mir-7224	ncRNA
chr14-4115	chr14	115040059	115042568	+	101.7	2509	Intergenic	CpG	-2358	NR_029785	723905		NR_029785	miRBase:MI0000687	Mir17	Mirn17|mmu-mir-17	microRNA 17	ncRNA
chr2-9172	chr2	4880759	4882996	+	101.7	2237	intron (NM_175400, intron 1 of 8)	CpG	313	NM_175400	109079	Mm.34329	NM_175400	ENSMUSG00000026662	Sephs1	1110046B24Rik|AA589574|AI505014|AW111620|SELD|SPS|SPS1	selenophosphate synthetase 1	protein-coding
chr5-2402	chr5	96160714	96163027	+	101.7	2313	promoter-TSS (NM_001285511)	promoter-TSS (NM_001285511)	-115	NM_001285514	231464	Mm.28374	NM_144910	ENSMUSG00000034724	Cnot6l	4932442K20Rik	CCR4-NOT transcription complex, subunit 6-like	protein-coding
chr17-5269	chr17	80060486	80063044	+	101.3	2558	exon (NM_144802, exon 1 of 13)	exon (NM_144802, exon 1 of 13)	503	NM_144802	72692	Mm.64579	NM_144802	ENSMUSG00000024095	Hnrnpll	2510028H02Rik|2810036L13Rik|AI256697|AI852082|Hnrpll	heterogeneous nuclear ribonucleoprotein L-like	protein-coding
chr11-6200	chr11	61853842	61855747	+	101.3	1905	5' UTR (NM_013881, exon 1 of 27)	5' UTR (NM_013881, exon 1 of 27)	298	NM_013881	29869	Mm.162025	NM_013881	ENSMUSG00000004798	Ulk2	A830085I22Rik|AU015340|Unc51.2|mKIAA0623	unc-51 like kinase 2	protein-coding
chr2-12847	chr2	84713674	84716637	+	101.3	2963	promoter-TSS (NM_144887)	promoter-TSS (NM_144887)	9	NM_144887	228136	Mm.288508	NM_144887	ENSMUSG00000034075	Zdhhc5	1110032A17Rik|AI451382|Zisp	zinc finger, DHHC domain containing 5	protein-coding
chr9-5981	chr9	44603529	44606069	+	101.3	2540	promoter-TSS (NM_007841)	promoter-TSS (NM_007841)	-93	NM_181324	13209	Mm.267061	NM_007841	ENSMUSG00000032097	Ddx6	1110001P04Rik|E230023J21Rik|HLR2|mRCK/P54|p54|rck	DEAD (Asp-Glu-Ala-Asp) box polypeptide 6	protein-coding
chr12-3029	chr12	69371298	69373363	+	101.3	2065	5' UTR (NM_007481, exon 2 of 2)	5' UTR (NM_007481, exon 2 of 2)	180	NM_007481	11845	Mm.27308	NM_007481	ENSMUSG00000044147	Arf6	AI788669|AW496366	ADP-ribosylation factor 6	protein-coding
chr10-5644	chr10	118867519	118870400	+	101.3	2881	promoter-TSS (NM_001014390)	promoter-TSS (NM_001014390)	-56	NM_001014390	69181	Mm.45565	NM_001014390	ENSMUSG00000028630	Dyrk2	1810038L18Rik	dual-specificity tyrosine-(Y)-phosphorylation regulated kinase 2	protein-coding
chr11-9199	chr11	120822594	120825290	+	101.3	2696	intron (NM_007988, intron 1 of 42)	CpG	605	NM_007988	14104	Mm.236443	NM_007988	ENSMUSG00000025153	Fasn	A630082H08Rik|FAS	fatty acid synthase	protein-coding
chr5-7699	chr5	4756109	4759087	+	101.3	2978	5' UTR (NM_021457, exon 1 of 1)	5' UTR (NM_021457, exon 1 of 1)	618	NM_021457	14362	Mm.246003	NM_021457	ENSMUSG00000044674	Fzd1	AW227548|FZ-1|Fz1	frizzled homolog 1 (Drosophila)	protein-coding
chr1-7323	chr1	157410454	157413180	+	100.9	2726	promoter-TSS (NR_027984)	promoter-TSS (NR_027984)	-535	NR_027984	69953	Mm.286863	NM_027274	ENSMUSG00000049881	2810025M15Rik	AI429618	RIKEN cDNA 2810025M15 gene	ncRNA
chr16-6130	chr16	91009566	91012263	+	100.9	2697	promoter-TSS (NR_028368)	promoter-TSS (NR_028368)	181	NM_001045515	104015	Mm.187079	NM_001045515	ENSMUSG00000022973	Synj1	A930006D20Rik|AA675315|mKIAA0910	synaptojanin 1	protein-coding
chr11-11253	chr11	119083485	119086574	+	100.9	3089	intron (NM_007625, intron 2 of 4)	intron (NM_007625, intron 2 of 4)	1208	NM_007625	12418	Mm.268070	NM_007625	ENSMUSG00000039989	Cbx4	MPc2|PC2	chromobox 4	protein-coding
chr2-5510	chr2	164832620	164834718	+	100.9	2098	promoter-TSS (NM_008906)	promoter-TSS (NM_008906)	-73	NM_001082974	415115	Mm.474586	NM_001082974	ENSMUSG00000039873	Neurl2	Neur2|Ozz|Ozz-E3	neuralized-like 2 (Drosophila)	protein-coding
chr12-3838	chr12	108177951	108180755	+	100.9	2804	promoter-TSS (NM_028262)	promoter-TSS (NM_028262)	-69	NM_028262	52690	Mm.159185	NM_028262	ENSMUSG00000056770	Setd3	2610102I01Rik|2610305M23Rik|6030490B17Rik|D12Ertd771e	SET domain containing 3	protein-coding
chr7-5999	chr7	99267310	99270272	+	100.9	2962	exon (NM_010837, exon 1 of 4)	exon (NM_010837, exon 1 of 4)	445	NM_001043355	17760	Mm.154087	NM_010837	ENSMUSG00000055407	Map6	2810411E12Rik|Map-6|Mtap6|STOP	microtubule-associated protein 6	protein-coding
chr17-3896	chr17	34030719	34033112	+	100.6	2393	promoter-TSS (NM_001077709)	promoter-TSS (NM_001077709)	103	NM_011306	20182	Mm.1243	NM_011306	ENSMUSG00000039656	Rxrb	AL023085|H-2RIIBP|Nr2b2|RCoR-1|Rub	retinoid X receptor beta	protein-coding
chr16-3649	chr16	85171685	85174179	+	100.6	2494	intron (NM_001198826, intron 1 of 16)	CpG	775	NM_001198824	11820	Mm.277585	NM_007471	ENSMUSG00000022892	App	Abeta|Abpp|Adap|Ag|Cvap|E030013M08Rik|betaApp	amyloid beta (A4) precursor protein	protein-coding
chr9-5834	chr9	72110240	72112475	+	100.6	2235	promoter-TSS (NM_001253862)	promoter-TSS (NM_001253862)	-156	NM_001253862	21406	Mm.171615	NM_011544	ENSMUSG00000032228	Tcf12	A130037E08Rik|ALF1|HEB|HEBAlt|HTF-4|HTF4|ME1|REB|bHLHb20	transcription factor 12	protein-coding
chr2-8596	chr2	75658161	75661333	+	100.6	3172	intron (NM_146130, intron 1 of 10)	CpG	457	NR_033513	627828	Mm.459502	NR_033513	ENSMUSG00000092086	Gm6793	EG627828	heterogeneous nuclear ribonucleoprotein A3 pseudogene	pseudo
chr2-7653	chr2	32350432	32353714	+	100.6	3282	intron (NM_010065, intron 1 of 20)	intron (NM_010065, intron 1 of 20)	1231	NM_010065	13429	Mm.44736	NM_010065	ENSMUSG00000026825	Dnm1	AI838169|Dnm|Ftfl|mKIAA4093	dynamin 1	protein-coding
chr9-4407	chr9	67632260	67634721	+	100.6	2461	Intergenic	CpG	-73787	NM_001081242	70549	Mm.33645	NM_027458	ENSMUSG00000052698	Tln2	5730421P04Rik|AI507121|AI787438|AL118320|mKIAA0320	talin 2	protein-coding
chr6-6416	chr6	112944110	112947861	+	100.6	3751	intron (NM_080448, intron 1 of 21)	intron (NM_080448, intron 1 of 21)	1281	NM_080448	259302	Mm.236401	NM_080448	ENSMUSG00000030257	Srgap3	AI452337|Arhgap14|D130026O08Rik|Gbi|MEGAP|WRP|mKIAA0411	SLIT-ROBO Rho GTPase activating protein 3	protein-coding
chr17-1425	chr17	8283091	8285341	+	100.6	2250	intron (NM_018819, intron 1 of 3)	CpG	403	NM_018819	55951	Mm.288510	NM_018819	ENSMUSG00000023861	Mpc1	0610006G08Rik|3830411I18Rik|Brp44l	mitochondrial pyruvate carrier 1	protein-coding
chr1-6430	chr1	55405236	55408307	+	100.6	3071	intron (NM_001114663, intron 1 of 5)	intron (NM_001114663, intron 1 of 5)	825	NM_001114663	227120	Mm.194183	NM_001114663		Plcl1	C230017K02Rik|PLC-L|PLC-L1|PLCE|PLCL|PLDL1|PRIP|PRIP-1	phospholipase C-like 1	protein-coding
chr6-6900	chr6	30047044	30049227	+	100.6	2183	intron (NM_001164226, intron 1 of 11)	CpG	147	NM_001164228	18181	Mm.259258	NM_010938	ENSMUSG00000058440	Nrf1	C87038|D6Ertd415e	nuclear respiratory factor 1	protein-coding
chr5-6646	chr5	53588631	53591784	+	100.6	3153	promoter-TSS (NM_001277116)	promoter-TSS (NM_001277116)	-139	NM_001277116	19664	Mm.209292	NM_009035	ENSMUSG00000039191	Rbpj	AI843960|CBF1|Igkjrb|Igkrsbp|RBP-J|RBP-J kappa|RBPjk|Rbpsuh	recombination signal binding protein for immunoglobulin kappa J region	protein-coding
chr7-5606	chr7	127025051	127028452	+	100.6	3401	promoter-TSS (NM_010772)	promoter-TSS (NM_010772)	-272	NM_010772	17188	Mm.378964	NM_010772	ENSMUSG00000030678	Maz	PUR1|Pur-1|SAF-1|SAF-2	MYC-associated zinc finger protein (purine-binding transcription factor)	protein-coding
chr11-9782	chr11	97798877	97801338	+	100.6	2461	intron (NM_010688, intron 1 of 6)	CpG	435	NM_010688	16796	Mm.271967	NM_010688	ENSMUSG00000038366	Lasp1	AA408629|Def-4|SH3P6|Tg(Col1a1-lacZ)1Ngma	LIM and SH3 protein 1	protein-coding
chr2-9512	chr2	167061472	167064535	+	100.6	3063	promoter-TSS (NM_001081005)	promoter-TSS (NM_001081005)	12	NM_001033196	98999	Mm.297074	NM_001033196	ENSMUSG00000039501	Znfx1	AI481105	zinc finger, NFX1-type containing 1	protein-coding
chr2-3331	chr2	16355502	16358302	+	100.6	2800	5' UTR (NM_026162, exon 1 of 14)	5' UTR (NM_026162, exon 1 of 14)	598	NM_026162	67448	Mm.313938	NM_026162	ENSMUSG00000026748	Plxdc2	1200007L24Rik|5430431D22Rik|AI646728|AU022916|AV231634|Tem7r	plexin domain containing 2	protein-coding
chr14-4702	chr14	21985244	21989380	+	100.6	4136	exon (NM_145459, exon 2 of 3)	exon (NM_145459, exon 2 of 3)	2289	NM_145459	218820	Mm.292401	NM_145459	ENSMUSG00000039081	Zfp503	AI181838|B830002A16Rik|Nolz-1|Nolz1|Znf503	zinc finger protein 503	protein-coding
chr9-7424	chr9	105493549	105495955	+	100.2	2406	intron (NM_175025, intron 1 of 27)	CpG	381	NM_001253836	235574	Mm.326247	NM_175025	ENSMUSG00000032570	Atp2c1	1700121J11Rik|ATP2C1A|AW061228|BCPM|D930003G21Rik|HHD|SPCA|pmr1	ATPase, Ca++-sequestering	protein-coding
chr7-9947	chr7	111776792	111780578	+	100.2	3786	intron (NM_173739, intron 1 of 10)	intron (NM_173739, intron 1 of 10)	1292	NM_173739	233733	Mm.323322	NM_173739	ENSMUSG00000038296	Galnt18	2900011G21Rik|BC024988|Galntl4	UDP-N-acetyl-alpha-D-galactosamine:polypeptide N-acetylgalactosaminyltransferase 18	protein-coding
chr10-5312	chr10	68276145	68280720	+	100.2	4575	intron (NM_023598, intron 1 of 9)	A-rich|Low_complexity|Low_complexity	294	NM_023598	71371	Mm.440357	NM_023598	ENSMUSG00000019947	Arid5b	4930580B11|5430435G07Rik|AI467247|Desrt|Mrf2|Mrf2alpha|Mrf2beta	AT rich interactive domain 5B (MRF1-like)	protein-coding
chr8-3981	chr8	121729533	121733846	+	100.2	4313	intron (NM_020605, intron 1 of 4)	intron (NM_020605, intron 1 of 4)	1130	NM_020605	57340	Mm.306870	NM_020605	ENSMUSG00000025318	Jph3	JP-3|Jp3	junctophilin 3	protein-coding
chr17-3097	chr17	17623585	17626343	+	100.2	2758	promoter-TSS (NM_172827)	promoter-TSS (NM_172827)	-475	NM_172827	240028	Mm.328807	NM_172827	ENSMUSG00000023845	Lnpep	2010309L07Rik|4732490P18Rik|CAP|IRAP|PLAP|gp160|vp165	leucyl/cystinyl aminopeptidase	protein-coding
chr19-3947	chr19	4809853	4812466	+	100.2	2613	intron (NM_019869, intron 1 of 2)	CpG	475	NM_019869	56275	Mm.276338	NM_019869	ENSMUSG00000006456	Rbm14	1300007E16Rik|PSP2|Sytip|p16|p16K	RNA binding motif protein 14	protein-coding
chr7-2964	chr7	30955717	30958273	+	100.2	2556	promoter-TSS (NM_011680)	promoter-TSS (NM_011680)	-192	NM_011680	22282	Mm.322453	NM_011680	ENSMUSG00000058239	Usf2	Usf-2|bHLHb12	upstream transcription factor 2	protein-coding
chr5-5722	chr5	129500415	129502570	+	100.2	2155	exon (NM_172276, exon 1 of 18)	exon (NM_172276, exon 1 of 18)	261	NM_172276	231769	Mm.288714	NM_172276	ENSMUSG00000029439	Sfswap	1190005N23Rik|6330437E22Rik|AI197402|AW212079|SWAP|Sfrs8|Srsf8	splicing factor, suppressor of white-apricot homolog (Drosophila)	protein-coding
chr2-10064	chr2	37701782	37704191	+	100.2	2409	Intergenic	CpG	-55701	NM_009261	20744	Mm.237095	NM_009261	ENSMUSG00000026915	Strbp	6430510M02Rik|AI852513|C230082I21Rik|C86322|Spnr	spermatid perinuclear RNA binding protein	protein-coding
chr14-1979	chr14	58074602	58077129	+	100.2	2527	intron (NM_013518, intron 1 of 2)	CpG	3179	NM_013518	14180	Mm.8846	NM_013518		Fgf9	Eks	fibroblast growth factor 9	protein-coding
chr3-4952	chr3	58690759	58693066	+	100.2	2307	promoter-TSS (NR_045167)	promoter-TSS (NR_045167)	476	NM_009174	20439	Mm.2847	NM_009174	ENSMUSG00000036432	Siah2	AA415433|Sinh2	seven in absentia 2	protein-coding
chr13-4994	chr13	21179175	21181645	+	100.2	2470	5' UTR (NM_009054, exon 1 of 8)	5' UTR (NM_009054, exon 1 of 8)	479	NM_009054	19720	Mm.314056	NM_009054	ENSMUSG00000021326	Trim27	AW538890|Gm19403|Rfp	tripartite motif-containing 27	protein-coding
chr11-7963	chr11	23254893	23257979	+	100.2	3086	5' UTR (NM_134014, exon 2 of 26)	5' UTR (NM_134014, exon 2 of 26)	395	NM_001035226	103573	Mm.217547	NM_134014	ENSMUSG00000020290	Xpo1	AA420417|Crm1|Exp1	exportin 1, CRM1 homolog (yeast)	protein-coding
chr6-6407	chr6	103510420	103513850	+	100.2	3430	intron (NM_007697, intron 1 of 26)	intron (NM_007697, intron 1 of 26)	1259	NM_007697	12661	Mm.251288	NM_007697	ENSMUSG00000030077	Chl1	A530023M13Rik|AI465420|CALL|LICAM2	cell adhesion molecule with homology to L1CAM	protein-coding
chr10-3545	chr10	40300241	40302952	+	100.2	2711	intron (NM_007444, intron 1 of 7)	CpG	590	NM_007444	100041585	Mm.476925	NM_007444	ENSMUSG00000063953	Amd2	AdoMetDC|Amd1|Amd3|ENSMUSG00000063953	S-adenosylmethionine decarboxylase 2	protein-coding
chr1-7695	chr1	191395465	191398155	+	100.2	2690	5' UTR (NM_144880, exon 1 of 13)	5' UTR (NM_144880, exon 1 of 13)	231	NM_144880	226849	Mm.205569	NM_144880	ENSMUSG00000026626	Ppp2r5a	PR61alpha	protein phosphatase 2, regulatory subunit B', alpha	protein-coding
chr8-10138	chr8	105635423	105638653	+	100.2	3230	intron (NM_181322, intron 1 of 11)	CpG	500	NM_181322	13018	Mm.269474	NM_181322	ENSMUSG00000005698	Ctcf	AW108038	CCCTC-binding factor	protein-coding
chr6-3794	chr6	119478670	119481610	+	100.2	2940	exon (NM_133940, exon 1 of 1)	exon (NM_133940, exon 1 of 1)	472	NM_133940	101358	Mm.125477	NM_133940	ENSMUSG00000030019	Fbxl14	AW322056|Fbx14l	F-box and leucine-rich repeat protein 14	protein-coding
chr2-6769	chr2	154790238	154792646	+	99.9	2408	5' UTR (NM_001139513, exon 1 of 9)	5' UTR (NM_001139513, exon 1 of 9)	332	NM_001139511	19383	Mm.221440	NM_023130	ENSMUSG00000027593	Raly	AI663842|Merc	hnRNP-associated with lethal yellow	protein-coding
chr12-5199	chr12	51828094	51830289	+	99.9	2195	intron (NM_144788, intron 1 of 42)	CpG	345	NM_144788	207304	Mm.249391	NM_144788	ENSMUSG00000035247	Hectd1	A630086P08Rik|AI844876|b2b327Clo|opm	HECT domain containing 1	protein-coding
chr12-4377	chr12	40036127	40038970	+	99.9	2843	promoter-TSS (NM_007487)	promoter-TSS (NM_007487)	-172	NM_007487	11861	Mm.12723	NM_007487	ENSMUSG00000047446	Arl4a	AI467555|Arl4	ADP-ribosylation factor-like 4A	protein-coding
chr2-5557	chr2	28205489	28208924	+	99.9	3435	intron (NM_001038612, intron 1 of 3)	B1_Mur2|SINE|Alu	1517	NM_019498	56177	Mm.43278	NM_019498	ENSMUSG00000026833	Olfm1	AMY|AW742568|Noe1|OlfA|Pancortin|Pancortin3	olfactomedin 1	protein-coding
chr2-9420	chr2	130449346	130452189	+	99.9	2843	intron (NM_001163688, intron 1 of 20)	CpG	489	NM_001163688	19262	Mm.224246	NM_008980	ENSMUSG00000027303	Ptpra	Ptpa|Ptpalpha|Rptpalpha|Rptra|Rptralpha	protein tyrosine phosphatase, receptor type, A	protein-coding
chr2-7826	chr2	158027661	158029864	+	99.9	2203	5' UTR (NM_001291134, exon 1 of 7)	5' UTR (NM_001291134, exon 1 of 7)	265	NM_001291136	70470	Mm.290810	NM_027434	ENSMUSG00000027651	Rprd1b	2610304G08Rik|2810446G03Rik|Crept	regulation of nuclear pre-mRNA domain containing 1B	protein-coding
chr11-11196	chr11	113749200	113752222	+	99.9	3022	intron (NM_001163346, intron 1 of 1)	intron (NM_001163346, intron 1 of 1)	449	NM_020006	56699	Mm.293378	NM_020006	ENSMUSG00000041598	Cdc42ep4	1500041M20Rik|Borg4|CEP4	CDC42 effector protein (Rho GTPase binding) 4	protein-coding
chr5-5798	chr5	33819395	33822103	+	99.9	2708	Intergenic	CpG	-22363	NM_001177884	107823	Mm.19892	NM_175231	ENSMUSG00000057406	Whsc1	5830445G22Rik|9430010A17Rik|AW555663|C130020C13Rik|D030027O06Rik|D930023B08Rik|MMSET|NSD2|Whsc1l|mKIAA1090	Wolf-Hirschhorn syndrome candidate 1 (human)	protein-coding
chr5-5199	chr5	3801908	3803902	+	99.9	1994	promoter-TSS (NM_030675)	promoter-TSS (NM_030675)	219	NM_001289527	70797	Mm.130148	NM_001003909	ENSMUSG00000040351	Ankib1	2310061P20Rik|4631416I11Rik|AW494740|C80642|mKIAA1386	ankyrin repeat and IBR domain containing 1	protein-coding
chr4-11717	chr4	43441922	43444385	+	99.9	2463	5' UTR (NM_011571, exon 1 of 10)	5' UTR (NM_011571, exon 1 of 10)	876	NM_011571	21754	Mm.485441	NM_011571	ENSMUSG00000028458	Tesk1	AI326901	testis specific protein kinase 1	protein-coding
chr11-7530	chr11	88067302	88069677	+	99.5	2375	intron (NM_016686, intron 1 of 5)	CpG	210	NM_016686	22344	Mm.46628	NM_016686	ENSMUSG00000018377	Vezf1	AI848691|AW046909|db1	vascular endothelial zinc finger 1	protein-coding
chr12-5391	chr12	3307281	3310796	+	99.5	3515	intron (NM_016676, intron 1 of 5)	intron (NM_016676, intron 1 of 5)	931	NM_016676	19325	Mm.378993	NM_016676	ENSMUSG00000020671	Rab10	AW107754	RAB10, member RAS oncogene family	protein-coding
chr10-3886	chr10	122678332	122680925	+	99.5	2593	TTS (NR_106182)	TTS (NR_106182)	313	NR_106182	102466884		NR_106182		Mir8104	mmu-mir-8104	microRNA mir-8104	ncRNA
chr7-7088	chr7	139247211	139249964	+	99.5	2753	exon (NM_001098636, exon 1 of 3)	exon (NM_001098636, exon 1 of 3)	105	NM_001098636	101631	Mm.334300	NM_001033206	ENSMUSG00000060260	Pwwp2b	AI594893|D7Ertd517e|D930023J19Rik|Pwwp2	PWWP domain containing 2B	protein-coding
chr5-3960	chr5	88720319	88722223	+	99.5	1904	intron (NM_026735, intron 1 of 5)	intron (NM_026735, intron 1 of 5)	400	NM_026735	68473	Mm.35764	NM_026735	ENSMUSG00000006262	Mob1b	1110003E08Rik|AU015450|B230364F10|Mobkl1a	MOB kinase activator 1B	protein-coding
chr19-1518	chr19	57610217	57612371	+	99.5	2154	5' UTR (NM_181415, exon 1 of 29)	5' UTR (NM_181415, exon 1 of 29)	260	NM_181415	226255	Mm.245340	NM_181415	ENSMUSG00000054843	Atrnl1	AI504415|AW555641|Alp|Atrnl|Atrnlp	attractin like 1	protein-coding
chr6-4059	chr6	127148970	127152388	+	99.5	3418	exon (NM_009829, exon 1 of 5)	exon (NM_009829, exon 1 of 5)	369	NM_009829	12444	Mm.333406	NM_009829	ENSMUSG00000000184	Ccnd2	2600016F06Rik|AI256817|BF642806|C86853|Vin-1|Vin1|cD2	cyclin D2	protein-coding
chr11-11652	chr11	98148324	98150844	+	99.5	2520	promoter-TSS (NM_028149)	promoter-TSS (NM_028149)	32	NM_028149	72194	Mm.218350	NM_028149	ENSMUSG00000020883	Fbxl20	2610511F20Rik|4632423N09Rik|AI849362|AL117906|C86145|Fbl2|Scr|mKIAA4147	F-box and leucine-rich repeat protein 20	protein-coding
chr14-3929	chr14	76503788	76507089	+	99.5	3301	intron (NM_207652, intron 2 of 2)	intron (NM_207652, intron 2 of 2)	928	NM_009366	21807	Mm.153272	NM_009366	ENSMUSG00000022010	Tsc22d1	AA589566|AW105905|Egr5|TSC-22|Tgfb1i4|Tsc|Tsc22	TSC22 domain family, member 1	protein-coding
chr17-5283	chr17	87445194	87447779	+	99.5	2585	intron (NM_007589, intron 1 of 5)	CpG	449	NM_007589	12314	Mm.329243	NM_007589	ENSMUSG00000036438	Calm2	1500001E21Rik|AL024017	calmodulin 2	protein-coding
chr7-5595	chr7	122969172	122971835	+	99.5	2663	promoter-TSS (NM_175023)	promoter-TSS (NM_175023)	-44	NR_045614	73951	Mm.389936	NR_045614		4930413G21Rik	-	RIKEN cDNA 4930413G21 gene	ncRNA
chr2-15032	chr2	180708253	180711214	+	99.5	2961	promoter-TSS (NM_001289652)	promoter-TSS (NM_001289652)	266	NM_001291432	23856	Mm.253836	NM_011805	ENSMUSG00000038914	Dido1	6720461J16Rik|D130048F08Rik|DATF-1|DIO-1|Datf1	death inducer-obliterator 1	protein-coding
chr3-2513	chr3	51559648	51561743	+	99.1	2095	5' UTR (NM_080793, exon 1 of 8)	5' UTR (NM_080793, exon 1 of 8)	128	NM_080793	73251	Mm.192111	NM_080793	ENSMUSG00000037111	Setd7	1600028F23Rik|H3K4MT|KMT7|Set7|Set7/9|mKIAA1717	SET domain containing (lysine methyltransferase) 7	protein-coding
chr6-6145	chr6	118010791	118015104	+	99.1	4313	Intergenic	Intergenic	-53438	NM_027526	70727	Mm.87660	NM_027526	ENSMUSG00000030134	Rasgef1a	6330404M18Rik|AI835194	RasGEF domain family, member 1A	protein-coding
chr7-7483	chr7	30587434	30589960	+	99.1	2526	promoter-TSS (NM_029274)	promoter-TSS (NM_029274)	29	NM_029274	75410	Mm.168688	NM_029274	ENSMUSG00000006307	Kmt2b	2610014H22Rik|Mll2|Wbp7|mKIAA0304	lysine (K)-specific methyltransferase 2B	protein-coding
chr6-4626	chr6	77242449	77246319	+	99.1	3870	exon (NM_028880, exon 2 of 2)	exon (NM_028880, exon 2 of 2)	1667	NM_028880	74342	Mm.292568	NM_028880	ENSMUSG00000060780	Lrrtm1	4632401D06Rik|AW125451	leucine rich repeat transmembrane neuronal 1	protein-coding
chr18-2797	chr18	46740717	46743132	+	99.1	2415	promoter-TSS (NM_009681)	promoter-TSS (NM_009681)	7	NM_009681	11777	Mm.312536	NM_009681	ENSMUSG00000024480	Ap3s1	[s]3A	adaptor-related protein complex 3, sigma 1 subunit	protein-coding
chr7-4921	chr7	117380410	117382858	+	99.1	2448	intron (NM_175645, intron 1 of 11)	intron (NM_175645, intron 1 of 11)	655	NM_175645	233781	Mm.461427	NM_175645	ENSMUSG00000030657	Xylt1	8030490L12	xylosyltransferase 1	protein-coding
chr9-3454	chr9	119401461	119403715	+	99.1	2254	promoter-TSS (NM_007397)	promoter-TSS (NM_007397)	87	NM_007397	11481	Mm.390239	NM_007397	ENSMUSG00000061393	Acvr2b	ActRIIB	activin receptor IIB	protein-coding
chr15-3844	chr15	96459594	96461837	+	99.1	2243	5' UTR (NM_028148, exon 1 of 15)	5' UTR (NM_028148, exon 1 of 15)	128	NM_028148	72193	Mm.324474	NM_028148	ENSMUSG00000033228	Scaf11	1110061H03Rik|2610510E10Rik|AI462454|CASP11|SIP1|SRRP129|Sfrs2ip|Srsf2ip|mKIAA3013	SR-related CTD-associated factor 11	protein-coding
chr2-12141	chr2	139676621	139679100	+	99.1	2479	promoter-TSS (NM_001276489)	promoter-TSS (NM_001276489)	-318	NM_001276489	319909	Mm.41113	NM_001126490	ENSMUSG00000074766	Ism1	5430433G21Rik|Ism	isthmin 1 homolog (zebrafish)	protein-coding
chr11-13422	chr11	28580849	28584736	+	99.1	3887	intron (NM_001166661, intron 1 of 3)	intron (NM_001166661, intron 1 of 3)	1532	NM_001166661	216613	Mm.93759	NM_181577	ENSMUSG00000032878	Ccdc85a	-	coiled-coil domain containing 85A	protein-coding
chr6-2826	chr6	71439357	71441590	+	99.1	2233	5' UTR (NM_024288, exon 1 of 9)	5' UTR (NM_024288, exon 1 of 9)	164	NM_024288	68477	Mm.28474	NM_024288	ENSMUSG00000002222	Rmnd5a	1110007A06Rik|AJ237586|AW125795|Gid2|MTA.D02.090	required for meiotic nuclear division 5 homolog A (S. cerevisiae)	protein-coding
chr5-6556	chr5	137029764	137033166	+	99.1	3402	exon (NM_001039385, exon 2 of 2)	exon (NM_001039385, exon 2 of 2)	1170	NM_001039385	381677	Mm.389697	NM_001039385	ENSMUSG00000037428	Vgf	Gm1052	VGF nerve growth factor inducible	protein-coding
chr7-4558	chr7	132811852	132814471	+	99.1	2619	promoter-TSS (NM_212473)	promoter-TSS (NM_212473)	35	NM_212473	77938	Mm.225649	NM_175268	ENSMUSG00000030956	Fam53b	A930008G19Rik|mKIAA0140	family with sequence similarity 53, member B	protein-coding
chr10-5966	chr10	43477912	43480333	+	99.1	2421	promoter-TSS (NM_199028)	promoter-TSS (NM_199028)	-18	NM_199028	331623	Mm.490388	NM_199028	ENSMUSG00000038214	Bend3	mKIAA1553	BEN domain containing 3	protein-coding
chr16-1393	chr16	15886652	15888990	+	99.1	2338	exon (NM_007679, exon 1 of 1)	exon (NM_007679, exon 1 of 1)	535	NM_007679	12609	Mm.347407	NM_007679		Cebpd	-	CCAAT/enhancer binding protein (C/EBP), delta	protein-coding
chr6-7097	chr6	96112532	96117150	+	98.8	4618	intron (NM_182808, intron 1 of 4)	intron (NM_182808, intron 1 of 4)	1687	NM_182808	320265	Mm.489890	NM_182808	ENSMUSG00000059187	Fam19a1	C630007B19Rik|FAM19A1 TAFA-1|TAFA1|Tafa-1	family with sequence similarity 19, member A1	protein-coding
chr3-7333	chr3	88949083	88952102	+	98.8	3019	promoter-TSS (NM_001164533)	promoter-TSS (NM_001164533)	-310	NM_001164533	65111	Mm.29028	NM_022994	ENSMUSG00000068921	Dap3	4921514D13Rik|DAP-3|MRP-S29|S29mt	death associated protein 3	protein-coding
chr9-8983	chr9	25251148	25253837	+	98.8	2689	promoter-TSS (NM_009859)	promoter-TSS (NM_009859)	53	NM_009859	235072	Mm.270259	NM_009859	ENSMUSG00000001833	2011-09-06	Cdc10|E430034N22	septin 7	protein-coding
chr17-4042	chr17	30003783	30005949	+	98.8	2166	promoter-TSS (NM_148926)	promoter-TSS (NM_148926)	-221	NM_148926	21769	Mm.220972	NM_148926	ENSMUSG00000044477	Zfand3	AW539211|TEG-27|Tex27	zinc finger, AN1-type domain 3	protein-coding
chr9-3783	chr9	55148692	55150802	+	98.8	2110	exon (NM_180600, exon 1 of 13)	exon (NM_180600, exon 1 of 13)	378	NM_180600	109161	Mm.207894	NM_180600	ENSMUSG00000032307	Ube2q2	3010021M21Rik	ubiquitin-conjugating enzyme E2Q (putative) 2	protein-coding
chr16-3309	chr16	31428132	31430493	+	98.8	2361	intron (NM_001122683, intron 1 of 6)	CpG	559	NM_001122683	71911	Mm.293470	NM_175177	ENSMUSG00000046598	Bdh1	2310032J20Rik|AI327223|Bdh	3-hydroxybutyrate dehydrogenase, type 1	protein-coding
chr11-8276	chr11	52360324	52362963	+	98.8	2639	intron (NM_011694, intron 1 of 8)	CpG	528	NM_011694	22333	Mm.3555	NM_011694	ENSMUSG00000020402	Vdac1	AL033343|Vdac5	voltage-dependent anion channel 1	protein-coding
chr5-6313	chr5	137784963	137788170	+	98.8	3207	5' UTR (NM_144913, exon 1 of 4)	5' UTR (NM_144913, exon 1 of 4)	135	NM_144913	231803	Mm.61193	NM_144913	ENSMUSG00000029726	Mepce	Bcdin3|D5Wsu46e	methylphosphate capping enzyme	protein-coding
chr17-5402	chr17	36270447	36272435	+	98.8	1988	promoter-TSS (NM_178281)	promoter-TSS (NM_178281)	-8	NM_178281	79263	Mm.40624	NM_024468	ENSMUSG00000045409	Trim39	1100001D15Rik|E130103K13Rik|RBCC-B30.2|Rnf23|mKIAA4179|tfp	tripartite motif-containing 39	protein-coding
chr6-5416	chr6	91683620	91687012	+	98.8	3392	intron (NM_009320, intron 1 of 14)	intron (NM_009320, intron 1 of 14)	1249	NM_009320	21366	Mm.395650	NM_009320	ENSMUSG00000030096	Slc6a6	AA589629|C80501|Taut	solute carrier family 6 (neurotransmitter transporter, taurine), member 6	protein-coding
chr5-6625	chr5	30887158	30889924	+	98.8	2766	promoter-TSS (NM_174849)	promoter-TSS (NM_174849)	-311	NM_174849	231093	Mm.440364	NM_174849	ENSMUSG00000029165	Agbl5	4930455N08|9430057O19Rik|CCP5	ATP/GTP binding protein-like 5	protein-coding
chr7-6979	chr7	73556592	73559734	+	98.8	3142	non-coding (NR_037569, exon 1 of 5)	non-coding (NR_037569, exon 1 of 5)	232	NR_037569	69170	Mm.34539	NR_037569		1810026B05Rik	-	RIKEN cDNA 1810026B05 gene	ncRNA
chr9-9783	chr9	31210147	31212793	+	98.4	2646	intron (NM_001102456, intron 1 of 16)	CpG	345	NM_009691	11804	Mm.19133	NM_009691	ENSMUSG00000031996	Aplp2	AI790698|APLP-2	amyloid beta (A4) precursor-like protein 2	protein-coding
chr15-4884	chr15	25411405	25415115	+	98.4	3710	promoter-TSS (NR_027376)	promoter-TSS (NR_027376)	504	NM_027395	70350	Mm.29586	NM_027395	ENSMUSG00000045763	Basp1	2610024P12Rik|CAP-23|CAP23|Ckap3|NAP-22|NAP22	brain abundant, membrane attached signal protein 1	protein-coding
chr14-3509	chr14	68123126	68125725	+	98.4	2599	non-coding (NR_045897, exon 1 of 3)	non-coding (NR_045897, exon 1 of 3)	579	NM_008691	18040	Mm.242832	NM_008691	ENSMUSG00000022054	Nefm	NF-M|NF160|NF165|Nef3|Nfm	neurofilament, medium polypeptide	protein-coding
chr3-6819	chr3	51275625	51277953	+	98.4	2328	promoter-TSS (NR_073429)	promoter-TSS (NR_073429)	28	NR_073429	67746	Mm.441177	NR_073429		4930577N17Rik	-	RIKEN cDNA 4930577N17 gene	ncRNA
chr4-12009	chr4	103213383	103215842	+	98.4	2459	intron (NM_177732, intron 1 of 9)	CpG	272	NM_177732	242585	Mm.281800	NM_177732		Slc35d1	AI834976|C330011J09|UGTREL7|mKIAA0260	solute carrier family 35 (UDP-glucuronic acid/UDP-N-acetylgalactosamine dual transporter), member D1	protein-coding
chr14-2768	chr14	34501555	34503448	+	98.4	1893	promoter-TSS (NM_009758)	promoter-TSS (NM_009758)	45	NM_009758	12166	Mm.237825	NM_009758	ENSMUSG00000021796	Bmpr1a	1110037I22Rik|ALK3|AU045487|BMPR-IA|Bmpr	bone morphogenetic protein receptor, type 1A	protein-coding
chr14-3246	chr14	60377712	60379718	+	98.4	2006	exon (NM_001164705, exon 1 of 2)	exon (NM_001164705, exon 1 of 2)	429	NM_028113	72125	Mm.275499	NM_028113	ENSMUSG00000021986	Amer2	2600011E07Rik|Fam123a	APC membrane recruitment 2	protein-coding
chr1-3019	chr1	194619489	194621792	+	98.4	2303	intron (NM_008882, intron 1 of 31)	CpG	811	NM_008882	18845	Mm.2251	NM_008882	ENSMUSG00000026640	Plxna2	2810428A13Rik|AA589422|AW457381|OCT|PlexA2|Plxn2|mKIAA0463	plexin A2	protein-coding
chr11-1182	chr11	72607119	72608959	+	98.4	1840	intron (NM_025985, intron 1 of 5)	CpG	778	NM_025985	67128	Mm.458052	NM_025985	ENSMUSG00000020794	Ube2g1	2700059C12Rik|AI256795|AU014992|AW552068|D130023C12Rik	ubiquitin-conjugating enzyme E2G 1	protein-coding
chr4-8501	chr4	97776647	97779388	+	98.4	2741	intron (NM_001122953, intron 1 of 9)	CpG	391	NM_010905	18027	Mm.31274	NM_010905	ENSMUSG00000028565	Nfia	1110047K16Rik|9430022M17Rik|CTF|NF1-A|NF1A	nuclear factor I/A	protein-coding
chr5-6162	chr5	21054462	21056846	+	98.4	2384	exon (NM_011203, exon 1 of 18)	exon (NM_011203, exon 1 of 18)	143	NM_011203	19248	Mm.319117	NM_011203	ENSMUSG00000028771	Ptpn12	P19-PTP|PTP-P19|PTP-PEST|PTPG1	protein tyrosine phosphatase, non-receptor type 12	protein-coding
chr14-6210	chr14	45218466	45221375	+	98.1	2909	promoter-TSS (NM_172597)	promoter-TSS (NM_172597)	203	NM_027518	70713	Mm.343793	NM_027518	ENSMUSG00000049092	Gpr137c	6330416L11Rik|Gm908|TM7SF1L2	G protein-coupled receptor 137C	protein-coding
chr14-2508	chr14	77156048	77158323	+	98.1	2275	intron (NM_172813, intron 1 of 18)	CpG	422	NM_001253759	239188	Mm.441158	NM_172813	ENSMUSG00000022012	Enox1	B230207J08|D230005D02Rik	ecto-NOX disulfide-thiol exchanger 1	protein-coding
chr10-6496	chr10	54073995	54076459	+	98.1	2464	promoter-TSS (NR_038016)	promoter-TSS (NR_038016)	569	NM_008548	17155	Mm.117294	NM_008548	ENSMUSG00000003746	Man1a	Man1a1|PCR1	mannosidase 1, alpha	protein-coding
chr10-4304	chr10	91170387	91172481	+	98.1	2094	promoter-TSS (NM_001283048)	promoter-TSS (NM_001283048)	185	NM_001080131	21917	Mm.159684	NM_011605	ENSMUSG00000019961	Tmpo	5630400D24Rik|AI195756|AI606875|AW214352|AW547477|LAP2|TP	thymopoietin	protein-coding
chr15-1348	chr15	34082113	34084734	+	98.1	2621	intron (NM_026002, intron 1 of 11)	intron (NM_026002, intron 1 of 11)	704	NM_026002	67154	Mm.130883	NM_026002	ENSMUSG00000022255	Mtdh	2610103J23Rik|3D3|3D3/Lyric|AEG-1|AV353288|D8Bwg1112e|Lyric	metadherin	protein-coding
chr11-3087	chr11	88047037	88049291	+	98.1	2254	intron (NM_173374, intron 1 of 3)	CpG	791	NM_173374	110809	Mm.391719	NM_173374	ENSMUSG00000018379	Srsf1	1110054N12Rik|5730507C05Rik|6330415C05Rik|AI482334|AW491331|Asf|Sf2|Sfrs1	serine/arginine-rich splicing factor 1	protein-coding
chr10-7432	chr10	7954448	7957277	+	98.1	2829	5' UTR (NM_138667, exon 1 of 7)	5' UTR (NM_138667, exon 1 of 7)	261	NM_138667	68652	Mm.193041	NM_138667	ENSMUSG00000015755	Tab2	1110030N06Rik|A530078N03Rik|Map3k7ip2|mKIAA0733	TGF-beta activated kinase 1/MAP3K7 binding protein 2	protein-coding
chr6-5474	chr6	125095664	125098590	+	98.1	2926	TTS (NR_106012)	TTS (NR_106012)	103	NR_106012	102466272		NR_106012	miRBase:MI0022894	Mir7045	mmu-mir-7045	microRNA mir-7045	ncRNA
chr17-3129	chr17	33928775	33931252	+	97.7	2477	TTS (NM_009318)	TTS (NM_009318)	119	NM_009059	19732	Mm.43777	NM_009059	ENSMUSG00000041354	Rgl2	KE1.5|Rab2l|Rgt2|Rlf	ral guanine nucleotide dissociation stimulator-like 2	protein-coding
chr2-9995	chr2	27474108	27476546	+	97.7	2438	promoter-TSS (NM_023336)	promoter-TSS (NM_023336)	71	NM_023336	67382	Mm.28721	NM_023336	ENSMUSG00000026918	Brd3	2410084F24Rik|AW060456|Fsrg2|ORFX|RINGL3	bromodomain containing 3	protein-coding
chr13-4366	chr13	111685419	111687767	+	97.7	2348	intron (NM_172593, intron 1 of 12)	CpG	415	NM_172593	218613	Mm.31012	NM_172593	ENSMUSG00000032727	Mier3	5730509D14|AU015422|D130064H19Rik	mesoderm induction early response 1, family member 3	protein-coding
chr15-2634	chr15	31365615	31368332	+	97.7	2717	intron (NM_027496, intron 1 of 3)	intron (NM_027496, intron 1 of 3)	786	NM_026153	67434	Mm.102470	NM_026153	ENSMUSG00000022237	Ankrd33b	0610012A05Rik|3021401C12Rik|5730557B15Rik	ankyrin repeat domain 33B	protein-coding
chr14-2595	chr14	70076984	70080234	+	97.7	3250	intron (NM_001289925, intron 2 of 2)	CpG-4626	814	NM_001289927	13655	Mm.103737	NM_018781	ENSMUSG00000033730	Egr3	Pilot	early growth response 3	protein-coding
chr10-6945	chr10	82984570	82987560	+	97.7	2990	intron (NM_021439, intron 1 of 2)	intron (NM_021439, intron 1 of 2)	568	NM_021439	58250	Mm.360747	NM_021439	ENSMUSG00000034612	Chst11	1110020P09Rik|C4ST|C4ST-1|C4ST1|C4s	carbohydrate sulfotransferase 11	protein-coding
chr6-4905	chr6	125163673	125166697	+	97.7	3024	intron (NM_001289726, intron 2 of 6)	CpG	588	NM_008084	14433	Mm.304088	NM_008084	ENSMUSG00000057666	Gapdh	Gapd	glyceraldehyde-3-phosphate dehydrogenase	protein-coding
chr7-3301	chr7	83882843	83884987	+	97.7	2144	5' UTR (NM_030705, exon 1 of 1)	5' UTR (NM_030705, exon 1 of 1)	426	NM_030705	80889	Mm.272998	NM_030705	ENSMUSG00000070462	Mesdc1	AW061151	mesoderm development candidate 1	protein-coding
chr4-5611	chr4	136834598	136837016	+	97.7	2418	exon (NM_010142, exon 1 of 16)	exon (NM_010142, exon 1 of 16)	204	NM_001290753	13844	Mm.250981	NM_010142	ENSMUSG00000028664	Ephb2	Cek5|Drt|ETECK|Erk|Hek5|Nuk|Prkm5|Qek5|Sek3|Tyro5	Eph receptor B2	protein-coding
chr17-8117	chr17	15374138	15377039	+	97.7	2901	5' UTR (NM_007865, exon 1 of 11)	5' UTR (NM_007865, exon 1 of 11)	235	NM_007865	13388	Mm.4875	NM_007865	ENSMUSG00000014773	Dll1	Delta1	delta-like 1 (Drosophila)	protein-coding
chr4-6495	chr4	137992746	137995226	+	97.7	2480	5' UTR (NM_001256195, exon 2 of 35)	5' UTR (NM_001256195, exon 2 of 35)	530	NM_172703	230861	Mm.268903	NM_172703	ENSMUSG00000028760	Eif4g3	1500002J22Rik|4833436O05|4930523M17Rik|G1-419-52|eIF4GII|repro8	eukaryotic translation initiation factor 4 gamma, 3	protein-coding
chr5-8081	chr5	36867567	36870451	+	97.7	2884	intron (NM_172994, intron 1 of 8)	CpG	439	NM_172994	269643	Mm.41694	NM_172994	ENSMUSG00000029120	Ppp2r2c	6330548O06Rik|IMYPNO|IMYPNO1|PR52	protein phosphatase 2, regulatory subunit B, gamma	protein-coding
chr14-3855	chr14	49171500	49174170	+	97.7	2670	exon (NM_001081430, exon 2 of 5)	exon (NM_001081430, exon 2 of 5)	608	NM_001081430	70646	Mm.275688	NM_001081430	ENSMUSG00000036282	Naa30	4930487N19Rik|5730533P17Rik|AI447922|AW322455|Nat12	N(alpha)-acetyltransferase 30, NatC catalytic subunit	protein-coding
chr3-3691	chr3	148987910	148990800	+	97.3	2890	Intergenic	CpG	-34720	NM_001081298	99633	Mm.9776	NM_001081298	ENSMUSG00000028184	Lphn2	AI450192|Gm619|Lec1|Lphh1|mKIAA0786	latrophilin 2	protein-coding
chr7-6263	chr7	112678460	112681028	+	97.3	2568	intron (NM_009346, intron 1 of 12)	CpG	424	NM_001166584	21676	Mm.24685	NM_009346	ENSMUSG00000055320	Tead1	2610024B07Rik|B230114H05Rik|Gtrgeo5|TEAD-1|TEF-1|Tcf13|mTEF-1	TEA domain family member 1	protein-coding
chr7-4141	chr7	100606976	100609250	+	97.3	2274	promoter-TSS (NR_003559)	promoter-TSS (NR_003559)	-117	NR_003559	52443	Mm.473730	NM_198831		Mrpl48	1810030E20Rik|2610028L11Rik|CGI-118|D4Ertd786e	mitochondrial ribosomal protein L48	protein-coding
chr19-893	chr19	6940962	6943128	+	97.3	2166	promoter-TSS (NM_001177362)	promoter-TSS (NM_001177362)	184	NM_007522	12015	Mm.4387	NM_007522	ENSMUSG00000024959	Bad	AI325008|Bbc2	BCL2-associated agonist of cell death	protein-coding
chr3-5038	chr3	104637574	104639766	+	97.3	2192	promoter-TSS (NM_009196)	promoter-TSS (NM_009196)	6	NM_009196	20501	Mm.9086	NM_009196	ENSMUSG00000032902	Slc16a1	AL022710|Mct1	solute carrier family 16 (monocarboxylic acid transporters), member 1	protein-coding
chr18-4079	chr18	69343756	69347124	+	97.3	3368	promoter-TSS (NM_001083967)	promoter-TSS (NM_001083967)	-281	NM_001083967	21413	Mm.4269	NM_013685	ENSMUSG00000053477	Tcf4	5730422P05Rik|ASP-I2|E2-2|E2.2|ITF-2|ITF-2b|ITF2|ME2|MITF-2A|MITF-2B|SEF-2|SEF2|SEF2-1|TFE|Tcf-4|bHLHb19	transcription factor 4	protein-coding
chr18-2826	chr18	74063350	74065881	+	97.3	2531	intron (NM_172632, intron 1 of 5)	CpG	334	NM_172632	225724	Mm.254517	NM_172632	ENSMUSG00000024558	Mapk4	A330097D03Rik|Erk3|Prkm4|p63Mapk	mitogen-activated protein kinase 4	protein-coding
chr16-1958	chr16	20693637	20698097	+	97.3	4460	exon (NM_133778, exon 2 of 6)	exon (NM_133778, exon 2 of 6)	810	NM_133778	78408	Mm.196512	NM_133778	ENSMUSG00000050821	Fam131a	2900046G09Rik	family with sequence similarity 131, member A	protein-coding
chr4-11166	chr4	134922373	134925594	+	97.3	3221	exon (NM_023665, exon 2 of 5)	exon (NM_023665, exon 2 of 5)	358	NM_023665	27981	Mm.331964	NM_023665	ENSMUSG00000037266	Rsrp1	2700043I21Rik|D4Ucla2|D4Wsu53e	arginine/serine rich protein 1	protein-coding
chr13-2116	chr13	55210442	55212996	+	97.3	2554	intron (NM_008739, intron 1 of 22)	CpG	1937	NM_008739	18193	Mm.12964	NM_008739	ENSMUSG00000021488	Nsd1	AI528500|KMT3B	nuclear receptor-binding SET-domain protein 1	protein-coding
chr1-3285	chr1	191717573	191719691	+	97.3	2118	intron (NM_001134829, intron 1 of 7)	CpG	237	NM_001134829	226856	Mm.277958	NM_172266	ENSMUSG00000026623	Lpgat1	AI649174|AW112037|BC013667	lysophosphatidylglycerol acyltransferase 1	protein-coding
chr1-5135	chr1	10231693	10233985	+	97.3	2292	promoter-TSS (NM_001102430)	promoter-TSS (NM_001102430)	-169	NM_001102430	211673	Mm.229141	NM_001102430	ENSMUSG00000067851	Arfgef1	ARFGEP1|BIG1|D130059B05Rik|D730028O18Rik|P200	ADP-ribosylation factor guanine nucleotide-exchange factor 1(brefeldin A-inhibited)	protein-coding
chr9-5924	chr9	13825933	13828849	+	97.3	2916	promoter-TSS (NM_026665)	promoter-TSS (NM_026665)	-284	NM_026665	74360	Mm.157212	NM_026665	ENSMUSG00000031922	Cep57	3110002L15Rik|4921510P06Rik|4931428M20Rik|AI467480|Tsp57|mKIAA0092	centrosomal protein 57	protein-coding
chr5-8328	chr5	149633691	149637038	+	97.3	3347	intron (NM_013559, intron 1 of 17)	intron (NM_013559, intron 1 of 17)	951	NM_013559	15505	Mm.270681	NM_013559	ENSMUSG00000029657	Hsph1	105kDa|AI790491|Hsp105|Hsp110|hsp-E7I	heat shock 105kDa/110kDa protein 1	protein-coding
chr1-9144	chr1	152764594	152767873	+	97.3	3279	promoter-TSS (NM_026369)	promoter-TSS (NM_026369)	-309	NM_026369	67771	Mm.288974	NM_026369	ENSMUSG00000008475	Arpc5	5830443F10Rik|p16-Arc	actin related protein 2/3 complex, subunit 5	protein-coding
chr17-5155	chr17	28176204	28178308	+	97.3	2104	promoter-TSS (NM_172617)	promoter-TSS (NM_172617)	-162	NM_172617	224656	Mm.267359	NM_172617	ENSMUSG00000024220	Zfp523	2810027J07|BC025615|Znf76	zinc finger protein 523	protein-coding
chr11-6259	chr11	82930387	82933668	+	97.3	3281	intron (NM_178680, intron 13 of 19)	CpG	-20075	NM_183201	327978	Mm.42147	NM_183201	ENSMUSG00000054404	Slfn5	AI956840	schlafen 5	protein-coding
chr2-4507	chr2	119476645	119478761	+	97.3	2116	promoter-TSS (NM_026574)	promoter-TSS (NM_026574)	-74	NM_026574	68142	Mm.330496	NM_026574	ENSMUSG00000034154	Ino80	2310079N15Rik|4632409L19Rik|Inoc1	INO80 homolog (S. cerevisiae)	protein-coding
chr17-5026	chr17	48931476	48935080	+	97.3	3604	intron (NM_027452, intron 1 of 2)	intron (NM_027452, intron 1 of 2)	696	NM_027452	70530	Mm.133607	NM_027452	ENSMUSG00000040490	Lrfn2	5730420O05Rik|SALM1|mKIAA1246	leucine rich repeat and fibronectin type III domain containing 2	protein-coding
chr14-5198	chr14	16364019	16366617	+	97.3	2598	5' UTR (NM_009409, exon 1 of 36)	5' UTR (NM_009409, exon 1 of 36)	112	NM_009409	21974	Mm.130362	NM_009409	ENSMUSG00000017485	Top2b	D230016L12Rik|Top-2	topoisomerase (DNA) II beta	protein-coding
chr5-7865	chr5	115325809	115328727	+	97.3	2918	promoter-TSS (NM_025573)	promoter-TSS (NM_025573)	91	NR_036616	108014	Mm.287826	NM_025573	ENSMUSG00000029538	Srsf9	25kDa|2610029M16Rik|SRp30c|Sfrs9	serine/arginine-rich splicing factor 9	protein-coding
chr7-12244	chr7	127206523	127209728	+	97	3205	exon (NM_144522, exon 1 of 9)	exon (NM_144522, exon 1 of 9)	343	NM_144522	68449	Mm.41420	NM_144522	ENSMUSG00000042492	Tbc1d10b	1110003P22Rik|C87963	TBC1 domain family, member 10b	protein-coding
chr12-5640	chr12	105030391	105033440	+	97	3049	promoter-TSS (NR_037229)	promoter-TSS (NR_037229)	364	NR_003145	69434	Mm.380736	NR_003145		Snhg10	1700026B20Rik|AI642517	small nucleolar RNA host gene 10	ncRNA
chr5-12051	chr5	131304943	131308331	+	97	3388	5' UTR (NM_145218, exon 1 of 11)	5' UTR (NM_145218, exon 1 of 11)	885	NM_145218	212996	Mm.299204	NM_145218		Wbscr17	AA388321|E330012B09Rik	Williams-Beuren syndrome chromosome region 17 homolog (human)	protein-coding
chr15-4681	chr15	100614436	100616799	+	97	2363	promoter-TSS (NR_045701)	promoter-TSS (NR_045701)	-45	NM_011873	23994	Mm.486175	NM_011873	ENSMUSG00000000346	Dazap2	AI314727|Brbp|Gcap28|Prtb|gt6-12|mKIAA0058	DAZ associated protein 2	protein-coding
chr18-2416	chr18	54985233	54988406	+	97	3173	intron (NM_175751, intron 2 of 9)	intron (NM_175751, intron 2 of 9)	3361	NM_175751	269023	Mm.192984	NM_175751	ENSMUSG00000052713	Zfp608	4932417D18Rik|D430007A19Rik|Znf608	zinc finger protein 608	protein-coding
chr2-9516	chr2	167491192	167493897	+	97	2705	promoter-TSS (NM_030743)	promoter-TSS (NM_030743)	-101	NM_030743	81018	Mm.22225	NM_030743	ENSMUSG00000006418	Rnf114	1110008J21Rik|AI225886|AW549494|Zfp228|Zfp313|Znf228	ring finger protein 114	protein-coding
chr19-5074	chr19	28677302	28680496	+	97	3194	intron (NR_045330, intron 1 of 4)	intron (NR_045330, intron 1 of 4)	675	NR_045330	320176	Mm.406716	NR_045330	ENSMUSG00000097735	D930032P07Rik	-	RIKEN cDNA D930032P07 gene	ncRNA
chr7-3219	chr7	19560954	19563222	+	97	2268	5' UTR (NM_199149, exon 1 of 13)	5' UTR (NM_199149, exon 1 of 13)	310	NM_199149	232947	Mm.219662	NM_199149	ENSMUSG00000051403	Ppp1r37	Gm158|Lrrc68	protein phosphatase 1, regulatory subunit 37	protein-coding
chr8-4141	chr8	106935246	106938356	+	97	3110	intron (NM_009229, intron 1 of 6)	intron (NM_009229, intron 1 of 6)	1051	NM_009229	20650	Mm.30228	NM_009229	ENSMUSG00000041308	Sntb2	Snt2	syntrophin, basic 2	protein-coding
chr5-9928	chr5	113770103	113773403	+	97	3300	promoter-TSS (NM_016926)	promoter-TSS (NM_016926)	-104	NM_016926	53890	Mm.29594	NM_016926	ENSMUSG00000018974	Sart3	AU045857|mKIAA0156	squamous cell carcinoma antigen recognized by T cells 3	protein-coding
chr1-8605	chr1	131096046	131098239	+	97	2193	intron (NM_008551, intron 1 of 9)	CpG	401	NM_008551	17164	Mm.221235	NM_008551	ENSMUSG00000016528	Mapkapk2	AA960234|MAPKAP-K2|MK-2|MK2|Rps6kc1	MAP kinase-activated protein kinase 2	protein-coding
chr7-8159	chr7	34653180	34655986	+	96.6	2806	Intergenic	CpG	-1742	NM_146188	233107	Mm.486198	NM_146188	ENSMUSG00000030499	Kctd15	BC031749	potassium channel tetramerisation domain containing 15	protein-coding
chr9-6207	chr9	52047469	52049469	+	96.6	2000	intron (NM_009041, intron 1 of 13)	CpG	236	NR_023357	629557	Mm.422775	NR_023357		Gm6981	EG629557	glyceraldehyde-3-phosphate dehydrogenase pseudogene	pseudo
chr16-2321	chr16	20619606	20622337	+	96.6	2731	intron (NM_028420, intron 1 of 1)	CpG	307	NM_028420	73047	Mm.425977	NM_028420	ENSMUSG00000051146	Camk2n2	2900075A18Rik	calcium/calmodulin-dependent protein kinase II inhibitor 2	protein-coding
chr17-4363	chr17	46554443	46556900	+	96.6	2457	exon (NM_020493, exon 1 of 7)	exon (NM_020493, exon 1 of 7)	491	NM_020493	20807	Mm.45044	NM_020493	ENSMUSG00000015605	Srf	AW049942|AW240594	serum response factor	protein-coding
chr4-5127	chr4	58911028	58913137	+	96.6	2109	intron (NM_172381, intron 1 of 48)	CpG	643	NM_172381	230249	Mm.234801	NM_172381	ENSMUSG00000050812	AI314180	AW558785|BB181316|mKIAA0368	expressed sequence AI314180	protein-coding
chr17-3961	chr17	80479063	80481134	+	96.6	2071	5' UTR (NM_009231, exon 1 of 22)	5' UTR (NM_009231, exon 1 of 22)	355	NM_009231	20662	Mm.60975	NM_009231	ENSMUSG00000024241	Sos1	4430401P03Rik|9630010N06|AI449023	son of sevenless homolog 1 (Drosophila)	protein-coding
chr4-10089	chr4	108458818	108460948	+	96.6	2130	intron (NM_175472, intron 1 of 30)	CpG	457	NM_175472	230594	Mm.25181	NM_175472	ENSMUSG00000034610	Zcchc11	6030404K05Rik|9230115F04Rik|PPAPD3|mKIAA0191	zinc finger, CCHC domain containing 11	protein-coding
chr7-8673	chr7	126501570	126503946	+	96.6	2376	intron (NM_183020, intron 1 of 22)	CpG	544	NM_183020	233871	Mm.231450	NM_183020	ENSMUSG00000032637	Atxn2l	A2D|A2LG|A2RP|A2lp|Atxnl2	ataxin 2-like	protein-coding
chr6-3798	chr6	124915858	124918140	+	96.6	2282	intron (NM_026988, intron 1 of 4)	intron (NM_026988, intron 1 of 4)	947	NM_026988	69202	Mm.142187	NM_026988	ENSMUSG00000030122	Ptms	2610009E16Rik	parathymosin	protein-coding
chr4-4723	chr4	151860567	151863442	+	96.6	2875	promoter-TSS (NM_001195565)	promoter-TSS (NM_001195565)	-236	NM_001195565	100072	Mm.318846	NM_001081557	ENSMUSG00000014592	Camta1	1810059M14Rik|2310058O09Rik|AI316882|AW987475|mKIAA0833	calmodulin binding transcription activator 1	protein-coding
chr6-6288	chr6	38874087	38877136	+	96.6	3049	intron (NM_001294144, intron 1 of 14)	intron (NM_001294144, intron 1 of 14)	579	NM_001294143	15258	Mm.23790	NM_010433	ENSMUSG00000061436	Hipk2	1110014O20Rik|B230339E18Rik|Stank	homeodomain interacting protein kinase 2	protein-coding
chr2-5587	chr2	53190463	53192930	+	96.6	2467	promoter-TSS (NM_018785)	promoter-TSS (NM_018785)	-388	NM_022989	65103	Mm.37623	NM_022989	ENSMUSG00000026960	Arl6ip6	2310057C01Rik|2610529A11Rik|Aip-6	ADP-ribosylation factor-like 6 interacting protein 6	protein-coding
chr4-8595	chr4	127986996	127989981	+	96.6	2985	intron (NM_001281955, intron 1 of 70)	intron (NM_001281955, intron 1 of 70)	444	NM_001281955	329942	Mm.421342	NM_001281955	ENSMUSG00000028804	Csmd2	B230311I21|B230378I17|Gm139|mKIAA1884	CUB and Sushi multiple domains 2	protein-coding
chr14-2646	chr14	34673162	34675262	+	96.6	2100	5' UTR (NM_001004436, exon 1 of 19)	5' UTR (NM_001004436, exon 1 of 19)	284	NM_001004436	218914	Mm.27957	NM_001004436	ENSMUSG00000041408	Wapal	A530089A20Rik|BC037674|DIF-2|FOE|WAPL	wings apart-like homolog (Drosophila)	protein-coding
chr15-6216	chr15	25983710	25986518	+	96.6	2808	exon (NM_144523, exon 1 of 6)	exon (NM_144523, exon 1 of 6)	748	NM_144523	52521	Mm.29145	NM_144523	ENSMUSG00000052253	Zfp622	1110033B05Rik|D15Ertd806e|ZPR9|Znf622	zinc finger protein 622	protein-coding
chr4-4202	chr4	116876551	116878634	+	96.6	2083	exon (NM_001029912, exon 1 of 14)	exon (NM_001029912, exon 1 of 14)	190	NM_001029912	74464	Mm.218946	NM_001029912	ENSMUSG00000033948	Zswim5	4933426E21Rik|AI503093|mKIAA1511	zinc finger SWIM-type containing 5	protein-coding
chr12-4081	chr12	72760121	72762264	+	96.6	2143	promoter-TSS (NM_008910)	promoter-TSS (NM_008910)	-19	NM_008910	19042	Mm.261045	NM_008910	ENSMUSG00000021096	Ppm1a	2310003C21Rik|2900017D14Rik|AI427932|AU017636|MMPa-2|MPPa-1	protein phosphatase 1A, magnesium dependent, alpha isoform	protein-coding
chr1-7415	chr1	6213573	6215834	+	96.6	2261	promoter-TSS (NM_009826)	promoter-TSS (NM_009826)	41	NM_009826	12421	Mm.293811	NM_009826	ENSMUSG00000025907	Rb1cc1	2900055E04Rik|5930404L04Rik|Cc1|FIP200|LaXp180	RB1-inducible coiled-coil 1	protein-coding
chr15-4047	chr15	67174988	67177702	+	96.6	2714	intron (NM_009177, intron 1 of 8)	intron (NM_009177, intron 1 of 8)	537	NM_009177	20442	Mm.248334	NM_009177	ENSMUSG00000013846	St3gal1	5330418N22Rik|AI467004|ST3GalI|Siat4|Siat4a|St3gal-1	ST3 beta-galactoside alpha-2,3-sialyltransferase 1	protein-coding
chr9-2032	chr9	107633115	107635751	+	96.6	2636	intron (NM_008138, intron 1 of 8)	intron (NM_008138, intron 1 of 8)	909	NM_008138	14678	Mm.196464	NM_008138	ENSMUSG00000032562	Gnai2	C76432|Galphai2|Gia|Gnai-2	guanine nucleotide binding protein (G protein), alpha inhibiting 2	protein-coding
chr15-2541	chr15	36607590	36610050	+	96.3	2460	5' UTR (NM_008774, exon 1 of 15)	5' UTR (NM_008774, exon 1 of 15)	153	NM_008774	18458	Mm.371570	NM_008774	ENSMUSG00000022283	Pabpc1	PABP|Pabp1|PabpI|Pabpl1|ePAB	poly(A) binding protein, cytoplasmic 1	protein-coding
chr14-2435	chr14	120477085	120480183	+	96.3	3098	5' UTR (NM_029519, exon 1 of 2)	5' UTR (NM_029519, exon 1 of 2)	173	NM_029519	76108	Mm.261448	NM_029519	ENSMUSG00000051615	Rap2a	5830461H18Rik	RAS related protein 2a	protein-coding
chr10-4153	chr10	85183791	85185936	+	96.3	2145	5' UTR (NM_007771, exon 1 of 13)	5' UTR (NM_007771, exon 1 of 13)	191	NM_007771	12952	Mm.26237	NM_007771	ENSMUSG00000020038	Cry1	AU020726|AU021000|Phll1	cryptochrome 1 (photolyase-like)	protein-coding
chr9-8203	chr9	86878733	86881249	+	96.3	2516	intron (NM_001277982, intron 1 of 28)	CpG	406	NM_001277982	20616	Mm.281651	NM_013669	ENSMUSG00000033419	Snap91	91kDa|AP180|F1-20|mKIAA0656	synaptosomal-associated protein 91	protein-coding
chr3-6966	chr3	95014039	95016881	+	96.3	2842	promoter-TSS (NM_030074)	promoter-TSS (NM_030074)	-222	NM_030074	78266	Mm.389478	NM_030074	ENSMUSG00000019338	Zfp687	4931408L03Rik|Znf687|mKIAA1441	zinc finger protein 687	protein-coding
chr4-9898	chr4	40721586	40724085	+	96.3	2499	promoter-TSS (NR_029594)	promoter-TSS (NR_029594)	6	NR_077226	622208	Mm.471544	NR_077221		Gm6297	-	predicted gene 6297	ncRNA
chr8-2382	chr8	107292824	107294982	+	96.3	2158	intron (NM_001286260, intron 1 of 12)	CpG	433	NM_001286260	54446	Mm.390057	NM_018823	ENSMUSG00000003847	Nfat5	AI225870|B130038B15Rik|CAG-8|CAG80|NFATL1|OREBP|TonEBP|mKIAA0827|nfatz	nuclear factor of activated T cells 5	protein-coding
chr15-2858	chr15	38077559	38079905	+	96.3	2346	5' UTR (NM_001112721, exon 1 of 59)	5' UTR (NM_001112721, exon 1 of 59)	122	NM_001081359	70790	Mm.476840	NM_027553	ENSMUSG00000037487	Ubr5	Edd|Edd1	ubiquitin protein ligase E3 component n-recognin 5	protein-coding
chr18-834	chr18	67932738	67935233	+	96.3	2495	intron (NM_172631, intron 1 of 5)	CpG	728	NM_172631	52662	Mm.440183	NM_172631	ENSMUSG00000024544	Ldlrad4	8230401C20Rik|A430083H02|A430108L08Rik|C18orf1|D18Ertd653e|D330030L18Rik	low density lipoprotein receptor class A domain containing 4	protein-coding
chr17-4108	chr17	71474188	71476427	+	96.3	2239	promoter-TSS (NM_028887)	promoter-TSS (NM_028887)	36	NM_028887	74355	Mm.194450	NM_028887	ENSMUSG00000024054	Smchd1	4931400A14Rik|AW554188|MommeD1|mKIAA0650	SMC hinge domain containing 1	protein-coding
chr3-3680	chr3	129532148	129534972	+	96.3	2824	intron (NM_130450, intron 2 of 4)	intron (NM_130450, intron 2 of 4)	1174	NM_130450	170439	Mm.314113	NM_130450	ENSMUSG00000041220	Elovl6	C77826|FAE|LCE	ELOVL family member 6, elongation of long chain fatty acids (yeast)	protein-coding
chr17-5393	chr17	35240863	35243872	+	96.3	3009	promoter-TSS (NM_001252457)	promoter-TSS (NM_001252457)	-450	NM_001252457	53817	Mm.439827	NM_019693	ENSMUSG00000019432	Ddx39b	0610030D10Rik|AI428441|Bat-1|Bat1|Bat1a|D17H6S81E|D17H6S81E-1|D6S81Eh	DEAD (Asp-Glu-Ala-Asp) box polypeptide 39B	protein-coding
chr11-11694	chr11	102086680	102089528	+	96.3	2848	intron (NM_016695, intron 1 of 12)	intron (NM_016695, intron 1 of 12)	411	NM_016695	50997	Mm.36242	NM_016695	ENSMUSG00000017314	Mpp2	D11Bwg0652e|Dlg2|Dlgh2|Pals4	membrane protein, palmitoylated 2 (MAGUK p55 subfamily member 2)	protein-coding
chr19-5135	chr19	45781473	45784318	+	96.3	2845	intron (NM_023799, intron 1 of 15)	CpG	396	NM_023799	76055	Mm.122725	NM_023799	ENSMUSG00000025220	Mgea5	2810009A20Rik|4833427O07Rik|5830447M11Rik|AA408215|Hy5|Ncoat|mKIAA0679	meningioma expressed antigen 5 (hyaluronidase)	protein-coding
chr17-5768	chr17	25918022	25921102	+	96.3	3080	intron (NM_139154, intron 1 of 6)	CpG-6107	152	NM_139154	224624	Mm.328872	NM_139154	ENSMUSG00000025730	Rab40c	RAR3	Rab40C, member RAS oncogene family	protein-coding
chr5-6490	chr5	118168992	118172472	+	96.3	3480	intron (NM_007545, intron 1 of 1)	C-rich|Low_complexity|Low_complexity	968	NM_007545	12123	Mm.384468	NM_007545	ENSMUSG00000046607	Hrk	AI838259|Bid3|DP5|harakiri	harakiri, BCL2 interacting protein (contains only BH3 domain)	protein-coding
chr11-6650	chr11	57800923	57803050	+	96.3	2127	5' UTR (NM_001081168, exon 1 of 4)	5' UTR (NM_001081168, exon 1 of 4)	349	NM_001081168	50724	Mm.340083	NM_001081168		Sap30l	2310079P12Rik|AF006998|L55	SAP30-like	protein-coding
chr10-8692	chr10	34280816	34284211	+	96.3	3395	exon (NM_009433, exon 1 of 1)	exon (NM_009433, exon 1 of 1)	323	NM_009433	22110	Mm.20445	NM_009433	ENSMUSG00000047514	Tspyl1	Tspyl	testis-specific protein, Y-encoded-like 1	protein-coding
chr2-8118	chr2	152413298	152415478	+	96.3	2180	exon (NM_175126, exon 1 of 1)	exon (NM_175126, exon 1 of 1)	656	NM_175126	67917	Mm.391810	NM_175126	ENSMUSG00000074682	Zcchc3	2810406K24Rik	zinc finger, CCHC domain containing 3	protein-coding
chr9-5489	chr9	14275107	14277745	+	95.9	2638	5' UTR (NM_030261, exon 1 of 10)	5' UTR (NM_030261, exon 1 of 10)	125	NM_030261	75747	Mm.325126	NM_030261	ENSMUSG00000032009	Sesn3	5630400E15Rik|BC003348|SEST3	sestrin 3	protein-coding
chr2-7987	chr2	73655719	73660636	+	95.9	4917	intron (NM_175752, intron 1 of 6)	intron (NM_175752, intron 1 of 6)	2246	NM_175752	108699	Mm.257073	NM_029716	ENSMUSG00000056486	Chn1	0610007I19Rik|0710001E19Rik|1700112L09Rik|2900046J01Rik|AI413815|ARHGAP2	chimerin 1	protein-coding
chr11-9842	chr11	106083517	106086381	+	95.9	2864	promoter-TSS (NM_011947)	promoter-TSS (NM_011947)	47	NM_011947	26406	Mm.27041	NM_011947	ENSMUSG00000020700	Map3k3	AW548911|MAPKKK3|Mekk3|mKIAA4031	mitogen-activated protein kinase kinase kinase 3	protein-coding
chr1-5052	chr1	93099887	93102590	+	95.9	2703	intron (NM_008440, intron 1 of 47)	intron (NM_008440, intron 1 of 47)	636	NM_008440	16560	Mm.276408	NM_008440	ENSMUSG00000014602	Kif1a	ATSV|C630002N23Rik|Gm1626|Kns1	kinesin family member 1A	protein-coding
chr11-5374	chr11	69121286	69124182	+	95.9	2896	exon (NM_033041, exon 4 of 4)	exon (NM_033041, exon 4 of 4)	2281	NM_033041	84653	Mm.98505	NM_033041		Hes7	bHLHb37	hairy and enhancer of split 7 (Drosophila)	protein-coding
chr10-5637	chr10	111009001	111011663	+	95.9	2662	promoter-TSS (NM_172554)	promoter-TSS (NM_172554)	-266	NM_172554	320150	Mm.339281	NM_172554	ENSMUSG00000035798	Zdhhc17	A230053P19Rik|BB187739|D130071N24Rik|Hip14	zinc finger, DHHC domain containing 17	protein-coding
chr16-4571	chr16	91727643	91730728	+	95.9	3085	promoter-TSS (NM_001110276)	promoter-TSS (NM_001110276)	-186	NM_001110276	16443	Mm.40546	NM_010587	ENSMUSG00000022957	Itsn1	AA517634|AA545208|AI316805|AI839402|AI848451|Ehsh1|Ese1|Itsn|Sh3p17	intersectin 1 (SH3 domain protein 1A)	protein-coding
chr1-8127	chr1	59912155	59914478	+	95.9	2323	exon (NM_001037725, exon 1 of 8)	exon (NM_001037725, exon 1 of 8)	310	NM_001037725	72750	Mm.258250	NM_001037725	ENSMUSG00000041040	Fam117b	2810425F24Rik|6330416D14Rik|Als2cr13	family with sequence similarity 117, member B	protein-coding
chr12-5119	chr12	4474949	4477565	+	95.9	2616	intron (NM_010881, intron 1 of 22)	intron (NM_010881, intron 1 of 22)	925	NM_010881	17977	Mm.301039	NM_010881	ENSMUSG00000020647	Ncoa1	KAT13A|SRC-1|SRC1|bHLHe74	nuclear receptor coactivator 1	protein-coding
chr1-9264	chr1	186703395	186706265	+	95.9	2870	5' UTR (NM_009367, exon 1 of 7)	5' UTR (NM_009367, exon 1 of 7)	1162	NM_009367	21808	Mm.18213	NM_009367	ENSMUSG00000039239	Tgfb2	BB105277|Tgf-beta2|Tgfb-2	transforming growth factor, beta 2	protein-coding
chr10-4424	chr10	70096178	70099594	+	95.9	3416	intron (NM_001111121, intron 1 of 8)	CpG	765	NM_001111121	76551	Mm.281741	NM_001111121	ENSMUSG00000048701	Ccdc6	2810012H18Rik|AA536681|AA960498|AW061011	coiled-coil domain containing 6	protein-coding
chr5-4644	chr5	150593002	150595147	+	95.9	2145	intron (NM_133898, intron 1 of 4)	CpG	451	NM_133898	100637	Mm.279932	NM_133898	ENSMUSG00000041132	N4bp2l1	2410024N18Rik|AI428195|B230342M21Rik	NEDD4 binding protein 2-like 1	protein-coding
chr19-3282	chr19	4614128	4616180	+	95.9	2052	5' UTR (NM_153388, exon 1 of 3)	5' UTR (NM_153388, exon 1 of 3)	513	NM_153388	225875	Mm.329675	NM_153388	ENSMUSG00000045045	Lrfn4	BC023156|Salm3	leucine rich repeat and fibronectin type III domain containing 4	protein-coding
chr1-7199	chr1	75217205	75220106	+	95.9	2901	intron (NM_009447, intron 1 of 3)	intron (NM_009447, intron 1 of 3)	598	NM_009447	22145	Mm.1155	NM_009447	ENSMUSG00000026202	Tuba4a	M[a]4|Tuba4	tubulin, alpha 4A	protein-coding
chr8-7189	chr8	123253079	123255248	+	95.9	2169	promoter-TSS (NM_028200)	promoter-TSS (NM_028200)	12	NM_028200	72325	Mm.276193	NM_028200	ENSMUSG00000001062	Vps9d1	1300018I17Rik|2410004N05Rik|5DOS1|Vsp9d1	VPS9 domain containing 1	protein-coding
chr14-4011	chr14	34818819	34821289	+	95.9	2470	promoter-TSS (NM_008166)	promoter-TSS (NM_008166)	-82	NM_008166	14803	Mm.121569	NM_008166	ENSMUSG00000041078	Grid1	GluD1|GluRdelta1	glutamate receptor, ionotropic, delta 1	protein-coding
chr11-9351	chr11	70653076	70655616	+	95.6	2540	intron (NM_011072, intron 1 of 2)	CpG	304	NM_011072	18643	Mm.2647	NM_011072	ENSMUSG00000018293	Pfn1	Pfn	profilin 1	protein-coding
chr11-6213	chr11	69058717	69061486	+	95.6	2769	exon (NM_028005, exon 1 of 1)	exon (NM_028005, exon 1 of 1)	326	NM_028005	71923	Mm.340257	NM_028005	ENSMUSG00000045176	2310047M10Rik	-	RIKEN cDNA 2310047M10 gene	protein-coding
chr12-4527	chr12	16893798	16896217	+	95.6	2419	promoter-TSS (NM_009072)	promoter-TSS (NM_009072)	29	NM_009072	19878	Mm.276024	NM_009072	ENSMUSG00000020580	Rock2	B230113H15Rik|ROKalpha|Rho-kinase|Rock-II|Rock2m|mKIAA0619	Rho-associated coiled-coil containing protein kinase 2	protein-coding
chr15-4597	chr15	73421452	73424035	+	95.6	2583	intron (NM_007982, intron 1 of 31)	CpG	448	NM_001130409	14083	Mm.254494	NM_007982	ENSMUSG00000022607	Ptk2	FAK|FRNK|Fadk|mKIAA4203|p125FAK	PTK2 protein tyrosine kinase 2	protein-coding
chr14-1228	chr14	30715090	30717154	+	95.6	2064	intron (NM_001166532, intron 1 of 20)	CpG	507	NM_001166532	54650	Mm.294662	NM_019460	ENSMUSG00000006527	Sfmbt1	4930442N21Rik|9330180L21Rik|AA536974|Sfmbt|Smr	Scm-like with four mbt domains 1	protein-coding
chr9-4585	chr9	98031333	98034065	+	95.6	2732	intron (NM_022319, intron 1 of 17)	intron (NM_022319, intron 1 of 17)	468	NM_022319	64085	Mm.440903	NM_022319	ENSMUSG00000032452	Clstn2	2900042C18Rik|AI448973|CSTN2|Cs2|Cst-2|mKIAA4134	calsyntenin 2	protein-coding
chr17-5451	chr17	80205806	80208177	+	95.6	2371	intron (NR_036615, intron 1 of 8)	CpG	314	NR_036615	225027	Mm.292016	NM_146083	ENSMUSG00000024097	Srsf7	35kDa|9430065L19Rik|9G8|NX-96|Sfrs7	serine/arginine-rich splicing factor 7	protein-coding
chr1-6209	chr1	66815737	66818188	+	95.6	2451	intron (NM_001122738, intron 1 of 14)	CpG	633	NM_177645	68691	Mm.240912	NM_177645	ENSMUSG00000026004	Kansl1l	1110028C15Rik|1190030G24|AI427598|C430010P07Rik|mKIAA4189	KAT8 regulatory NSL complex subunit 1-like	protein-coding
chr15-3831	chr15	89498253	89500741	+	95.6	2488	promoter-TSS (NM_021423)	promoter-TSS (NM_021423)	-360	NM_021423	58234	Mm.146855	NM_021423	ENSMUSG00000022623	Shank3	AI841104|SHANK3c-3|SHANK3c-4|Shank3b	SH3/ankyrin domain gene 3	protein-coding
chr3-5121	chr3	37418724	37421322	+	95.6	2598	promoter-TSS (NM_021343)	promoter-TSS (NM_021343)	-257	NM_021343	57815	Mm.172679	NM_021343	ENSMUSG00000027722	Spata5	2510048F20Rik|C78064|Spaf	spermatogenesis associated 5	protein-coding
chr1-3533	chr1	153331649	153334019	+	95.6	2370	promoter-TSS (NM_010683)	promoter-TSS (NM_010683)	-48	NM_010683	226519	Mm.1249	NM_010683	ENSMUSG00000026478	Lamc1	Lamb2	laminin, gamma 1	protein-coding
chr16-1037	chr16	95701885	95704413	+	95.6	2528	intron (NM_011809, intron 1 of 9)	intron (NM_011809, intron 1 of 9)	742	NM_011809	23872	Mm.290207	NM_011809	ENSMUSG00000022895	Ets2	AU022856|Ets-2	E26 avian leukemia oncogene 2, 3' domain	protein-coding
chr5-3888	chr5	145139143	145141341	+	95.6	2198	promoter-TSS (NM_001033313)	promoter-TSS (NM_001033313)	-153	NM_001033313	231887	Mm.188851	NM_001033313	ENSMUSG00000029623	Pdap1	HASPP28|PAP|PAP1	PDGFA associated protein 1	protein-coding
chr13-3813	chr13	58214105	58216558	+	95.6	2453	exon (NM_026842, exon 1 of 11)	exon (NM_026842, exon 1 of 11)	322	NM_026842	56085	Mm.182053	NM_026842	ENSMUSG00000005312	Ubqln1	1110046H03Rik|1810030E05Rik|AU019746|C77538|D13Ertd372e|Da41|Dsk2|Plic-1|Plic1|Xdrp1	ubiquilin 1	protein-coding
chr3-3235	chr3	103278843	103280902	+	95.6	2059	5' UTR (NM_001079830, exon 1 of 19)	5' UTR (NM_001079830, exon 1 of 19)	579	NM_053170	94093	Mm.195036	NM_053170	ENSMUSG00000033014	Trim33	8030451N04Rik|AI413936|Ecto|Tif1g	tripartite motif-containing 33	protein-coding
chr3-4964	chr3	75555742	75558343	+	95.6	2601	promoter-TSS (NM_019745)	promoter-TSS (NM_019745)	-190	NM_019745	56426	Mm.316473	NM_019745	ENSMUSG00000027835	Pdcd10	2410003B13Rik|Ccm3|Tfa15|Tfar15	programmed cell death 10	protein-coding
chr1-8714	chr1	171328016	171330936	+	95.6	2920	5' UTR (NM_001128609, exon 1 of 6)	5' UTR (NM_001128609, exon 1 of 6)	331	NM_011615	21945	Mm.270139	NM_011615	ENSMUSG00000013973	Dedd	CASP8IP1|DEFT|Dedpro1|FLDED1|KE05	death effector domain-containing	protein-coding
chr14-2195	chr14	21499038	21501865	+	95.6	2827	intron (NM_017479, intron 1 of 16)	CpG	666	NM_017479	54169	Mm.248967	NM_017479	ENSMUSG00000021767	Kat6b	AI507552|B130044K16Rik|MYST-4|Morf|Myst4|mKIAA0383|qkf|querkopf	K(lysine) acetyltransferase 6B	protein-coding
chr11-15699	chr11	114064233	114067513	+	95.6	3280	promoter-TSS (NM_172800)	promoter-TSS (NM_172800)	78	NM_172800	237979	Mm.130504	NM_172800	ENSMUSG00000041592	Sdk2	4632412F08Rik|5330435L01Rik|Sdk-2|mKIAA1514	sidekick homolog 2 (chicken)	protein-coding
chr11-8126	chr11	98326824	98329588	+	95.6	2764	exon (NM_010895, exon 2 of 2)	exon (NM_010895, exon 2 of 2)	1439	NM_010895	18013	Mm.4814	NM_010895	ENSMUSG00000038255	Neurod2	Ndrf|bHLHa1	neurogenic differentiation 2	protein-coding
chr10-3522	chr10	7680307	7682303	+	95.6	1996	promoter-TSS (NR_033219)	promoter-TSS (NR_033219)	96	NM_010690	16798	Mm.34083	NM_010690	ENSMUSG00000040021	Lats1	AW208599	large tumor suppressor	protein-coding
chr11-6660	chr11	60726200	60729460	+	95.6	3260	promoter-TSS (NM_022009)	promoter-TSS (NM_022009)	-568	NM_001009927	237781	Mm.339760	NM_001009927	ENSMUSG00000018599	Mief2	AI482195|Gm11|Smcr7	mitochondrial elongation factor 2	protein-coding
chr15-5461	chr15	79802567	79805422	+	95.6	2855	exon (NM_030689, exon 1 of 5)	exon (NM_030689, exon 1 of 5)	715	NM_030689	73340	Mm.38438	NM_030689	ENSMUSG00000022421	Nptxr	1200009K17Rik|1700036C17Rik|5730406O18Rik|AI452369|AI785356|D15Bwg0580e|NPR|Npcd	neuronal pentraxin receptor	protein-coding
chr13-1166	chr13	49146465	49148340	+	95.2	1875	intron (NM_001290311, intron 1 of 28)	CpG-3837	926	NM_001290311	75607	Mm.342723	NM_029361	ENSMUSG00000037989	Wnk2	1810073P09Rik|AW122246|ESTM15|X83337|mKIAA1760	WNK lysine deficient protein kinase 2	protein-coding
chr3-6365	chr3	105957880	105960489	+	95.2	2609	promoter-TSS (NM_027432)	promoter-TSS (NM_027432)	-314	NM_027432	70465	Mm.5110	NM_027432	ENSMUSG00000000561	Wdr77	2610003I18Rik|2610312E17Rik|C79984|p44/MEP50	WD repeat domain 77	protein-coding
chr14-1658	chr14	79768302	79771113	+	95.2	2811	exon (NM_021543, exon 1 of 3)	exon (NM_021543, exon 1 of 3)	1605	NM_021543	18530	Mm.390715	NM_021543	ENSMUSG00000036422	Pcdh8	1700080P15Rik|Papc	protocadherin 8	protein-coding
chr7-3060	chr7	16309254	16312567	+	95.2	3313	intron (NM_133234, intron 1 of 3)	intron (NM_133234, intron 1 of 3)	1327	NM_133234	170770	Mm.7660	NM_133234	ENSMUSG00000002083	Bbc3	PUMA|PUMA/JFY1	BCL2 binding component 3	protein-coding
chr2-5378	chr2	26351048	26353628	+	95.2	2580	promoter-TSS (NM_026828)	promoter-TSS (NM_026828)	-228	NM_001139503	52838	Mm.31239	NM_026828	ENSMUSG00000075467	Dnlz	1110034G11Rik|D2Bwg1335e|HEP1	DNL-type zinc finger	protein-coding
chr6-5048	chr6	117905997	117908955	+	95.2	2958	promoter-TSS (NM_001166429)	intron (NM_133834, intron 1 of 3)	-328	NM_001166428	98758	Mm.422979	NM_133834	ENSMUSG00000042079	Hnrnpf	4833420I20Rik|AA407306|Hnrpf	heterogeneous nuclear ribonucleoprotein F	protein-coding
chr17-5579	chr17	34897550	34899995	+	95.2	2445	promoter-TSS (NM_145830)	promoter-TSS (NM_145830)	-202	NM_001286573	110147	Mm.35345	NM_145830	ENSMUSG00000013787	Ehmt2	Bat8|D17Ertd710e|G9a|KMT1C|NG36	euchromatic histone lysine N-methyltransferase 2	protein-coding
chr11-7740	chr11	70018043	70021831	+	95.2	3788	intron (NM_001109752, intron 1 of 19)	intron (NM_001109752, intron 1 of 19)	1332	NM_001109752	13385	Mm.27256	NM_007864	ENSMUSG00000020886	Dlg4	Dlgh4|PSD-95|PSD95|SAP90|SAP90A	discs, large homolog 4 (Drosophila)	protein-coding
chr17-1800	chr17	65884068	65886597	+	95.2	2529	promoter-TSS (NM_001198949)	promoter-TSS (NM_001198949)	-409	NM_001198949	19765	Mm.17009	NM_009067	ENSMUSG00000024096	Ralbp1	RLIP76|Rip1	ralA binding protein 1	protein-coding
chr9-3937	chr9	51764573	51767568	+	95.2	2995	intron (NM_175535, intron 1 of 14)	CpG	718	NM_175535	244867	Mm.400352	NM_175535	ENSMUSG00000053199	Arhgap20	6530403F17Rik|A530023E23Rik|mKIAA1391	Rho GTPase activating protein 20	protein-coding
chr8-8447	chr8	94010715	94013244	+	95.2	2529	intron (NM_011787, intron 1 of 13)	CpG	661	NM_011787	23802	Mm.34641	NM_011787	ENSMUSG00000031751	Amfr	gp78	autocrine motility factor receptor	protein-coding
chr12-2851	chr12	80258733	80261120	+	95.2	2387	intron (NM_134156, intron 1 of 20)	CpG	445	NM_134156	109711	Mm.253564	NM_134156	ENSMUSG00000015143	Actn1	3110023F10Rik|Actn1a	actinin, alpha 1	protein-coding
chr7-5539	chr7	79464661	79467271	+	95.2	2610	intron (NM_017462, intron 1 of 22)	CpG	307	NM_017462	18975	Mm.3616	NM_017462	ENSMUSG00000039176	Polg	AA409516|PolgA	polymerase (DNA directed), gamma	protein-coding
chr8-2765	chr8	26118267	26120273	+	95.2	2006	promoter-TSS (NM_207659)	promoter-TSS (NM_207659)	-46	NM_207659	320191	Mm.334464	NM_207659	ENSMUSG00000037234	Hook3	5830454D03Rik|AI317159|E330005F07Rik	hook homolog 3 (Drosophila)	protein-coding
chr4-8434	chr4	43577427	43580241	+	95.2	2814	promoter-TSS (NM_172866)	promoter-TSS (NM_172866)	30	NM_172692	230101	Mm.229444	NM_172692	ENSMUSG00000028467	Gba2	F630034E04	glucosidase beta 2	protein-coding
chr9-9580	chr9	118924904	118928450	+	95.2	3546	5' UTR (NM_133710, exon 1 of 8)	5' UTR (NM_133710, exon 1 of 8)	141	NM_133710	69274	Mm.439928	NM_133710	ENSMUSG00000047409	Ctdspl	2810418J22Rik|AI426263|HYA22|SCP3	CTD (carboxy-terminal domain, RNA polymerase II, polypeptide A) small phosphatase-like	protein-coding
chr15-5941	chr15	64919879	64922791	+	94.8	2912	5' UTR (NM_009623, exon 1 of 18)	5' UTR (NM_009623, exon 1 of 18)	961	NM_009623	11514	Mm.1425	NM_009623	ENSMUSG00000022376	Adcy8	AC8|AW060868	adenylate cyclase 8	protein-coding
chr6-3849	chr6	38532882	38536015	+	94.8	3133	promoter-TSS (NM_025363)	promoter-TSS (NM_025363)	-413	NM_025363	66117	Mm.158971	NM_025363	ENSMUSG00000019689	1110001J03Rik	Fmc1	RIKEN cDNA 1110001J03 gene	protein-coding
chr12-5761	chr12	24830126	24832714	+	94.8	2588	promoter-TSS (NM_001083341)	promoter-TSS (NM_001083341)	-179	NM_026037	67216	Mm.167671	NM_026037	ENSMUSG00000020646	Mboat2	2810049G06Rik|AU022889|AW547221|LPCAT4|Moact2|Oact2	membrane bound O-acyltransferase domain containing 2	protein-coding
chr7-7204	chr7	29517219	29519507	+	94.8	2288	Intergenic	CpG	-12903	NM_001081028	74206	Mm.447042	NM_001081028	ENSMUSG00000030583	Sipa1l3	2610511M17Rik	signal-induced proliferation-associated 1 like 3	protein-coding
chr15-1519	chr15	58075334	58077337	+	94.8	2003	5' UTR (NM_009572, exon 1 of 4)	5' UTR (NM_009572, exon 1 of 4)	173	NM_001042438	22770	Mm.244931	NM_009572	ENSMUSG00000022361	Zhx1	-	zinc fingers and homeoboxes 1	protein-coding
chr9-6350	chr9	120303017	120305322	+	94.8	2305	promoter-TSS (NM_144557)	promoter-TSS (NM_144557)	96	NM_144557	245049	Mm.100936	NM_144557	ENSMUSG00000041794	Myrip	A230081N12Rik|Slac2-c|Slac2c	myosin VIIA and Rab interacting protein	protein-coding
chr15-1867	chr15	78913804	78916807	+	94.8	3003	intron (NM_020271, intron 1 of 1)	intron (NM_020271, intron 1 of 1)	1386	NM_020271	57028	Mm.263169	NM_020271	ENSMUSG00000068221	Pdxp	1600027H05Rik|AB041662|PLPP	pyridoxal (pyridoxine, vitamin B6) phosphatase	protein-coding
chr14-5693	chr14	46882060	46885564	+	94.8	3504	intron (NM_028966, intron 1 of 11)	CpG	847	NM_001037221	74480	Mm.214454	NM_028966	ENSMUSG00000021838	Samd4	1700024G08Rik|1700111L17Rik|4933436G17Rik|Samd4a|Smaug|Smaug1	sterile alpha motif domain containing 4	protein-coding
chr3-2243	chr3	89772621	89774628	+	94.8	2007	promoter-TSS (NM_027315)	promoter-TSS (NM_027315)	15	NM_027315	70093	Mm.41438	NM_027315	ENSMUSG00000042572	Ube2q1	1110002C01Rik|2310012M18Rik|AI854014|Gtap|NICE-5|PRO3094|Ube2q	ubiquitin-conjugating enzyme E2Q (putative) 1	protein-coding
chr4-3175	chr4	32238310	32240525	+	94.8	2215	Intergenic	CpG	-178018	NM_001109661	12014	Mm.491223	NM_007521	ENSMUSG00000040270	Bach2	E030004N02Rik	BTB and CNC homology 2	protein-coding
chr3-2005	chr3	157946626	157948504	+	94.8	1878	promoter-TSS (NM_001013806)	promoter-TSS (NM_001013806)	99	NM_001013806	433667	Mm.265806	NM_001013806	ENSMUSG00000039988	Ankrd13c	AI505652|AU022220	ankyrin repeat domain 13c	protein-coding
chr10-5914	chr10	7589155	7592064	+	94.8	2909	exon (NM_172784, exon 1 of 7)	exon (NM_172784, exon 1 of 7)	809	NM_172784	237253	Mm.206759	NM_172784	ENSMUSG00000019796	Lrp11	1700034J19Rik|6330533B21|9830160H19Rik	low density lipoprotein receptor-related protein 11	protein-coding
chr9-8478	chr9	42121121	42124697	+	94.8	3576	intron (NM_011436, intron 1 of 47)	intron (NM_011436, intron 1 of 47)	1380	NM_011436	20660	Mm.121920	NM_011436		Sorl1	2900010L19Rik|AI596264|AW261561|LR11|SorLA|gp250|mSorLA	sortilin-related receptor, LDLR class A repeats-containing	protein-coding
chr16-1467	chr16	20715733	20718503	+	94.8	2770	promoter-TSS (NM_009900)	promoter-TSS (NM_009900)	-482	NM_009900	12724	Mm.177761	NM_009900	ENSMUSG00000022843	Clcn2	AL118368|ClC-2|Clc2|nmf240	chloride channel 2	protein-coding
chr2-5467	chr2	129800184	129802113	+	94.8	1929	non-coding (NR_029452, exon 1 of 1)	non-coding (NR_029452, exon 1 of 1)	311	NR_029452	654409	Mm.305555	NR_029452		4932416H05Rik	-	RIKEN cDNA 4932416H05 gene	ncRNA
chr2-6892	chr2	49450658	49453099	+	94.5	2441	exon (NM_172663, exon 1 of 14)	exon (NM_172663, exon 1 of 14)	392	NM_172663	227867	Mm.29167	NM_172663	ENSMUSG00000069495	Epc2	5830499L14|D2Ertd694e	enhancer of polycomb homolog 2 (Drosophila)	protein-coding
chr17-4677	chr17	48408379	48410938	+	94.5	2559	promoter-TSS (NM_207219)	promoter-TSS (NM_207219)	162	NM_001110832	18044	Mm.4929	NM_010913	ENSMUSG00000023994	Nfya	AA407810|Cbf-b|SEZ-10|SEZ10	nuclear transcription factor-Y alpha	protein-coding
chr4-3918	chr4	119538813	119541090	+	94.5	2277	intron (NM_172699, intron 1 of 12)	CpG	290	NM_172699	230700	Mm.259227	NM_172699	ENSMUSG00000032998	Foxj3	C330039G02Rik|Fhd6	forkhead box J3	protein-coding
chr2-7686	chr2	68470647	68472678	+	94.5	2031	exon (NM_016866, exon 1 of 18)	exon (NM_016866, exon 1 of 18)	319	NM_016866	53416	Mm.198414	NM_016866	ENSMUSG00000027030	Stk39	AW227544|AW556857|DCHT|RF005|Rnl5|SPAK	serine/threonine kinase 39	protein-coding
chr15-1468	chr15	85580412	85583100	+	94.5	2688	promoter-TSS (NM_009528)	promoter-TSS (NM_009528)	65	NM_009528	22422	Mm.306946	NM_009528	ENSMUSG00000022382	Wnt7b	Wnt-7b	wingless-type MMTV integration site family, member 7B	protein-coding
chr11-9253	chr11	32641554	32644477	+	94.5	2923	intron (NM_001271349, intron 1 of 11)	CpG	460	NM_134015	103583	Mm.28017	NM_134015	ENSMUSG00000020271	Fbxw11	2310065A07Rik|AA536858|BTRC2|BTRCP2|Fbxw1b|HOS	F-box and WD-40 domain protein 11	protein-coding
chr5-8584	chr5	124528499	124531460	+	94.5	2961	intron (NM_021430, intron 1 of 6)	intron (NM_021430, intron 1 of 6)	1412	NM_021430	75695	Mm.41180	NM_021430	ENSMUSG00000029392	Rilpl1	2900002H16Rik|6330559I19Rik|GOSPEL	Rab interacting lysosomal protein-like 1	protein-coding
chr8-4095	chr8	83972026	83974263	+	94.5	2237	5' UTR (NM_008854, exon 1 of 10)	5' UTR (NM_008854, exon 1 of 10)	166	NM_008854	18747	Mm.19111	NM_008854	ENSMUSG00000005469	Prkaca	PKCD|Pkaca	protein kinase, cAMP dependent, catalytic, alpha	protein-coding
chr11-7695	chr11	53477928	53480507	+	94.5	2579	exon (NM_183173, exon 1 of 1)	exon (NM_183173, exon 1 of 1)	978	NM_183173	237761	Mm.145208	NM_183173	ENSMUSG00000044352	Sowaha	A830006N08Rik|Ankrd43	sosondowah ankyrin repeat domain family member A	protein-coding
chr13-4172	chr13	92610221	92612778	+	94.5	2557	intron (NM_172588, intron 1 of 11)	CpG	361	NM_172588	218442	Mm.297970	NM_172588	ENSMUSG00000021703	Serinc5	A130038L21Rik|AIGP3|C86123|TPO1	serine incorporator 5	protein-coding
chr14-1900	chr14	54875904	54877738	+	94.5	1834	intron (NM_001167908, intron 1 of 1)	CpG	717	NM_001167908	105651	Mm.297365	NM_001167908	ENSMUSG00000072494	Ppp1r3e	A630071A11Rik|AW049239|Gm1211	protein phosphatase 1, regulatory (inhibitor) subunit 3E	protein-coding
chr9-3215	chr9	119339548	119342641	+	94.5	3093	promoter-TSS (NM_130864)	promoter-TSS (NM_130864)	-200	NM_130864	113868	Mm.205266	NM_130864	ENSMUSG00000036138	Acaa1a	Acaa|Acaa1|D9Ertd25e|PTL	acetyl-Coenzyme A acyltransferase 1A	protein-coding
chr10-3666	chr10	28074147	28076973	+	94.5	2826	intron (NM_008983, intron 1 of 31)	intron (NM_008983, intron 1 of 31)	740	NM_008983	19272	Mm.332303	NM_008983	ENSMUSG00000019889	Ptprk	AI853699|PTPk|RPTPkappa	protein tyrosine phosphatase, receptor type, K	protein-coding
chr13-1983	chr13	117024005	117026108	+	94.5	2103	intron (NM_001081009, intron 2 of 26)	CpG	460	NM_001081009	52552	Mm.274466	NM_027272	ENSMUSG00000021725	Parp8	2810430O08Rik|ARTD16|D13Ertd275e	poly (ADP-ribose) polymerase family, member 8	protein-coding
chr4-5440	chr4	148158415	148161567	+	94.1	3152	promoter-TSS (NM_001161851)	promoter-TSS (NM_001161851)	103	NM_173401	230903	Mm.220327	NM_173401	ENSMUSG00000029001	Fbxo44	5730411K09|AV001623|FBG3|FBX30|Fbx6a|Fbxo6a	F-box protein 44	protein-coding
chr3-2719	chr3	40949037	40951331	+	94.1	2294	promoter-TSS (NM_001040399)	promoter-TSS (NM_001040399)	-447	NM_001040399	214048	Mm.46782	NM_027663	ENSMUSG00000037814	Larp1b	1700108L22Rik|4933421B21Rik|AA690246|Larp2	La ribonucleoprotein domain family, member 1B	protein-coding
chr6-7808	chr6	24662898	24665173	+	94.1	2275	intron (NM_028459, intron 1 of 10)	intron (NM_028459, intron 1 of 10)	960	NM_028459	73178	Mm.1574	NM_028459	ENSMUSG00000029684	Wasl	2900021I12Rik|3110031I02Rik|N-WASP	Wiskott-Aldrich syndrome-like (human)	protein-coding
chr13-3714	chr13	6646802	6649535	+	94.1	2733	intron (NM_001291071, intron 1 of 21)	intron (NM_001291071, intron 1 of 21)	603	NM_001291071	56421	Mm.273874	NM_019703	ENSMUSG00000021196	Pfkp	1200015H23Rik|9330125N24Rik|ATP-PFK|PFK-C|PFK-P	phosphofructokinase, platelet	protein-coding
chr11-11700	chr11	102405848	102409036	+	94.1	3188	promoter-TSS (NM_026542)	promoter-TSS (NM_026542)	75	NM_026542	68066	Mm.44226	NM_026542	ENSMUSG00000018677	Slc25a39	3010027G13Rik|D11Ertd333e	solute carrier family 25, member 39	protein-coding
chr12-3830	chr12	102877086	102879003	+	94.1	1917	intron (NM_172806, intron 1 of 11)	CpG	362	NM_172806	238386	Mm.63456	NM_172806	ENSMUSG00000041702	Btbd7	5730507E09Rik|8030448M07|E130118E17Rik|FUP1|mKIAA1525	BTB (POZ) domain containing 7	protein-coding
chr9-7573	chr9	43103381	43106696	+	94.1	3315	intron (NM_027144, intron 1 of 40)	intron (NM_027144, intron 1 of 40)	680	NM_027144	69632	Mm.275266	NM_027144	ENSMUSG00000059495	Arhgef12	2310014B11Rik|AU019857|Larg|mKIAA0382	Rho guanine nucleotide exchange factor (GEF) 12	protein-coding
chr6-4350	chr6	107529546	107532209	+	94.1	2663	intron (NM_008516, intron 1 of 1)	intron (NM_008516, intron 1 of 1)	1151	NM_008516	16979	Mm.428543	NM_008516	ENSMUSG00000034648	Lrrn1	2810047E21Rik|NLRR-1	leucine rich repeat protein 1, neuronal	protein-coding
chr5-9507	chr5	135186231	135188826	+	94.1	2595	5' UTR (NM_011714, exon 1 of 19)	5' UTR (NM_011714, exon 1 of 19)	205	NM_011714	22385	Mm.40331	NM_011714	ENSMUSG00000002748	Baz1b	C87820|WSTF|Wbscr9	bromodomain adjacent to zinc finger domain, 1B	protein-coding
chr7-5934	chr7	35584425	35587160	+	94.1	2735	promoter-TSS (NM_145633)	promoter-TSS (NM_145633)	-210	NM_145840	243923	Mm.222680	NM_145840	ENSMUSG00000056043	Rgs9bp	R9AP|Rgs9-1bp	regulator of G-protein signalling 9 binding protein	protein-coding
chr18-4873	chr18	46522501	46526047	+	94.1	3546	exon (NM_173423, exon 2 of 3)	exon (NM_173423, exon 2 of 3)	1697	NM_173423	240263	Mm.38249	NM_173423		Fem1c	2610312A07Rik|3632443A22Rik|AI646567	fem-1 homolog c (C.elegans)	protein-coding
chr1-1554	chr1	167283697	167285633	+	94.1	1936	intron (NM_030724, intron 1 of 6)	CpG	462	NM_030724	80914	Mm.280895	NM_030724	ENSMUSG00000026558	Uck2	AA407809|AI481316|AU018180|AU020720|TSA903|UK|UMK|Umpk	uridine-cytidine kinase 2	protein-coding
chr8-7249	chr8	15009759	15012321	+	94.1	2562	promoter-TSS (NM_029116)	promoter-TSS (NM_029116)	15	NM_029116	74901	Mm.46675	NM_029116	ENSMUSG00000055675	Kbtbd11	2900016B01Rik|4930465M17Rik|mKIAA0711	kelch repeat and BTB (POZ) domain containing 11	protein-coding
chr5-7448	chr5	28070414	28073825	+	94.1	3411	intron (NM_153526, intron 1 of 4)	intron (NM_153526, intron 1 of 4)	707	NM_153526	231070	Mm.30221	NM_153526	ENSMUSG00000045294	Insig1	1810013C12Rik|Insig-1	insulin induced gene 1	protein-coding
chr6-4458	chr6	55451577	55454916	+	93.8	3339	intron (NM_007407, intron 1 of 16)	intron (NM_007407, intron 1 of 16)	1268	NM_001025372	11517	Mm.44245	NM_007407	ENSMUSG00000029778	Adcyap1r1	2900024I10Rik|AI846590|PAC1|PAC1R|PACAP1-R	adenylate cyclase activating polypeptide 1 receptor 1	protein-coding
chr12-4067	chr12	59218129	59220044	+	93.8	1915	exon (NM_001033156, exon 1 of 4)	exon (NM_001033156, exon 1 of 4)	397	NM_001033156	70611	Mm.311026	NM_001033156	ENSMUSG00000035329	Fbxo33	5730501N20Rik|AI642135	F-box protein 33	protein-coding
chr3-6351	chr3	100683552	100686208	+	93.8	2656	5' UTR (NM_010763, exon 1 of 13)	5' UTR (NM_010763, exon 1 of 13)	593	NM_010763	17156	Mm.271617	NM_010763	ENSMUSG00000008763	Man1a2	AI428775|AI528764|AI854422|Man1b|PCR2	mannosidase, alpha, class 1A, member 2	protein-coding
chr14-2643	chr14	26667965	26670619	+	93.8	2654	TTS (NR_106132)	TTS (NR_106132)	316	NR_106132	102465773		NR_106132		Mir7672	mmu-mir-7672	microRNA mir-7672	ncRNA
chr4-8686	chr4	139191780	139194333	+	93.8	2553	intron (NM_009798, intron 1 of 8)	CpG	157	NM_009798	12345	Mm.2945	NM_009798	ENSMUSG00000028745	Capzb	1700120C01Rik|AI325129|CPB1|CPB2|CPbeat2|CPbeta1|CPbeta2|Cappb1	capping protein (actin filament) muscle Z-line, beta	protein-coding
chr1-7026	chr1	136344683	136346793	+	93.8	2110	5' UTR (NM_001081360, exon 1 of 19)	5' UTR (NM_001081360, exon 1 of 19)	366	NM_001081360	67886	Mm.144143	NM_001081360	ENSMUSG00000041570	Camsap2	1600013L13Rik|4930541M15Rik|Camsap1l1|mKIAA1078	calmodulin regulated spectrin-associated protein family, member 2	protein-coding
chr1-9922	chr1	30948414	30950591	+	93.8	2177	intron (NR_002688, intron 1 of 6)	CpG	208	NR_002688	433406	Mm.389003	NR_002688		Gm13363	OTTMUSG00000011595	predicted gene 13363	pseudo
chr10-2578	chr10	90828989	90832561	+	93.8	3572	intron (NM_181398, intron 3 of 9)	intron (NM_181398, intron 3 of 9)	251968	NM_001282947	11783	Mm.220289	NM_009684	ENSMUSG00000019979	Apaf1	6230400I06Rik|Apaf-1|Apaf1l|fog|mKIAA0413	apoptotic peptidase activating factor 1	protein-coding
chr5-9282	chr5	88886185	88888507	+	93.8	2322	promoter-TSS (NM_001136260)	promoter-TSS (NM_001136260)	86	NM_001136260	54403	Mm.41044	NM_018760	ENSMUSG00000060961	Slc4a4	AI835705|NBC|NBC1	solute carrier family 4 (anion exchanger), member 4	protein-coding
chr3-8111	chr3	142880283	142882742	+	93.8	2459	intron (NM_178654, intron 1 of 21)	CpG	492	NM_178654	109333	Mm.244236	NM_178654	ENSMUSG00000004591	Pkn2	6030436C20Rik|AI507382|PRK2|Prkcl2|Stk7	protein kinase N2	protein-coding
chr11-10420	chr11	44518184	44521216	+	93.8	3032	intron (NM_001166553, intron 1 of 5)	intron (NM_001166553, intron 1 of 5)	323	NM_001166553	74315	Mm.156771	NM_028862	ENSMUSG00000019189	Rnf145	3732413I11Rik|TMRF1	ring finger protein 145	protein-coding
chr2-7871	chr2	181153653	181157588	+	93.8	3935	intron (NM_007906, intron 1 of 7)	intron (NM_007906, intron 1 of 7)	1395	NM_007906	13628	Mm.2645	NM_007906	ENSMUSG00000016349	Eef1a2	Eef1a|S1|wasted|wst	eukaryotic translation elongation factor 1 alpha 2	protein-coding
chr19-4398	chr19	29521361	29523758	+	93.8	2397	promoter-TSS (NR_015567)	promoter-TSS (NR_015567)	277	NM_001081319	226089	Mm.353838	NM_177641	ENSMUSG00000038658	Ric1	C030046E11Rik|C130057E09Rik|Kiaa1432	RAB6A GEF complex partner 1	protein-coding
chr7-2712	chr7	45365820	45368329	+	93.8	2509	promoter-TSS (NR_027802)	promoter-TSS (NR_027802)	-55	NM_029741	76787	Mm.277235	NM_029741	ENSMUSG00000003863	Ppfia3	2410127E16Rik	protein tyrosine phosphatase, receptor type, f polypeptide (PTPRF), interacting protein (liprin), alpha 3	protein-coding
chr17-4040	chr17	29031633	29034358	+	93.8	2725	intron (NR_036613, intron 1 of 6)	intron (NR_036613, intron 1 of 6)	335	NM_013663	20383	Mm.6787	NM_013663	ENSMUSG00000071172	Srsf3	AL024116|Sfrs3|X16	serine/arginine-rich splicing factor 3	protein-coding
chr10-4421	chr10	67547717	67550144	+	93.8	2427	promoter-TSS (NM_001005419)	promoter-TSS (NM_001005419)	25	NM_001005419	211488	Mm.297250	NM_001005419	ENSMUSG00000057134	Ado	Gm237	2-aminoethanethiol (cysteamine) dioxygenase	protein-coding
chr2-11812	chr2	35199185	35201429	+	93.8	2244	intron (NM_026697, intron 1 of 7)	CpG	813	NM_026697	68365	Mm.198264	NM_026697	ENSMUSG00000026878	Rab14	0610030G24Rik|2810475J17Rik|A830021G03Rik|AI314285|AI649155|D030017L14Rik	RAB14, member RAS oncogene family	protein-coding
chr9-3911	chr9	37488417	37490545	+	93.8	2128	exon (NM_146222, exon 1 of 4)	exon (NM_146222, exon 1 of 4)	160	NM_146222	235184	Mm.127892	NM_146222	ENSMUSG00000042138	Msantd2	2810450G17Rik|9530092B10Rik	Myb/SANT-like DNA-binding domain containing 2	protein-coding
chr12-3969	chr12	85598357	85600529	+	93.8	2172	promoter-TSS (NM_001205053)	promoter-TSS (NM_001205053)	27	NM_030887	81703	Mm.103560	NM_030887	ENSMUSG00000034271	Jdp2	Jundm2|Jundp2|TIF	Jun dimerization protein 2	protein-coding
chr7-4302	chr7	89403261	89405477	+	93.4	2216	promoter-TSS (NM_008055)	promoter-TSS (NM_008055)	3	NM_008055	14366	Mm.86755	NM_008055	ENSMUSG00000049791	Fzd4	Fz4	frizzled homolog 4 (Drosophila)	protein-coding
chr4-9233	chr4	152008005	152010427	+	93.4	2422	exon (NM_001033352, exon 1 of 4)	exon (NM_001033352, exon 1 of 4)	325	NM_001033352	242785	Mm.22306	NM_001033352	ENSMUSG00000073700	Klhl21	1810045K06Rik|D330008A20|mKIAA0469	kelch-like 21	protein-coding
chr5-4826	chr5	24451724	24454116	+	93.4	2392	intron (NM_139153, intron 1 of 17)	intron (NM_139153, intron 1 of 17)	743	NM_001256431	213990	Mm.250703	NM_139153	ENSMUSG00000023353	Agap3	AGAP-3|AV028425|Centg3|Crag|Crag.|MRIP-1|cnt-g3	ArfGAP with GTPase domain, ankyrin repeat and PH domain 3	protein-coding
chr8-2462	chr8	71462761	71465667	+	93.4	2906	promoter-TSS (NM_053162)	promoter-TSS (NM_053162)	-557	NM_022419	64296	Mm.276383	NM_022419	ENSMUSG00000007950	Abhd8	0910001L24Rik|AB030191	abhydrolase domain containing 8	protein-coding
chr1-2813	chr1	64531876	64534519	+	93.4	2643	intron (NM_001037726, intron 1 of 6)	CpG	393	NM_001037726	12912	Mm.422634	NM_009952	ENSMUSG00000025958	Creb1	2310001E10Rik|3526402H21Rik|AV083133|Creb|Creb-1	cAMP responsive element binding protein 1	protein-coding
chr2-7047	chr2	164878425	164880649	+	93.4	2224	intron (NM_146129, intron 1 of 16)	CpG	169	NM_146129	228866	Mm.241134	NM_146129		Pcif1	2310022K11Rik|C20orf67|F730014I05Rik	PDX1 C-terminal inhibiting factor 1	protein-coding
chr3-7691	chr3	54734000	54736222	+	93.4	2222	promoter-TSS (NM_025442)	promoter-TSS (NM_025442)	253	NM_027148	69639	Mm.29253	NM_027148	ENSMUSG00000027752	Exosc8	2310032N20Rik|CIP3|mKIAA4013	exosome component 8	protein-coding
chr8-4082	chr8	72547150	72549489	+	93.4	2339	promoter-TSS (NM_027485)	promoter-TSS (NM_027485)	-9	NM_027485	70625	Mm.235885	NM_027485	ENSMUSG00000045248	Med26	5730493L18Rik|AI414941|AW495270|Crsp7	mediator complex subunit 26	protein-coding
chr4-5413	chr4	136310087	136312127	+	93.4	2040	intron (NM_001277122, intron 1 of 9)	CpG	165	NM_001277121	74326	Mm.31051	NM_028871	ENSMUSG00000066037	Hnrnpr	2610003J05Rik|2610528B01Rik|Hnrpr	heterogeneous nuclear ribonucleoprotein R	protein-coding
chr8-1566	chr8	35587670	35589739	+	93.4	2069	exon (NM_001081279, exon 1 of 3)	exon (NM_001081279, exon 1 of 3)	316	NR_040376	100504714	Mm.381744	NR_040376	ENSMUSG00000097357	Gm16793	-	predicted gene, 16793	ncRNA
chr2-7462	chr2	103795918	103798433	+	93.4	2515	promoter-TSS (NM_001111290)	promoter-TSS (NM_001111290)	-97	NM_001111290	53872	Mm.427589	NM_016739	ENSMUSG00000027184	Caprin1	AL022980|Caprin-1|Gpiap|Gpiap1|Mmgpip137|P137|rng105	cell cycle associated protein 1	protein-coding
chr3-6573	chr3	88214160	88217833	+	93.4	3673	TTS (NR_037276)	TTS (NR_037276)	398	NR_029817	387133		NR_029817		Mir9-1	Mirn9|Mirn9-1|mmu-mir-9-1	microRNA 9-1	ncRNA
chr4-6124	chr4	40267590	40270102	+	93.4	2512	promoter-TSS (NR_045265)	promoter-TSS (NR_045265)	-733	NR_045265	100504309	Mm.392019	NR_045265		Toporsos	2010003O02Rik	topoisomerase I binding, arginine/serine-rich, opposite strand	ncRNA
chr9-6221	chr9	57939435	57941875	+	93.4	2440	intron (NM_011352, intron 1 of 13)	CpG	520	NM_011352	20361	Mm.335187	NM_011352	ENSMUSG00000038264	Sema7a	2900057C09Rik|CDw108|H-Sema-L|M-Sema-L|Semal	sema domain, immunoglobulin domain (Ig), and GPI membrane anchor, (semaphorin) 7A	protein-coding
chr18-4160	chr18	21000878	21002960	+	93.4	2082	intron (NM_207623, intron 1 of 7)	CpG	578	NM_207623	56515	Mm.253542	NM_019706	ENSMUSG00000024317	Rnf138	2410015A17Rik|2810480D20Rik|STRIN|Trif|Trif-d	ring finger protein 138	protein-coding
chr1-2729	chr1	105989653	105991878	+	93.4	2225	5' UTR (NM_001122676, exon 1 of 14)	5' UTR (NM_001122676, exon 1 of 14)	359	NM_001122676	227449	Mm.210188	NM_001122675	ENSMUSG00000038866	Zcchc2	9930114B20Rik|AW212015	zinc finger, CCHC domain containing 2	protein-coding
chr8-5465	chr8	3515075	3517786	+	93.4	2711	intron (NM_015801, intron 1 of 33)	intron (NM_015801, intron 1 of 33)	1046	NM_001122818	50767	Mm.23085	NM_015801	ENSMUSG00000004565	Pnpla6	AI661849|MSws|Nte	patatin-like phospholipase domain containing 6	protein-coding
chr2-10317	chr2	156720228	156722786	+	93	2558	promoter-TSS (NR_040505)	promoter-TSS (NR_040505)	228	NM_001042487	228836	Mm.22094	NM_146128	ENSMUSG00000061689	Dlgap4	AI225853|BC024558|DAP-4|DAP4|SAPAP-4|Sapap4|WBP16	discs, large homolog-associated protein 4 (Drosophila)	protein-coding
chr19-615	chr19	36918236	36919673	+	93	1437	exon (NM_028263, exon 2 of 2)	exon (NM_028263, exon 2 of 2)	645	NM_028263	72514	Mm.41674	NM_028263	ENSMUSG00000047632	Fgfbp3	2610306H15Rik|Fgf-bp3	fibroblast growth factor binding protein 3	protein-coding
chr11-10397	chr11	29171721	29174148	+	93	2427	promoter-TSS (NM_134034)	promoter-TSS (NM_134034)	27	NM_134034	104570	Mm.276386	NM_134034	ENSMUSG00000020463	Smek2	AW011752|AW557776|mKIAA1387	SMEK homolog 2, suppressor of mek1 (Dictyostelium)	protein-coding
chr11-7857	chr11	104230736	104233407	+	93	2671	intron (NM_010838, intron 1 of 9)	CpG	635	NM_001038609	17762	Mm.1287	NM_010838	ENSMUSG00000018411	Mapt	AI413597|AW045860|Mtapt|Tau	microtubule-associated protein tau	protein-coding
chr5-7254	chr5	105699272	105701307	+	93	2035	promoter-TSS (NM_178701)	promoter-TSS (NM_178701)	320	NM_001122768	231549	Mm.23837	NM_178701	ENSMUSG00000046079	Lrrc8d	2810473G09Rik|4930525N13Rik|A930019F03|Lrrc5	leucine rich repeat containing 8D	protein-coding
chr11-9711	chr11	75193137	75195889	+	93	2752	intron (NM_177708, intron 1 of 1)	CpG	520	NM_177708	237847	Mm.82661	NM_177708	ENSMUSG00000045287	Rtn4rl1	Ngr3|Ngrh2|Ngrl2	reticulon 4 receptor-like 1	protein-coding
chr15-3696	chr15	93594142	93596564	+	93	2422	intron (NM_001033217, intron 1 of 7)	CpG	538	NM_001033217	106042	Mm.150314	NM_001033217	ENSMUSG00000036158	Prickle1	1110058P22Rik|AW215793|Prickle|b2b019Clo|mpk1	prickle homolog 1 (Drosophila)	protein-coding
chr11-11000	chr11	76844414	76847420	+	93	3006	intron (NM_007754, intron 1 of 20)	intron (NM_007754, intron 1 of 20)	1091	NM_007754	12874	Mm.276736	NM_007754	ENSMUSG00000020841	Cpd	AA960140|AW322530|D830034L15Rik	carboxypeptidase D	protein-coding
chr8-8090	chr8	4323363	4325823	+	93	2460	promoter-TSS (NR_033527)	promoter-TSS (NR_033527)	507	NM_010485	15568	Mm.119162	NM_010485	ENSMUSG00000040028	Elavl1	2410055N02Rik|HUR|Hua|W91709	ELAV (embryonic lethal, abnormal vision)-like 1 (Hu antigen R)	protein-coding
chr4-10068	chr4	103113563	103115671	+	93	2108	promoter-TSS (NM_001286221)	promoter-TSS (NM_001286221)	227	NM_027696	71148	Mm.288721	NM_027696	ENSMUSG00000028522	Mier1	4933425I22Rik|5830411K19Rik|er1	mesoderm induction early response 1 homolog (Xenopus laevis	protein-coding
chr8-5255	chr8	122474927	122477326	+	93	2399	promoter-TSS (NM_153775)	promoter-TSS (NM_153775)	-17	NM_153775	66965	Mm.482288	NM_153775	ENSMUSG00000049482	Ctu2	2310061F22Rik|C16orf84|Ncs2	cytosolic thiouridylase subunit 2 homolog (S. pombe)	protein-coding
chr1-8171	chr1	84838070	84840365	+	93	2295	promoter-TSS (NM_133975)	promoter-TSS (NM_133975)	87	NM_133975	14897	Mm.209265	NM_133975	ENSMUSG00000026219	Trip12	1110036I07Rik|6720416K24Rik|AA410158|Gtl6|TRIP-12	thyroid hormone receptor interactor 12	protein-coding
chr1-3334	chr1	63113014	63115414	+	93	2400	promoter-TSS (NR_045915)	promoter-TSS (NR_045915)	53	NM_001114609	227195	Mm.74718	NM_001081436	ENSMUSG00000040865	Ino80d	7330405I11|A430093A21Rik|BC010584|OTTMUSG00000002594	INO80 complex subunit D	protein-coding
chr9-6155	chr9	31029467	31031616	+	93	2149	promoter-TSS (NM_001115130)	promoter-TSS (NM_001115130)	-103	NM_172765	235132	Mm.239355	NM_172765	ENSMUSG00000047412	Zbtb44	6030404E16Rik|Btbd15|E230011F09	zinc finger and BTB domain containing 44	protein-coding
chr17-7500	chr17	24167470	24170360	+	93	2890	intron (NM_009729, intron 1 of 2)	GC_rich|Low_complexity|Low_complexity	480	NR_037854	100039636	Mm.30155	NR_037854	ENSMUSG00000080242	Atp6v0c-ps2	Atp6l-ps2|Gm15487	ATPase, H+ transporting, lysosomal V0 subunit C, pseudogene 2	pseudo
chr6-6926	chr6	39418138	39420898	+	93	2760	intron (NM_018810, intron 1 of 7)	intron (NM_018810, intron 1 of 7)	851	NM_018810	54484	Mm.270484	NM_018810	ENSMUSG00000029922	Mkrn1	RFP	makorin, ring finger protein, 1	protein-coding
chr9-4152	chr9	110531753	110533824	+	92.7	2071	intron (NM_001081340, intron 1 of 20)	CpG	191	NM_001081340	235626	Mm.288949	NM_001081340	ENSMUSG00000044791	Setd2	4921524K10Rik|BC031601|KMT3A	SET domain containing 2	protein-coding
chr17-6880	chr17	69381970	69384547	+	92.7	2577	promoter-TSS (NM_009547)	promoter-TSS (NM_009547)	-720	NM_009547	22666	Mm.29434	NM_009547	ENSMUSG00000049672	Zbtb14	ZF5|Zfp161|b2b1982Clo	zinc finger and BTB domain containing 14	protein-coding
chr4-7281	chr4	133495878	133499240	+	92.7	3362	intron (NM_001081156, intron 1 of 1)	intron (NM_001081156, intron 1 of 1)	991	NM_001081156	69539	Mm.151594	NM_001081156	ENSMUSG00000056596	Trnp1	2300002D11Rik|Trnp	TMF1-regulated nuclear protein 1	protein-coding
chr3-3833	chr3	158560067	158562622	+	92.7	2555	5' UTR (NM_001291452, exon 1 of 27)	5' UTR (NM_001291452, exon 1 of 27)	877	NM_001081358	242274	Mm.132162	NM_001081358	ENSMUSG00000028176	Lrrc7	AK122498|densin|mKIAA1365	leucine rich repeat containing 7	protein-coding
chr17-2229	chr17	56583620	56586045	+	92.7	2425	promoter-TSS (NM_001029979)	promoter-TSS (NM_001029979)	-150	NM_001163300	224903	Mm.255066	NM_001163300	ENSMUSG00000071054	Safb	3110021E02Rik|5330423C17Rik|AU018122|D18386|E130307D12|HAP|HET|SAF-B1|SAFB1	scaffold attachment factor B	protein-coding
chr7-514	chr7	46396405	46398415	+	92.7	2010	5' UTR (NM_008421, exon 1 of 2)	5' UTR (NM_008421, exon 1 of 2)	942	NM_001112739	16502	Mm.249386	NM_008421	ENSMUSG00000058975	Kcnc1	C230009H10Rik|KShIIIB|KV4|Kcr2-1|Kv3.1|NGK2|Shaw	potassium voltage gated channel, Shaw-related subfamily, member 1	protein-coding
chr14-3424	chr14	124674539	124677769	+	92.7	3230	intron (NM_207667, intron 1 of 4)	intron (NM_207667, intron 1 of 4)	973	NM_207667	14169	Mm.206362	NM_010201	ENSMUSG00000025551	Fgf14	FHF-4|Fhf4|mFHF-4(1B)	fibroblast growth factor 14	protein-coding
chr8-4632	chr8	57486385	57488653	+	92.7	2268	exon (NM_021788, exon 1 of 4)	exon (NM_021788, exon 1 of 4)	341	NM_021788	60406	Mm.118	NM_021788	ENSMUSG00000031609	Sap30	30kDa	sin3 associated polypeptide	protein-coding
chr5-4599	chr5	124184900	124187923	+	92.7	3023	intron (NM_011256, intron 2 of 24)	intron (NM_011256, intron 2 of 24)	771	NM_001289472	19679	Mm.44261	NM_011256	ENSMUSG00000029406	Pitpnm2	NIR3|RDGBA2|Rdgb2|mKIAA1457	phosphatidylinositol transfer protein, membrane-associated 2	protein-coding
chr8-2941	chr8	85298548	85300834	+	92.7	2286	promoter-TSS (NM_022997)	promoter-TSS (NM_022997)	59	NM_019716	56452	Mm.29709	NM_019716	ENSMUSG00000031697	Orc6	6720420I10Rik|Orc6l	origin recognition complex, subunit 6	protein-coding
chr16-2055	chr16	91646590	91649073	+	92.7	2483	promoter-TSS (NM_178880)	promoter-TSS (NM_178880)	7	NM_019973	20658	Mm.46401	NM_019973	ENSMUSG00000022961	Son	2900011L12Rik|AA409051|AU067731|C81487|mKIAA1019|nrebp	Son DNA binding protein	protein-coding
chr8-3679	chr8	94600820	94602914	+	92.7	2094	promoter-TSS (NM_028221)	promoter-TSS (NM_028221)	-74	NM_026274	67610	Mm.109074	NM_026274	ENSMUSG00000050079	Rspry1	4930470D19Rik|AI608258	ring finger and SPRY domain containing 1	protein-coding
chr16-2354	chr16	76371914	76374369	+	92.7	2455	promoter-TSS (NM_173440)	promoter-TSS (NM_173440)	-92	NM_173440	268903	Mm.74711	NM_173440	ENSMUSG00000048490	Nrip1	6030458L20Rik|8430438I05Rik|9630050P12|AA959574|AW456757|RIP140	nuclear receptor interacting protein 1	protein-coding
chr12-3835	chr12	105683792	105686213	+	92.7	2421	promoter-TSS (NM_178613)	promoter-TSS (NM_178613)	239	NM_029654	76559	Mm.114362	NM_029654	ENSMUSG00000041341	Atg2b	2410024A21Rik|AI047755|AI503411|AW558123|C030004M05Rik|C630028L02Rik|mKIAA4067	autophagy related 2B	protein-coding
chr8-4864	chr8	105604859	105607444	+	92.7	2585	intron (NM_001081241, intron 1 of 21)	intron (NM_001081241, intron 1 of 21)	922	NM_001081241	75687	Mm.41261	NM_001081241	ENSMUSG00000038604	Fam65a	2310066E14Rik|AI837433	family with sequence similarity 65, member A	protein-coding
chr2-4320	chr2	103969228	103971310	+	92.3	2082	promoter-TSS (NM_008505)	promoter-TSS (NM_008505)	-18	NM_008505	16909	Mm.29266	NM_008505	ENSMUSG00000032698	Lmo2	Rbtn-2|Rbtn2|Rhom-2|Ttg2	LIM domain only 2	protein-coding
chr2-9566	chr2	18045768	18048728	+	92.3	2960	exon (NM_028317, exon 1 of 1)	exon (NM_028317, exon 1 of 1)	1201	NM_028317	72668	Mm.102183	NM_028317	ENSMUSG00000054074	Skida1	2810030E01Rik|5730507N06Rik|BB088113	SKI/DACH domain containing 1	protein-coding
chr7-9395	chr7	84150172	84152662	+	92.3	2490	exon (NM_133722, exon 1 of 3)	exon (NM_133722, exon 1 of 3)	476	NM_133722	70178	Mm.23914	NM_133722	ENSMUSG00000038459	Abhd17c	2210412D01Rik|AL023007|Fam108c|Fam108c1	abhydrolase domain containing 17C	protein-coding
chr9-3268	chr9	56994553	56996968	+	92.3	2415	intron (NM_019651, intron 1 of 12)	CpG	792	NM_019651	56294	Mm.325643	NM_019651	ENSMUSG00000032290	Ptpn9	MEG2	protein tyrosine phosphatase, non-receptor type 9	protein-coding
chr10-2867	chr10	79793116	79795490	+	92.3	2374	intron (NM_023128, intron 1 of 8)	intron (NM_023128, intron 1 of 8)	731	NM_001161747	18483	Mm.34650	NM_023128	ENSMUSG00000035863	Palm	-	paralemmin	protein-coding
chr3-2058	chr3	104863778	104865864	+	92.3	2086	promoter-TSS (NM_009797)	promoter-TSS (NM_009797)	315	NM_001253703	229681	Mm.206379	NM_153091		St7l	St7r	suppression of tumorigenicity 7-like	protein-coding
chr7-6613	chr7	5060536	5063586	+	92.3	3050	promoter-TSS (NM_133671)	promoter-TSS (NM_133671)	-82	NM_001205231	22185	Mm.360389	NM_133671	ENSMUSG00000030435	U2af2	65kDa	U2 small nuclear ribonucleoprotein auxiliary factor (U2AF) 2	protein-coding
chr14-4704	chr14	24244205	24246348	+	92.3	2143	exon (NM_027726, exon 1 of 31)	exon (NM_027726, exon 1 of 31)	644	NM_001163513	71228	Mm.68971	NM_027726	ENSMUSG00000021782	Dlg5	4933429D20Rik|T25557|mKIAA0583	discs, large homolog 5 (Drosophila)	protein-coding
chr8-6269	chr8	105854525	105856831	+	92.3	2306	exon (NM_021513, exon 1 of 1)	exon (NM_021513, exon 1 of 1)	575	NM_021513	59016	Mm.286598	NM_021513	ENSMUSG00000036442	Thap11	2810036E22Rik|AB041579|CTG-B43a|CTG-B45d|Ronin	THAP domain containing 11	protein-coding
chr19-3320	chr19	14596498	14599140	+	92.3	2642	5' UTR (NM_011600, exon 1 of 20)	5' UTR (NM_011600, exon 1 of 20)	164	NM_011600	21888	Mm.103638	NM_011600	ENSMUSG00000024642	Tle4	5730411M05Rik|AA792082|Bce-1|Bce1|ESTM13|ESTM14|Grg4|X83332|X83333	transducin-like enhancer of split 4, homolog of Drosophila E(spl)	protein-coding
chr1-11187	chr1	105662900	105665047	+	92.3	2147	promoter-TSS (NM_013784)	promoter-TSS (NM_013784)	112	NM_173187	227446	Mm.337339	NM_029349	ENSMUSG00000026319	2310035C23Rik	6430401N10|Kiaa1468|mKIAA1468	RIKEN cDNA 2310035C23 gene	protein-coding
chr19-3038	chr19	47013908	47016487	+	92.3	2579	promoter-TSS (NM_001164363)	promoter-TSS (NM_001164363)	-8	NM_001164363	76952	Mm.40965	NM_029810	ENSMUSG00000025041	Nt5c2	2010002I23Rik|CnII|ENSMUSG00000025039|Gm9751|Gmp|Nt5b|Pnt5|cN-II	5'-nucleotidase, cytosolic II	protein-coding
chr19-5772	chr19	36833266	36835746	+	92.3	2480	5' UTR (NM_001163635, exon 1 of 27)	5' UTR (NM_001163635, exon 1 of 27)	274	NM_001163635	74493	Mm.249310	NM_001163635	ENSMUSG00000024811	Tnks2	5430432P15Rik|AA517131|AI662480|ARTD6|TNKS-2|Tank2	tankyrase, TRF1-interacting ankyrin-related ADP-ribose polymerase 2	protein-coding
chr11-5492	chr11	120045972	120048630	+	92.3	2658	promoter-TSS (NM_001198785)	promoter-TSS (NM_001198785)	-156	NM_007377	11302	Mm.6826	NM_007377	ENSMUSG00000025375	Aatk	AATYK|aatyk1|mKIAA0641	apoptosis-associated tyrosine kinase	protein-coding
chr2-3996	chr2	80580243	80582017	+	92.3	1774	promoter-TSS (NM_016965)	promoter-TSS (NM_016965)	52	NM_016965	50884	Mm.25203	NM_016965	ENSMUSG00000027002	Nckap1	C79304|H19|Hem-2|Hem2|Nap1|mKIAA0587|mh19|p125Nap1	NCK-associated protein 1	protein-coding
chr16-4991	chr16	31946688	31949558	+	92.3	2870	promoter-TSS (NM_026554)	promoter-TSS (NM_026554)	398	NR_027897	106264	Mm.347369	NM_025320		0610012G03Rik	AI839730	RIKEN cDNA 0610012G03 gene	ncRNA
chr4-8607	chr4	129334147	129336587	+	92	2440	promoter-TSS (NM_009030)	promoter-TSS (NM_009030)	3	NM_009030	19646	Mm.12145	NM_009030	ENSMUSG00000057236	Rbbp4	mRbAp48	retinoblastoma binding protein 4	protein-coding
chr5-5577	chr5	149050942	149053949	+	92	3007	intron (NM_010439, intron 1 of 4)	C-rich|Low_complexity|Low_complexity	592	NM_010439	15289	Mm.207047	NM_010439	ENSMUSG00000066551	Hmgb1	DEF|HMG-1|Hmg1|SBP-1|amphoterin|p30	high mobility group box 1	protein-coding
chr1-4993	chr1	64120027	64122767	+	92	2740	promoter-TSS (NM_033563)	promoter-TSS (NM_033563)	-8	NM_033563	93691	Mm.29466	NM_033563	ENSMUSG00000025959	Klf7	9830124P08Rik	Kruppel-like factor 7 (ubiquitous)	protein-coding
chr1-2003	chr1	181352214	181354583	+	92	2369	5' UTR (NM_028408, exon 1 of 6)	5' UTR (NM_028408, exon 1 of 6)	770	NM_001160212	72978	Mm.338083	NM_028408	ENSMUSG00000026514	Cnih3	2900075G08Rik|CNIH-3	cornichon homolog 3 (Drosophila)	protein-coding
chr7-4468	chr7	64501332	64503792	+	92	2460	intron (NM_001291166, intron 1 of 14)	CpG	424	NM_001291166	11784	Mm.4657	NM_007461	ENSMUSG00000030519	Apba2	X11-like|X11L|XllL|mXllL	amyloid beta (A4) precursor protein-binding, family A, member 2	protein-coding
chr8-5366	chr8	80737914	80740217	+	92	2303	exon (NM_053124, exon 1 of 24)	exon (NM_053124, exon 1 of 24)	394	NM_053124	93762	Mm.246803	NM_053124		Smarca5	4933427E24Rik|D030040M08Rik|D330027N15Rik|MommeD4|Snf2h	SWI/SNF related, matrix associated, actin dependent regulator of chromatin, subfamily a, member 5	protein-coding
chr11-6507	chr11	88863099	88865503	+	92	2404	intron (NM_001042541, intron 1 of 10)	CpG	285	NM_001042541	11640	Mm.2969	NM_009648	ENSMUSG00000018428	Akap1	AKAP121|AKAP84|Akap|C76494|C81186|DAKAP1|S-AKAP84	A kinase (PRKA) anchor protein 1	protein-coding
chr12-3425	chr12	110600708	110603042	+	92	2334	intron (NM_030238, intron 1 of 76)	CpG	480	NM_030238	13424	Mm.181430	NM_030238	ENSMUSG00000018707	Dync1h1	9930018I23Rik|AI894280|DHC1|DHC1a|DNCL|Dnchc1|Dnec1|Dnecl|Loa|MAP1C|P22|Swl|mKIAA0325	dynein cytoplasmic 1 heavy chain 1	protein-coding
chr4-3818	chr4	139574361	139576554	+	92	2193	exon (NM_001205173, exon 1 of 9)	exon (NM_001205173, exon 1 of 9)	737	NM_001205173	212632	Mm.30464	NM_183148	ENSMUSG00000041025	Iffo2	C79267	intermediate filament family orphan 2	protein-coding
chr4-3035	chr4	149586026	149588164	+	92	2138	intron (NM_023051, intron 1 of 18)	CpG	627	NM_001290989	65945	Mm.38993	NM_023051	ENSMUSG00000039953	Clstn1	1810034E21Rik|Cst-1|Cstn1	calsyntenin 1	protein-coding
chr2-3890	chr2	152829585	152831720	+	92	2135	promoter-TSS (NM_001289716)	promoter-TSS (NM_001289716)	65	NM_001289739	12048	Mm.238213	NM_009743	ENSMUSG00000007659	Bcl2l1	Bcl(X)L|Bcl-XL|Bcl2l|BclX|bcl-x|bcl2-L-1	BCL2-like 1	protein-coding
chr5-9752	chr5	45855552	45858323	+	92	2771	promoter-TSS (NM_172153)	promoter-TSS (NM_172153)	-385	NM_172153	209707	Mm.71498	NM_172153	ENSMUSG00000015882	Lcorl	Mlr1	ligand dependent nuclear receptor corepressor-like	protein-coding
chr9-7089	chr9	90112796	90115444	+	92	2648	intron (NM_001039147, intron 1 of 12)	CpG	700	NM_001039147	21761	Mm.426209	NM_024431	ENSMUSG00000062270	Morf4l1	MORFRG15|MRG15|TEG-189|Tex189|mKIAA4002	mortality factor 4 like 1	protein-coding
chr11-6503	chr11	87357414	87359290	+	92	1876	intron (NR_106195, intron 8 of 8)	CpG	642	NM_177167	320472	Mm.341988	NM_177167	ENSMUSG00000046442	Ppm1e	AW049266|B930008A12Rik|POPX1|PP2CH|mKIAA1072	protein phosphatase 1E (PP2C domain containing)	protein-coding
chr1-3800	chr1	89454302	89456630	+	92	2328	exon (NM_001037136, exon 1 of 17)	exon (NM_001037136, exon 1 of 17)	655	NM_001037136	347722	Mm.291135	NM_178119	ENSMUSG00000055013	Agap1	Centg2|Ggap1|R75364|mKIAA1099	ArfGAP with GTPase domain, ankyrin repeat and PH domain 1	protein-coding
chr6-3917	chr6	124413981	124416212	+	92	2231	promoter-TSS (NM_001277330)	promoter-TSS (NM_001277330)	-29	NM_001277805	19305	Mm.22418	NM_008995	ENSMUSG00000005069	Pex5	AW212715|ESTM1|PTS1R|Pxr1|X83306	peroxisomal biogenesis factor 5	protein-coding
chr2-12146	chr2	143544491	143548199	+	91.6	3708	5' UTR (NM_008792, exon 1 of 12)	5' UTR (NM_008792, exon 1 of 12)	212	NM_008792	18549	Mm.294493	NM_008792	ENSMUSG00000027419	Pcsk2	6330411F23Rik|AI839700|Nec-2|Nec2|PC2|Phpp-2|SPC2	proprotein convertase subtilisin/kexin type 2	protein-coding
chr6-6422	chr6	113305793	113308289	+	91.6	2496	promoter-TSS (NM_030178)	promoter-TSS (NM_030178)	-96	NM_030178	78783	Mm.356059	NM_030178	ENSMUSG00000001632	Brpf1	4833438B11Rik|4930540D11Rik|Brpf2	bromodomain and PHD finger containing, 1	protein-coding
chr13-7349	chr13	51791447	51794178	+	91.6	2731	intron (NM_013660, intron 1 of 15)	CpG	935	NM_001281880	20354	Mm.33903	NM_013660	ENSMUSG00000021451	Sema4d	CD100|Semacl2|Semaj|Semcl2|coll-4	sema domain, immunoglobulin domain (Ig), transmembrane domain (TM) and short cytoplasmic domain, (semaphorin) 4D	protein-coding
chr14-3152	chr14	74946276	74948447	+	91.6	2171	intron (NM_001252132, intron 1 of 18)	CpG	516	NM_001252132	380916	Mm.288868	NM_001033439	ENSMUSG00000068015	Lrch1	4832412D13Rik|AI552548|AW215503|Chdc1|mKIAA1016	leucine-rich repeats and calponin homology (CH) domain containing 1	protein-coding
chr9-6347	chr9	119321269	119323705	+	91.6	2436	promoter-TSS (NM_133985)	promoter-TSS (NM_133985)	-60	NR_045693	108737	Mm.293565	NM_133985	ENSMUSG00000036737	Oxsr1	2210022N24Rik|2810422B09Rik|AI462649|AW209236|Osr1|mKIAA1101	oxidative-stress responsive 1	protein-coding
chr5-9132	chr5	24422634	24426068	+	91.6	3434	promoter-TSS (NM_009207)	promoter-TSS (NM_009207)	-821	NM_007668	12568	Mm.298798	NM_007668	ENSMUSG00000028969	Cdk5	AW048668|Crk6	cyclin-dependent kinase 5	protein-coding
chr2-6450	chr2	92431780	92434367	+	91.6	2587	TTS (NR_040621)	TTS (NR_040621)	996	NM_009963	12953	Mm.254181	NM_009963	ENSMUSG00000068742	Cry2	AV006279|D130054K12Rik	cryptochrome 2 (photolyase-like)	protein-coding
chr12-2620	chr12	14149152	14152591	+	91.6	3439	intron (NM_029007, intron 1 of 1)	intron (NM_029007, intron 1 of 1)	1167	NM_029007	105005	Mm.227253	NM_029007	ENSMUSG00000020607	Fam84a	2310003N02Rik|4731402F03Rik|AW125753|Nse1	family with sequence similarity 84, member A	protein-coding
chr4-6177	chr4	98922374	98924694	+	91.6	2320	promoter-TSS (NM_146144)	promoter-TSS (NM_146144)	-276	NM_146144	230484	Mm.371692	NM_146144	ENSMUSG00000028560	Usp1	-	ubiquitin specific peptidase 1	protein-coding
chr16-5120	chr16	90385032	90387283	+	91.6	2251	promoter-TSS (NM_015755)	promoter-TSS (NM_015755)	-240	NM_015755	26559	Mm.125874	NM_015755	ENSMUSG00000053414	Hunk	Bstk1|Mak-v	hormonally upregulated Neu-associated kinase	protein-coding
chr10-3277	chr10	29146354	29148335	+	91.6	1981	exon (NM_026138, exon 2 of 7)	exon (NM_026138, exon 2 of 7)	3348	NM_026138	67412	Mm.390264	NM_026138	ENSMUSG00000038916	Soga3	6330407J23Rik	SOGA family member 3	protein-coding
chr16-5382	chr16	33379771	33382475	+	91.6	2704	promoter-TSS (NR_045709)	promoter-TSS (NR_045709)	348	NM_011749	22661	Mm.392667	NM_011749	ENSMUSG00000022811	Zfp148	2210405J08Rik|AI480666|AW045217|BERF-1|BFCOL1|ZBP-89|Znf148	zinc finger protein 148	protein-coding
chr13-2142	chr13	96542007	96544178	+	91.6	2171	promoter-TSS (NM_012048)	promoter-TSS (NM_012048)	357	NM_023420	68018	Mm.24125	NM_023420	ENSMUSG00000021669	Col4a3bp	2810404O15Rik|9230101K08Rik|AU016711|CERT|GPBP	collagen, type IV, alpha 3 (Goodpasture antigen) binding protein	protein-coding
chr4-3146	chr4	139309940	139311761	+	91.6	1821	promoter-TSS (NM_145384)	promoter-TSS (NM_145384)	106	NM_025337	110198	Mm.482154	NM_025337		Akr7a5	0610025K21Rik|Afar|Afar1|Akr7a2	aldo-keto reductase family 7, member A5 (aflatoxin aldehyde reductase)	protein-coding
chr15-3729	chr15	30172024	30174908	+	91.6	2884	intron (NM_008729, intron 1 of 22)	CpG	873	NM_008729	18163	Mm.321648	NM_008729	ENSMUSG00000022240	Ctnnd2	Catnd2|Nprap|neurojugin	catenin (cadherin associated protein), delta 2	protein-coding
chr14-3274	chr14	75844246	75846465	+	91.6	2219	promoter-TSS (NM_009429)	promoter-TSS (NM_009429)	99	NM_009429	22070	Mm.297482	NM_009429		Tpt1	TCTP|Trt|p21|p23	tumor protein, translationally-controlled 1	protein-coding
chr6-2576	chr6	28260726	28262850	+	91.2	2124	promoter-TSS (NM_001081678)	promoter-TSS (NM_001081678)	-187	NM_001081678	627049	Mm.84441	NM_001081678	ENSMUSG00000039841	Zfp800	AA407452|Znf800	zinc finger protein 800	protein-coding
chr2-14005	chr2	58564995	58568284	+	91.2	3289	promoter-TSS (NM_001289660)	promoter-TSS (NM_001289660)	189	NM_007394	11477	Mm.689	NM_007394	ENSMUSG00000026836	Acvr1	ALK2|ActR-I|ActRIA|Acvr|Acvrlk2|Alk-2|Alk8|D330013D15Rik|SKR1|Tsk7L	activin A receptor, type 1	protein-coding
chr6-6778	chr6	120362975	120365531	+	91.2	2556	non-coding (NR_045558, exon 1 of 10)	non-coding (NR_045558, exon 1 of 10)	116	NR_045558	67200	Mm.45767	NM_026028	ENSMUSG00000030177	Ccdc77	2400002C23Rik|2700091N06Rik|AV168274	coiled-coil domain containing 77	protein-coding
chr10-7957	chr10	22729837	22732234	+	91.2	2397	intron (NM_011603, intron 1 of 6)	CpG	412	NM_011603	237336	Mm.86670	NM_011603	ENSMUSG00000071359	Tbpl1	4732475G08|AW011832|AW491032|D18347|STD|TLF|TRF2|TRP|Tlp	TATA box binding protein-like 1	protein-coding
chr13-4964	chr13	111488462	111490854	+	91.2	2392	intron (NM_028487, intron 1 of 12)	CpG	383	NM_028487	73274	Mm.57286	NM_028487	ENSMUSG00000032745	Gpbp1	1700034P14Rik|AU019836|D230035M11Rik|Gpbp|mGPBP	GC-rich promoter binding protein 1	protein-coding
chr12-4994	chr12	73907171	73909375	+	91.2	2204	5' UTR (NM_010431, exon 1 of 15)	5' UTR (NM_010431, exon 1 of 15)	406	NM_010431	15251	Mm.3879	NM_010431	ENSMUSG00000021109	Hif1a	AA959795|HIF1alpha|MOP1|bHLHe78	hypoxia inducible factor 1, alpha subunit	protein-coding
chr3-4498	chr3	89519544	89522654	+	91.2	3110	exon (NM_080466, exon 1 of 8)	exon (NM_080466, exon 1 of 8)	935	NM_080466	140493	Mm.120250	NM_080466		Kcnn3	KCa2.3|SK3|SKCA3	potassium intermediate/small conductance calcium-activated channel, subfamily N, member 3	protein-coding
chr4-7513	chr4	116556167	116558813	+	91.2	2646	promoter-TSS (NM_029868)	promoter-TSS (NM_029868)	-237	NM_029868	77110	Mm.41715	NM_029868	ENSMUSG00000034042	Gpbp1l1	5330440M15Rik|BC002292	GC-rich promoter binding protein 1-like 1	protein-coding
chr6-1395	chr6	38433190	38435153	+	91.2	1963	5' UTR (NM_177185, exon 1 of 17)	5' UTR (NM_177185, exon 1 of 17)	246	NM_177185	320538	Mm.302831	NM_177185	ENSMUSG00000038538	Ubn2	2900060J04Rik|6030408G03Rik|BC060116|D130059P03Rik|mKIAA2030	ubinuclein 2	protein-coding
chr4-2837	chr4	41134813	41137114	+	91.2	2301	promoter-TSS (NM_026275)	promoter-TSS (NM_026275)	-58	NM_026275	67615	Mm.389540	NM_026275	ENSMUSG00000036241	Ube2r2	1200003M11Rik|Cdc34b|Ubc3b	ubiquitin-conjugating enzyme E2R 2	protein-coding
chr12-1744	chr12	80518347	80520594	+	91.2	2247	intron (NM_001081421, intron 1 of 14)	CpG	480	NM_001081421	108760	Mm.308296	NM_001081421	ENSMUSG00000021130	Galnt16	5730405L21Rik|AI415388|Galntl1|mpp-GalNAc-T16	UDP-N-acetyl-alpha-D-galactosamine:polypeptide N-acetylgalactosaminyltransferase 16	protein-coding
chr15-1725	chr15	101173402	101175916	+	91.2	2514	intron (NM_007395, intron 1 of 8)	intron (NM_007395, intron 1 of 8)	534	NM_007395	11479	Mm.308467	NM_007395	ENSMUSG00000000532	Acvr1b	6820432J04|ActR-IB|ActRIB|Acvrlk4|Alk4|SKR2	activin A receptor, type 1B	protein-coding
chr8-4516	chr8	79638578	79640756	+	91.2	2178	promoter-TSS (NM_001256033)	promoter-TSS (NM_001256033)	-9	NM_001256033	73945	Mm.34348	NM_001081164	ENSMUSG00000036990	Otud4	4930431L18Rik|AI449692|D8Ertd69e|mKIAA1046	OTU domain containing 4	protein-coding
chr2-5906	chr2	164485805	164487905	+	91.2	2100	promoter-TSS (NM_001048228)	promoter-TSS (NM_001048228)	-22	NM_001048228	52840	Mm.256927	NM_026797	ENSMUSG00000017734	Dbndd2	1110017A21Rik|2900022J10Rik|AU041050|AW048677|D2Bwg0891e|Nkip|R74724	dysbindin (dystrobrevin binding protein 1) domain containing 2	protein-coding
chr6-4764	chr6	13835844	13839490	+	91.2	3646	intron (NM_145066, intron 3 of 3)	intron (NM_145066, intron 3 of 3)	2181	NM_145066	64450	Mm.167625	NM_145066	ENSMUSG00000048216	Gpr85	2900026B03Rik	G protein-coupled receptor 85	protein-coding
chr11-5591	chr11	72795142	72797047	+	91.2	1905	promoter-TSS (NM_001045536)	promoter-TSS (NM_001045536)	-132	NM_001045536	195018	Mm.272030	NM_001045536	ENSMUSG00000055670	Zzef1	8430405D05Rik|BC051585|C130099L13Rik|C85424|mKIAA0399	zinc finger, ZZ-type with EF hand domain 1	protein-coding
chr8-4634	chr8	57651330	57653297	+	91.2	1967	intron (NR_040698, intron 1 of 3)	CpG	560	NR_040698	100502619	Mm.393851	NR_040698		AW046200	-	expressed sequence AW046200	ncRNA
chr12-4236	chr12	72406864	72409215	+	91.2	2351	intron (NM_153457, intron 1 of 8)	intron (NM_153457, intron 1 of 8)	1015	NM_153457	104001	Mm.221275	NM_153457	ENSMUSG00000021087	Rtn1	Nsp	reticulon 1	protein-coding
chr16-2538	chr16	97850446	97852679	+	91.2	2233	promoter-TSS (NM_144789)	promoter-TSS (NM_144789)	-335	NM_144789	114604	Mm.328741	NM_144789	ENSMUSG00000014039	Prdm15	C21orf83|E130018M06Rik|ORF62|Zfp298	PR domain containing 15	protein-coding
chr6-2385	chr6	42349179	42351500	+	90.9	2321	exon (NM_011777, exon 2 of 10)	exon (NM_011777, exon 2 of 10)	511	NM_001289617	22793	Mm.282303	NM_011777	ENSMUSG00000029860	Zyx	9530098H06Rik|R75157	zyxin	protein-coding
chr6-3939	chr6	146576818	146579116	+	90.9	2298	promoter-TSS (NM_026218)	promoter-TSS (NM_026218)	56	NM_026218	67529	Mm.333499	NM_026218	ENSMUSG00000040242	Fgfr1op2	1500031J01Rik	FGFR1 oncogene partner 2	protein-coding
chr3-6886	chr3	80799686	80802993	+	90.9	3307	intron (NM_001039195, intron 2 of 12)	intron (NM_001039195, intron 2 of 12)	1452	NM_001039195	14800	Mm.220224	NM_013540	ENSMUSG00000033981	Gria2	GluA2|GluR-B|Glur-2|Glur2	glutamate receptor, ionotropic, AMPA2 (alpha 2)	protein-coding
chr19-3678	chr19	7339054	7341907	+	90.9	2853	intron (NM_001080389, intron 1 of 17)	intron (NM_001080389, intron 1 of 17)	1380	NM_007928	13728	Mm.258986	NM_007928	ENSMUSG00000024969	Mark2	EMK-1|Emk|Par-1|Par-1b	MAP/microtubule affinity-regulating kinase 2	protein-coding
chr14-3085	chr14	25606660	25608581	+	90.9	1921	intron (NM_183208, intron 6 of 23)	CpG	20816	NR_033492	77592	Mm.444871	NM_175264		4931406H21Rik	-	RIKEN cDNA 4931406H21 gene	ncRNA
chr15-6005	chr15	78716320	78719387	+	90.9	3067	intron (NM_183141, intron 1 of 1)	intron (NM_183141, intron 1 of 1)	260	NM_183141	207393	Mm.323188	NM_183141	ENSMUSG00000043460	Elfn2	6330514E13|AW048948|BC094219|Lrrc62|Ppp1r29	leucine rich repeat and fibronectin type III, extracellular 2	protein-coding
chr12-3510	chr12	76708825	76710877	+	90.9	2052	intron (NM_013675, intron 1 of 35)	CpG	696	NM_013675	20741	Mm.32881	NM_013675	ENSMUSG00000021061	Sptb	AI842465|D330027P03Rik|Gm1301|Spnb-1|Spnb1|ja|jaundiced|mKIAA4219	spectrin beta, erythrocytic	protein-coding
chr7-9126	chr7	141192560	141195249	+	90.9	2689	promoter-TSS (NM_008284)	promoter-TSS (NM_008284)	100	NM_001130444	15461	Mm.334313	NM_008284	ENSMUSG00000025499	Hras	H-ras|Ha-ras|Harvey-ras|Hras-1|Hras1|Kras2|c-H-ras|c-Ha-ras|c-rasHa|ras	Harvey rat sarcoma virus oncogene	protein-coding
chr1-6027	chr1	92910088	92912020	+	90.9	1932	exon (NM_181405, exon 1 of 11)	exon (NM_181405, exon 1 of 11)	229	NM_181405	108657	Mm.200971	NM_181405	ENSMUSG00000026269	Rnpepl1	1110014H17Rik|AI894167	arginyl aminopeptidase (aminopeptidase B)-like 1	protein-coding
chr5-4552	chr5	99977504	99979914	+	90.9	2410	5' UTR (NM_001077266, exon 1 of 8)	5' UTR (NM_001077266, exon 1 of 8)	229	NM_001077267	11991	Mm.150231	NM_007516		Hnrnpd	Auf1|Hnrpd	heterogeneous nuclear ribonucleoprotein D	protein-coding
chr17-2766	chr17	74293912	74296086	+	90.9	2174	promoter-TSS (NM_133771)	promoter-TSS (NM_133771)	-136	NM_133771	76890	Mm.311874	NM_133771	ENSMUSG00000058704	Memo1	0610016J10Rik|D930048L02Rik	mediator of cell motility 1	protein-coding
chr3-1251	chr3	107332143	107334668	+	90.9	2525	promoter-TSS (NM_001045807)	promoter-TSS (NM_001045807)	-116	NM_001045807	229700	Mm.27966	NM_001045807	ENSMUSG00000048109	Rbm15	C230088J01Rik|mKIAA1438	RNA binding motif protein 15	protein-coding
chr17-4015	chr17	24849399	24851714	+	90.9	2315	promoter-TSS (NM_024284)	promoter-TSS (NM_024284)	66	NM_024284	14651	Mm.43784	NM_024284	ENSMUSG00000024158	Hagh	BC019817|Glo-2|Glo2|Rsp29	hydroxyacyl glutathione hydrolase	protein-coding
chr3-4126	chr3	152979503	152982487	+	90.9	2984	intron (NM_012028, intron 2 of 4)	intron (NM_012028, intron 2 of 4)	1212	NM_012028	26938	Mm.40915	NM_012028		St6galnac5	AI851940|Siat7e	ST6 (alpha-N-acetyl-neuraminyl-2,3-beta-galactosyl-1,3)-N-acetylgalactosaminide alpha-2,6-sialyltransferase 5	protein-coding
chr11-5279	chr11	106158687	106160909	+	90.9	2222	intron (NM_172397, intron 1 of 4)	CpG	344	NM_172397	67803	Mm.21687	NM_172397	ENSMUSG00000040699	Limd2	0610025L06Rik|AI413966	LIM domain containing 2	protein-coding
chr1-5394	chr1	78657308	78659513	+	90.9	2205	promoter-TSS (NM_001136226)	promoter-TSS (NM_001136226)	-30	NM_001136226	195434	Mm.276016	NM_001001981	ENSMUSG00000079470	Utp14b	4932411L21Rik|jsd	UTP14, U3 small nucleolar ribonucleoprotein, homolog B (yeast)	protein-coding
chr6-6482	chr6	140423356	140425506	+	90.9	2150	exon (NM_144920, exon 2 of 31)	exon (NM_144920, exon 2 of 31)	332	NM_144920	109135	Mm.247670	NM_144920	ENSMUSG00000030231	Plekha5	2810431N21Rik|AI428202|AK129423|AMH-Cre|Ayu21-9|Gt(pU21)9Imeg|Pepp2|Tg(AMH-cre)1Flor	pleckstrin homology domain containing, family A member 5	protein-coding
chr1-6989	chr1	92830583	92833101	+	90.9	2518	5' UTR (NM_016696, exon 1 of 9)	5' UTR (NM_016696, exon 1 of 9)	156	NM_016696	14733	Mm.297976	NM_016696	ENSMUSG00000034220	Gpc1	AI462976	glypican 1	protein-coding
chr13-4621	chr13	32801392	32803488	+	90.5	2096	exon (NM_030215, exon 1 of 7)	exon (NM_030215, exon 1 of 7)	410	NM_030215	78903	Mm.286680	NM_030215	ENSMUSG00000021400	Wrnip1	4833444L21Rik|WHIP|Wrnip	Werner helicase interacting protein 1	protein-coding
chr8-6516	chr8	87958072	87960755	+	90.5	2683	5' UTR (NM_033327, exon 1 of 8)	5' UTR (NM_033327, exon 1 of 8)	182	NM_033327	94187	Mm.23452	NM_033327	ENSMUSG00000045333	Zfp423	Ebfaz|Roaz|Zfp104|Znf423|ataxia1|mKIAA0760|nur12	zinc finger protein 423	protein-coding
chr2-5116	chr2	153345139	153347094	+	90.5	1955	promoter-TSS (NR_040318)	promoter-TSS (NR_040318)	-23	NM_001039939	228790	Mm.330677	NM_001039939	ENSMUSG00000042548	Asxl1	mKIAA0978	additional sex combs like 1	protein-coding
chr12-4752	chr12	35046424	35048519	+	90.5	2095	intron (NM_001014973, intron 1 of 25)	CpG	282	NM_001014973	217463	Mm.213991	NM_001014973	ENSMUSG00000020590	Snx13	Rgs-px1|mKIAA0713	sorting nexin 13	protein-coding
chr2-5529	chr2	180892725	180895155	+	90.5	2430	promoter-TSS (NR_029538)	promoter-TSS (NR_029538)	-100	NR_029538	723951		NR_029538		Mir124a-3	Mirn124a-3|mir-124a-3	microRNA 124a-3	ncRNA
chr2-4245	chr2	18063625	18066000	+	90.5	2375	non-coding (NR_045539, exon 1 of 25)	non-coding (NR_045539, exon 1 of 25)	227	NR_045538	17354	Mm.209175	NM_010804	ENSMUSG00000026743	Mllt10	Af10|B130021D15Rik|D630001B22Rik|mKIAA4140	myeloid/lymphoid or mixed-lineage leukemia (trithorax homolog, Drosophila); translocated to, 10	protein-coding
chr7-7003	chr7	92740618	92743797	+	90.5	3179	promoter-TSS (NR_015510)	promoter-TSS (NR_015510)	493	NM_029494	75985	Mm.389966	NM_029494	ENSMUSG00000030643	Rab30	5033421K01Rik|AI323892|Rsb30	RAB30, member RAS oncogene family	protein-coding
chr5-8648	chr5	138753829	138755945	+	90.5	2116	promoter-TSS (NM_030565)	promoter-TSS (NM_030565)	-194	NM_030565	80752	Mm.320355	NM_030565	ENSMUSG00000025854	Fam20c	C76981|DMP-4|DMP4|GEF-CK|mKIAA4081	family with sequence similarity 20, member C	protein-coding
chr11-10979	chr11	72205549	72208343	+	90.5	2794	promoter-TSS (NM_026559)	promoter-TSS (NM_026559)	-608	NM_026559	52700	Mm.27670	NM_026559		Txndc17	4831443O22Rik|D11Ertd672e|TRP14|Txnl5	thioredoxin domain containing 17	protein-coding
chr6-3779	chr6	99691779	99693963	+	90.5	2184	exon (NM_008158, exon 1 of 1)	exon (NM_008158, exon 1 of 1)	192	NM_008158	14761	Mm.35009	NM_008158	ENSMUSG00000072875	Gpr27	-	G protein-coupled receptor 27	protein-coding
chr4-9901	chr4	40851043	40854852	+	90.5	3809	intron (NM_022305, intron 1 of 5)	MIRb|SINE|MIR	1590	NM_022305	14595	Mm.15622	NM_022305	ENSMUSG00000028413	B4galt1	B-1,4-GalT|B-1,4-GalT1|GalT|Ggtb|Ggtb2|b4Gal-T1|beta-1,4-GalT|beta-1,4-GalT1|beta4Gal-T1	UDP-Gal:betaGlcNAc beta 1,4- galactosyltransferase, polypeptide 1	protein-coding
chr13-5341	chr13	51099622	51102163	+	90.5	2541	promoter-TSS (NM_001283029)	promoter-TSS (NM_001283029)	12	NM_001283028	20729	Mm.188432	NM_011462	ENSMUSG00000021395	Spin1	Spin	spindlin 1	protein-coding
chr15-5916	chr15	39942659	39944885	+	90.5	2226	promoter-TSS (NM_172814)	promoter-TSS (NM_172814)	-15	NM_172814	239393	Mm.39874	NM_172814	ENSMUSG00000022305	Lrp12	AI848829|C820005L12Rik|LRP-12	low density lipoprotein-related protein 12	protein-coding
chr2-9483	chr2	156178687	156181230	+	90.5	2543	promoter-TSS (NM_001291115)	promoter-TSS (NM_001291115)	280	NM_001291114	170791	Mm.392436	NM_133242	ENSMUSG00000027620	Rbm39	1500012C14Rik|2310040E03Rik|B330012G18Rik|C79248|R75070|Rnpc2|caper	RNA binding motif protein 39	protein-coding
chr4-5837	chr4	140700990	140703300	+	90.5	2310	intron (NM_173867, intron 1 of 12)	CpG	672	NM_173867	108911	Mm.253	NM_173867	ENSMUSG00000040945	Rcc2	2610510H01Rik|2610529N02Rik|AA536646|AA675016|Td60|mKIAA1470	regulator of chromosome condensation 2	protein-coding
chr13-4128	chr13	55485642	55488618	+	90.5	2976	intron (NM_019813, intron 1 of 13)	intron (NM_019813, intron 1 of 13)	946	NM_001177371	56320	Mm.19016	NM_019813	ENSMUSG00000034675	Dbn1	-	drebrin 1	protein-coding
chr6-2387	chr6	47593941	47596112	+	90.2	2171	promoter-TSS (NM_007971)	promoter-TSS (NM_007971)	4	NM_001146689	14056	Mm.246688	NM_007971	ENSMUSG00000029687	Ezh2	Enx-1|Enx1h|KMT6|mKIAA4065	enhancer of zeste homolog 2 (Drosophila)	protein-coding
chr5-7903	chr5	124247123	124250504	+	90.2	3381	intron (NM_011256, intron 1 of 24)	intron (NM_011256, intron 1 of 24)	947	NM_011256	19679	Mm.44261	NM_011256	ENSMUSG00000029406	Pitpnm2	NIR3|RDGBA2|Rdgb2|mKIAA1457	phosphatidylinositol transfer protein, membrane-associated 2	protein-coding
chr7-8024	chr7	4148624	4151815	+	90.2	3191	promoter-TSS (NM_175529)	promoter-TSS (NM_175529)	-347	NM_175529	243813	Mm.347643	NM_175529	ENSMUSG00000043432	Leng9	9530024C23Rik|F630035L11Rik	leukocyte receptor cluster (LRC) member 9	protein-coding
chr10-2496	chr10	95514355	95516357	+	90.2	2002	intron (NM_080560, intron 1 of 3)	CpG	194	NM_080560	93765	Mm.371667	NM_080560	ENSMUSG00000074781	Ube2n	1500026J17Rik|AL022654|BB101821|UBC13	ubiquitin-conjugating enzyme E2N	protein-coding
chr3-4906	chr3	146812060	146813869	+	90.2	1809	promoter-TSS (NM_011100)	promoter-TSS (NM_011100)	-18	NM_011100	18749	Mm.16766	NM_011100	ENSMUSG00000005034	Prkacb	Pkacb	protein kinase, cAMP dependent, catalytic, beta	protein-coding
chr13-2151	chr13	111807701	111810261	+	90.2	2560	promoter-TSS (NM_011945)	promoter-TSS (NM_011945)	2	NM_011945	26401	Mm.15918	NM_011945	ENSMUSG00000021754	Map3k1	MAPKKK1|MEKK1|Mekk	mitogen-activated protein kinase kinase kinase 1	protein-coding
chr6-4681	chr6	113377062	113379540	+	90.2	2478	promoter-TSS (NM_133932)	promoter-TSS (NM_133932)	188	NM_026552	68089	Mm.289306	NM_026552	ENSMUSG00000079426	Arpc4	20kDa|5330419I20Rik|AI327076|p20-Arc	actin related protein 2/3 complex, subunit 4	protein-coding
chr19-4750	chr19	6907926	6910878	+	90.2	2952	promoter-TSS (NM_001166370)	promoter-TSS (NM_001166370)	243	NM_012021	54683	Mm.279782	NM_012021		Prdx5	AOEB166|AOPP|Pmp20|Prdx6|PrxV	peroxiredoxin 5	protein-coding
chr17-5936	chr17	83214214	83216640	+	90.2	2426	5' UTR (NM_134117, exon 1 of 7)	5' UTR (NM_134117, exon 1 of 7)	144	NM_134117	106522	Mm.311974	NM_134117	ENSMUSG00000024247	Pkdcc	AI115348|AW548124|Adtk1|ESTM17|MAd1|Sgk493|Vlk|X83346	protein kinase domain containing, cytoplasmic	protein-coding
chr2-4409	chr2	181364514	181366733	+	90.2	2219	promoter-TSS (NR_028585)	promoter-TSS (NR_028585)	200	NM_001048148	229007	Mm.87720	NM_144894	ENSMUSG00000027582	Zgpat	1500006I01Rik|BC021513	zinc finger, CCCH-type with G patch domain	protein-coding
chr10-3115	chr10	86778306	86780688	+	90.2	2382	intron (NM_175331, intron 1 of 13)	CpG	492	NM_175331	103466	Mm.200446	NM_175331	ENSMUSG00000054027	Nt5dc3	AU040402|AW540062|C630002B14Rik|TU12B1-TY	5'-nucleotidase domain containing 3	protein-coding
chr19-5066	chr19	24554442	24557326	+	90.2	2884	promoter-TSS (NM_008846)	promoter-TSS (NM_008846)	-57	NM_008846	18719	Mm.217214	NM_008846	ENSMUSG00000024867	Pip5k1b	PI4P5K-I[b]|PIP5K1-beta|PIP5KIbeta|Pipk5b|STM7	phosphatidylinositol-4-phosphate 5-kinase, type 1 beta	protein-coding
chr15-6333	chr15	76537159	76539625	+	90.2	2466	promoter-TSS (NM_029643)	promoter-TSS (NM_029643)	354	NM_013909	30840	Mm.275279	NM_013909	ENSMUSG00000022559	Fbxl6	AU021795|Fbl6	F-box and leucine-rich repeat protein 6	protein-coding
chr13-1673	chr13	119790026	119792334	+	90.2	2308	promoter-TSS (NM_028245)	promoter-TSS (NM_028245)	-375	NM_028245	72465	Mm.139115	NM_028245	ENSMUSG00000094870	Zfp131	2610109I01Rik|AW558871|Znf131	zinc finger protein 131	protein-coding
chr7-3330	chr7	113512948	113514858	+	89.8	1910	promoter-TSS (NM_001285831)	promoter-TSS (NM_001285831)	69	NM_027379	67420	Mm.206919	NM_026143	ENSMUSG00000030759	Far1	2600011M19Rik|2900034E22Rik|3732409C05Rik|AI850429|Mlstd2	fatty acyl CoA reductase 1	protein-coding
chr2-8901	chr2	55435584	55438485	+	89.8	2901	promoter-TSS (NM_008426)	promoter-TSS (NM_008426)	-122	NM_008426	16519	Mm.5127	NM_008426	ENSMUSG00000026824	Kcnj3	GIRK1|Kcnf3|Kir3.1	potassium inwardly-rectifying channel, subfamily J, member 3	protein-coding
chr9-2909	chr9	44084228	44086822	+	89.8	2594	intron (NM_198091, intron 1 of 11)	intron (NM_198091, intron 1 of 11)	605	NM_198091	53376	Mm.272770	NM_016808	ENSMUSG00000032010	Usp2	B930035K21Rik|Ubp41	ubiquitin specific peptidase 2	protein-coding
chr19-2896	chr19	41481962	41484744	+	89.8	2782	Intergenic	CpG	-66286	NM_172154	212391	Mm.422910	NM_172154	ENSMUSG00000025019	Lcor	3110023F06Rik|A630025C20Rik|Mlr2|mKIAA1795	ligand dependent nuclear receptor corepressor	protein-coding
chr18-5134	chr18	10724819	10727247	+	89.8	2428	5' UTR (NM_144860, exon 1 of 21)	5' UTR (NM_144860, exon 1 of 21)	408	NM_144860	225164	Mm.21500	NM_144860	ENSMUSG00000024294	Mib1	DIP-1|E430019M12Rik|Mib|mKIAA1323	mindbomb homolog 1 (Drosophila)	protein-coding
chr16-3628	chr16	55973160	55975190	+	89.8	2030	non-coding (NR_027965, exon 1 of 1)	non-coding (NR_027965, exon 1 of 1)	371	NM_173026	271377	Mm.282814	NM_173026	ENSMUSG00000022601	Zbtb11	9230110G02Rik|ZNF-U69274	zinc finger and BTB domain containing 11	protein-coding
chr9-4143	chr9	108305126	108307326	+	89.8	2200	promoter-TSS (NM_016802)	promoter-TSS (NM_016802)	21	NM_016802	11848	Mm.757	NM_016802	ENSMUSG00000007815	Rhoa	Arha|Arha1|Arha2	ras homolog gene family, member A	protein-coding
chr2-9625	chr2	32394982	32397361	+	89.8	2379	5' UTR (NM_133783, exon 1 of 7)	5' UTR (NM_133783, exon 1 of 7)	281	NM_133783	96979	Mm.28048	NM_133783	ENSMUSG00000026820	Ptges2	0610038H10Rik|C79137|Gbf1|Mpges2|Pges2	prostaglandin E synthase 2	protein-coding
chr11-8883	chr11	20829763	20831761	+	89.8	1998	intron (NM_173752, intron 1 of 4)	CpG	346	NM_173752	216551	Mm.76694	NM_173752	ENSMUSG00000042363	Lgalsl	1110067D22Rik|A530071M23|Grpa|Hspc159|Lgalsla	lectin, galactoside binding-like	protein-coding
chr11-6678	chr11	69367257	69369711	+	89.8	2454	intron (NM_146019, intron 1 of 39)	CpG	942	NM_146019	216848	Mm.178246	NM_146019	ENSMUSG00000018474	Chd3	2600010P09Rik|AF020312|Chd7|Prp7|Prp9-1	chromodomain helicase DNA binding protein 3	protein-coding
chr2-6107	chr2	163418565	163420847	+	89.8	2282	promoter-TSS (NM_025699)	promoter-TSS (NM_025699)	-236	NM_025699	66680	Mm.25119	NM_025699	ENSMUSG00000035399	Oser1	3230401D17Rik|AI256769|Perit1	oxidative stress responsive serine rich 1	protein-coding
chr6-5769	chr6	50109293	50111655	+	89.8	2362	intron (NM_019939, intron 1 of 12)	CpG	233	NM_001164734	56524	Mm.41288	NM_008016	ENSMUSG00000038388	Mpp6	P55t|Pals2	membrane protein, palmitoylated 6 (MAGUK p55 subfamily member 6)	protein-coding
chr5-6461	chr5	110446783	110449381	+	89.8	2598	exon (NM_001142642, exon 1 of 19)	exon (NM_001142642, exon 1 of 19)	421	NM_001142642	381668	Mm.348782	NM_028596	ENSMUSG00000043323	Fbrsl1	2410025L10Rik|AI467568|Gm1049|mKIAA1545	fibrosin-like 1	protein-coding
chr3-6102	chr3	107515413	107518300	+	89.8	2887	intron (NM_001293689, intron 1 of 11)	intron (NM_001293689, intron 1 of 11)	1162	NM_172271	229706	Mm.212867	NM_172271	ENSMUSG00000027894	Slc6a17	D130012J15Rik|Ntt4	solute carrier family 6 (neurotransmitter transporter), member 17	protein-coding
chr16-2336	chr16	34572165	34574465	+	89.8	2300	Intergenic	GC_rich|Low_complexity|Low_complexity	-59288	NM_177357	545156	Mm.82274	NM_177357	ENSMUSG00000061751	Kalrn	2210407G14Rik|AV235988|DUET|E530005C20Rik|Gm539|Hapip|TRAD	kalirin, RhoGEF kinase	protein-coding
chr3-5808	chr3	101603250	101605232	+	89.8	1982	intron (NM_144900, intron 1 of 22)	CpG	466	NM_144900	11928	Mm.280103	NM_144900	ENSMUSG00000033161	Atp1a1	Atpa-1|BC010319	ATPase, Na+/K+ transporting, alpha 1 polypeptide	protein-coding
chr1-6517	chr1	118388113	118390496	+	89.4	2383	5' UTR (NM_001293300, exon 1 of 41)	5' UTR (NM_001293300, exon 1 of 41)	246	NM_029709	76707	Mm.138740	NM_029709	ENSMUSG00000064302	Clasp1	1700030C23Rik|5730583A19Rik|B130045P17Rik|CLASP1alpha	CLIP associating protein 1	protein-coding
chr8-1327	chr8	25601350	25603902	+	89.4	2552	5' UTR (NM_001001735, exon 1 of 10)	5' UTR (NM_001001735, exon 1 of 10)	320	NM_001001735	234135	Mm.217337	NM_001001735	ENSMUSG00000054823	Whsc1l1	6720429E03|A530023P05|AI528490|NSD3|WHISTLE	Wolf-Hirschhorn syndrome candidate 1-like 1 (human)	protein-coding
chr6-7276	chr6	149100033	149102218	+	89.4	2185	intron (NM_177192, intron 1 of 20)	CpG	555	NM_177192	320560	Mm.426874	NM_177192	ENSMUSG00000030313	Dennd5b	9330160C06Rik|AI852444|D030011O10Rik|ENSMUSG00000072657|Gm17524	DENN/MADD domain containing 5B	protein-coding
chr9-6257	chr9	72661523	72664778	+	89.4	3255	intron (NM_010890, intron 1 of 28)	intron (NM_010890, intron 1 of 28)	803	NM_010890	17999	Mm.279923	NM_010890	ENSMUSG00000032216	Nedd4	AA959633|AL023035|AU019897|E430025J12Rik|Nedd4-1|Nedd4a|mKIAA0093	neural precursor cell expressed, developmentally down-regulated 4	protein-coding
chr7-6021	chr7	110613773	110615770	+	89.4	1997	5' UTR (NM_177324, exon 1 of 41)	5' UTR (NM_177324, exon 1 of 41)	149	NM_177324	319934	Mm.102970	NM_177324	ENSMUSG00000038371	Sbf2	4833411B01Rik|AA414977|AI317167|B430219L04Rik|Mtmr13|mMTMH1	SET binding factor 2	protein-coding
chr4-5718	chr4	48584522	48586429	+	89.4	1907	exon (NM_021436, exon 1 of 10)	exon (NM_021436, exon 1 of 10)	282	NM_021436	230157	Mm.422686	NM_021436	ENSMUSG00000028347	Tmeff1	A830033E11|M7365|Tr1	transmembrane protein with EGF-like and two follistatin-like domains 1	protein-coding
chr16-4226	chr16	18247696	18249841	+	89.4	2145	promoter-TSS (NM_001080999)	promoter-TSS (NM_001080999)	-74	NM_011239	19385	Mm.235287	NM_011239		Ranbp1	Htf9a	RAN binding protein 1	protein-coding
chr13-2893	chr13	55569747	55571875	+	89.4	2128	5' UTR (NM_145382, exon 1 of 11)	5' UTR (NM_145382, exon 1 of 11)	309	NM_145382	212483	Mm.35661	NM_145382	ENSMUSG00000021495	Fam193b	IRIZIO|Kiaa1931	family with sequence similarity 193, member B	protein-coding
chr10-5049	chr10	127619236	127622304	+	89.4	3068	5' UTR (NM_008512, exon 1 of 89)	5' UTR (NM_008512, exon 1 of 89)	378	NM_008512	16971	Mm.271854	NM_008512	ENSMUSG00000040249	Lrp1	A2mr|AI316852|CD91|Lrp|b2b1554Clo	low density lipoprotein receptor-related protein 1	protein-coding
chr1-10700	chr1	17095462	17098351	+	89.4	2889	intron (NM_020604, intron 1 of 4)	CpG	983	NM_020604	57339	Mm.143761	NM_020604	ENSMUSG00000042686	Jph1	ENSMUSG00000054314|JP-1|Jp1	junctophilin 1	protein-coding
chr2-5427	chr2	76405798	76407796	+	89.4	1998	intron (NM_001290734, intron 1 of 24)	CpG	289	NM_001290733	99031	Mm.240435	NM_145525	ENSMUSG00000042359	Osbpl6	1110062M20Rik|AI596402|ORP-6|mKIAA4128	oxysterol binding protein-like 6	protein-coding
chr11-8101	chr11	93994776	93997437	+	89.4	2661	promoter-TSS (NM_001199203)	promoter-TSS (NM_001199203)	15	NM_027569	70834	Mm.260737	NM_027569	ENSMUSG00000020859	Spag9	3110018C07Rik|4733401I23Rik|4831406C20Rik|AW552012|JLP|JSAP2|JSAP2a|Jip4|Mapk8ip4|syd1	sperm associated antigen 9	protein-coding
chr6-5189	chr6	83053319	83055791	+	89.4	2472	promoter-TSS (NM_007517)	promoter-TSS (NM_007517)	16	NM_019752	64704	Mm.21880	NM_019752	ENSMUSG00000068329	Htra2	AI481710|Omi|Prss25|mnd2	HtrA serine peptidase 2	protein-coding
chr17-4409	chr17	85089213	85091556	+	89.4	2343	promoter-TSS (NM_001163622)	promoter-TSS (NM_001163622)	-110	NM_001163624	213760	Mm.259035	NM_145984	ENSMUSG00000024127	Prepl	2810457N15Rik|9530014L06Rik|D030028O16Rik|mKIAA0436	prolyl endopeptidase-like	protein-coding
chr2-15002	chr2	178412876	178415504	+	89.4	2628	promoter-TSS (NM_001081289)	promoter-TSS (NM_001081289)	273	NM_001085501	228966	Mm.472736	NM_001085501	ENSMUSG00000049999	Ppp1r3d	2610024M03Rik|Gm359	protein phosphatase 1, regulatory subunit 3D	protein-coding
chr4-11156	chr4	134370004	134372890	+	89.4	2886	exon (NM_019578, exon 1 of 11)	exon (NM_019578, exon 1 of 11)	1100	NM_019578	56219	Mm.30978	NM_019578	ENSMUSG00000028838	Extl1	D430033M16Rik	exostoses (multiple)-like 1	protein-coding
chr10-3434	chr10	77416820	77418646	+	89.4	1826	promoter-TSS (NR_027377)	promoter-TSS (NR_027377)	540	NM_001024837	110532	Mm.276815	NM_130895	ENSMUSG00000020262	Adarb1	1700057H01Rik|AW124433|AW558573|Adar2|BB220382|D10Bwg0447e|Red1	adenosine deaminase, RNA-specific, B1	protein-coding
chr7-6261	chr7	112022687	112024735	+	89.4	2048	exon (NM_177249, exon 1 of 29)	exon (NM_177249, exon 1 of 29)	205	NM_133758	74996	Mm.16974	NM_133758	ENSMUSG00000059263	Usp47	4930502N04Rik|A630020C16Rik	ubiquitin specific peptidase 47	protein-coding
chr1-3809	chr1	125559950	125562235	+	89.4	2285	promoter-TSS (NM_028787)	promoter-TSS (NM_028787)	76	NM_028787	74150	Mm.28654	NM_028787	ENSMUSG00000026342	Slc35f5	1300003P13Rik|AI646727	solute carrier family 35, member F5	protein-coding
chr5-9770	chr5	64158626	64161251	+	89.4	2625	promoter-TSS (NM_019636)	promoter-TSS (NM_019636)	-322	NM_019636	57915	Mm.286353	NM_019636	ENSMUSG00000029174	Tbc1d1	1110062G02Rik|AI385682|AW555803|Tbc1|mKIAA1108	TBC1 domain family, member 1	protein-coding
chr19-5344	chr19	28009321	28012311	+	89.4	2990	intron (NM_011265, intron 1 of 16)	L1M4b|LINE|L1	350	NM_011265	19726	Mm.313321	NM_011265	ENSMUSG00000040929	Rfx3	C230093O12Rik|MRFX3	regulatory factor X, 3 (influences HLA class II expression)	protein-coding
chr5-6207	chr5	44225647	44227526	+	89.4	1879	promoter-TSS (NM_173764)	promoter-TSS (NM_173764)	20	NM_173764	231225	Mm.30688	NM_173764	ENSMUSG00000046985	Tapt1	4932414K18Rik	transmembrane anterior posterior transformation 1	protein-coding
chr18-2286	chr18	80468739	80471083	+	89.1	2344	promoter-TSS (NM_026295)	promoter-TSS (NM_026295)	-244	NM_026295	67655	Mm.312893	NM_026295	ENSMUSG00000033323	Ctdp1	4930563P03Rik|AW553592	CTD (carboxy-terminal domain, RNA polymerase II, polypeptide A) phosphatase, subunit 1	protein-coding
chr19-5047	chr19	12499578	12502195	+	89.1	2617	intron (NM_172442, intron 1 of 8)	intron (NM_172442, intron 1 of 8)	1110	NM_172442	207521	Mm.247695	NM_172442	ENSMUSG00000039982	Dtx4	AI449438|BC044798|D930042H13|RNF155	deltex 4 homolog (Drosophila)	protein-coding
chr2-4746	chr2	173659026	173661329	+	89.1	2303	promoter-TSS (NR_027957)	promoter-TSS (NR_027957)	332	NM_024436	19334	Mm.275304	NM_024436		Rab22a	3732413A17Rik|AI662177|AW319644|AW550514|E130120E14Rik|Rab22	RAB22A, member RAS oncogene family	protein-coding
chr16-4247	chr16	22264056	22266566	+	89.1	2510	intron (NM_009186, intron 1 of 8)	CpG	618	NM_009186	20462	Mm.210352	NM_009186		Tra2b	5730405G21Rik|D16Ertd266e|SIG-41|Sfrs10|Silg41|TRA2beta	transformer 2 beta homolog (Drosophila)	protein-coding
chr1-5783	chr1	86358250	86360413	+	89.1	2163	promoter-TSS (NR_015507)	promoter-TSS (NR_015507)	124	NM_010880	17975	Mm.154378	NM_010880	ENSMUSG00000026234	Ncl	B530004O11Rik|C23|D0Nds28|D1Nds28|Nucl	nucleolin	protein-coding
chr7-8745	chr7	144283647	144287915	+	89.1	4268	intron (NM_001113373, intron 6 of 15)	intron (NM_001113373, intron 6 of 15)	1396	NM_001081370	210274	Mm.483624	NM_001081370	ENSMUSG00000037541	Shank2	ProSAP1|mKIAA1022	SH3/ankyrin domain gene 2	protein-coding
chr10-8685	chr10	30801736	30804339	+	89.1	2603	promoter-TSS (NM_172495)	promoter-TSS (NM_172495)	70	NM_172495	211329	Mm.297903	NM_172495	ENSMUSG00000039697	Ncoa7	9030406N13Rik	nuclear receptor coactivator 7	protein-coding
chr6-7300	chr6	18512541	18515369	+	89.1	2828	intron (NM_080285, intron 1 of 22)	intron (NM_080285, intron 1 of 22)	870	NM_080285	30785	Mm.224189	NM_080285	ENSMUSG00000000416	Cttnbp2	3010022N24Rik|4732477G22Rik|6430526E05|9130022E09Rik|AU040881|Cortbp2|ORF4|mKIAA1758	cortactin binding protein 2	protein-coding
chr5-7294	chr5	115729943	115733247	+	89.1	3304	promoter-TSS (NM_001080808)	promoter-TSS (NM_001080808)	-36	NM_001080808	75665	Mm.233914	NM_001080808	ENSMUSG00000041609	Ccdc64	2210403N09Rik|BICDR-1	coiled-coil domain containing 64	protein-coding
chr11-10401	chr11	30023742	30026753	+	89.1	3011	intron (NM_146016, intron 1 of 41)	intron (NM_146016, intron 1 of 41)	786	NM_146016	237711	Mm.445271	NM_146016	ENSMUSG00000044072	Eml6	2900083P10Rik|C230094A16Rik|EMAP-6	echinoderm microtubule associated protein like 6	protein-coding
chr1-10788	chr1	38127780	38130689	+	89.1	2909	intron (NM_019570, intron 1 of 22)	CpG	428	NM_019570	56210	Mm.389103	NM_019570	ENSMUSG00000026082	Rev1	1110027I23Rik|AU022044|Rev1l	REV1 homolog (S. cerevisiae)	protein-coding
chr13-3536	chr13	100551157	100553496	+	89.1	2339	intron (NM_008756, intron 1 of 8)	CpG	172	NM_008756	18260	Mm.4807	NM_008756	ENSMUSG00000021638	Ocln	AI503564|Ocl	occludin	protein-coding
chr10-7850	chr10	123195282	123197807	+	89.1	2525	intron (NM_027604, intron 1 of 21)	CpG	379	NM_027604	14479	Mm.244209	NM_027604	ENSMUSG00000020124	Usp15	4921514G19Rik|AI327321|E430033I05Rik|Gcap18	ubiquitin specific peptidase 15	protein-coding
chr18-3922	chr18	12642715	12644980	+	89.1	2265	5' UTR (NM_028341, exon 1 of 14)	5' UTR (NM_028341, exon 1 of 14)	314	NM_028341	72747	Mm.52526	NM_028341	ENSMUSG00000024424	Ttc39c	1700008N02Rik|2810439F02Rik	tetratricopeptide repeat domain 39C	protein-coding
chr1-7934	chr1	152088593	152091473	+	89.1	2880	5' UTR (NM_197990, exon 1 of 6)	5' UTR (NM_197990, exon 1 of 6)	287	NM_197990	69399	Mm.278031	NM_197990	ENSMUSG00000032666	1700025G04Rik	2610510E02Rik|2900042O04Rik|ENSMUSG00000073540	RIKEN cDNA 1700025G04 gene	protein-coding
chr9-6645	chr9	31279639	31281794	+	89.1	2155	Intergenic	CpG	9315	NM_001101597	638580	Mm.373655	NM_001101597		Gm7244	EG638580	predicted gene 7244	protein-coding
chr3-3978	chr3	122983441	122985509	+	89.1	2068	promoter-TSS (NM_133857)	promoter-TSS (NM_133857)	-28	NM_133857	99526	Mm.491248	NM_133857	ENSMUSG00000039701	Usp53	AA939927|Phxr3|Sp6|mKIAA1350	ubiquitin specific peptidase 53	protein-coding
chr17-6908	chr17	83629408	83632500	+	89.1	3092	intron (NM_153512, intron 1 of 1)	CpG	941	NM_153512	225030	Mm.223506	NM_153512	ENSMUSG00000045053	Kcng3	KV6.3|Kv10.1a|Kv10.1b	potassium voltage-gated channel, subfamily G, member 3	protein-coding
chr4-7222	chr4	122883681	122887061	+	89.1	3380	intron (NM_007598, intron 1 of 12)	intron (NM_007598, intron 1 of 12)	686	NM_001301067	12331	Mm.8687	NM_007598	ENSMUSG00000028656	Cap1	-	CAP, adenylate cyclase-associated protein 1 (yeast)	protein-coding
chr8-4427	chr8	120100376	120102246	+	88.7	1870	5' UTR (NM_133967, exon 1 of 8)	5' UTR (NM_133967, exon 1 of 8)	161	NM_133967	102193	Mm.240076	NM_133967	ENSMUSG00000031823	Zdhhc7	AL024087|Gramp2	zinc finger, DHHC domain containing 7	protein-coding
chr16-2250	chr16	23107056	23109089	+	88.7	2033	promoter-TSS (NR_030705)	promoter-TSS (NR_030705)	604	NM_013506	13682	Mm.260084	NM_013506	ENSMUSG00000022884	Eif4a2	4833432N07Rik|BM-010|Ddx2b|Eif4|eIF-4A-II|eIF4A-II	eukaryotic translation initiation factor 4A2	protein-coding
chr10-6282	chr10	78350790	78353231	+	88.7	2441	promoter-TSS (NM_053014)	promoter-TSS (NM_053014)	-310	NM_053014	28169	Mm.141230	NM_053014	ENSMUSG00000001211	Agpat3	AW061257|AW493985|D10Jhu12e|lpaat3	1-acylglycerol-3-phosphate O-acyltransferase 3	protein-coding
chr7-13540	chr7	126473802	126476225	+	88.7	2423	5' UTR (NM_001081459, exon 1 of 10)	5' UTR (NM_001081459, exon 1 of 10)	117	NM_001081459	20399	Mm.8538	NM_011363	ENSMUSG00000030733	Sh2b1	AI425885|C530001K22Rik|Irip|Psm|SH2-B|SH2-Bb|Sh2bpsm1|mKIAA1299	SH2B adaptor protein 1	protein-coding
chr12-4959	chr12	44328349	44331000	+	88.7	2651	intron (NM_001146031, intron 1 of 27)	CpG	789	NM_001146031	319504	Mm.208439	NM_176930	ENSMUSG00000020598	Nrcam	Bravo|C030017F07Rik|C130076O07Rik|mKIAA0343	neuron-glia-CAM-related cell adhesion molecule	protein-coding
chr3-1241	chr3	95281189	95283968	+	88.7	2779	promoter-TSS (NM_173347)	promoter-TSS (NM_173347)	-357	NM_199475	75007	Mm.279287	NM_133858	ENSMUSG00000038712	Fam63a	1810005H09Rik|4930504E06Rik|AA562754|AA960384|AW561904|cI-40|mKIAA1390|ni	family with sequence similarity 63, member A	protein-coding
chr19-3106	chr19	17835493	17838057	+	88.7	2564	intron (NM_001163144, intron 1 of 20)	intron (NM_001163144, intron 1 of 20)	857	NM_001163144	18552	Mm.3401	NM_001163144	ENSMUSG00000024713	Pcsk5	PC5|PC5/6A|PC5A|PC6|SPC6|b2b1549Clo|b2b585Clo	proprotein convertase subtilisin/kexin type 5	protein-coding
chr3-4929	chr3	35931606	35933887	+	88.7	2281	promoter-TSS (NM_001205362)	promoter-TSS (NM_001205362)	220	NM_001205361	114893	Mm.374810	NM_033623	ENSMUSG00000027708	Dcun1d1	Rp42|SCCRO|Tes3|pTes3	DCN1, defective in cullin neddylation 1, domain containing 1 (S. cerevisiae)	protein-coding
chr11-7094	chr11	5063331	5065882	+	88.7	2551	intron (NM_001190406, intron 1 of 4)	intron (NM_001190406, intron 1 of 4)	721	NM_001190408	78926	Mm.44591	NM_030228	ENSMUSG00000034201	Gas2l1	4930500E24Rik|D0Jmb1|Gar22|TU-71.1	growth arrest-specific 2 like 1	protein-coding
chr4-7050	chr4	149424619	149427296	+	88.7	2677	5' UTR (NM_022022, exon 1 of 27)	5' UTR (NM_022022, exon 1 of 27)	674	NM_022022	63958	Mm.415260	NM_022022	ENSMUSG00000028960	Ube4b	4930551I19Rik|4933406G05Rik|AU014668|D4Bwg0973e|UFD2|UFD2a|Ufd2p|mKIAA0684	ubiquitination factor E4B	protein-coding
chr15-6296	chr15	73183178	73185739	+	88.7	2561	intron (NM_153178, intron 1 of 18)	CpG	489	NM_153178	239528	Mm.23095	NM_153178		Ago2	1110029L17Rik|2310051F07Rik|AI225898|AL022874|AW546247|ENSMUSG00000072493|Eif2c2|Gerp95|Gm10365|mKIAA4215	argonaute RISC catalytic subunit 2	protein-coding
chr4-8630	chr4	131872657	131874893	+	88.7	2236	exon (NM_020587, exon 1 of 6)	exon (NM_020587, exon 1 of 6)	136	NM_020587	57317	Mm.2478	NM_020587	ENSMUSG00000028911	Srsf4	5730499P16Rik|AW550192|MNCb-2616|SRp75|Sfrs4	serine/arginine-rich splicing factor 4	protein-coding
chr5-8416	chr5	53998015	54000852	+	88.7	2837	intron (NM_001081103, intron 1 of 11)	intron (NM_001081103, intron 1 of 11)	910	NM_001081103	116873	Mm.265985	NM_054083	ENSMUSG00000039156	Stim2	-	stromal interaction molecule 2	protein-coding
chr6-4960	chr6	42323290	42325533	+	88.7	2243	intron (NM_001286584, intron 1 of 6)	CpG	229	NM_001286584	76156	Mm.234314	NM_029528	ENSMUSG00000029861	Fam131b	6330503C03Rik|6530406I18Rik|AV277466	family with sequence similarity 131, member B	protein-coding
chr2-10773	chr2	128966455	128968665	+	88.7	2210	5' UTR (NM_178404, exon 1 of 12)	5' UTR (NM_178404, exon 1 of 12)	158	NM_178404	78751	Mm.26377	NM_178404	ENSMUSG00000042851	Zc3h6	4631426G04Rik|4833425H18Rik|AU024389|AW060453|Zc3hdc6|mKIAA2035	zinc finger CCCH type containing 6	protein-coding
chr15-4962	chr15	77840397	77842949	+	88.7	2552	intron (NM_022410, intron 1 of 40)	CpG	502	NM_022410	17886	Mm.29677	NM_022410	ENSMUSG00000022443	Myh9	Fltn|Myhn-1|Myhn1|NMHCIIA|NMMHC-A|NMMHC-IIA|TU72.6	myosin, heavy polypeptide 9, non-muscle	protein-coding
chr19-1501	chr19	43673981	43676471	+	88.4	2490	promoter-TSS (NM_145156)	promoter-TSS (NM_145156)	48	NR_045645	100502982	Mm.313570	NR_045645		BC037704	-	cDNA sequence BC037704	ncRNA
chr2-9364	chr2	118744823	118747088	+	88.4	2265	non-coding (NR_030716, exon 1 of 1)	non-coding (NR_030716, exon 1 of 1)	193	NR_030716	100043272	Mm.398072	NM_001301269	ENSMUSG00000074918	Inafm2	5430417L22Rik|ENSMUSG00000074918	InaF motif containing 2	protein-coding
chr7-2073	chr7	45052234	45054468	+	88.4	2234	promoter-TSS (NM_175022)	promoter-TSS (NM_175022)	-470	NM_175022	233210	Mm.219137	NM_175022	ENSMUSG00000046574	Prr12	6720469B10|BC058674	proline rich 12	protein-coding
chr3-4728	chr3	130059734	130062036	+	88.4	2302	promoter-TSS (NM_207209)	promoter-TSS (NM_207209)	22	NM_207209	99683	Mm.192303	NM_207209	ENSMUSG00000001052	Sec24b	AI605202|SEC24	Sec24 related gene family, member B (S. cerevisiae)	protein-coding
chr5-8066	chr5	33017978	33021406	+	88.4	3428	intron (NM_011738, intron 1 of 1)	intron (NM_011738, intron 1 of 1)	876	NM_011738	22629	Mm.332314	NM_011738	ENSMUSG00000018965	Ywhah	-	tyrosine 3-monooxygenase/tryptophan 5-monooxygenase activation protein, eta polypeptide	protein-coding
chr10-3119	chr10	94034752	94037102	+	88.4	2350	promoter-TSS (NM_172538)	promoter-TSS (NM_172538)	-74	NM_053072	13998	Mm.269596	NM_053072	ENSMUSG00000020021	Fgd6	AA123052|Etohd4|ZFYVE24	FYVE, RhoGEF and PH domain containing 6	protein-coding
chr3-3904	chr3	89244279	89247263	+	88.4	2984	promoter-TSS (NR_121683)	promoter-TSS (NR_121683)	126	NM_183037	360213	Mm.331156	NM_017403	ENSMUSG00000042766	Trim46	TRIFIC	tripartite motif-containing 46	protein-coding
chr17-3676	chr17	79894750	79896589	+	88.4	1839	intron (NM_019717, intron 1 of 12)	CpG	454	NM_019717	56298	Mm.175403	NM_019717	ENSMUSG00000059811	Atl2	2010110I21Rik|AA407293|AV334690|Aip-2|Arl6ip2	atlastin GTPase 2	protein-coding
chr4-5305	chr4	46137756	46139735	+	88.4	1979	promoter-TSS (NM_173033)	promoter-TSS (NM_173033)	234	NM_001033201	433702	Mm.389536	NM_001033201	ENSMUSG00000028330	Ncbp1	AU014645|AW538051|CBP80	nuclear cap binding protein subunit 1	protein-coding
chr11-13133	chr11	106215070	106218000	+	88.4	2930	promoter-TSS (NM_026009)	promoter-TSS (NM_026009)	-168	NM_026009	67163	Mm.22109	NM_026009		Ccdc47	2610204L23Rik|C88307|asp4|calumin	coiled-coil domain containing 47	protein-coding
chr11-2108	chr11	113683099	113685202	+	88.4	2103	promoter-TSS (NM_138598)	promoter-TSS (NM_138598)	1	NM_138598	28081	Mm.351688	NM_138598	ENSMUSG00000041629	Fam104a	D11Wsu99e	family with sequence similarity 104, member A	protein-coding
chr3-2936	chr3	30792622	30794228	+	88.4	1606	intron (NM_027016, intron 1 of 7)	CpG	549	NM_027016	69276	Mm.26017	NM_027016	ENSMUSG00000027706	Sec62	3100002M17Rik|AI844545|AW545092|Dtrp1|HTP1|Tloc1	SEC62 homolog (S. cerevisiae)	protein-coding
chr17-5382	chr17	33908246	33910670	+	88.4	2424	promoter-TSS (NM_001199733)	promoter-TSS (NM_001199733)	13	NM_007829	13163	Mm.271809	NM_007829	ENSMUSG00000002307	Daxx	-	Fas death domain-associated protein	protein-coding
chr3-4322	chr3	65956886	65959210	+	88.4	2324	exon (NM_019937, exon 1 of 11)	exon (NM_019937, exon 1 of 11)	177	NM_019937	56706	Mm.175612	NM_019937	ENSMUSG00000027829	Ccnl1	2610030E23Rik|AU018493|Ccnl|ania-6a	cyclin L1	protein-coding
chr12-5363	chr12	111906369	111908728	+	88.4	2359	intron (NM_011625, intron 1 of 16)	intron (NM_011625, intron 1 of 16)	507	NM_011625	21981	Mm.313076	NM_011625	ENSMUSG00000021285	Ppp1r13b	AI449786|ASPP1|AW545810|Tp53bp2|Trp53bp2|p85	protein phosphatase 1, regulatory (inhibitor) subunit 13B	protein-coding
chr15-3446	chr15	4025953	4028168	+	88.4	2215	non-coding (NR_028266, exon 1 of 2)	non-coding (NR_028266, exon 1 of 2)	346	NR_028266	414066	Mm.394461	NR_028266		BC037032	-	cDNA Sequence BC037032	ncRNA
chr5-3541	chr5	111416597	111419212	+	88.4	2615	promoter-TSS (NM_001081235)	promoter-TSS (NM_001081235)	-262	NM_001081235	433938	Mm.332576	NM_001081235	ENSMUSG00000070576	Mn1	AA003644|AA009236	meningioma 1	protein-coding
chr10-6702	chr10	128492185	128495155	+	88	2970	TTS (NM_172259)	TTS (NM_172259)	155	NM_010860	17904	Mm.337074	NM_010860	ENSMUSG00000090841	Myl6	ESMLC|LC17|LC17-GI|LC17-NM|LC17A|LC17B|MLC-3|MLC1SM|MLC3SM|MLC3nm|Myln	myosin, light polypeptide 6, alkali, smooth muscle and non-muscle	protein-coding
chr4-6871	chr4	68951773	68955199	+	88	3426	intron (NM_019967, intron 1 of 7)	intron (NM_019967, intron 1 of 7)	911	NM_019967	56710	Mm.248788	NM_019967	ENSMUSG00000028351	Brinp1	BRINP|Dbc1|Dbccr1|Fam5a	bone morphogenic protein/retinoic acid inducible neural specific 1	protein-coding
chr1-8833	chr1	33906486	33908717	+	88	2231	promoter-TSS (NM_177235)	promoter-TSS (NM_177235)	20	NM_177235	320705	Mm.336619	NM_177235	ENSMUSG00000042182	Bend6	B230209C24Rik	BEN domain containing 6	protein-coding
chr14-4178	chr14	45528481	45531106	+	88	2625	intron (NM_146054, intron 1 of 14)	CpG	272	NM_146054	218952	Mm.210018	NM_146054	ENSMUSG00000037712	Fermt2	AA960555|Kindlin-2|Mig2|Plekhc1	fermitin family homolog 2 (Drosophila)	protein-coding
chr8-4203	chr8	33384696	33387282	+	88	2586	promoter-TSS (NM_001098233)	promoter-TSS (NM_001098233)	-336	NM_152821	75029	Mm.159402	NM_152821	ENSMUSG00000049184	Purg	4930486B15Rik	purine-rich element binding protein G	protein-coding
chr12-6895	chr12	69183163	69185441	+	88	2278	promoter-TSS (NM_025589)	promoter-TSS (NM_025589)	144	NM_146035	217664	Mm.206642	NM_146035	ENSMUSG00000043998	Mgat2	AA407964|CDGS2|GLCNACTII|GNT-II|GNT2	mannoside acetylglucosaminyltransferase 2	protein-coding
chr4-7978	chr4	152086142	152089185	+	88	3043	non-coding (NR_104381, exon 2 of 22)	non-coding (NR_104381, exon 2 of 22)	800	NR_104381	269608	Mm.332102	NM_001004156	ENSMUSG00000039713	Plekhg5	BC023181|Syx	pleckstrin homology domain containing, family G (with RhoGef domain) member 5	protein-coding
chr5-5753	chr5	142904913	142907636	+	88	2723	intron (NM_007393, intron 1 of 5)	CpG	450	NM_007393	11461	Mm.328431	NM_007393	ENSMUSG00000029580	Actb	Actx|E430023M04Rik|beta-actin	actin, beta	protein-coding
chr15-3170	chr15	98761980	98763955	+	88	1975	intron (NM_007478, intron 1 of 4)	CpG	151	NM_007478	11842	Mm.221298	NM_007478	ENSMUSG00000051853	Arf3	5430400P17Rik|AI854770	ADP-ribosylation factor 3	protein-coding
chr6-6087	chr6	89361003	89363478	+	88	2475	intron (NM_008881, intron 1 of 31)	CpG	373	NM_008881	18844	Mm.3789	NM_008881	ENSMUSG00000030084	Plxna1	2600013D04Rik|NOV|PlexA1|Plxn1|mKIAA4053	plexin A1	protein-coding
chr12-1199	chr12	27341363	27344020	+	88	2657	promoter-TSS (NM_009234)	promoter-TSS (NM_009234)	27	NM_009234	20666	Mm.41702	NM_009234		Sox11	1110038H03Rik|6230403H02Rik|AI836553|end1	SRY (sex determining region Y)-box 11	protein-coding
chr18-3610	chr18	15149524	15151927	+	88	2403	intron (NM_134112, intron 1 of 4)	CpG	721	NM_134112	106931	Mm.329299	NM_134112	ENSMUSG00000036225	Kctd1	4933402K10Rik|AI661543|AW553000	potassium channel tetramerisation domain containing 1	protein-coding
chr1-5057	chr1	95665382	95668610	+	88	3228	intron (NM_001159745, intron 1 of 3)	intron (NM_001159745, intron 1 of 3)	598	NM_001159745	20452	Mm.306228	NM_009183	ENSMUSG00000040710	St8sia4	PST|PST-1|SIAT8-D|ST8SiaIV|Siat8d	ST8 alpha-N-acetyl-neuraminide alpha-2,8-sialyltransferase 4	protein-coding
chr19-1454	chr19	54044664	54047529	+	88	2865	5' UTR (NM_007417, exon 1 of 1)	5' UTR (NM_007417, exon 1 of 1)	914	NM_007417	11551	Mm.235195	NM_007417	ENSMUSG00000033717	Adra2a	AW122659|Adra-2|Adra-2a|alpha(2A)AR|alpha2-C10|alpha2A|alpha2A-AR	adrenergic receptor, alpha 2a	protein-coding
chr6-4049	chr6	124711304	124713426	+	88	2122	promoter-TSS (NM_007531)	promoter-TSS (NM_007531)	76	NM_007531	12034	Mm.36241	NM_007531	ENSMUSG00000004264	Phb2	AU044498|BAP|Bap37|Bcap37|REA	prohibitin 2	protein-coding
chr11-10868	chr11	50224279	50226653	+	88	2374	5' UTR (NM_145926, exon 1 of 15)	5' UTR (NM_145926, exon 1 of 15)	131	NM_145926	103534	Mm.86759	NM_145926	ENSMUSG00000036620	Mgat4b	AA407995|GnTIVb	mannoside acetylglucosaminyltransferase 4, isoenzyme B	protein-coding
chr2-4212	chr2	158666897	158669044	+	87.6	2147	intron (NM_001159662, intron 1 of 10)	CpG	835	NM_001159662	228852	Mm.150540	NM_153089	ENSMUSG00000037754	Ppp1r16b	ANKRD4|C130078N17Rik|TIMAP|Wdt4	protein phosphatase 1, regulatory (inhibitor) subunit 16B	protein-coding
chr12-1204	chr12	40222014	40223911	+	87.6	1897	promoter-TSS (NR_035459)	promoter-TSS (NR_035459)	-151	NR_035459	100316693		NR_035459		Mir1938	mmu-mir-1938	microRNA 1938	ncRNA
chr4-8383	chr4	156233538	156236706	+	87.6	3168	promoter-TSS (NM_198305)	promoter-TSS (NM_198305)	-265	NM_198305	231003	Mm.423038	NM_198305	ENSMUSG00000078484	Klhl17	AL022703|BC058738	kelch-like 17	protein-coding
chr8-6231	chr8	85554027	85556331	+	87.6	2304	promoter-TSS (NM_019794)	promoter-TSS (NM_019794)	92	NM_019794	56445	Mm.475573	NM_019794	ENSMUSG00000031701	Dnaja2	1500017M13Rik|2010206B19Rik|DNAJ|DNJ3|Dnaj3|HIRIP4|PRO3015|mDj3	DnaJ (Hsp40) homolog, subfamily A, member 2	protein-coding
chr2-6760	chr2	147012302	147014605	+	87.6	2303	intron (NM_011917, intron 1 of 29)	CpG	393	NM_011917	24128	Mm.3065	NM_011917	ENSMUSG00000027433	Xrn2	-	5'-3' exoribonuclease 2	protein-coding
chr9-3154	chr9	59655900	59658787	+	87.6	2887	intron (NM_001253883, intron 1 of 10)	CpG	975	NM_011099	18746	Mm.326167	NM_011099	ENSMUSG00000032294	Pkm	AA414905|AL024370|AL024424|Pk-2|Pk-3|Pk3|Pkm2	pyruvate kinase, muscle	protein-coding
chr7-6293	chr7	127966638	127968872	+	87.6	2234	intron (NM_139149, intron 1 of 14)	CpG	276	NM_139149	233908	Mm.277680	NM_139149	ENSMUSG00000030795	Fus	D430004D17Rik|D930039C12Rik|Fus1|Tls	fused in sarcoma	protein-coding
chr18-1611	chr18	61554965	61557616	+	87.6	2651	intron (NM_146087, intron 1 of 9)	intron (NM_146087, intron 1 of 9)	708	NM_146087	93687	Mm.26908	NM_146087	ENSMUSG00000024576	Csnk1a1	2610208K14Rik|4632404G05Rik|5430427P18Rik|CK1a|Csnk1a	casein kinase 1, alpha 1	protein-coding
chr13-3801	chr13	54686495	54688458	+	87.6	1963	intron (NR_027395, intron 1 of 10)	CpG	332	NM_001146025	105239	Mm.25366	NM_134064	ENSMUSG00000034928	Rnf44	AI854545|mKIAA1100	ring finger protein 44	protein-coding
chr9-7165	chr9	110116379	110118523	+	87.6	2144	5' UTR (NM_001252682, exon 1 of 23)	5' UTR (NM_001252682, exon 1 of 23)	165	NM_001252682	72831	Mm.276305	NM_133347	ENSMUSG00000032480	Dhx30	2810477H02Rik|C130058C04Rik|Ddx30|HELG|Ret-CoR	DEAH (Asp-Glu-Ala-His) box polypeptide 30	protein-coding
chr5-5065	chr5	65491528	65493557	+	87.6	2029	intron (NM_133697, intron 1 of 4)	CpG	293	NM_133697	68552	Mm.10709	NM_133697	ENSMUSG00000037822	Smim14	1110003E01Rik|1700127H04Rik|5430439C17Rik|MAd4	small integral membrane protein 14	protein-coding
chr19-4648	chr19	46394450	46397582	+	87.6	3132	promoter-TSS (NM_001025391)	promoter-TSS (NM_001025391)	-281	NM_016860	54130	Mm.3118	NM_016860	ENSMUSG00000025228	Actr1a	Arp1|alpha-Arp1	ARP1 actin-related protein 1A, centractin alpha	protein-coding
chr5-9825	chr5	92081552	92084516	+	87.6	2964	promoter-TSS (NM_001080797)	promoter-TSS (NM_001080797)	-117	NM_001080797	23881	Mm.290530	NM_011816	ENSMUSG00000029405	G3bp2	AA409541|E430034L04Rik|G3BP|mKIAA0660	GTPase activating protein (SH3 domain) binding protein 2	protein-coding
chr1-1310	chr1	166253920	166257334	+	87.6	3414	intron (NM_001164528, intron 1 of 9)	intron (NM_001164528, intron 1 of 9)	1488	NM_001164528	100039795	Mm.101743	NM_001164528	ENSMUSG00000040612	Ildr2	2810478N18Rik|3110063L10Rik|AI852300|D1Ertd471e|Dbsm1|ENSMUSG00000040612|Ll	immunoglobulin-like domain containing receptor 2	protein-coding
chr5-10029	chr5	124029750	124032732	+	87.6	2982	intron (NM_177876, intron 1 of 3)	intron (NM_177876, intron 1 of 3)	1019	NM_177876	330192	Mm.4079	NM_177876	ENSMUSG00000066278	Vps37b	2300007F24Rik|AI415429|BC026744	vacuolar protein sorting 37B (yeast)	protein-coding
chr4-10109	chr4	116220307	116223476	+	87.6	3169	promoter-TSS (NM_181585)	promoter-TSS (NM_181585)	-23	NM_181585	18710	Mm.253819	NM_181585	ENSMUSG00000028698	Pik3r3	AA414954|p55pik	phosphatidylinositol 3 kinase, regulatory subunit, polypeptide 3 (p55)	protein-coding
chr10-4054	chr10	128803598	128806383	+	87.6	2785	promoter-TSS (NM_028873)	promoter-TSS (NM_028873)	-620	NM_178066	73827	Mm.24630	NM_178066	ENSMUSG00000047090	Tmem198b	1110012D08Rik	transmembrane protein 198b	protein-coding
chr15-7778	chr15	41446539	41448589	+	87.3	2050	promoter-TSS (NM_001130166)	promoter-TSS (NM_001130166)	82	NM_001130166	170719	Mm.254267	NM_130885	ENSMUSG00000022307	Oxr1	2210416C20Rik|C7|C7B	oxidation resistance 1	protein-coding
chr14-1392	chr14	34310084	34312035	+	87.3	1951	promoter-TSS (NM_029389)	promoter-TSS (NM_029389)	332	NM_008133	14661	Mm.10600	NM_008133	ENSMUSG00000021794	Glud1	AI118167|Gdh-X|Glud|Gludl	glutamate dehydrogenase 1	protein-coding
chr11-10630	chr11	97278790	97281184	+	87.3	2394	intron (NM_008942, intron 1 of 22)	CpG	589	NM_008942	19155	Mm.29824	NM_008942	ENSMUSG00000001441	Npepps	AAP-S|MP100|Psa|R74825|goku	aminopeptidase puromycin sensitive	protein-coding
chr1-315	chr1	134560102	134561894	+	87.3	1792	intron (NM_152895, intron 1 of 26)	CpG	820	NM_152895	75605	Mm.28995	NM_152895	ENSMUSG00000042207	Kdm5b	2010009J12Rik|2210016I17Rik|AW556288|D1Ertd202e|Jarid1b|PLU-1|PUT1|Plu1|RBBP2H1A|Rb-Bp2|mKIAA4034	lysine (K)-specific demethylase 5B	protein-coding
chr18-1653	chr18	36285899	36287845	+	87.3	1946	intron (NM_008989, intron 1 of 1)	G-rich|Low_complexity|Low_complexity	5710	NM_008989	19290	Mm.231802	NM_008989		Pura	CAGER-1|Pur-alpha|ssCRE-BP	purine rich element binding protein A	protein-coding
chr7-5054	chr7	34388368	34390973	+	87.3	2605	promoter-TSS (NM_025948)	promoter-TSS (NM_025948)	-130	NM_025948	67070	Mm.276503	NM_025948	ENSMUSG00000066568	Lsm14a	2700023B17Rik|AA407828|AU017544|Tral	LSM14 homolog A (SCD6, S. cerevisiae)	protein-coding
chr19-5088	chr19	36347702	36349701	+	87.3	1999	Intergenic	CpG	-30366	NM_029508	76073	Mm.259180	NM_029508	ENSMUSG00000024805	Pcgf5	0610009F02Rik|1110054A01Rik|5830406C17Rik|5830443C21Rik|9530023M17Rik|AI324127	polycomb group ring finger 5	protein-coding
chr11-14107	chr11	101008518	101011707	+	87.3	3189	intron (NM_001243049, intron 1 of 20)	intron (NM_001243049, intron 1 of 20)	660	NM_001243051	11975	Mm.340818	NM_016920	ENSMUSG00000019302	Atp6v0a1	AA959968|ATP6a1|Atp6n1|Atp6n1a|Atpv0a1|Vpp-1|Vpp1	ATPase, H+ transporting, lysosomal V0 subunit A1	protein-coding
chr17-3243	chr17	30575232	30577258	+	87.3	2026	promoter-TSS (NM_172618)	promoter-TSS (NM_172618)	42	NM_027060	224671	Mm.41220	NM_027060	ENSMUSG00000062202	Btbd9	1700023F20Rik|4930402L05|AI464421	BTB (POZ) domain containing 9	protein-coding
chr8-4257	chr8	88198604	88200725	+	87.3	2121	intron (NM_001164498, intron 1 of 12)	CpG	451	NM_001164499	214627	Mm.491211	NM_001164497	ENSMUSG00000036779	Papd5	5730445M16Rik|5830428A09	PAP associated domain containing 5	protein-coding
chr4-2210	chr4	104366980	104369131	+	87.3	2151	intron (NR_104385, intron 1 of 15)	intron (NR_104385, intron 1 of 15)	517	NR_104385	13131	Mm.289682	NM_010014	ENSMUSG00000028519	Dab1	AI956902|C630028C02Rik|scm|scr|scrambler|yot	disabled 1	protein-coding
chr18-3164	chr18	77712752	77714762	+	87.3	2010	promoter-TSS (NR_027978)	promoter-TSS (NR_027978)	253	NM_178670	212163	Mm.23293	NM_178670	ENSMUSG00000047466	8030462N17Rik	Akd2|Ark2N	RIKEN cDNA 8030462N17 gene	protein-coding
chr11-4084	chr11	102295711	102297789	+	87.3	2078	promoter-TSS (NM_001098837)	promoter-TSS (NM_001098837)	-121	NM_001098836	217218	Mm.390381	NM_001098836	ENSMUSG00000059995	Atxn7l3	E030022H21Rik	ataxin 7-like 3	protein-coding
chr15-3580	chr15	7128481	7130609	+	87.3	2128	promoter-TSS (NM_001113386)	promoter-TSS (NM_001113386)	-27	NM_001113386	16880	Mm.149720	NM_013584	ENSMUSG00000054263	Lifr	A230075M04Rik|AW061234|LIF	leukemia inhibitory factor receptor	protein-coding
chr19-3088	chr19	7381811	7383862	+	87.3	2051	promoter-TSS (NR_045703)	promoter-TSS (NR_045703)	-167	NR_045703	654802	Mm.414924	NR_045703		1700105P06Rik	-	RIKEN cDNA 1700105P06 gene	ncRNA
chr5-3881	chr5	140646942	140649130	+	87.3	2188	intron (NM_175274, intron 1 of 13)	intron (NM_175274, intron 1 of 13)	995	NM_175274	78339	Mm.28947	NM_175274	ENSMUSG00000036565	Ttyh3	2900029G13Rik|AI414930	tweety homolog 3 (Drosophila)	protein-coding
chr5-2718	chr5	19226132	19228365	+	87.3	2233	promoter-TSS (NR_102341)	promoter-TSS (NR_102341)	202	NM_001170746	50791	Mm.332231	NM_015823	ENSMUSG00000040003	Magi2	AIP-1|Acvri1|Acvrinp1|Acvrip1|Magi-2|S-SCAM|mKIAA0705	membrane associated guanylate kinase, WW and PDZ domain containing 2	protein-coding
chr10-4173	chr10	115314275	115316416	+	87.3	2141	exon (NM_024454, exon 1 of 7)	exon (NM_024454, exon 1 of 7)	246	NM_024454	216344	Mm.21936	NM_024454	ENSMUSG00000020132	Rab21	9630024B22	RAB21, member RAS oncogene family	protein-coding
chr18-2865	chr18	34758590	34760374	+	87.3	1784	intron (NM_175104, intron 1 of 4)	CpG	576	NM_175104	66306	Mm.29424	NM_175104	ENSMUSG00000034300	Fam53c	2810012G03Rik|Gm21179	family with sequence similarity 53, member C	protein-coding
chr18-3751	chr18	6489291	6491410	+	87.3	2119	TTS (NR_035446)	TTS (NR_035446)	296	NR_035446	100316773		NR_035446		Mir1893	Mirn1893|mmu-mir-1893	microRNA 1893	ncRNA
chr4-7720	chr4	36948912	36952013	+	87.3	3101	intron (NM_001165999, intron 1 of 7)	CpG	1282	NM_001165999	242384	Mm.132507	NM_175516	ENSMUSG00000045083	Lingo2	B230217C06Rik|Lern3|Lrrn6c	leucine rich repeat and Ig domain containing 2	protein-coding
chr1-7081	chr1	180640403	180642393	+	87.3	1990	intron (NR_120498, intron 1 of 14)	CpG	248	NR_120498	72568	Mm.275044	NM_175186	ENSMUSG00000058729	Lin9	2700022J23Rik|Bara|Lin-9|TGS|TGS1|mLin-9	lin-9 homolog (C. elegans)	protein-coding
chr5-8893	chr5	112392378	112395818	+	87.3	3440	Intergenic	Intergenic	-1885	NM_028386	72898	Mm.151745	NM_028386	ENSMUSG00000029348	Asphd2	2900006N09Rik|9230106G13Rik	aspartate beta-hydroxylase domain containing 2	protein-coding
chr6-2509	chr6	87849976	87851825	+	87.3	1849	intron (NM_001109746, intron 1 of 4)	CpG	206	NM_013493	12785	Mm.290251	NM_013493	ENSMUSG00000030057	Cnbp	AA408710|Cnbp1|Znf9	cellular nucleic acid binding protein	protein-coding
chr1-6869	chr1	191024950	191027076	+	87.3	2126	non-coding (NR_027298, exon 1 of 2)	non-coding (NR_027298, exon 1 of 2)	177	NM_001081259	226844	Mm.134053	NM_001081259	ENSMUSG00000066595	Mfsd7b	9630055N22Rik|FLVCR|Flvcr1	major facilitator superfamily domain containing 7B	protein-coding
chr4-10600	chr4	11190068	11192388	+	87.3	2320	promoter-TSS (NM_001037134)	promoter-TSS (NM_001037134)	-123	NM_001037134	12448	Mm.35867	NM_009830	ENSMUSG00000028212	Ccne2	-	cyclin E2	protein-coding
chr12-5473	chr12	46817406	46820462	+	86.9	3056	promoter-TSS (NM_021361)	promoter-TSS (NM_021361)	-159	NM_021361	664883	Mm.247195	NM_021361	ENSMUSG00000021047	Nova1	9430099M15Rik|G630039L02|Nova-1	neuro-oncological ventral antigen 1	protein-coding
chr4-8488	chr4	88031006	88033794	+	86.9	2788	intron (NM_027326, intron 1 of 10)	CpG	1007	NM_027326	70122	Mm.288898	NM_027326	ENSMUSG00000028496	Mllt3	2210011H10Rik|2610012I03Rik|3830408D16Rik|Af9|D4Ertd321e	myeloid/lymphoid or mixed-lineage leukemia (trithorax homolog, Drosophila); translocated to, 3	protein-coding
chr7-5903	chr7	25003344	25006433	+	86.9	3089	intron (NM_001290469, intron 1 of 22)	intron (NM_001290469, intron 1 of 22)	1049	NM_001290469	232975	Mm.44101	NM_144921	ENSMUSG00000040907	Atp1a3	Atpa-2	ATPase, Na+/K+ transporting, alpha 3 polypeptide	protein-coding
chr14-3310	chr14	12821182	12823177	+	86.9	1995	intron (NM_001042617, intron 1 of 30)	CpG	900	NM_012061	27062	Mm.260881	NM_012061	ENSMUSG00000054423	Cadps	AU067781|CAPS|CAPS1|mKIAA1121	Ca2+-dependent secretion activator	protein-coding
chr10-3582	chr10	79668665	79670733	+	86.9	2068	exon (NM_148934, exon 1 of 2)	exon (NM_148934, exon 1 of 2)	289	NM_148934	110012	Mm.22623	NM_148934	ENSMUSG00000020308	Tpgs1	AV005629|Gm16517|Gtrgeo22|PGs1	tubulin polyglutamylase complex subunit 1	protein-coding
chr10-5984	chr10	60277111	60280283	+	86.9	3172	intron (NM_001146121, intron 1 of 13)	intron (NM_001146121, intron 1 of 13)	1069	NM_001146120	19156	Mm.277498	NM_011179	ENSMUSG00000004207	Psap	AI037048|SGP-1	prosaposin	protein-coding
chr5-3656	chr5	102068857	102070756	+	86.9	1899	5' UTR (NM_172882, exon 1 of 67)	5' UTR (NM_172882, exon 1 of 67)	115	NM_172882	72145	Mm.332522	NM_172882	ENSMUSG00000043940	Wdfy3	2610509D04Rik|ALFY|AW319683|B930017C24|BWF1|Bchs|D5Ertd66e|Ggtb3|ZFYVE25|mKIAA0993	WD repeat and FYVE domain containing 3	protein-coding
chr3-4531	chr3	107035701	107038815	+	86.9	3114	exon (NM_008418, exon 1 of 1)	exon (NM_008418, exon 1 of 1)	1096	NM_008418	16491	Mm.30640	NM_008418	ENSMUSG00000047959	Kcna3	Kca1-3|Kv1.3|Mk-3	potassium voltage-gated channel, shaker-related subfamily, member 3	protein-coding
chr2-9069	chr2	150902983	150905070	+	86.9	2087	intron (NM_024465, intron 1 of 12)	intron (NM_024465, intron 1 of 12)	705	NM_024465	76192	Mm.112632	NM_024465	ENSMUSG00000032046	Abhd12	1500011G07Rik|6330583M11Rik|AI431047|AW547313	abhydrolase domain containing 12	protein-coding
chr9-7715	chr9	70655534	70657552	+	86.9	2018	exon (NM_172772, exon 1 of 9)	exon (NM_172772, exon 1 of 9)	631	NM_172772	235461	Mm.170855	NM_172772	ENSMUSG00000042444	Fam63b	AI465301|B230380D07Rik|mKIAA1164	family with sequence similarity 63, member B	protein-coding
chr5-8088	chr5	41706739	41708659	+	86.9	1920	intron (NM_027295, intron 1 of 6)	intron (NM_027295, intron 1 of 6)	456	NM_027295	100972	Mm.41555	NM_027295	ENSMUSG00000029128	Rab28	2700023P08Rik|AW496496	RAB28, member RAS oncogene family	protein-coding
chr18-2974	chr18	36280257	36282584	+	86.9	2327	5' UTR (NM_008989, exon 1 of 2)	5' UTR (NM_008989, exon 1 of 2)	258	NM_008989	19290	Mm.231802	NM_008989		Pura	CAGER-1|Pur-alpha|ssCRE-BP	purine rich element binding protein A	protein-coding
chr10-5917	chr10	7662101	7664203	+	86.9	2102	promoter-TSS (NR_030698)	promoter-TSS (NR_030698)	-219	NR_030698	320642	Mm.398806	NR_030698		A630066F11Rik	-	RIKEN cDNA A630066F11 gene	ncRNA
chr17-2482	chr17	28691270	28693406	+	86.9	2136	promoter-TSS (NM_001168513)	promoter-TSS (NM_001168513)	-230	NM_001168513	26416	Mm.311337	NM_011951	ENSMUSG00000053436	Mapk14	CSBP2|Crk1|Csbp1|Mxi2|PRKM14|PRKM15|p38|p38-alpha|p38MAPK|p38a|p38alpha	mitogen-activated protein kinase 14	protein-coding
chr12-3567	chr12	111712007	111714128	+	86.9	2121	promoter-TSS (NM_001163388)	promoter-TSS (NM_001163388)	189	NM_027404	70369	Mm.44239	NM_027404	ENSMUSG00000049792	Bag5	1600025G07Rik|4930405J06Rik	BCL2-associated athanogene 5	protein-coding
chr2-6260	chr2	127246947	127248859	+	86.9	1912	promoter-TSS (NM_025296)	promoter-TSS (NM_025296)	-72	NM_175145	69470	Mm.200889	NM_175145	ENSMUSG00000034850	Tmem127	2310003P10Rik|AI314202|AI317350	transmembrane protein 127	protein-coding
chr1-6676	chr1	52726059	52727991	+	86.9	1932	5' UTR (NM_178081, exon 1 of 6)	5' UTR (NM_178081, exon 1 of 6)	293	NM_133829	98682	Mm.491173	NM_133829	ENSMUSG00000041439	Mfsd6	2210010L05Rik|9630025I22Rik|AI836200|AW212394|MMR2	major facilitator superfamily domain containing 6	protein-coding
chr6-6328	chr6	63255664	63258194	+	86.9	2530	promoter-TSS (NM_008167)	promoter-TSS (NM_008167)	72	NM_008167	14804	Mm.439651	NM_008167		Grid2	B230104L07Rik|GluD2|GluRdelta2|Lc|Lc<J>|MMS10-AC|Ms10ac|cpr|ho|nmf408|tpr	glutamate receptor, ionotropic, delta 2	protein-coding
chr12-2875	chr12	110737222	110739807	+	86.9	2585	intron (NM_027149, intron 1 of 2)	CpG	565	NM_027149	69641	Mm.491226	NM_027149	ENSMUSG00000037957	Wdr20	2310040A13Rik|AI549910|Wdr20a	WD repeat domain 20	protein-coding
chr5-4038	chr5	147075734	147078232	+	86.9	2498	promoter-TSS (NM_080795)	promoter-TSS (NM_080795)	-363	NM_181730	20018	Mm.317557	NM_009087	ENSMUSG00000029642	Polr1d	1110003G10Rik|AC19|RPA16|Rpo1-3	polymerase (RNA) I polypeptide D	protein-coding
chr19-3798	chr19	5365733	5368081	+	86.9	2348	promoter-TSS (NM_027236)	promoter-TSS (NM_027236)	-31	NM_001286608	23825	Mm.358649	NM_011793	ENSMUSG00000024844	Banf1	Baf|Bcrp1|L2bp1/Baf	barrier to autointegration factor 1	protein-coding
chr11-14011	chr11	95711879	95714359	+	86.9	2480	promoter-TSS (NR_045780)	promoter-TSS (NR_045780)	-365	NR_045780	432396	Mm.426849	NR_045780	ENSMUSG00000086191	Zfp652os	1110035M17Rik	zinc finger protein 652, opposite strand	ncRNA
chr9-4492	chr9	21031290	21033721	+	86.9	2431	promoter-TSS (NR_035438)	promoter-TSS (NR_035438)	-177	NR_035438	100316681		NR_035438	miRBase:MI0008319	Mir1900	Mirn1900|mmu-mir-1900	microRNA 1900	ncRNA
chr5-7792	chr5	67844602	67847906	+	86.9	3304	intron (NM_001284345, intron 1 of 36)	intron (NM_001284345, intron 1 of 36)	1177	NM_001038999	11980	Mm.153230	NM_009727	ENSMUSG00000037685	Atp8a1	AI481521|AI853962|APLT|AW743152|AW822227|Atp3a2|B230107D19Rik|ClassI	ATPase, aminophospholipid transporter (APLT), class I, type 8A, member 1	protein-coding
chr5-4235	chr5	88674750	88676639	+	86.6	1889	promoter-TSS (NM_001098476)	promoter-TSS (NM_001098476)	-114	NM_001098476	231413	Mm.332474	NM_178700	ENSMUSG00000044221	Grsf1	BB232551|C80280|D5Wsu31e	G-rich RNA sequence binding factor 1	protein-coding
chr16-5645	chr16	8736311	8739554	+	86.6	3243	intron (NM_001003918, intron 1 of 30)	CpG	410	NM_001003918	252870	Mm.295330	NM_001003918	ENSMUSG00000022710	Usp7	2210010O09Rik|AA409944|AA617399|AU019296|AW548146|C80752|Hausp	ubiquitin specific peptidase 7	protein-coding
chr12-4899	chr12	4592305	4594169	+	86.6	1864	intron (NM_011365, intron 1 of 38)	CpG	229	NM_001198969	20403	Mm.341204	NM_011365	ENSMUSG00000020640	Itsn2	AI327390|Ese2|Sh3d1B|Sh3p18|mKIAA1256	intersectin 2	protein-coding
chr12-3837	chr12	108000826	108004212	+	86.6	3386	intron (NM_001079883, intron 1 of 3)	intron (NM_001079883, intron 1 of 3)	895	NM_001286343	58208	Mm.392694	NM_021399	ENSMUSG00000048251	Bcl11b	9130430L19Rik|AI604821|B630002E05Rik|BCL-11B|Ctip2|Rit1	B cell leukemia/lymphoma 11B	protein-coding
chr5-8119	chr5	73490029	73492804	+	86.6	2775	intron (NM_001190733, intron 1 of 9)	CpG	390	NM_178896	100737	Mm.220312	NM_178896	ENSMUSG00000051674	Dcun1d4	AI836376	DCN1, defective in cullin neddylation 1, domain containing 4 (S. cerevisiae)	protein-coding
chr4-10994	chr4	121014794	121017677	+	86.6	2883	intron (NM_133716, intron 1 of 9)	intron (NM_133716, intron 1 of 9)	1012	NM_133716	69780	Mm.271819	NM_133716	ENSMUSG00000032870	Smap2	1810031K02Rik|AA408614|Smap1l	small ArfGAP 2	protein-coding
chr10-5930	chr10	20148109	20150353	+	86.6	2244	intron (NM_001198635, intron 1 of 17)	CpG	311	NM_008635	17761	Mm.20928	NM_008635	ENSMUSG00000019996	Map7	E-MAP-115|MAP-7|Mtap7|R75000|mshi|mste|ste	microtubule-associated protein 7	protein-coding
chr1-5289	chr1	161034024	161036066	+	86.6	2042	promoter-TSS (NR_002840)	promoter-TSS (NR_002840)	-121	NR_002840	14455	Mm.270065	NR_002840	ENSMUSG00000053332	Gas5	Gas-5|Mir5117	growth arrest specific 5	ncRNA
chr1-3526	chr1	135146335	135148236	+	86.6	1901	intron (NM_026823, intron 1 of 6)	CpG	451	NM_026823	68724	Mm.174998	NM_026823	ENSMUSG00000026426	Arl8a	1110033P22Rik|Arl10b|gie2	ADP-ribosylation factor-like 8A	protein-coding
chr13-2286	chr13	66932259	66934235	+	86.6	1976	promoter-TSS (NM_025547)	promoter-TSS (NM_025547)	-175	NM_025547	66410	Mm.347939	NM_025547	ENSMUSG00000021519	Mterf3	2410017I18Rik|Mterfd1	mitochondrial transcription termination factor 3	protein-coding
chr16-5046	chr16	43502759	43507512	+	86.6	4753	intron (NM_181058, intron 3 of 6)	intron (NM_181058, intron 3 of 6)	-84939	NR_046026	626693	Mm.447083	NR_046026	ENSMUSG00000085499	Gm15713	OTTMUSG00000025617	predicted gene 15713	ncRNA
chr14-1391	chr14	31829624	31831487	+	86.6	1863	promoter-TSS (NM_001024604)	promoter-TSS (NM_001024604)	-140	NM_001024604	105522	Mm.37660	NM_001024604	ENSMUSG00000014496	Ankrd28	AI465466|AI604979|E430019N21Rik|mKIAA0379	ankyrin repeat domain 28	protein-coding
chr13-4274	chr13	47104863	47107024	+	86.6	2161	intron (NM_025900, intron 1 of 10)	CpG	278	NM_025900	110052	Mm.131150	NM_025900	ENSMUSG00000021377	Dek	1810019E15Rik|D13H6S231E	DEK oncogene (DNA binding)	protein-coding
chr7-8375	chr7	3388831	3392803	+	86.6	3972	Intergenic	CT-rich|Low_complexity|Low_complexity	-3300	NM_133190	81905	Mm.357990	NM_133190	ENSMUSG00000053395	Cacng8	mir-935	calcium channel, voltage-dependent, gamma subunit 8	protein-coding
chr2-13944	chr2	38350070	38353217	+	86.6	3147	5' UTR (NM_010710, exon 1 of 5)	5' UTR (NM_010710, exon 1 of 5)	335	NM_010710	16870	Mm.142856	NM_010710	ENSMUSG00000000247	Lhx2	LH2A|Lh-2|Lim2|ap|apterous	LIM homeobox protein 2	protein-coding
chr10-4596	chr10	69533814	69538043	+	86.6	4229	intron (NM_170730, intron 1 of 17)	intron (NM_170730, intron 1 of 17)	2220	NM_170688	11735	Mm.235960	NM_009670	ENSMUSG00000069601	Ank3	2900054D09Rik|AI314020|Ank-3|AnkG|Ankyrin-3|Ankyrin-G	ankyrin 3, epithelial	protein-coding
chr1-7471	chr1	60565227	60567434	+	86.6	2207	intron (NM_001045513, intron 1 of 13)	CpG	435	NM_001045513	77300	Mm.440325	NM_001045513	ENSMUSG00000026014	Raph1	9430025M21Rik|C730009O10Rik|Lpd	Ras association (RalGDS/AF-6) and pleckstrin homology domains 1	protein-coding
chr11-12479	chr11	120782876	120785009	+	86.6	2133	promoter-TSS (NM_145370)	promoter-TSS (NM_145370)	262	NM_009053	19719	Mm.871	NM_009053	ENSMUSG00000025158	Rfng	-	RFNG O-fucosylpeptide 3-beta-N-acetylglucosaminyltransferase	protein-coding
chr5-8444	chr5	84414783	84417552	+	86.6	2769	intron (NM_007937, intron 1 of 15)	CpG	1215	NM_007937	13839	Mm.137991	NM_007937		Epha5	AI854630|AW125296|Cek7|Ehk1|Els1|Hek7|Rek7|bsk	Eph receptor A5	protein-coding
chr6-6974	chr6	61179552	61181691	+	86.2	2139	5' UTR (NM_183310, exon 1 of 11)	5' UTR (NM_183310, exon 1 of 11)	189	NR_040287	100504262	Mm.438066	NR_040287		A730020E08Rik	-	RIKEN cDNA A730020E08 gene	ncRNA
chr14-2447	chr14	20706982	20709355	+	86.2	2373	intron (NM_027996, intron 1 of 25)	intron (NM_027996, intron 1 of 25)	616	NM_001252081	268721	Mm.275082	NM_027996	ENSMUSG00000021819	Zswim8	2310021P13Rik|4832404P21Rik|Kiaa0913|mKIAA0913	zinc finger SWIM-type containing 8	protein-coding
chr4-6364	chr4	44232580	44234966	+	86.2	2386	Intergenic	CpG	-12506	NR_039565	100628618		NR_039565	miRBase:MI0018014	Mir5106	mmu-mir-5106|mu-mir-5106	microRNA 5106	ncRNA
chr17-2192	chr17	28800482	28802520	+	86.2	2038	intron (NM_001081315, intron 1 of 12)	CpG	375	NM_001081315	268936	Mm.291877	NM_199061	ENSMUSG00000063952	Brpf3	AI413466|AW493400|mKIAA1286	bromodomain and PHD finger containing, 3	protein-coding
chr6-2472	chr6	32586543	32588577	+	86.2	2034	5' UTR (NM_175750, exon 1 of 32)	5' UTR (NM_175750, exon 1 of 32)	632	NM_175750	243743	Mm.444029	NM_175750	ENSMUSG00000029765	Plxna4	9330117B14|Plxa4|mKIAA1550	plexin A4	protein-coding
chr11-5232	chr11	84869229	84871695	+	86.2	2466	intron (NM_153144, intron 1 of 13)	CpG-2368	276	NM_153144	217039	Mm.356653	NM_153144	ENSMUSG00000020530	Ggnbp2	AI451896|C75939|D330017P12Rik|DIF-3|Zfp403	gametogenetin binding protein 2	protein-coding
chr8-6533	chr8	95677356	95680583	+	86.2	3227	Intergenic	Intergenic	-24068	NM_145602	234593	Mm.29846	NM_145602	ENSMUSG00000036564	Ndrg4	D8Bwg1337e|Ndr1-rs|Ndr4|R74996|SMAP-8	N-myc downstream regulated gene 4	protein-coding
chr19-3370	chr19	46044165	46046073	+	86.2	1908	promoter-TSS (NM_001113408)	promoter-TSS (NM_001113408)	92	NM_001113408	16825	Mm.327442	NM_010697	ENSMUSG00000025223	Ldb1	CLIM2|NLI	LIM domain binding 1	protein-coding
chr18-2471	chr18	34220357	34222092	+	86.2	1735	5' UTR (NM_007462, exon 1 of 16)	5' UTR (NM_007462, exon 1 of 16)	240	NM_007462	11789	Mm.384171	NM_007462	ENSMUSG00000005871	Apc	AI047805|AU020952|AW124434|CC1|Min|mAPC	adenomatosis polyposis coli	protein-coding
chr5-4355	chr5	34335511	34337522	+	86.2	2011	5' UTR (NM_011278, exon 1 of 8)	5' UTR (NM_011278, exon 1 of 8)	126	NM_011278	19822	Mm.21281	NM_011278	ENSMUSG00000029110	Rnf4	AU018689|Gtrgeo8	ring finger protein 4	protein-coding
chr5-2983	chr5	65763066	65765083	+	86.2	2017	intron (NM_001024917, intron 1 of 19)	CpG	553	NM_001024917	333789	Mm.332398	NM_001024917	ENSMUSG00000037795	N4bp2	B3bp|E430014I16|Gm1791|Gm868	NEDD4 binding protein 2	protein-coding
chr15-5901	chr15	36281693	36283826	+	86.2	2133	intron (NM_013923, intron 1 of 9)	CpG	388	NM_013923	30945	Mm.5181	NM_013923	ENSMUSG00000022280	Rnf19a	AA032313|Dorfin|Rnf19|UIP117|Ubce7ip2|XYbp	ring finger protein 19A	protein-coding
chr4-2004	chr4	46038757	46041503	+	86.2	2746	intron (NM_021883, intron 1 of 9)	intron (NM_021883, intron 1 of 9)	908	NM_021883	21916	Mm.249594	NM_021883	ENSMUSG00000028328	Tmod1	E-Tmod|Tmod	tropomodulin 1	protein-coding
chr2-9222	chr2	30236603	30239032	+	86.2	2429	promoter-TSS (NR_028299)	promoter-TSS (NR_028299)	48	NM_177725	241296	Mm.389232	NM_177725	ENSMUSG00000007476	Lrrc8a	Lrrc8|mKIAA1437	leucine rich repeat containing 8A	protein-coding
chr2-7594	chr2	3283232	3285518	+	86.2	2286	exon (NM_008708, exon 1 of 14)	exon (NM_008708, exon 1 of 14)	163	NM_008708	18108	Mm.65021	NM_008708	ENSMUSG00000026643	Nmt2	A930001K02Rik|AI605445|AU044698|hNMT-2	N-myristoyltransferase 2	protein-coding
chr15-2862	chr15	48789721	48793520	+	86.2	3799	intron (NM_001081391, intron 1 of 70)	intron (NM_001081391, intron 1 of 70)	369	NM_001081391	239420	Mm.309363	NM_001081391	ENSMUSG00000022311	Csmd3	4930500N14Rik|mKIAA1894	CUB and Sushi multiple domains 3	protein-coding
chr4-1511	chr4	136469500	136471238	+	86.2	1738	intron (NM_024452, intron 1 of 4)	CpG	608	NM_024452	269593	Mm.485824	NM_024452	ENSMUSG00000001089	Luzp1	2700072H04Rik|AI266952|Luzp|mFLJ00226	leucine zipper protein 1	protein-coding
chr9-10449	chr9	104061765	104064382	+	86.2	2617	promoter-TSS (NM_025692)	promoter-TSS (NM_025692)	48	NM_025692	66663	Mm.224935	NM_025692	ENSMUSG00000032557	Uba5	5730525G14Rik|AW240750|Ube1dc1	ubiquitin-like modifier activating enzyme 5	protein-coding
chr17-3008	chr17	25808615	25810705	+	86.2	2090	intron (NM_001164225, intron 1 of 5)	CpG	575	NM_001164225	214931	Mm.152289	NM_001164225	ENSMUSG00000025738	Fbxl16	BC042620|Scirr1	F-box and leucine-rich repeat protein 16	protein-coding
chr2-8035	chr2	112238833	112241009	+	86.2	2176	promoter-TSS (NM_207206)	promoter-TSS (NM_207206)	80	NM_207206	99010	Mm.33438	NM_207206	ENSMUSG00000027134	Lpcat4	AI505034|Agpat7|Aytl3|LPEAT2	lysophosphatidylcholine acyltransferase 4	protein-coding
chr11-7970	chr11	30771093	30773058	+	86.2	1965	exon (NM_134013, exon 1 of 47)	exon (NM_134013, exon 1 of 47)	300	NM_134013	103554	Mm.240066	NM_134013	ENSMUSG00000040850	Psme4	AA409398|AU041366|TEMO|mKIAA0077	proteasome (prosome, macropain) activator subunit 4	protein-coding
chr7-6993	chr7	81933005	81934811	+	86.2	1806	intron (NM_013886, intron 1 of 5)	CpG	551	NM_013886	29877	Mm.392934	NM_013886	ENSMUSG00000025104	Hdgfrp3	2700022B06Rik|HRP-3	hepatoma-derived growth factor, related protein 3	protein-coding
chr2-8427	chr2	156612783	156615023	+	86.2	2240	promoter-TSS (NR_040372)	promoter-TSS (NR_040372)	206	NM_146128	228836	Mm.22094	NM_146128	ENSMUSG00000061689	Dlgap4	AI225853|BC024558|DAP-4|DAP4|SAPAP-4|Sapap4|WBP16	discs, large homolog-associated protein 4 (Drosophila)	protein-coding
chr11-10696	chr11	105180112	105182689	+	86.2	2577	promoter-TSS (NR_027956)	promoter-TSS (NR_027956)	33	NR_027956	73431	Mm.351426	NM_028539		1700052K11Rik	AI840954	RIKEN cDNA 1700052K11 gene	ncRNA
chr8-4682	chr8	90907523	90909714	+	85.9	2191	intron (NM_177224, intron 2 of 39)	CpG	79783	NM_177224	109151	Mm.100615	NM_177224	ENSMUSG00000056608	Chd9	1810014J18Rik|9030205D12Rik|A330063D19Rik|AD013|PRIC320|mKIAA0308	chromodomain helicase DNA binding protein 9	protein-coding
chr1-3905	chr1	63175760	63177987	+	85.9	2227	promoter-TSS (NM_018796)	promoter-TSS (NM_018796)	42	NM_018796	55949	Mm.2718	NM_018796	ENSMUSG00000025967	Eef1b2	2810017J07Rik|Eef1b	eukaryotic translation elongation factor 1 beta 2	protein-coding
chr3-1096	chr3	27709837	27711645	+	85.9	1808	promoter-TSS (NM_173182)	promoter-TSS (NM_173182)	-302	NM_173182	72007	Mm.38832	NM_173182	ENSMUSG00000039286	Fndc3b	1600019O04Rik|AW550168|Fad104|mKIAA4164	fibronectin type III domain containing 3B	protein-coding
chr9-4449	chr9	108516488	108518520	+	85.9	2032	intron (NM_175143, intron 1 of 9)	CpG	417	NM_001114119	69232	Mm.335449	NM_175143	ENSMUSG00000006673	Qrich1	2610028H07Rik	glutamine-rich 1	protein-coding
chr8-4326	chr8	22592679	22594710	+	85.9	2031	5' UTR (NM_001198998, exon 1 of 9)	5' UTR (NM_001198998, exon 1 of 9)	119	NM_001198998	22335	Mm.227704	NM_011696	ENSMUSG00000008892	Vdac3	-	voltage-dependent anion channel 3	protein-coding
chr3-6728	chr3	139073749	139076266	+	85.9	2517	intron (NM_001286759, intron 1 of 14)	CpG	194	NM_001040690	229877	Mm.28893	NM_145544	ENSMUSG00000028149	Rap1gds1	BC011279|GDS1	RAP1, GTP-GDP dissociation stimulator 1	protein-coding
chr2-5299	chr2	143914598	143916825	+	85.9	2227	intron (NM_019771, intron 1 of 3)	CpG	380	NM_019771	56431	Mm.28919	NM_019771	ENSMUSG00000015932	Dstn	2610043P17Rik|ADF|AU042046|Dsn|corn1|sid23p	destrin	protein-coding
chr1-3071	chr1	85894279	85896462	+	85.9	2183	intron (NM_022417, intron 1 of 5)	intron (NM_022417, intron 1 of 5)	860	NM_022417	64294	Mm.29870	NM_022417	ENSMUSG00000026223	Itm2c	3110038L02Rik|BRI3|Bricd2c|E25|E25C|ITM3	integral membrane protein 2C	protein-coding
chr11-9344	chr11	69979482	69982050	+	85.9	2568	promoter-TSS (NM_001253700)	promoter-TSS (NM_001253700)	-402	NM_026017	67181	Mm.41678	NM_026017	ENSMUSG00000018559	Ctdnep1	2610507E10Rik|Dullard	CTD nuclear envelope phosphatase 1	protein-coding
chr10-3779	chr10	8517073	8519562	+	85.9	2489	exon (NM_177387, exon 1 of 8)	exon (NM_177387, exon 1 of 8)	508	NM_177387	338362	Mm.41163	NM_177387	ENSMUSG00000047712	Ust	D930010O20Rik|UA2OST	uronyl-2-sulfotransferase	protein-coding
chr5-1797	chr5	134313422	134315917	+	85.9	2495	promoter-TSS (NM_001080746)	promoter-TSS (NM_001080746)	91	NM_001080746	14886	Mm.261570	NM_010365	ENSMUSG00000060261	Gtf2i	6030441I21Rik|BAP-135|Diws1t|GtfII-I|Spin|TFII-I|WBSCR6	general transcription factor II I	protein-coding
chr17-4549	chr17	83705422	83707999	+	85.9	2577	intron (NM_054082, intron 1 of 16)	intron (NM_054082, intron 1 of 16)	547	NM_001171052	116871	Mm.277668	NM_054082	ENSMUSG00000055817	Mta3	1110002J22Rik|mKIAA1266	metastasis associated 3	protein-coding
chr4-7403	chr4	33030294	33032280	+	85.9	1986	promoter-TSS (NM_019586)	promoter-TSS (NM_019586)	36	NR_036602	100504166	Mm.426309	NR_036602	ENSMUSG00000085037	4933421O10Rik	-	RIKEN cDNA 4933421O10 gene	ncRNA
chr1-9958	chr1	38626063	38628251	+	85.9	2188	promoter-TSS (NM_001290814)	promoter-TSS (NM_001290814)	87	NM_001290814	16764	Mm.336679	NM_010678	ENSMUSG00000037138	Aff3	3222402O04Rik|A730046J16|LAF-4|Laf4	AF4/FMR2 family, member 3	protein-coding
chr19-5496	chr19	53943319	53945975	+	85.9	2656	promoter-TSS (NM_001195348)	promoter-TSS (NM_001195348)	-20	NM_001195348	100503572	Mm.375091	NM_001195338	ENSMUSG00000084957	Bbip1	2310002J21Rik|2610002B11Rik|4930560M04Rik|Ncrna00081	BBSome interacting protein 1	protein-coding
chr18-1042	chr18	35561941	35563948	+	85.9	2007	intron (NM_010771, intron 1 of 14)	CpG	786	NM_010771	17184	Mm.215034	NM_010771	ENSMUSG00000037236	Matr3	1110061A14Rik|2810017I02Rik|AI841759|AW555618|D030046F20Rik|mKIAA0723	matrin 3	protein-coding
chr12-2914	chr12	45073155	45075538	+	85.9	2383	5' UTR (NM_144552, exon 1 of 6)	5' UTR (NM_144552, exon 1 of 6)	137	NM_144552	217517	Mm.285400	NM_144552	ENSMUSG00000046314	Stxbp6	BC024598|C85317	syntaxin binding protein 6 (amisyn)	protein-coding
chr11-5597	chr11	75732458	75735019	+	85.9	2561	intron (NM_009536, intron 1 of 5)	intron (NM_009536, intron 1 of 5)	851	NM_009536	22627	Mm.234700	NM_009536	ENSMUSG00000020849	Ywhae	AU019196	tyrosine 3-monooxygenase/tryptophan 5-monooxygenase activation protein, epsilon polypeptide	protein-coding
chr11-4138	chr11	3648119	3649974	+	85.9	1855	promoter-TSS (NR_002321)	promoter-TSS (NR_002321)	-232	NR_002321	544752	Mm.390314	NR_002321	ENSMUSG00000056579	Tug1	AI316828	taurine upregulated gene 1	ncRNA
chr13-5701	chr13	81710137	81712479	+	85.9	2342	promoter-TSS (NM_001081176)	promoter-TSS (NM_001081176)	-109	NM_028372	72852	Mm.31095	NM_028372	ENSMUSG00000051098	Mblac2	2900024O10Rik	metallo-beta-lactamase domain containing 2	protein-coding
chr7-3816	chr7	130518423	130520498	+	85.9	2075	exon (NM_001136054, exon 1 of 12)	exon (NM_001136054, exon 1 of 12)	120	NM_013799	11907	Mm.216321	NM_013799	ENSMUSG00000030850	Ate1	AI225793|AW547406	arginyltransferase 1	protein-coding
chr13-4613	chr13	28416767	28420479	+	85.9	3712	Intergenic	Intergenic	276139	NM_023746	28078	Mm.155058	NM_023746	ENSMUSG00000017064	Prl5a1	1600013P04Rik|D13Wsu14e|PLP-L|Prlpl	prolactin family 5, subfamily a, member 1	protein-coding
chr17-7995	chr17	88439899	88442180	+	85.9	2281	intron (NM_180974, intron 1 of 5)	CpG	327	NM_180974	14236	Mm.112824	NM_180974	ENSMUSG00000034998	Foxn2	3230402J05Rik|6030465J18Rik|Fkh19|Foxn1|HTLF	forkhead box N2	protein-coding
chr10-3978	chr10	79765824	79767871	+	85.9	2047	5' UTR (NM_144528, exon 1 of 9)	5' UTR (NM_144528, exon 1 of 9)	105	NR_027505	70294	Mm.466670	NM_144528	ENSMUSG00000035890	Rnf126	2610010O19Rik	ring finger protein 126	protein-coding
chr19-4346	chr19	7416596	7418771	+	85.9	2175	promoter-TSS (NM_175381)	promoter-TSS (NM_175381)	58	NM_175381	108899	Mm.386838	NM_175381	ENSMUSG00000053080	2700081O15Rik	AI255177|AI848741|AW742297	RIKEN cDNA 2700081O15 gene	protein-coding
chr19-5811	chr19	41739299	41743377	+	85.9	4078	intron (NM_015748, intron 1 of 36)	MIR|SINE|MIR	2518	NM_015748	20562	Mm.40322	NM_015748	ENSMUSG00000025020	Slit1	Slil1|mKIAA0813	slit homolog 1 (Drosophila)	protein-coding
chr1-8657	chr1	152901489	152904249	+	85.9	2760	promoter-TSS (NM_001160256)	promoter-TSS (NM_001160256)	-223	NM_001005507	226517	Mm.270775	NM_001005507	ENSMUSG00000042772	Smg7	9430023P16Rik|mKIAA0250	Smg-7 homolog, nonsense mediated mRNA decay factor (C. elegans)	protein-coding
chr3-7207	chr3	41081416	41084264	+	85.5	2848	exon (NM_027558, exon 1 of 3)	exon (NM_027558, exon 1 of 3)	206	NM_027558	70804	Mm.40321	NM_027558	ENSMUSG00000049940	Pgrmc2	4631434O19Rik|5730409G06Rik|DG6|PMBP	progesterone receptor membrane component 2	protein-coding
chr15-6491	chr15	96640637	96643696	+	85.5	3059	promoter-TSS (NM_134086)	promoter-TSS (NM_134086)	177	NM_001166456	105727	Mm.103568	NM_134086	ENSMUSG00000023169	Slc38a1	AA408026|AA409865|AL022800|AU015942|NAT2	solute carrier family 38, member 1	protein-coding
chr19-4163	chr19	10303398	10305630	+	85.5	2232	intron (NM_198114, intron 1 of 19)	intron (NM_198114, intron 1 of 19)	363	NM_198114	269060	Mm.329718	NM_198114	ENSMUSG00000035735	Dagla	Nsddr	diacylglycerol lipase, alpha	protein-coding
chr4-6013	chr4	129741039	129743267	+	85.5	2228	exon (NM_011317, exon 1 of 9)	exon (NM_011317, exon 1 of 9)	150	NM_011317	20218	Mm.8256	NM_011317	ENSMUSG00000028790	Khdrbs1	Sam68|p62|p68	KH domain containing, RNA binding, signal transduction associated 1	protein-coding
chr10-2251	chr10	41809420	41811738	+	85.5	2318	promoter-TSS (NM_001243075)	promoter-TSS (NM_001243075)	5	NM_001162908	140742	Mm.139418	NM_001013370	ENSMUSG00000038332	Sesn1	1110002G11Rik|AU044290|Pa26|Sest1	sestrin 1	protein-coding
chr15-3377	chr15	77305551	77307450	+	85.5	1899	exon (NM_053104, exon 1 of 14)	exon (NM_053104, exon 1 of 14)	553	NM_001110827	93686	Mm.202774	NM_053104	ENSMUSG00000033565	Rbfox2	Fbm2|Fxh|Hrnbp2|Rbm9	RNA binding protein, fox-1 homolog (C. elegans) 2	protein-coding
chr8-4399	chr8	95702526	95705402	+	85.5	2876	intron (NM_145602, intron 1 of 13)	intron (NM_145602, intron 1 of 13)	927	NM_001195006	234593	Mm.29846	NM_145602	ENSMUSG00000036564	Ndrg4	D8Bwg1337e|Ndr1-rs|Ndr4|R74996|SMAP-8	N-myc downstream regulated gene 4	protein-coding
chr9-5450	chr9	108566178	108568400	+	85.5	2222	promoter-TSS (NM_023247)	promoter-TSS (NM_023247)	53	NM_023247	66706	Mm.29471	NM_023247	ENSMUSG00000070283	Ndufaf3	4733401H18Rik	NADH dehydrogenase (ubiquinone) 1 alpha subcomplex, assembly factor 3	protein-coding
chr11-12529	chr11	6473681	6476628	+	85.5	2947	exon (NM_011221, exon 1 of 1)	exon (NM_011221, exon 1 of 1)	922	NM_011221	19291	Mm.390332	NM_011221	ENSMUSG00000094483	Purb	2310015K15Rik|AA114818|Cager-2|D11Bwg0414e	purine rich element binding protein B	protein-coding
chr8-3356	chr8	124896695	124898692	+	85.5	1997	promoter-TSS (NM_001111141)	promoter-TSS (NM_001111141)	12	NM_198103	102058	Mm.347360	NM_198103	ENSMUSG00000074030	Exoc8	AI414418|EXO84|Exo84p|R74783|SEC84	exocyst complex component 8	protein-coding
chr17-4334	chr17	34629134	34632142	+	85.5	3008	exon (NM_030890, exon 2 of 4)	exon (NM_030890, exon 2 of 4)	952	NM_030890	260297	Mm.390965	NM_030890		Prrt1	Bat-4|Bat4|D17H6S54E|DSPD1|G5b|NG5|ORF31	proline-rich transmembrane protein 1	protein-coding
chr12-2919	chr12	52503291	52505424	+	85.5	2133	Intergenic	CpG	-11720	NM_009706	11855	Mm.35059	NM_009706	ENSMUSG00000035133	Arhgap5	p190-B|p190B	Rho GTPase activating protein 5	protein-coding
chr1-8324	chr1	168427695	168432323	+	85.5	4628	intron (NM_001291508, intron 1 of 7)	intron (NM_001291508, intron 1 of 7)	2160	NM_001291509	18514	Mm.43358	NM_008783	ENSMUSG00000052534	Pbx1	2310056B04Rik|D230003C07Rik|Pbx-1	pre B cell leukemia homeobox 1	protein-coding
chr8-3083	chr8	111741947	111744340	+	85.5	2393	intron (NM_009954, intron 1 of 6)	intron (NM_009954, intron 1 of 6)	706	NM_009954	12927	Mm.3758	NM_009954	ENSMUSG00000031955	Bcar1	AI385681|Cas|Crkas	breast cancer anti-estrogen resistance 1	protein-coding
chr11-7965	chr11	23769816	23771977	+	85.1	2161	promoter-TSS (NM_009044)	promoter-TSS (NM_009044)	74	NM_009044	19696	Mm.4869	NM_009044	ENSMUSG00000020275	Rel	c-Rel	reticuloendotheliosis oncogene	protein-coding
chr4-8370	chr4	155085250	155087663	+	85.1	2413	promoter-TSS (NM_001081100)	promoter-TSS (NM_001081100)	-121	NM_001081100	76866	Mm.200590	NM_001081100	ENSMUSG00000029049	Morn1	2900057D20Rik|4930417P05Rik|AU042805	MORN repeat containing 1	protein-coding
chr1-10429	chr1	160905816	160907842	+	85.1	2026	intron (NM_001024952, intron 1 of 19)	CpG	418	NM_001024952	381305	Mm.329667	NM_001024952	ENSMUSG00000040423	Rc3h1	5730557L09Rik|Gm551|N28103|mKIAA2025	RING CCCH (C3H) domains 1	protein-coding
chr4-2193	chr4	45529637	45531806	+	85.1	2169	5' UTR (NM_001033306, exon 1 of 6)	5' UTR (NM_001033306, exon 1 of 6)	107	NM_001033306	230126	Mm.251716	NM_001033306	ENSMUSG00000044813	Shb	BC028832	src homology 2 domain-containing transforming protein B	protein-coding
chr8-7678	chr8	25784055	25786271	+	85.1	2216	promoter-TSS (NM_026121)	promoter-TSS (NM_026121)	46	NM_026121	67384	Mm.118400	NM_026121	ENSMUSG00000037316	Bag4	2410112I15Rik|SODD	BCL2-associated athanogene 4	protein-coding
chr1-10696	chr1	16617840	16620001	+	85.1	2161	intron (NR_073122, intron 1 of 4)	CpG	418	NM_001271016	66799	Mm.122430	NM_025773	ENSMUSG00000025939	Ube2w	6130401J04Rik	ubiquitin-conjugating enzyme E2W (putative)	protein-coding
chr7-5242	chr7	27673111	27674940	+	85.1	1829	promoter-TSS (NM_198417)	promoter-TSS (NM_198417)	556	NM_001290528	269881	Mm.389883	NM_001081292	ENSMUSG00000040390	Map3k10	BC028668|BC046514|MST|Mlk2	mitogen-activated protein kinase kinase kinase 10	protein-coding
chr19-2996	chr19	30029831	30031984	+	85.1	2153	exon (NM_144873, exon 1 of 16)	exon (NM_144873, exon 1 of 16)	394	NM_144873	109113	Mm.313364	NM_144873	ENSMUSG00000024817	Uhrf2	2310065A22Rik|AI426270|AW214556|D130071B19Rik|Nirf	ubiquitin-like, containing PHD and RING finger domains 2	protein-coding
chr16-4019	chr16	10540975	10543295	+	85.1	2320	intron (NM_021428, intron 1 of 1)	intron (NM_021428, intron 1 of 1)	919	NM_021428	58239	Mm.353006	NM_021428	ENSMUSG00000038055	Dexi	1810029J14Rik|AI836170|AW413143|D16Bwg0586e|Myle	dexamethasone-induced transcript	protein-coding
chr6-1172	chr6	145249187	145251142	+	85.1	1955	promoter-TSS (NR_045598)	promoter-TSS (NR_045598)	67	NM_021284	16653	Mm.383182	NM_021284	ENSMUSG00000030265	Kras	AI929937|K-ras|Ki-ras|Kras-2|Kras2|p21B|ras	v-Ki-ras2 Kirsten rat sarcoma viral oncogene homolog	protein-coding
chr10-2092	chr10	79854515	79856802	+	85.1	2287	promoter-TSS (NR_029447)	promoter-TSS (NR_029447)	-687	NR_029447	414101	Mm.401339	NR_029447		E130317F20Rik	-	RIKEN cDNA E130317F20 gene	ncRNA
chr3-4918	chr3	13470901	13473500	+	85.1	2599	intron (NM_001163328, intron 1 of 8)	intron (NM_001163328, intron 1 of 8)	545	NM_178631	76897	Mm.422625	NM_178631	ENSMUSG00000039717	Ralyl	0710005M24Rik	RALY RNA binding protein-like	protein-coding
chr2-8669	chr2	122630067	122631974	+	85.1	1907	exon (NM_001033256, exon 1 of 2)	exon (NM_001033256, exon 1 of 2)	395	NM_001033256	214616	Mm.271306	NM_001033256		Spata5l1	AV141009|C130039A10Rik	spermatogenesis associated 5-like 1	protein-coding
chr7-7984	chr7	130264207	130266826	+	85.1	2619	intron (NM_010207, intron 1 of 17)	CpG	1292	NM_010207	14183	Mm.16340	NM_010207	ENSMUSG00000030849	Fgfr2	AU043015|AW556123|Bek|Fgfr-2|Fgfr-7|Fgfr7|KGFR|KGFRTr|svs	fibroblast growth factor receptor 2	protein-coding
chr16-1559	chr16	4878743	4881117	+	85.1	2374	promoter-TSS (NM_145359)	promoter-TSS (NM_145359)	-79	NM_145359	207740	Mm.268895	NM_145359		Ubald1	1500031H01Rik|BC013706|Fam100a	UBA-like domain containing 1	protein-coding
chr11-3543	chr11	85310578	85312405	+	85.1	1827	exon (NM_016910, exon 1 of 6)	exon (NM_016910, exon 1 of 6)	237	NM_016910	53892	Mm.45609	NM_016910	ENSMUSG00000020525	Ppm1d	AV338790|Wip1	protein phosphatase 1D magnesium-dependent, delta isoform	protein-coding
chr11-3744	chr11	106919469	106921495	+	85.1	2026	5' UTR (NM_025481, exon 1 of 19)	5' UTR (NM_025481, exon 1 of 19)	233	NM_025481	66313	Mm.340955	NM_025481	ENSMUSG00000018363	Smurf2	2810411E22Rik|AI558114|AI649275	SMAD specific E3 ubiquitin protein ligase 2	protein-coding
chr18-1133	chr18	32376835	32378479	+	85.1	1644	intron (NM_001083334, intron 1 of 14)	CpG	440	NM_001083334	30948	Mm.4383	NM_009668	ENSMUSG00000024381	Bin1	ALP-1|Amphl|BRAMP-2|SH3P9	bridging integrator 1	protein-coding
chr5-5252	chr5	72913590	72915410	+	85.1	1820	5' UTR (NM_001113423, exon 1 of 8)	5' UTR (NM_001113423, exon 1 of 8)	138	NM_001113423	75991	Mm.121285	NM_153567	ENSMUSG00000036087	Slain2	5033405K12Rik|8030444K12Rik|AI596370	SLAIN motif family, member 2	protein-coding
chr7-9963	chr7	118242063	118244530	+	85.1	2467	promoter-TSS (NR_027879)	promoter-TSS (NR_027879)	341	NM_001031814	233789	Mm.309053	NM_177180	ENSMUSG00000030655	Smg1	2610207I05Rik|5430435M13Rik|C130002K18Rik|mKIAA0421	SMG1 homolog, phosphatidylinositol 3-kinase-related kinase (C. elegans)	protein-coding
chr1-5515	chr1	167000403	167002778	+	85.1	2375	exon (NM_001160262, exon 1 of 3)	exon (NM_001160262, exon 1 of 3)	173	NM_001160262	226610	Mm.389217	NM_175461	ENSMUSG00000060568	Fam78b	C030014K22Rik|C030020L09Rik	family with sequence similarity 78, member B	protein-coding
chr8-5212	chr8	85035970	85038808	+	85.1	2838	intron (NM_001122843, intron 1 of 24)	CpG	221	NM_001122843	212999	Mm.220357	NM_145390	ENSMUSG00000031691	Tnpo2	1110034O24Rik|AA414969|AI464345|AI852433|IPO3|Knpb2b|Kpnb2b|TRN2	transportin 2 (importin 3, karyopherin beta 2b)	protein-coding
chr13-1491	chr13	55463964	55466804	+	85.1	2840	intron (NM_001030296, intron 1 of 2)	intron (NM_001030296, intron 1 of 2)	1117	NM_001030296	432763	Mm.315457	NM_001030296	ENSMUSG00000034686	Prr7	XM_484263	proline rich 7 (synaptic)	protein-coding
chr2-14823	chr2	165323729	165327208	+	85.1	3479	intron (NM_080287, intron 1 of 20)	MER33|DNA|hAT-Charlie	1011	NM_080287	140579	Mm.35064	NM_080287	ENSMUSG00000017670	Elmo2	1190002F24Rik|CED-12|mKIAA1834	engulfment and cell motility 2	protein-coding
chr1-7396	chr1	183296264	183298228	+	84.8	1964	promoter-TSS (NM_027861)	promoter-TSS (NM_027861)	186	NM_181732	108909	Mm.290502	NM_145626	ENSMUSG00000042901	Aida	2610208M17Rik|BC004835	axin interactor, dorsalization associated	protein-coding
chr10-240	chr10	127165134	127166802	+	84.8	1668	exon (NM_001244618, exon 1 of 5)	exon (NM_001244618, exon 1 of 5)	137	NM_027739	14421	Mm.386762	NM_008080	ENSMUSG00000006731	B4galnt1	4933429D13Rik|Gal-NAc-T|GalNAc-T|GalNAcT|Galgt1|Ggm-2|Ggm2	beta-1,4-N-acetyl-galactosaminyl transferase 1	protein-coding
chr1-7124	chr1	22804310	22806664	+	84.8	2354	intron (NM_001012623, intron 1 of 14).2	intron (NM_001012623, intron 1 of 14).2	237	NM_001012623	116837	Mm.60061	NM_053270		Rims1	C030033M19Rik|RIM1|RIM1a|RIM1alpha|Rab3ip1|Rim|Serg1|mKIAA0340	regulating synaptic membrane exocytosis 1	protein-coding
chr10-6418	chr10	128458153	128460098	+	84.8	1945	promoter-TSS (NM_001114096)	promoter-TSS (NM_001114096)	-111	NM_001114097	68094	Mm.417338	NM_198160	ENSMUSG00000025369	Smarcc2	5930405J04Rik	SWI/SNF related, matrix associated, actin dependent regulator of chromatin, subfamily c, member 2	protein-coding
chr2-8022	chr2	97466192	97469509	+	84.8	3317	5' UTR (NM_178725, exon 1 of 3)	5' UTR (NM_178725, exon 1 of 3)	193	NM_178725	241568	Mm.241682	NM_178725	ENSMUSG00000050587	Lrrc4c	6430556C10Rik|NGL-1	leucine rich repeat containing 4C	protein-coding
chr15-1954	chr15	79108492	79110594	+	84.8	2102	intron (NM_177461, intron 1 of 15)	CpG	560	NM_177461	27008	Mm.196480	NM_177461	ENSMUSG00000033039	Micall1	260|AI448246|D15Mit260|D15N2e|EST573322|EST820961|MIRab13|mKIAA1668	microtubule associated monooxygenase, calponin and LIM domain containing -like 1	protein-coding
chr7-6857	chr7	4657641	4659874	+	84.8	2233	5' UTR (NM_172894, exon 1 of 24)	5' UTR (NM_172894, exon 1 of 24)	193	NM_172894	243819	Mm.258670	NM_172894	ENSMUSG00000052296	Ppp6r1	2010309P17Rik|AI836219|B430201G11Rik|D030074N20Rik|Pp6r1|Saps1|mKIAA1115	protein phosphatase 6, regulatory subunit 1	protein-coding
chr10-5347	chr10	79716112	79718192	+	84.8	2080	exon (NM_008226, exon 1 of 8)	exon (NM_008226, exon 1 of 8)	518	NM_008226	15166	Mm.12956	NM_008226	ENSMUSG00000020331	Hcn2	BCNG2|HAC1|trls	hyperpolarization-activated, cyclic nucleotide-gated K+ 2	protein-coding
chr14-4722	chr14	31250295	31252649	+	84.8	2354	promoter-TSS (NM_027088)	promoter-TSS (NM_027088)	-17	NM_027088	104416	Mm.3779	NM_027088	ENSMUSG00000021901	Bap1	2300006C11Rik|AA989761|AW553466|mKIAA0272|uch-x4	Brca1 associated protein 1	protein-coding
chr7-8837	chr7	25070567	25073254	+	84.8	2687	intron (NM_008168, intron 1 of 19)	intron (NM_008168, intron 1 of 19)	459	NM_008168	14809	Mm.2879	NM_008168	ENSMUSG00000003378	Grik5	GluK5|GluRgamma2|KA2	glutamate receptor, ionotropic, kainate 5 (gamma 2)	protein-coding
chr16-1264	chr16	4212656	4214902	+	84.8	2246	promoter-TSS (NM_001025432)	promoter-TSS (NM_001025432)	-375	NM_001025432	12914	Mm.132238	NM_001025432	ENSMUSG00000022521	Crebbp	AW558298|CBP|CBP/p300|KAT3A|p300/CBP	CREB binding protein	protein-coding
chr9-8033	chr9	45953487	45955848	+	84.8	2361	intron (NM_172257, intron 1 of 25)	intron (NM_172257, intron 1 of 25)	582	NM_172257	214597	Mm.379345	NM_172257	ENSMUSG00000034908	Sidt2	B930096O19|BC023957|CGI-40	SID1 transmembrane family, member 2	protein-coding
chr9-3118	chr9	27028821	27031197	+	84.8	2376	promoter-TSS (NM_178027)	promoter-TSS (NM_178027)	85	NM_178027	69091	Mm.218717	NM_178027	ENSMUSG00000031988	Vps26b	1810012I05Rik|2310075A12Rik|AI848392	vacuolar protein sorting 26 homolog B (yeast)	protein-coding
chr9-7340	chr9	59749842	59752338	+	84.8	2496	promoter-TSS (NM_173018)	promoter-TSS (NM_173018)	-84	NM_173018	270163	Mm.249545	NM_173018	ENSMUSG00000039585	Myo9a	4732465J09Rik|C130068I12Rik|C230003M11	myosin IXa	protein-coding
chr4-4124	chr4	155846907	155848693	+	84.8	1786	exon (NM_010091, exon 1 of 15)	exon (NM_010091, exon 1 of 15)	388	NM_010091	13542	Mm.3400	NM_010091	ENSMUSG00000029071	Dvl1	Dvl|mKIAA4029	dishevelled, dsh homolog 1 (Drosophila)	protein-coding
chr5-8045	chr5	28316141	28318000	+	84.8	1859	promoter-TSS (NM_028234)	promoter-TSS (NM_028234)	-119	NM_028234	381626	Mm.304075	NM_028234	ENSMUSG00000048271	Rbm33	3200001K10Rik|6430512A10Rik|AA386890|Prr8	RNA binding motif protein 33	protein-coding
chr4-6334	chr4	11965264	11967302	+	84.8	2038	promoter-TSS (NM_001290391)	promoter-TSS (NM_001290391)	167	NM_001033453	381511	Mm.331489	NM_001033453	ENSMUSG00000049225	Pdp1	Gm1024|Ppm2c	pyruvate dehyrogenase phosphatase catalytic subunit 1	protein-coding
chr17-1165	chr17	72836519	72838206	+	84.8	1687	intron (NM_027166, intron 1 of 2)	CpG	658	NM_027166	383295	Mm.277533	NM_027166	ENSMUSG00000039770	Ypel5	2310076K21Rik|CGI-127	yippee-like 5 (Drosophila)	protein-coding
chr18-2463	chr18	20744987	20746990	+	84.8	2003	5' UTR (NM_019737, exon 1 of 9)	5' UTR (NM_019737, exon 1 of 9)	416	NM_019737	56386	Mm.393827	NM_019737	ENSMUSG00000056124	B4galt6	AA536803|AU022389	UDP-Gal:betaGlcNAc beta 1,4-galactosyltransferase, polypeptide 6	protein-coding
chr17-2587	chr17	24488107	24490169	+	84.4	2062	intron (NM_027937, intron 1 of 19)	CpG	355	NM_027937	268932	Mm.70989	NM_027937	ENSMUSG00000033597	Caskin1	3300002N10Rik|C130061I24|C630036E02Rik|mKIAA1306	CASK interacting protein 1	protein-coding
chr5-922	chr5	77309127	77311578	+	84.4	2451	promoter-TSS (NM_019836)	promoter-TSS (NM_019836)	-132	NM_153798	231329	Mm.273217	NM_153798	ENSMUSG00000029250	Polr2b	Pol2rb|Rpb140|Rpb2	polymerase (RNA) II (DNA directed) polypeptide B	protein-coding
chr5-2751	chr5	65536587	65538440	+	84.4	1853	exon (NM_016786, exon 1 of 7)	exon (NM_016786, exon 1 of 7)	252	NM_016786	53323	Mm.319512	NM_016786	ENSMUSG00000029203	Ube2k	AW492011|D5Ertd601e|E2-25k|Hip2|Hypg|Lig	ubiquitin-conjugating enzyme E2K	protein-coding
chr10-5642	chr10	117375427	117377749	+	84.4	2322	intron (NM_001013391, intron 1 of 9)	CpG	385	NM_001013391	432508	Mm.478881	NM_001013391	ENSMUSG00000055531	Cpsf6	4733401N12Rik|AI256641|CFIM|CFIM68|HPBRII-4|HPBRII-7	cleavage and polyadenylation specific factor 6	protein-coding
chr5-5952	chr5	15933782	15936219	+	84.4	2437	5' UTR (NM_001110845, exon 1 of 39)	5' UTR (NM_001110845, exon 1 of 39)	309	NM_001110843	12293	Mm.159842	NM_009784	ENSMUSG00000040118	Cacna2d1	Ca(v)alpha2delta1|Cacna2|Cchl2a	calcium channel, voltage-dependent, alpha2/delta subunit 1	protein-coding
chr11-4689	chr11	115707332	115709745	+	84.4	2413	promoter-TSS (NM_008163)	promoter-TSS (NM_008163)	59	NM_008163	14784	Mm.439649	NM_008163	ENSMUSG00000059923	Grb2	AA408164|Ash	growth factor receptor bound protein 2	protein-coding
chr11-6384	chr11	20740500	20742735	+	84.4	2235	promoter-TSS (NM_001252503)	promoter-TSS (NM_001252503)	-61	NM_001252503	216549	Mm.356580	NM_181411	ENSMUSG00000049659	Aftph	-	aftiphilin	protein-coding
chr16-3448	chr16	28928343	28930542	+	84.4	2199	intron (NM_177718, intron 1 of 1)	CpG	256	NM_177718	239796	Mm.155887	NM_177718	ENSMUSG00000051065	Mb21d2	1600021P15Rik|A430031N04|C87006	Mab-21 domain containing 2	protein-coding
chr4-4965	chr4	86856267	86858653	+	84.4	2386	promoter-TSS (NM_009096)	promoter-TSS (NM_009096)	-93	NM_009096	20104	Mm.379007	NM_009096		Rps6	S6R	ribosomal protein S6	protein-coding
chr19-2359	chr19	6276491	6279322	+	84.4	2831	intron (NM_010119, intron 1 of 4)	intron (NM_010119, intron 1 of 4)	1010	NM_010119	13660	Mm.30169	NM_010119	ENSMUSG00000024772	Ehd1	AA409636|Past1|RME-1	EH-domain containing 1	protein-coding
chr1-6671	chr1	43445086	43447239	+	84.4	2153	intron (NM_010879, intron 1 of 4)	CpG	411	NM_010879	17974	Mm.389903	NM_010879	ENSMUSG00000066877	Nck2	4833426I10Rik|Grb4|NCKbeta|Nck-2	non-catalytic region of tyrosine kinase adaptor protein 2	protein-coding
chr8-7368	chr8	70774972	70777939	+	84.4	2967	promoter-TSS (NR_029440)	promoter-TSS (NR_029440)	257	NM_008841	18709	Mm.12945	NM_008841	ENSMUSG00000031834	Pik3r2	p85beta	phosphatidylinositol 3-kinase, regulatory subunit, polypeptide 2 (p85 beta)	protein-coding
chr7-5984	chr7	81570959	81573182	+	84.4	2223	intron (NM_001004185, intron 1 of 9)	intron (NM_001004185, intron 1 of 9)	778	NM_001004185	434204	Mm.181641	NM_001004185	ENSMUSG00000045795	Whamm	BB081391|Whdc1|mKIAA1971	WAS protein homolog associated with actin, golgi membranes and microtubules	protein-coding
chr12-5108	chr12	118300332	118302870	+	84.4	2538	promoter-TSS (NM_001166385)	promoter-TSS (NM_001166385)	-161	NM_009239	20688	Mm.34699	NM_009239	ENSMUSG00000025323	Sp4	5730497N03Rik|HF-1b|HF1-b	trans-acting transcription factor 4	protein-coding
chr11-12704	chr11	59226532	59228780	+	84.4	2248	intron (NM_007476, intron 1 of 4)	CpG	506	NM_001130408	11840	Mm.371546	NM_007476	ENSMUSG00000048076	Arf1	-	ADP-ribosylation factor 1	protein-coding
chr11-8629	chr11	59661730	59664303	+	84.4	2573	intron (NM_012027, intron 1 of 23)	CpG	521	NM_201245	26936	Mm.2402	NM_012027	ENSMUSG00000005417	Mprip	9530046C02|AA536749|AI647711|C76423|RIP3|Rhoip3|mKIAA0864|p116Rip	myosin phosphatase Rho interacting protein	protein-coding
chr3-5068	chr3	127159913	127163043	+	84.4	3130	intron (NR_105030, intron 1 of 2)	intron (NR_105030, intron 1 of 2)	173	NR_105029	100862268	Mm.444603	NR_105029	ENSMUSG00000097456	LOC100862268	-	uncharacterized LOC100862268	ncRNA
chr10-6465	chr10	29360683	29362707	+	84.4	2024	intron (NM_001110198, intron 1 of 3)	CpG	747	NM_001110198	68031	Mm.28930	NM_026518	ENSMUSG00000038876	Rnf146	2610509H23Rik|Iduna	ring finger protein 146	protein-coding
chr11-8767	chr11	101169780	101172585	+	84.4	2805	5' UTR (NM_146030, exon 1 of 13)	5' UTR (NM_146030, exon 1 of 13)	120	NM_146030	217198	Mm.273254	NM_146030	ENSMUSG00000035172	Plekhh3	BC020025	pleckstrin homology domain containing, family H (with MyTH4 domain) member 3	protein-coding
chr11-4353	chr11	32454452	32456310	+	84.4	1858	promoter-TSS (NM_173784)	promoter-TSS (NM_173784)	9	NM_173784	327900	Mm.260956	NM_173784		Ubtd2	4930571L24|9630054F20Rik|AI645720	ubiquitin domain containing 2	protein-coding
chr13-2217	chr13	89739250	89743071	+	84.4	3821	intron (NM_172955, intron 1 of 5)	intron (NM_172955, intron 1 of 5)	1352	NM_001134475	13003	Mm.158700	NM_019389	ENSMUSG00000021614	Vcan	5430420N07Rik|9430051N09|Cspg2|DPEAAE|NG2|PG-M|PG-M(V0)|PG-M(V1)|hdf	versican	protein-coding
chr17-5782	chr17	27203153	27204987	+	84.1	1834	exon (NM_146075, exon 1 of 9)	exon (NM_146075, exon 1 of 9)	368	NM_146075	224640	Mm.29689	NM_146075	ENSMUSG00000044857	Lemd2	BC026588|Lem2|NET25	LEM domain containing 2	protein-coding
chr12-3565	chr12	110590457	110592847	+	84.1	2390	non-coding (NR_033340, exon 1 of 1)	non-coding (NR_033340, exon 1 of 1)	278	NR_033340	319786	Mm.129691	NR_033340		B930059L03Rik	-	RIKEN cDNA B930059L03 gene	ncRNA
chr7-2734	chr7	92668465	92670079	+	84.1	1614	intron (NM_029078, intron 1 of 15)	CpG	640	NM_029078	74737	Mm.288645	NM_029078	ENSMUSG00000041328	Pcf11	2500001H09Rik|5730417B17Rik|C77803	cleavage and polyadenylation factor subunit homolog (S. cerevisiae)	protein-coding
chr2-6921	chr2	84884757	84888004	+	84.1	3247	intron (NM_199223, intron 1 of 2)	CpG	312	NM_199223	269295	Mm.86447	NM_199223	ENSMUSG00000050896	Rtn4rl2	Ngr2|Ngrh1|Ngrl3	reticulon 4 receptor-like 2	protein-coding
chr12-6328	chr12	69890367	69893440	+	84.1	3073	intron (NM_201519, intron 1 of 30)	intron (NM_201519, intron 1 of 30)	-1202	NM_178628	73991	Mm.474462	NM_178628	ENSMUSG00000021066	Atl1	4930435M24Rik|Adfsp|Fsp1|Spg3|Spg3a	atlastin GTPase 1	protein-coding
chr2-2564	chr2	73891648	73893647	+	84.1	1999	promoter-TSS (NM_009715)	promoter-TSS (NM_009715)	-8	NM_001284373	11909	Mm.209903	NM_009715	ENSMUSG00000027104	Atf2	Atf-2|CRE-BP|Creb2|D130078H02Rik|D18875|Tg(Gzma-Klra1)7Wum|mXBP	activating transcription factor 2	protein-coding
chr8-6679	chr8	47712832	47714761	+	84.1	1929	5' UTR (NM_172407, exon 1 of 3)	5' UTR (NM_172407, exon 1 of 3)	135	NM_172407	70925	Mm.393807	NM_172407	ENSMUSG00000038069	Cdkn2aip	4921511I16Rik|AW208986|CARF	CDKN2A interacting protein	protein-coding
chr9-4739	chr9	78480322	78482612	+	84.1	2290	intron (NM_010106, intron 1 of 7)	CpG	257	NM_010106	13627	Mm.138471	NM_010106	ENSMUSG00000037742	Eef1a1	-	eukaryotic translation elongation factor 1 alpha 1	protein-coding
chr2-3960	chr2	30285627	30287249	+	84.1	1622	promoter-TSS (NM_198304)	promoter-TSS (NM_198304)	5	NM_198304	227699	Mm.330119	NM_198304	ENSMUSG00000052533	Nup188	BC025526|U89435|mKIAA0169	nucleoporin 188	protein-coding
chr11-9490	chr11	113199647	113202086	+	84.1	2439	intron (NR_015556, intron 1 of 2)	intron (NR_015556, intron 1 of 2)	972	NR_015556	72386	Mm.266961	NR_015556	ENSMUSG00000087259	2610035D17Rik	-	RIKEN cDNA 2610035D17 gene	ncRNA
chr11-14726	chr11	50290544	50292850	+	84.1	2306	intron (NM_175334, intron 1 of 4)	CpG	639	NM_175334	103806	Mm.51116	NM_175334	ENSMUSG00000050567	Maml1	AI644666|AW743257|D930008C07Rik|Mam-1|Mam1|mKIAA0200	mastermind like 1 (Drosophila)	protein-coding
chr16-5119	chr16	90141719	90144105	+	84.1	2386	non-coding (NR_033476, exon 1 of 1)	non-coding (NR_033476, exon 1 of 1)	675	NR_033476	100038709	Mm.484070	NR_033476		Gm10789	ENSMUSG00000074924	predicted gene 10789	ncRNA
chr17-2427	chr17	69968821	69971352	+	84.1	2531	Intergenic	Intergenic	-454706	NM_177639	224997	Mm.311840	NM_027712	ENSMUSG00000003279	Dlgap1	4933422O14Rik|9630002F18|AI845682|AI848168|BB075781|D17Bwg0511e|GKAP/SAPAP|GKPA/SAPAP|Gkap|Sapap1|mKIAA4162	discs, large (Drosophila) homolog-associated protein 1	protein-coding
chr2-12274	chr2	162930404	162932784	+	84.1	2380	promoter-TSS (NM_026499)	promoter-TSS (NM_026499)	86	NM_026499	67996	Mm.24042	NM_026499	ENSMUSG00000016921	Srsf6	1210001E11Rik|AI314910|AW146126|Sfrs6	serine/arginine-rich splicing factor 6	protein-coding
chr11-14614	chr11	29372979	29375861	+	84.1	2882	intron (NM_176841, intron 1 of 31)	intron (NM_176841, intron 1 of 31)	248	NM_176841	108686	Mm.338284	NM_176841	ENSMUSG00000032740	Ccdc88a	A430106J12Rik|AI848406|Ape|C130096N06Rik|C330012F17Rik|D130005J21Rik|Girdin|Giv|Grdn|Hkrp1	coiled coil domain containing 88A	protein-coding
chr17-7759	chr17	45684608	45687085	+	84.1	2477	promoter-TSS (NM_026732)	promoter-TSS (NM_026732)	372	NM_198167	224807	Mm.157904	NM_198167	ENSMUSG00000036026	Tmem63b	BC026370	transmembrane protein 63b	protein-coding
chr14-4262	chr14	88467578	88471570	+	84.1	3992	exon (NM_178685, exon 3 of 3)	exon (NM_178685, exon 3 of 3)	1822	NM_178685	219257	Mm.128861	NM_178685	ENSMUSG00000050505	Pcdh20	C630015B17Rik|Pcdh13	protocadherin 20	protein-coding
chr13-5357	chr13	54746905	54750362	+	84.1	3457	intron (NM_012014, intron 1 of 2)	intron (NM_012014, intron 1 of 2)	1036	NM_012014	26913	Mm.41812	NM_012014	ENSMUSG00000069227	Gprin1	GRIN1|Z16	G protein-regulated inducer of neurite outgrowth 1	protein-coding
chr2-3061	chr2	25982186	25984267	+	84.1	2081	promoter-TSS (NM_001276359)	promoter-TSS (NM_001276359)	56	NM_001276359	227634	Mm.36834	NM_001115076	ENSMUSG00000026933	Camsap1	9530003A05Rik|C77823|PRO2405	calmodulin regulated spectrin-associated protein 1	protein-coding
chr8-3693	chr8	112010628	112012724	+	84.1	2096	promoter-TSS (NM_001130868)	promoter-TSS (NM_001130868)	317	NM_020584	57321	Mm.213064	NM_020584	ENSMUSG00000033430	Terf2ip	Rap1	telomeric repeat binding factor 2, interacting protein	protein-coding
chr7-7916	chr7	101107682	101110162	+	84.1	2480	5' UTR (NM_199012, exon 1 of 21)	5' UTR (NM_199012, exon 1 of 21)	147	NM_001146010	207278	Mm.263041	NM_199012	ENSMUSG00000030691	Fchsd2	BC034086|R74866|Sh3md3|mKIAA0769	FCH and double SH3 domains 2	protein-coding
chr16-3508	chr16	94995092	94998265	+	84.1	3173	intron (NM_010606, intron 1 of 3)	intron (NM_010606, intron 1 of 3)	1018	NM_001025585	16522	Mm.328720	NM_010606	ENSMUSG00000043301	Kcnj6	BIR1|GIRK2|KATP2|KCNJ7|Kir3.2|weaver|wv	potassium inwardly-rectifying channel, subfamily J, member 6	protein-coding
chr11-11712	chr11	103169833	103172191	+	83.7	2358	promoter-TSS (NM_019679)	promoter-TSS (NM_019679)	-126	NM_019679	57778	Mm.138913	NM_019679	ENSMUSG00000055805	Fmnl1	8030453N10Rik|AI553564|Fmnl|Fnrl|Frls	formin-like 1	protein-coding
chr9-7259	chr9	35420822	35423211	+	83.7	2389	Intergenic	CpG	-30060	NM_021339	57810	Mm.80509	NM_021339	ENSMUSG00000038119	Cdon	CDO|Cd0|Orcam	cell adhesion molecule-related/down-regulated by oncogenes	protein-coding
chr11-11263	chr11	120187031	120190086	+	83.7	3055	non-coding (NR_030682, exon 2 of 3)	non-coding (NR_030682, exon 2 of 3)	1298	NR_030682	100042332	Mm.269766	NR_030682		2810410L24Rik	-	RIKEN cDNA 2810410L24 gene	ncRNA
chr7-5815	chr7	121033823	121035875	+	83.7	2052	exon (NM_021554, exon 1 of 5)	exon (NM_021554, exon 1 of 5)	404	NM_021554	59052	Mm.29122	NM_021554	ENSMUSG00000030876	Mettl9	0610012D09Rik|AA517660|Drev	methyltransferase like 9	protein-coding
chr16-3300	chr16	26580939	26584244	+	83.7	3305	intron (NM_001159318, intron 1 of 10)	intron (NM_001159318, intron 1 of 10)	886	NM_008364	16180	Mm.253424	NM_008364	ENSMUSG00000022514	Il1rap	6430709H04Rik|AI255955|AV239853|IL-1RAcP	interleukin 1 receptor accessory protein	protein-coding
chr9-6143	chr9	22050022	22052270	+	83.7	2248	intron (NM_010487, intron 1 of 6)	CpG	877	NM_010487	15571	Mm.390167	NM_010487	ENSMUSG00000003410	Elavl3	2600009P04Rik|Huc|PLE21|mHuC	ELAV (embryonic lethal, abnormal vision, Drosophila)-like 3 (Hu antigen C)	protein-coding
chr9-5009	chr9	58581664	58584060	+	83.7	2396	intron (NM_001293673, intron 1 of 7)	intron (NM_001293673, intron 1 of 7)	622	NM_001293673	20320	Mm.15125	NM_009145	ENSMUSG00000032336	Nptn	AW554172|SDR-1|Sdfr1	neuroplastin	protein-coding
chr8-2364	chr8	85840077	85841718	+	83.7	1641	promoter-TSS (NM_028007)	promoter-TSS (NM_028007)	52	NM_028007	71927	Mm.61018	NM_028007	ENSMUSG00000031703	Itfg1	2310047C21Rik|AI314457|Cda08|D8Wsu49e	integrin alpha FG-GAP repeat containing 1	protein-coding
chr12-3406	chr12	99391856	99393769	+	83.7	1913	intron (NM_183186, intron 1 of 5)	CpG	57262	NM_183186	71375	Mm.341972	NM_183186	ENSMUSG00000033713	Foxn3	5430426H20Rik|AA589593|AW556347|Ches1|Ches1l|HTLFL1	forkhead box N3	protein-coding
chr1-4202	chr1	173365931	173368092	+	83.7	2161	intron (NM_053199, intron 1 of 8)	intron (NM_053199, intron 1 of 8)	684	NM_053199	94332	Mm.330524	NM_053199	ENSMUSG00000005338	Cadm3	BIgR|Igsf4b|Necl-1|Necl1|SynCAM3|Tsll1	cell adhesion molecule 3	protein-coding
chr11-6466	chr11	70646166	70648549	+	83.7	2383	promoter-TSS (NM_027445)	promoter-TSS (NM_027445)	-232	NM_027445	70510	Mm.261818	NM_027445	ENSMUSG00000040746	Rnf167	0610010G05Rik|5730408C10Rik|AU019305|AV328608	ring finger protein 167	protein-coding
chr7-4853	chr7	44441450	44444300	+	83.7	2850	intron (NM_198250, intron 1 of 2)	intron (NM_198250, intron 1 of 2)	388	NM_198250	272381	Mm.44173	NM_198250	ENSMUSG00000047085	Lrrc4b	A830007M12|Lrig4	leucine rich repeat containing 4B	protein-coding
chr12-5989	chr12	98572894	98575804	+	83.7	2910	intron (NM_029911, intron 1 of 6)	intron (NM_029911, intron 1 of 6)	3591	NM_029911	72258	Mm.196158	NM_029911	ENSMUSG00000033854	Kcnk10	1700024D23Rik|3010005K24Rik|Trek2	potassium channel, subfamily K, member 10	protein-coding
chr16-4866	chr16	4557751	4560987	+	83.7	3236	intron (NM_031182, intron 1 of 6)	CpG	351	NM_031182	83383	Mm.273210	NM_031182	ENSMUSG00000005718	Tfap4	AI642933|AP-4|D930048N17Rik|Tcfap4|bHLHc41	transcription factor AP4	protein-coding
chr15-8210	chr15	84922319	84924753	+	83.7	2434	5' UTR (NM_016714, exon 1 of 8)	5' UTR (NM_016714, exon 1 of 8)	108	NM_016714	18141	Mm.28379	NM_016714	ENSMUSG00000016619	Nup50	1700030K07Rik|AI413123|Npap60	nucleoporin 50	protein-coding
chr3-3737	chr3	65108606	65111025	+	83.7	2419	exon (NM_010597, exon 1 of 14)	exon (NM_010597, exon 1 of 14)	447	NM_010597	16497	Mm.316402	NM_010597	ENSMUSG00000027827	Kcnab1	Akr8a8|Kvbeta1.1|mKv(beta)1	potassium voltage-gated channel, shaker-related subfamily, beta member 1	protein-coding
chr6-8002	chr6	83100890	83103432	+	83.7	2542	exon (NM_001081266, exon 1 of 9)	exon (NM_001081266, exon 1 of 9)	645	NM_001081266	243510	Mm.436553	NM_001081266	ENSMUSG00000079511	Ccdc142	A230058J24Rik	coiled-coil domain containing 142	protein-coding
chr13-4959	chr13	104108421	104110829	+	83.7	2408	promoter-TSS (NM_144838)	promoter-TSS (NM_144838)	-11	NM_029447	75805	Mm.127692	NM_029447	ENSMUSG00000021710	Nln	4930472G13Rik|C79345	neurolysin (metallopeptidase M3 family)	protein-coding
chr18-4211	chr18	37805566	37808863	+	83.7	3297	exon (NM_033581, exon 1 of 4)	exon (NM_033581, exon 1 of 4)	804	NM_033581	93706	Mm.247203	NM_033581	ENSMUSG00000023036	Pcdhgc3	PC43|Pcdh2	protocadherin gamma subfamily C, 3	protein-coding
chr10-7851	chr10	123263773	123266471	+	83.7	2698	non-coding (NR_045514, exon 1 of 6)	non-coding (NR_045514, exon 1 of 6)	1046	NR_045514	268354	Mm.51939	NM_182807	ENSMUSG00000044071	Fam19a2	6330575M02|FAM19A2 TAFA-2|TAFA2|Tafa-2	family with sequence similarity 19, member A2	protein-coding
chr9-4634	chr9	120491883	120493848	+	83.7	1965	intron (NM_026892, intron 1 of 3)	CpG	259	NM_026892	68969	Mm.28753	NM_026892	ENSMUSG00000006941	Eif1b	1500010M16Rik|3110001N14Rik|Gc20	eukaryotic translation initiation factor 1B	protein-coding
chr7-12297	chr7	132930307	132932661	+	83.7	2354	Intergenic	CpG	-18138	NM_207302	360216	Mm.389984	NM_207302	ENSMUSG00000030967	Zranb1	9330160G10Rik|D7Wsu87e|Gm1956|Trabid	zinc finger, RAN-binding domain containing 1	protein-coding
[truncated: 15,384 more rows]
