# Supplementary material for: ChIP-Seq analysis of the adult male mouse brain after developmental exposure to arsenic
Source: Data Brief. 2015 Sep 9;5:248–54. doi: 10.1016/j.dib.2015.08.037 (PMC4589800; doi:10.1016/j.dib.2015.08.037)
Supplement: Supplementary file 2 — Supplementary material [file mmc2.xlsx]

## Sheet: Sheet1
TABLE 2: H3K4me3 ChIP-Seq for arsenic-exposed adult male dentate gyrus (PD70), Arsenic sample 2
PeakID (cmd=annotatePeaks.pl Arsenic2-input_histone mm10)	Chr	Start	End	Strand	Peak Score	Focus Ratio/Region Size	Annotation	Detailed Annotation	Distance to TSS	Nearest PromoterID	Entrez ID	Nearest Unigene	Nearest Refseq	Nearest Ensembl	Gene Name	Gene Alias	Gene Description	Gene Type
chr8-4411	chr8	65617836	65619202	+	40.5	1366	promoter-TSS (NM_175188)	promoter-TSS (NM_175188)	-6	NM_175188	72925	Mm.380457	NM_175188	ENSMUSG00000036469	2011-02-28	2900024D24Rik|BB085186	membrane-associated ring finger (C3HC4) 1	protein-coding
chr1-3580	chr1	184845145	184846620	+	64.2	1475	promoter-TSS (NM_133684)	promoter-TSS (NM_133684)	-35	NM_133684	67247	Mm.177724	NM_133684	ENSMUSG00000073481	2011-03-01	2810484M10Rik|Mosc2|mARC1	mitochondrial amidoxime reducing component 2	protein-coding
chr17-4667	chr17	33717914	33719106	+	31.7	1192	intron (NR_045522, intron 1 of 6)	CpG	167	NR_045522	224703	Mm.311439	NM_145486	ENSMUSG00000079557	2011-03-01	9530046H09Rik|MARCH-II	membrane-associated ring finger (C3HC4) 2	protein-coding
chr18-2038	chr18	56924697	56926271	+	58.9	1574	promoter-TSS (NM_177115)	promoter-TSS (NM_177115)	64	NM_177115	320253	Mm.312623	NM_177115	ENSMUSG00000032656	2011-03-02	6330411I15Rik|A530081L18Rik|AI843639|MARCH-III	membrane-associated ring finger (C3HC4) 3	protein-coding
chr1-8359	chr1	72534473	72537567	+	80.1	3094	5' UTR (NM_001045533, exon 1 of 4)	5' UTR (NM_001045533, exon 1 of 4)	544	NM_001045533	381270	Mm.337023	NM_001045533	ENSMUSG00000039372	2011-03-03	BC056494|mKIAA1399	membrane-associated ring finger (C3HC4) 4	protein-coding
chr1-11633	chr1	72532889	72533389	+	5.7	500	intron (NM_001045533, intron 1 of 3)	intron (NM_001045533, intron 1 of 3)	3425	NM_001045533	381270	Mm.337023	NM_001045533	ENSMUSG00000039372	2011-03-03	BC056494|mKIAA1399	membrane-associated ring finger (C3HC4) 4	protein-coding
chr19-2699	chr19	37206577	37208714	+	100.6	2137	promoter-TSS (NM_027314)	promoter-TSS (NM_027314)	100	NM_001164336	69104	Mm.175989	NM_027314	ENSMUSG00000023307	2011-03-04	1810015H18Rik|2310008I22Rik|2700055A20Rik|5730499H23Rik|E130202O05Rik|MARCH-V|MITOL|Marchv|Rnf153	membrane-associated ring finger (C3HC4) 5	protein-coding
chr19-4039	chr19	37233672	37234172	+	9.18	500	Intergenic	CpG	26377	NM_001164336	69104	Mm.175989	NM_027314	ENSMUSG00000023307	2011-03-04	1810015H18Rik|2310008I22Rik|2700055A20Rik|5730499H23Rik|E130202O05Rik|MARCH-V|MITOL|Marchv|Rnf153	membrane-associated ring finger (C3HC4) 5	protein-coding
chr15-5685	chr15	31529500	31531838	+	103.8	2338	intron (NM_172606, intron 1 of 25)	CpG	368	NM_172606	223455	Mm.272185	NM_172606	ENSMUSG00000039100	2011-03-05	3830408G03|F830029L24Rik|mKIAA0597	membrane-associated ring finger (C3HC4) 6	protein-coding
chr2-3528	chr2	60209057	60211248	+	76.6	2191	intron (NM_020575, intron 1 of 9)	CpG	216	NM_020575	57438	Mm.260635	NM_020575	ENSMUSG00000026977	2011-03-06	Axo|Axot|Gtrgeo17	membrane-associated ring finger (C3HC4) 7	protein-coding
chr2-14725	chr2	60187478	60187978	+	5.7	500	Intergenic	MLT1D|LTR|ERVL-MaLR	-22208	NM_020575	57438	Mm.260635	NM_020575	ENSMUSG00000026977	2011-03-06	Axo|Axot|Gtrgeo17	membrane-associated ring finger (C3HC4) 7	protein-coding
chr6-3536	chr6	116337501	116338792	+	61.1	1291	promoter-TSS (NM_027920)	promoter-TSS (NM_027920)	23	NM_027920	71779	Mm.27064	NM_027920	ENSMUSG00000025702	2011-03-07	1300017E09Rik|Mir	membrane-associated ring finger (C3HC4) 8	protein-coding
chr6-9632	chr6	116343693	116344193	+	5.7	500	intron (NM_027920, intron 1 of 6)	B3|SINE|B2	5820	NM_027920	71779	Mm.27064	NM_027920	ENSMUSG00000025702	2011-03-07	1300017E09Rik|Mir	membrane-associated ring finger (C3HC4) 8	protein-coding
chr10-3446	chr10	127059091	127060544	+	60.8	1453	5' UTR (NM_001033262, exon 1 of 4)	5' UTR (NM_001033262, exon 1 of 4)	367	NM_001033262	216438	Mm.37892	NM_001033262		2011-03-08	AI608492|BC019560	membrane-associated ring finger (C3HC4) 9	protein-coding
chr11-8984	chr11	105456205	105457743	+	36.7	1538	promoter-TSS (NM_001039242)	promoter-TSS (NM_001039242)	-239	NM_172568	632687	Mm.121570	NM_172568	ENSMUSG00000078627	2011-03-09	4933417C16Rik|AV039223|OTTMUSG00000002847|Rnf190	membrane-associated ring finger (C3HC4) 10	protein-coding
chr15-4339	chr15	26308483	26310027	+	57	1544	5' UTR (NM_177597, exon 1 of 4)	5' UTR (NM_177597, exon 1 of 4)	183	NM_177597	211147	Mm.54257	NM_177597	ENSMUSG00000022269	2011-03-10	9630025C22	membrane-associated ring finger (C3HC4) 11	protein-coding
chr1-2318	chr1	93477958	93480081	+	89.6	2123	promoter-TSS (NM_010891)	promoter-TSS (NM_010891)	26	NM_010891	18000	Mm.428652	NM_010891	ENSMUSG00000026276	2011-09-01	AW208991|Nedd-5|Nedd5|mKIAA0158	septin 2	protein-coding
chr15-5799	chr15	82274360	82276406	+	68	2046	intron (NM_011889, intron 1 of 9)	intron (NM_011889, intron 1 of 9)	448	NM_011889	24050	Mm.309707	NM_011889	ENSMUSG00000022456	2011-09-02	3110018K01Rik|AV154067|B530002E20Rik|Sep3	septin 3	protein-coding
chr11-11231	chr11	87577700	87579246	+	41.1	1546	promoter-TSS (NM_001284398)	promoter-TSS (NM_001284398)	84	NM_001284398	18952	Mm.2214	NM_011129	ENSMUSG00000020486	2011-09-03	ARTS|Bh5|OTTMUSG00000001265|Pnutl2	septin 4	protein-coding
chr16-1895	chr16	18629006	18630364	+	47.5	1358	intron (NM_213614, intron 1 of 11)	CpG-5592	253	NM_213614	18951	Mm.20365	NM_213614	ENSMUSG00000072214	2011-09-04	Cdcrel-1|Cdcrel1|Pnutl1	septin 5	protein-coding
chrX-1370	chrX	36988586	36990065	+	32.6	1479	intron (NM_001177323, intron 1 of 9)	intron (NM_001177323, intron 1 of 9)	370	NM_001177323	56526	Mm.260036	NM_019942	ENSMUSG00000050379	2011-09-05	2810035H17Rik|C920001C06Rik|Sep6|mKIAA0128	septin 6	protein-coding
chr9-3289	chr9	25251540	25254284	+	119.6	2744	intron (NM_001205367, intron 1 of 12)	CpG	473	NM_001205367	235072	Mm.270259	NM_009859	ENSMUSG00000001833	2011-09-06	Cdc10|E430034N22	septin 7	protein-coding
chr11-10742	chr11	53519215	53521640	+	85.1	2425	intron (NM_001252333, intron 1 of 9)	intron (NM_001252333, intron 1 of 9)	691	NM_001252333	20362	Mm.274399	NM_033144	ENSMUSG00000018398	2011-09-07	AW046166|Sepl|mKIAA0202	septin 8	protein-coding
chr11-4715	chr11	117265971	117267758	+	58.6	1787	intron (NM_001113487, intron 1 of 10)	intron (NM_001113487, intron 1 of 10)	618	NM_001113487	53860	Mm.38450	NM_017380	ENSMUSG00000059248	2011-09-08	MSF1|Msf|PNUTL4|Sint1	septin 9	protein-coding
chr11-4875	chr11	117332353	117333109	+	20.6	756	intron (NM_001113488, intron 1 of 9)	intron (NM_001113488, intron 1 of 9)	418	NM_001113488	53860	Mm.38450	NM_017380	ENSMUSG00000059248	2011-09-08	MSF1|Msf|PNUTL4|Sint1	septin 9	protein-coding
chr11-12254	chr11	117394443	117395355	+	15.8	912	Intergenic	Intergenic	62586	NM_001113488	53860	Mm.38450	NM_017380	ENSMUSG00000059248	2011-09-08	MSF1|Msf|PNUTL4|Sint1	septin 9	protein-coding
chr11-12251	chr11	117174756	117175405	+	8.23	649	Intergenic	ORR1E|LTR|ERVL-MaLR	-24581	NM_001113486	53860	Mm.38450	NM_017380	ENSMUSG00000059248	2011-09-08	MSF1|Msf|PNUTL4|Sint1	septin 9	protein-coding
chr5-7653	chr5	93092103	93094686	+	105.4	2583	promoter-TSS (NM_001009818)	promoter-TSS (NM_001009818)	-63	NM_001009818	52398	Mm.394184	NM_001009818	ENSMUSG00000058013	2011-09-10	6230410I01Rik|AW548875|D5Ertd606e	septin 11	protein-coding
chr3-8348	chr3	144611814	144612314	+	6.01	500	Intergenic	Intergenic	41637	NM_053102	93684	Mm.29812	NM_053102	ENSMUSG00000037072	2011-09-14	9430015P09Rik	selenoprotein	protein-coding
chr7-11186	chr7	45589452	45589952	+	6.65	500	TTS (NM_001243052)	TTS (NM_001243052)	-14526	NR_038165	71661	Mm.439894	NR_038165	ENSMUSG00000085214	0610005C13Rik	AI182092	RIKEN cDNA 0610005C13 gene	ncRNA
chr12-5914	chr12	85823537	85825692	+	75.3	2155	promoter-TSS (NM_021446)	promoter-TSS (NM_021446)	-69	NM_021446	58520	Mm.143795	NM_021446	ENSMUSG00000021252	0610007P14Rik	1190004E09Rik|AU019315|C77855|ORF11	RIKEN cDNA 0610007P14 gene	protein-coding
chr11-12964	chr11	51687760	51689086	+	38.6	1326	intron (NM_025319, intron 1 of 1)	intron (NM_025319, intron 1 of 1)	211	NM_025319	66050	Mm.35693	NM_025319	ENSMUSG00000007777	0610009B22Rik	-	RIKEN cDNA 0610009B22 gene	protein-coding
chr11-13461	chr11	120346504	120350844	+	141.5	4340	promoter-TSS (NM_009609)	promoter-TSS (NM_009609)	-4	NR_038126	66838	Mm.375010	NR_038126	ENSMUSG00000043644	0610009L18Rik	-	RIKEN cDNA 0610009L18 gene	ncRNA
chr18-3244	chr18	38249385	38251115	+	57.6	1730	promoter-TSS (NR_015475)	promoter-TSS (NR_015475)	1	NM_024179	66839	Mm.281086	NM_024179	ENSMUSG00000024442	0610009O20Rik	2700004E22Rik|Dele|Kiaa0141	RIKEN cDNA 0610009O20 gene	protein-coding
chr11-13564	chr11	23632683	23634397	+	64.9	1714	promoter-TSS (NM_027860)	promoter-TSS (NM_027860)	91	NM_027860	71675	Mm.48031	NM_027860	ENSMUSG00000042208	0610010F05Rik	Kiaa1841|mKIAA1841	RIKEN cDNA 0610010F05 gene	protein-coding
chr17-2881	chr17	25875024	25877075	+	55.4	2051	exon (NM_026686, exon 2 of 6)	exon (NM_026686, exon 2 of 6)	549	NM_026686	68347	Mm.35098	NM_026686	ENSMUSG00000025731	0610011F06Rik	-	RIKEN cDNA 0610011F06 gene	protein-coding
chr6-6324	chr6	72346855	72348063	+	38	1208	exon (NM_026696, exon 1 of 4)	exon (NM_026696, exon 1 of 4)	142	NM_026696	68364	Mm.52711	NM_026696	ENSMUSG00000058706	0610030E20Rik	1500031N04Rik|2810411C16Rik|AI461894	RIKEN cDNA 0610030E20 gene	protein-coding
chr3-6733	chr3	88324664	88325663	+	31.3	999	exon (NM_020003, exon 1 of 6)	exon (NM_020003, exon 1 of 6)	140	NM_020003	56700	Mm.439922	NM_020003		0610031J06Rik	AB027141|NCU-G1	RIKEN cDNA 0610031J06 gene	protein-coding
chr4-7515	chr4	107889237	107890866	+	48.7	1629	exon (NM_028754, exon 1 of 7)	exon (NM_028754, exon 1 of 7)	152	NM_028754	74098	Mm.274853	NM_028754	ENSMUSG00000028608	0610037L13Rik	1110008H16Rik	RIKEN cDNA 0610037L13 gene	protein-coding
chr2-11539	chr2	163643553	163645403	+	68.7	1850	promoter-TSS (NR_028113)	promoter-TSS (NR_028113)	-372	NR_028113	68386	Mm.410649	NR_028113	ENSMUSG00000058812	0610039K10Rik	-	RIKEN cDNA 0610039K10 gene	ncRNA
chr6-6393	chr6	108709438	108709938	+	9.5	500	Intergenic	Intergenic	-48754	NR_104577	75394	Mm.395061	NR_040757	ENSMUSG00000087341	0610040F04Rik	-	RIKEN cDNA 0610040F04 gene	ncRNA
chr5-4880	chr5	63812092	63812859	+	22.5	767	promoter-TSS (NM_029554)	promoter-TSS (NM_029554)	-20	NM_029554	76261	Mm.38143	NM_029554	ENSMUSG00000060512	0610040J01Rik	AI662686	RIKEN cDNA 0610040J01 gene	protein-coding
chr5-11264	chr5	63796352	63796852	+	5.7	500	intron (NM_177006, intron 5 of 6)	intron (NM_177006, intron 5 of 6)	-15893	NM_029554	76261	Mm.38143	NM_029554	ENSMUSG00000060512	0610040J01Rik	AI662686	RIKEN cDNA 0610040J01 gene	protein-coding
chr6-3818	chr6	38532886	38535932	+	99.7	3046	promoter-TSS (NM_025363)	promoter-TSS (NM_025363)	-452	NM_025363	66117	Mm.158971	NM_025363	ENSMUSG00000019689	1110001J03Rik	Fmc1	RIKEN cDNA 1110001J03 gene	protein-coding
chr16-6590	chr16	90933506	90935456	+	64.6	1950	intron (NM_026502, intron 1 of 6)	CpG	368	NM_026502	68001	Mm.45374	NM_026502	ENSMUSG00000022972	1110004E09Rik	-	RIKEN cDNA 1110004E09 gene	protein-coding
chr7-5226	chr7	116093001	116094458	+	45.6	1457	promoter-TSS (NR_029433)	promoter-TSS (NR_029433)	349	NM_019772	56372	Mm.24231	NM_019772	ENSMUSG00000030663	1110004F10Rik	Smacp|Smap|sid2057|sid2057p	RIKEN cDNA 1110004F10 gene	protein-coding
chr13-5083	chr13	49215076	49216521	+	52.2	1445	intron (NM_026738, intron 1 of 5)	CpG	228	NM_026738	68480	Mm.3336	NM_026738	ENSMUSG00000037960	1110007C09Rik	AI851695|Bincard	RIKEN cDNA 1110007C09 gene	protein-coding
chr2-4315	chr2	156862066	156864259	+	109.2	2193	promoter-TSS (NR_015591)	promoter-TSS (NR_015591)	40	NM_026124	67388	Mm.29264	NM_026124	ENSMUSG00000027637	1110008F13Rik	AI316789	RIKEN cDNA 1110008F13 gene	protein-coding
chr2-10032	chr2	32380879	32382591	+	55.7	1712	exon (NM_198001, exon 1 of 2)	exon (NM_198001, exon 1 of 2)	180	NM_198001	73737	Mm.27608	NM_198001	ENSMUSG00000039195	1110008P14Rik	C79326	RIKEN cDNA 1110008P14 gene	protein-coding
chrX-2832	chrX	70385250	70386309	+	19.9	1059	promoter-TSS (NM_026787)	promoter-TSS (NM_026787)	-134	NM_026787	68618	Mm.293255	NM_026787	ENSMUSG00000045237	1110012L19Rik	-	RIKEN cDNA 1110012L19 gene	protein-coding
chr4-5196	chr4	41506743	41507795	+	27.2	1052	exon (NM_001253778, exon 2 of 4)	exon (NM_001253778, exon 2 of 4)	495	NM_001253778	73721	Mm.45614	NM_028624	ENSMUSG00000028441	1110017D15Rik	Cbe1|Smrp1	RIKEN cDNA 1110017D15 gene	protein-coding
chr3-6705	chr3	68868660	68870771	+	73.7	2111	exon (NM_001167996, exon 1 of 1)	exon (NM_001167996, exon 1 of 1)	129	NM_001167996	68725	Mm.45741	NM_001167996	ENSMUSG00000046999	1110032F04Rik	AI115547	RIKEN cDNA 1110032F04 gene	protein-coding
chr2-3315	chr2	132686888	132687514	+	21.5	626	Intergenic	Intergenic	-3082	NM_028637	73747	Mm.284114	NM_028637	ENSMUSG00000044991	1110034G24Rik	-	RIKEN cDNA 1110034G24 gene	protein-coding
chr9-6362	chr9	64049980	64050480	+	9.18	500	intron (NR_040713, intron 1 of 2)	intron (NR_040713, intron 1 of 2)	401	NR_040713	68697	Mm.491042	NR_040713	ENSMUSG00000097036	1110036E04Rik	-	RIKEN cDNA 1110036E04 gene	ncRNA
chr4-5615	chr4	11485357	11486932	+	58.2	1575	intron (NM_001081183, intron 1 of 24)	CpG	186	NM_001081183	66185	Mm.331487	NM_001081183	ENSMUSG00000040720	1110037F02Rik	4930422M05Rik|Kiaa1429|mKIAA1429	RIKEN cDNA 1110037F02 gene	protein-coding
chr17-6261	chr17	34951547	34952972	+	48.7	1425	intron (NR_027943, intron 1 of 4)	CpG-6295	209	NR_027943	68763	Mm.28895	NR_015536	ENSMUSG00000092203	1110038B12Rik	0610009C20Rik|0910001G04Rik	RIKEN cDNA 1110038B12 gene	ncRNA
chr15-4247	chr15	76947822	76949664	+	64.9	1842	5' UTR (NM_054099, exon 1 of 4)	5' UTR (NM_054099, exon 1 of 4)	199	NM_054099	117171	Mm.322968	NM_054099		1110038F14Rik	-	RIKEN cDNA 1110038F14 gene	protein-coding
chr13-6114	chr13	33934748	33936483	+	51	1735	promoter-TSS (NR_040707)	promoter-TSS (NR_040707)	-417	NR_040707	68808	Mm.443347	NR_040707	ENSMUSG00000085457	1110046J04Rik	-	RIKEN cDNA 1110046J04 gene	ncRNA
chr2-7578	chr2	91443886	91444976	+	34.2	1090	intron (NM_175123, intron 1 of 8)	intron (NM_175123, intron 1 of 8)	211	NM_175123	228356	Mm.386861	NM_175123	ENSMUSG00000040591	1110051M20Rik	AI586322	RIKEN cDNA 1110051M20 gene	protein-coding
chr16-4165	chr16	24392652	24394706	+	81.7	2054	promoter-TSS (NR_037954)	promoter-TSS (NR_037954)	-24	NR_037954	68841	Mm.361995	NR_037954		1110054M08Rik	AI481106	RIKEN cDNA 1110054M08 gene	ncRNA
chr12-1511	chr12	8207893	8208911	+	33.2	1018	intron (NM_001167767, intron 1 of 5)	intron (NM_001167767, intron 1 of 5)	275	NM_001167767	68832	Mm.25608	NM_172401	ENSMUSG00000037669	1110057K04Rik	LDAH	RIKEN cDNA 1110057K04 gene	protein-coding
chr9-6463	chr9	122949985	122951698	+	63.9	1713	promoter-TSS (NM_010620)	promoter-TSS (NM_010620)	159	NM_025419	66202	Mm.268307	NM_025419	ENSMUSG00000032551	1110059G10Rik	-	RIKEN cDNA 1110059G10 gene	protein-coding
chr6-4017	chr6	134926620	134929144	+	74.1	2524	Intergenic	Intergenic	-1210	NR_037955	381822	Mm.5935	NR_037955	ENSMUSG00000098318	1190002F15Rik	AI120476	RIKEN cDNA 1190002F15 gene	ncRNA
chr9-7877	chr9	94535516	94539648	+	166.2	4132	exon (NM_001033145, exon 1 of 3)	exon (NM_001033145, exon 1 of 3)	499	NM_001033145	68861	Mm.258746	NM_001033145	ENSMUSG00000045414	1190002N15Rik	GoPro49|HASF	RIKEN cDNA 1190002N15 gene	protein-coding
chr8-2819	chr8	120633811	120634965	+	42.4	1154	promoter-TSS (NM_197988)	promoter-TSS (NM_197988)	-6	NM_197988	68918	Mm.473736	NM_197988	ENSMUSG00000043687	1190005I06Rik	-	RIKEN cDNA 1190005I06 gene	protein-coding
chr10-5067	chr10	82622307	82623896	+	51.3	1589	5' UTR (NM_001135568, exon 1 of 3)	5' UTR (NM_001135568, exon 1 of 3)	127	NM_001135569	544717	Mm.334867	NM_001135567	ENSMUSG00000063320	1190007I07Rik	-	RIKEN cDNA 1190007I07 gene	protein-coding
chr11-14593	chr11	73047403	73048858	+	49.7	1455	intron (NM_025818, intron 1 of 12)	CpG	263	NM_025818	66874	Mm.41903	NM_025818		1200014J11Rik	C130061O14Rik|C78393	RIKEN cDNA 1200014J11 gene	protein-coding
chr16-2370	chr16	21793858	21795057	+	46.2	1199	intron (NR_037957, intron 1 of 4)	CpG	110	NR_037957	100043489	Mm.326535	NR_037957	ENSMUSG00000097290	1300002E11Rik	1500026P21Rik	RIKEN cDNA 1300002E11 gene	ncRNA
chr3-7329	chr3	88831209	88832422	+	21.5	1213	intron (NR_015498, intron 1 of 1)	intron (NR_015498, intron 1 of 1)	672	NR_015498	319830	Mm.400394	NR_015498		1500004A13Rik	5430404N14Rik|BB132176	RIKEN cDNA 1500004A13 gene	ncRNA
chr15-3403	chr15	82255804	82257593	+	51.6	1789	intron (NR_037698, intron 1 of 1)	intron (NR_037698, intron 1 of 1)	675	NR_037698	76505	Mm.23023	NR_037697	ENSMUSG00000068099	1500009C09Rik	-	RIKEN cDNA 1500009C09 gene	ncRNA
chr10-4761	chr10	83722500	83723929	+	43.4	1429	intron (NM_001145198, intron 1 of 5)	CpG	349	NM_001145198	69784	Mm.271188	NM_001145198	ENSMUSG00000087651	1500009L16Rik	2700050C19Rik|OCC-1	RIKEN cDNA 1500009L16 gene	protein-coding
chr10-9824	chr10	83965321	83965821	+	5.7	500	Intergenic	Intergenic	242706	NM_001145198	69784	Mm.271188	NM_001145198	ENSMUSG00000087651	1500009L16Rik	2700050C19Rik|OCC-1	RIKEN cDNA 1500009L16 gene	protein-coding
chr5-12442	chr5	114812784	114814116	+	33.2	1332	intron (NR_027818, intron 1 of 1)	RLTR10E|LTR|ERVK	526	NR_027818	66236	Mm.268546	NR_027817	ENSMUSG00000072694	1500011B03Rik	AI415201|AV141149|AW556386	RIKEN cDNA 1500011B03 gene	ncRNA
chr2-9215	chr2	127791424	127792651	+	36.4	1227	intron (NR_015476, intron 1 of 1)	intron (NR_015476, intron 1 of 1)	451	NR_015476	67885	Mm.27359	NM_175125	ENSMUSG00000051319	1500011K16Rik	-	RIKEN cDNA 1500011K16 gene	ncRNA
chr2-9949	chr2	167061409	167064497	+	115.5	3088	promoter-TSS (NM_001081005)	promoter-TSS (NM_001081005)	19	NM_001081005	68949	Mm.391959	NM_001081005	ENSMUSG00000074578	1500012F01Rik	Zfas1	RIKEN cDNA 1500012F01 gene	protein-coding
chr7-6353	chr7	75308632	75309132	+	11.1	500	promoter-TSS (NM_001109753)	promoter-TSS (NM_001109753)	180	NR_045814	68954	Mm.46960	NR_045812	ENSMUSG00000097247	1500012K07Rik	-	RIKEN cDNA 1500012K07 gene	ncRNA
chr18-3612	chr18	61736912	61738039	+	24.4	1127	intron (NM_178928, intron 15 of 18)	intron (NM_178928, intron 15 of 18)	11085	NR_029432	68982	Mm.441992	NR_029432	ENSMUSG00000098702	1500015A07Rik	-	RIKEN cDNA 1500015A07 gene	ncRNA
chr17-2607	chr17	24220182	24221249	+	34.5	1067	promoter-TSS (NM_028056)	promoter-TSS (NM_028056)	54	NM_028056	72016	Mm.23881	NM_028056	ENSMUSG00000024118	1600002H07Rik	-	RIKEN cDNA 1600002H07 gene	protein-coding
chr7-13840	chr7	110003105	110003605	+	6.33	500	intron (NR_037959, intron 2 of 2)	intron (NR_037959, intron 2 of 2)	3291	NR_037959	69781	Mm.440728	NR_037959		1600010M07Rik	-	RIKEN cDNA 1600010M07 gene	ncRNA
chr17-6936	chr17	14942422	14944198	+	58.9	1776	promoter-TSS (NM_175173)	promoter-TSS (NM_175173)	126	NM_001083882	67912	Mm.390949	NM_026451	ENSMUSG00000050088	1600012H06Rik	-	RIKEN cDNA 1600012H06 gene	protein-coding
chr7-6730	chr7	38183138	38184520	+	45.6	1382	promoter-TSS (NM_028166)	promoter-TSS (NM_028166)	42	NM_028166	72244	Mm.187554	NM_028166		1600014C10Rik	AI428873	RIKEN cDNA 1600014C10 gene	protein-coding
chr17-3833	chr17	45736188	45737421	+	36.4	1233	Intergenic	Intergenic	-2960	NM_028164	72240	Mm.482897	NM_028164	ENSMUSG00000094690	1600014C23Rik	-	RIKEN cDNA 1600014C23 gene	protein-coding
chr17-4048	chr17	45723873	45724373	+	12.7	500	Intergenic	Intergenic	9721	NM_028164	72240	Mm.482897	NM_028164	ENSMUSG00000094690	1600014C23Rik	-	RIKEN cDNA 1600014C23 gene	protein-coding
chr17-8944	chr17	45710154	45710654	+	5.38	500	Intergenic	ID_B1|SINE|B4	23440	NM_028164	72240	Mm.482897	NM_028164	ENSMUSG00000094690	1600014C23Rik	-	RIKEN cDNA 1600014C23 gene	protein-coding
chrX-3418	chrX	85047961	85050151	+	33.9	2190	intron (NM_007868, intron 62 of 78)	intron (NM_007868, intron 62 of 78)	-200621	NM_028046	71996	Mm.20201	NM_028046	ENSMUSG00000035491	1600014K23Rik	AI324104	RIKEN cDNA 1600014K23 gene	protein-coding
chr8-9640	chr8	103368473	103368973	+	6.01	500	Intergenic	Intergenic	-21189	NR_036588	69794	Mm.396139	NR_036588		1600027J07Rik	-	RIKEN cDNA 1600027J07 gene	ncRNA
chr9-11010	chr9	99479371	99479871	+	5.7	500	3' UTR (NM_028768, exon 22 of 22)	3' UTR (NM_028768, exon 22 of 22)	9200	NR_028123	69797	Mm.307159	NR_028123		1600029I14Rik	-	RIKEN cDNA 1600029I14 gene	ncRNA
chr17-6291	chr17	47410150	47410803	+	9.5	653	Intergenic	CpG	4235	NM_001172091	75462	Mm.46129	NM_029296	ENSMUSG00000047150	1700001C19Rik	-	RIKEN cDNA 1700001C19 gene	protein-coding
chr8-10117	chr8	61260424	61260924	+	5.7	500	intron (NM_021506, intron 2 of 11)	MLT1I|LTR|ERVL-MaLR	28198	NR_045475	69279	Mm.417857	NR_045475		1700001D01Rik	-	RIKEN cDNA 1700001D01 gene	ncRNA
chr8-9390	chr8	61325168	61325668	+	5.7	500	intron (NM_021506, intron 2 of 11)	intron (NM_021506, intron 2 of 11)	-36546	NR_045475	69279	Mm.417857	NR_045475		1700001D01Rik	-	RIKEN cDNA 1700001D01 gene	ncRNA
chr14-5019	chr14	66296229	66299892	+	110.5	3663	promoter-TSS (NR_038077)	promoter-TSS (NR_038077)	-931	NR_038077	69303	Mm.352258	NR_038077	ENSMUSG00000085984	1700001G11Rik	-	RIKEN cDNA 1700001G11 gene	ncRNA
chr1-4219	chr1	33669336	33670894	+	56.7	1558	promoter-TSS (NM_008922)	promoter-TSS (NM_008922)	291	NR_033199	67503	Mm.87069	NM_026204	ENSMUSG00000044744	1700001G17Rik	-	RIKEN cDNA 1700001G17 gene	ncRNA
chr15-4580	chr15	83366847	83367604	+	13.3	757	promoter-TSS (NR_027980)	promoter-TSS (NR_027980)	72	NR_027980	69291	Mm.66794	NM_001033147		1700001L05Rik	-	RIKEN cDNA 1700001L05 gene	ncRNA
chr2-10383	chr2	30771107	30772159	+	28.5	1052	Intergenic	CpG	30104	NM_198000	73598	Mm.34166	NM_198000	ENSMUSG00000044320	1700001O22Rik	1700113K14Rik|4930549G18Rik	RIKEN cDNA 1700001O22 gene	protein-coding
chr2-4947	chr2	30801483	30801983	+	15.8	500	promoter-TSS (NM_198000)	promoter-TSS (NM_198000)	4	NM_198000	73598	Mm.34166	NM_198000	ENSMUSG00000044320	1700001O22Rik	1700113K14Rik|4930549G18Rik	RIKEN cDNA 1700001O22 gene	protein-coding
chr2-14072	chr2	154529984	154530484	+	5.7	500	intron (NM_009823, intron 9 of 10)	intron (NM_009823, intron 9 of 10)	-18670	NM_029305	75480	Mm.440434	NM_029305	ENSMUSG00000038523	1700003F12Rik	-	RIKEN cDNA 1700003F12 gene	protein-coding
chr4-6863	chr4	129959635	129961181	+	35.4	1546	promoter-TSS (NR_040647)	promoter-TSS (NR_040647)	34	NR_040647	72225	Mm.102193	NR_040647		1700003M07Rik	-	RIKEN cDNA 1700003M07 gene	ncRNA
chr13-5556	chr13	107645355	107646131	+	10.1	776	Intergenic	Intergenic	-41654	NR_045900	72257	Mm.234155	NR_045900		1700006H21Rik	-	RIKEN cDNA 1700006H21 gene	ncRNA
chr5-6449	chr5	98329254	98329754	+	13.3	500	intron (NM_001024614, intron 1 of 5)	CpG	200	NM_001024614	75784	Mm.443240	NM_001024614	ENSMUSG00000057816	1700007G11Rik	4930428O21Rik	RIKEN cDNA 1700007G11 gene	protein-coding
chr7-3962	chr7	127511852	127513647	+	55.1	1795	non-coding (NR_024331, exon 1 of 1)	non-coding (NR_024331, exon 1 of 1)	120	NR_024331	629159	Mm.256720	NR_024331		1700008J07Rik	AW048743	RIKEN cDNA 1700008J07 gene	ncRNA
chr17-8993	chr17	49030202	49030702	+	5.7	500	intron (NM_027452, intron 1 of 2)	intron (NM_027452, intron 1 of 2)	83081	NR_038143	69311	Mm.46140	NR_038141		1700008K24Rik	-	RIKEN cDNA 1700008K24 gene	ncRNA
chr7-4031	chr7	44374037	44375053	+	31	1016	intron (NM_027049, intron 1 of 5)	intron (NM_027049, intron 1 of 5)	485	NM_027049	69349	Mm.358922	NM_027049	ENSMUSG00000008028	1700008O03Rik	-	RIKEN cDNA 1700008O03 gene	protein-coding
chr7-9074	chr7	44359870	44361063	+	27.5	1193	intron (NM_027049, intron 5 of 5)	CpG	14564	NM_027049	69349	Mm.358922	NM_027049	ENSMUSG00000008028	1700008O03Rik	-	RIKEN cDNA 1700008O03 gene	protein-coding
chr1-3131	chr1	171102176	171103162	+	30.1	986	Intergenic	CpG	-18992	NM_001081275	75472	Mm.32760	NM_029301	ENSMUSG00000026649	1700009P17Rik	AV282292|Flattop|Fltp	RIKEN cDNA 1700009P17 gene	protein-coding
chr1-4070	chr1	171111059	171111975	+	25.3	916	Intergenic	tRNA-Val-GTG|tRNA|tRNA	-10144	NM_001081275	75472	Mm.32760	NM_029301	ENSMUSG00000026649	1700009P17Rik	AV282292|Flattop|Fltp	RIKEN cDNA 1700009P17 gene	protein-coding
chr17-5067	chr17	9031944	9032717	+	12.7	773	Intergenic	Intergenic	43997	NM_025851	66931	Mm.67591	NM_025851	ENSMUSG00000023873	1700010I14Rik	-	RIKEN cDNA 1700010I14 gene	protein-coding
chr8-5921	chr8	79209769	79210672	+	14.9	903	TTS (NM_026315)	TTS (NM_026315)	38363	NM_026315	67687	Mm.178707	NM_026315	ENSMUSG00000031682	1700011L22Rik	-	RIKEN cDNA 1700011L22 gene	protein-coding
chr7-11366	chr7	111121475	111123393	+	59.8	1918	non-coding (NR_015573, exon 1 of 3)	non-coding (NR_015573, exon 1 of 3)	241	NR_015573	75479	Mm.381620	NR_015573		1700012D14Rik	-	RIKEN cDNA 1700012D14 gene	ncRNA
chr7-13846	chr7	111204618	111205118	+	5.7	500	Intergenic	ORR1D1|LTR|ERVL-MaLR	-82193	NR_015573	75479	Mm.381620	NR_015573		1700012D14Rik	-	RIKEN cDNA 1700012D14 gene	ncRNA
chr3-4768	chr3	108536186	108538047	+	31.3	1861	promoter-TSS (NM_001033304)	promoter-TSS (NM_001033304)	-468	NM_029314	75504	Mm.271255	NM_029314	ENSMUSG00000027886	1700013F07Rik	-	RIKEN cDNA 1700013F07 gene	protein-coding
chr5-8120	chr5	103691831	103693860	+	43.4	2029	Intergenic	CpG	-37113	NM_001163550	74218	Mm.159141	NM_028824	ENSMUSG00000029320	1700016H13Rik	-	RIKEN cDNA 1700016H13 gene	protein-coding
chr5-9005	chr5	103655239	103655739	+	8.86	500	5' UTR (NM_028824, exon 1 of 4)	5' UTR (NM_028824, exon 1 of 4)	235	NM_028824	74218	Mm.159141	NM_028824	ENSMUSG00000029320	1700016H13Rik	-	RIKEN cDNA 1700016H13 gene	protein-coding
chr11-8355	chr11	75965913	75967599	+	55.1	1686	Intergenic	CpG	-33156	NM_198637	74230	Mm.271247	NM_198637	ENSMUSG00000053783	1700016K19Rik	-	RIKEN cDNA 1700016K19 gene	protein-coding
chr9-4124	chr9	57261340	57262874	+	65.2	1534	intron (NM_028820, intron 1 of 2)	CpG	492	NM_028820	74211	Mm.428905	NM_028820	ENSMUSG00000032300	1700017B05Rik	AA682102|D9Ertd278e	RIKEN cDNA 1700017B05 gene	protein-coding
chr2-9014	chr2	169297815	169298315	+	9.18	500	Intergenic	Intergenic	319796	NR_040326	75508	Mm.271256	NR_040326	ENSMUSG00000086348	1700017J07Rik	-	RIKEN cDNA 1700017J07 gene	ncRNA
chr10-9910	chr10	100865198	100865698	+	6.01	500	Intergenic	Intergenic	273062	NM_001081246	66605	Mm.72646	NM_001081246	ENSMUSG00000056912	1700017N19Rik	-	RIKEN cDNA 1700017N19 gene	protein-coding
chr3-9087	chr3	48985094	48985594	+	5.7	500	Intergenic	Intergenic	-376244	NR_003617	66332	Mm.46124	NM_025493		1700018B24Rik	-	enhancer of rudimentary homolog pseudogene	pseudo
chr8-7289	chr8	3475898	3476398	+	7.6	500	exon (NM_029598, exon 2 of 9)	exon (NM_029598, exon 2 of 9)	5286	NM_029598	76406	Mm.74996	NM_029598	ENSMUSG00000040340	1700019B03Rik	-	RIKEN cDNA 1700019B03 gene	protein-coding
chr1-3854	chr1	52952337	52953537	+	39.9	1200	promoter-TSS (NM_144953)	promoter-TSS (NM_144953)	-97	NM_144953	67080	Mm.236287	NM_144953	ENSMUSG00000043629	1700019D03Rik	2410136C24Rik|AA410151|smAKAP	RIKEN cDNA 1700019D03 gene	protein-coding
chr2-14676	chr2	47140543	47141043	+	6.33	500	Intergenic	B1_Mus1|SINE|Alu	1444188	NR_040497	69405	Mm.396184	NR_040497	ENSMUSG00000086202	1700019E08Rik	-	RIKEN cDNA 1700019E08 gene	ncRNA
chr2-14674	chr2	46114479	46114979	+	5.7	500	Intergenic	Intergenic	418124	NR_040497	69405	Mm.396184	NR_040497	ENSMUSG00000086202	1700019E08Rik	-	RIKEN cDNA 1700019E08 gene	ncRNA
chr6-5717	chr6	85904558	85905184	+	10.1	626	promoter-TSS (NM_029331)	promoter-TSS (NM_029331)	67	NM_029331	75541	Mm.24454	NM_029331	ENSMUSG00000068299	1700019G17Rik	-	RIKEN cDNA 1700019G17 gene	protein-coding
chr6-4386	chr6	6005698	6006198	+	12	500	intron (NM_001191023, intron 13 of 15)	CpG	-28555	NR_040255	72249	Mm.443268	NR_040255	ENSMUSG00000085416	1700019G24Rik	-	RIKEN cDNA 1700019G24 gene	ncRNA
chr1-7130	chr1	86441686	86443165	+	46.2	1479	Intergenic	CpG	16096	NM_027966	71863	Mm.179627	NM_027966	ENSMUSG00000036574	1700019O17Rik	-	RIKEN cDNA 1700019O17 gene	protein-coding
chr1-9807	chr1	86434019	86435153	+	20.3	1134	Intergenic	CpG	8257	NM_027966	71863	Mm.179627	NM_027966	ENSMUSG00000036574	1700019O17Rik	-	RIKEN cDNA 1700019O17 gene	protein-coding
chr2-10542	chr2	119593777	119595525	+	58.9	1748	intron (NR_027832, intron 1 of 2)	CpG	355	NR_015473	66602	Mm.379181	NR_015473	ENSMUSG00000085438	1700020I14Rik	1190006L01Rik|4933437I03Rik|AI451541|AI585852|AW538376|AW558897	RIKEN cDNA 1700020I14 gene	ncRNA
chr11-4970	chr11	83440388	83441016	+	19.9	628	exon (NM_025492, exon 3 of 3)	exon (NM_025492, exon 3 of 3)	3008	NM_025492	66330	Mm.44800	NM_025492	ENSMUSG00000035085	1700020L24Rik	-	RIKEN cDNA 1700020L24 gene	protein-coding
chr10-6473	chr10	43539857	43541308	+	40.8	1451	intron (NM_026411, intron 1 of 3)	CpG	412	NM_026411	67851	Mm.209953	NM_026411	ENSMUSG00000019797	1700021F05Rik	-	RIKEN cDNA 1700021F05 gene	protein-coding
chr16-4648	chr16	32867297	32868985	+	43.4	1688	exon (NM_001200038, exon 1 of 20)	exon (NM_001200038, exon 1 of 20)	225	NM_172615	100502698	Mm.327319	NM_172615	ENSMUSG00000035629	1700021K19Rik	5330403K09|Kiaa0226|Rubicon|mKIAA0226	RIKEN cDNA 1700021K19 gene	protein-coding
chr5-3103	chr5	24624031	24624913	+	29.4	882	Intergenic	Intergenic	-20981	NR_003953	72252	Mm.87446	NR_003953	ENSMUSG00000038165	1700022A21Rik	-	glycerol-3-phosphate dehydrogenase 1-like pseudogene	pseudo
chr5-5310	chr5	77015780	77016782	+	20.9	1002	exon (NM_027970, exon 1 of 9)	exon (NM_027970, exon 1 of 9)	258	NM_027970	71868	Mm.151092	NM_027970	ENSMUSG00000029248	1700023E05Rik	Thegl	RIKEN cDNA 1700023E05 gene	protein-coding
chr11-7296	chr11	103192465	103193962	+	30.4	1497	intron (NM_001077698, intron 14 of 25)	intron (NM_001077698, intron 14 of 25)	15335	NM_001254724	69441	Mm.380648	NM_027082	ENSMUSG00000020940	1700023F06Rik	-	RIKEN cDNA 1700023F06 gene	protein-coding
chr13-7724	chr13	99008185	99008685	+	6.33	500	Intergenic	Intergenic	-23870	NM_027064	69382	Mm.45466	NM_027064	ENSMUSG00000045022	1700024P04Rik	H2bl1|Subh2bv	RIKEN cDNA 1700024P04 gene	protein-coding
chr1-12097	chr1	152087804	152091495	+	111.7	3691	intron (NM_197990, intron 1 of 5)	CpG	671	NM_197990	69399	Mm.278031	NM_197990	ENSMUSG00000032666	1700025G04Rik	2610510E02Rik|2900042O04Rik|ENSMUSG00000073540	RIKEN cDNA 1700025G04 gene	protein-coding
chr6-9194	chr6	39005420	39005920	+	5.38	500	intron (NM_011539, intron 5 of 12)	intron (NM_011539, intron 5 of 12)	61916	NR_040523	69986	Mm.490941	NR_040523		1700025N23Rik	-	RIKEN cDNA 1700025N23 gene	ncRNA
chr1-10239	chr1	73188818	73189318	+	6.96	500	Intergenic	Intergenic	164482	NR_038002	69449	Mm.250447	NR_038001		1700027A15Rik	-	RIKEN cDNA 1700027A15 gene	ncRNA
chr5-6203	chr5	151367801	151368859	+	28.2	1058	promoter-TSS (NR_045699)	promoter-TSS (NR_045699)	-345	NR_045699	625175	Mm.443286	NR_045699	ENSMUSG00000097321	1700028E10Rik	A630054D14|Gm6561	RIKEN cDNA 1700028E10 gene	ncRNA
chr10-6808	chr10	82811757	82812556	+	19.3	799	promoter-TSS (NR_038042)	promoter-TSS (NR_038042)	33	NR_038042	70003	Mm.48789	NR_038042	ENSMUSG00000056821	1700028I16Rik	-	RIKEN cDNA 1700028I16 gene	ncRNA
chr13-5329	chr13	97007504	97008004	+	9.18	500	Intergenic	Intergenic	26608	NM_001284205	66479	Mm.390629	NM_025585	ENSMUSG00000052075	1700029F12Rik	-	RIKEN cDNA 1700029F12 gene	protein-coding
chr13-6417	chr13	44353946	44354446	+	7.6	500	Intergenic	Intergenic	-85531	NR_045489	69491	Mm.392410	NR_045489	ENSMUSG00000098144	1700029N11Rik	-	RIKEN cDNA 1700029N11 gene	ncRNA
chr12-6358	chr12	20920280	20921682	+	37.3	1402	Intergenic	CpG	-105202	NR_015521	69513	Mm.273972	NR_015521		1700030C10Rik	-	RIKEN cDNA 1700030C10 gene	ncRNA
chr8-5461	chr8	116978109	116979274	+	45.3	1165	intron (NM_027103, intron 1 of 2)	CpG	252	NM_027103	69528	Mm.272846	NM_027103	ENSMUSG00000031847	1700030J22Rik	-	RIKEN cDNA 1700030J22 gene	protein-coding
chr8-7696	chr8	72443839	72444339	+	9.18	500	promoter-TSS (NM_028500)	promoter-TSS (NM_028500)	209	NM_028170	72254	Mm.30136	NM_028170	ENSMUSG00000052794	1700030K09Rik	-	RIKEN cDNA 1700030K09 gene	protein-coding
chr10-9943	chr10	116668895	116669395	+	5.38	500	Intergenic	PB1D10|SINE|Alu	60032	NR_045345	72286	Mm.396207	NR_045345		1700030O20Rik	-	RIKEN cDNA 1700030O20 gene	ncRNA
chr12-4092	chr12	52602648	52604617	+	69.6	1969	Intergenic	Intergenic	-1310	NR_045910	73278	Mm.396209	NR_045910		1700031P21Rik	-	RIKEN cDNA 1700031P21 gene	ncRNA
chr12-6443	chr12	52637323	52637959	+	6.96	636	Intergenic	Intergenic	-35319	NR_045910	73278	Mm.396209	NR_045910		1700031P21Rik	-	RIKEN cDNA 1700031P21 gene	ncRNA
chr11-11072	chr11	29546970	29548859	+	61.4	1889	promoter-TSS (NM_001163521)	promoter-TSS (NM_001163521)	-36	NM_001163521	73324	Mm.69388	NM_028504	ENSMUSG00000020461	1700034F02Rik	Clhc1	RIKEN cDNA 1700034F02 gene	protein-coding
chr1-5816	chr1	191905716	191909107	+	141.8	3391	non-coding (NR_030669, exon 1 of 5)	non-coding (NR_030669, exon 1 of 5)	116	NR_030669	98736	Mm.379232	NM_001024489	ENSMUSG00000055833	1700034H15Rik	4930557M11Rik|BB016121	RIKEN cDNA 1700034H15 gene	ncRNA
chr9-9488	chr9	92930584	92931084	+	6.96	500	Intergenic	Intergenic	74899	NR_040756	78349	Mm.52612	NR_040756		1700034K08Rik	-	RIKEN cDNA 1700034K08 gene	ncRNA
chr1-4093	chr1	9747166	9748660	+	57.3	1494	non-coding (NR_040462, exon 1 of 4)	non-coding (NR_040462, exon 1 of 4)	265	NR_040462	73331	Mm.460470	NR_040462		1700034P13Rik	-	RIKEN cDNA 1700034P13 gene	ncRNA
chr3-8566	chr3	85238320	85238820	+	6.01	500	Intergenic	Intergenic	-78949	NR_040542	73283	Mm.489084	NR_040542		1700036G14Rik	-	RIKEN cDNA 1700036G14 gene	ncRNA
chr2-3798	chr2	131159471	131160903	+	47.5	1432	promoter-TSS (NM_026091)	promoter-TSS (NM_026091)	-167	NM_026091	67326	Mm.27711	NM_026091	ENSMUSG00000027327	1700037H04Rik	-	RIKEN cDNA 1700037H04 gene	protein-coding
chr7-10668	chr7	45277314	45277814	+	9.81	500	Intergenic	CpG	-5309	NM_001033176	76713	Mm.425445	NM_001033176	ENSMUSG00000070568	1700039E15Rik	Gm19188	RIKEN cDNA 1700039E15 gene	protein-coding
chr19-3718	chr19	44835945	44836637	+	15.2	692	promoter-TSS (NR_045315)	promoter-TSS (NR_045315)	-353	NR_045315	73322	Mm.250457	NR_045315	ENSMUSG00000092369	1700039E22Rik	-	RIKEN cDNA 1700039E22 gene	ncRNA
chr10-6746	chr10	68541237	68542015	+	13.9	778	intron (NM_028491, intron 1 of 7)	intron (NM_028491, intron 1 of 7)	249	NM_028491	73287	Mm.141830	NM_028491	ENSMUSG00000019945	1700040L02Rik	-	RIKEN cDNA 1700040L02 gene	protein-coding
chr4-3741	chr4	57433586	57436561	+	101	2975	Intergenic	Intergenic	-70781	NR_038178	73349	Mm.393774	NR_038178		1700042G15Rik	-	RIKEN cDNA 1700042G15 gene	ncRNA
chr14-3029	chr14	118473430	118474639	+	29.4	1209	Intergenic	CpG	108156	NR_045624	73306	Mm.362328	NR_045624		1700044C05Rik	-	RIKEN cDNA 1700044C05 gene	ncRNA
chr11-15200	chr11	14350864	14351364	+	5.38	500	Intergenic	Intergenic	248111	NR_045918	73307	Mm.399291	NR_045918	ENSMUSG00000085561	1700046C09Rik	-	RIKEN cDNA 1700046C09 gene	ncRNA
chr9-7666	chr9	121937429	121938473	+	17.4	1044	intron (NR_033553, intron 1 of 4)	intron (NR_033553, intron 1 of 4)	676	NR_033553	69430	Mm.482910	NR_033553	ENSMUSG00000043773	1700048O20Rik	1700022O21Rik	RIKEN cDNA 1700048O20 gene	ncRNA
chr6-6611	chr6	100562655	100564072	+	43	1417	Intergenic	CpG	35963	NR_040525	73395	Mm.69413	NR_040525		1700049E22Rik	-	RIKEN cDNA 1700049E22 gene	ncRNA
chr7-3708	chr7	27929016	27929782	+	20.3	766	promoter-TSS (NM_028538)	promoter-TSS (NM_028538)	31	NM_028538	73430	Mm.379224	NM_028538	ENSMUSG00000070709	1700049G17Rik	AV321011|BB026409	RIKEN cDNA 1700049G17 gene	protein-coding
chr10-3234	chr10	4431797	4433546	+	54.1	1749	promoter-TSS (NM_024261)	promoter-TSS (NM_024261)	66	NM_024261	73419	Mm.346733	NM_024261	ENSMUSG00000061759	1700052N19Rik	AW320013|AW536799	RIKEN cDNA 1700052N19 gene	protein-coding
chr2-12432	chr2	118307571	118308071	+	6.65	500	intron (NR_045919, intron 2 of 2)	intron (NR_045919, intron 2 of 2)	2907	NR_045919	73358	Mm.437192	NR_045919	ENSMUSG00000085889	1700054M17Rik	-	RIKEN cDNA 1700054M17 gene	ncRNA
chr4-8112	chr4	124277208	124278472	+	21.5	1264	Intergenic	CpG	208119	NR_040774	78460	Mm.452060	NR_040774		1700057H15Rik	-	RIKEN cDNA 1700057H15 gene	ncRNA
chr2-14323	chr2	9375982	9376482	+	5.7	500	Intergenic	Intergenic	186717	NR_038180	73438	Mm.23558	NR_038180	ENSMUSG00000085580	1700061F12Rik	-	RIKEN cDNA 1700061F12 gene	ncRNA
chr9-7204	chr9	41273406	41274232	+	12.3	826	Intergenic	Intergenic	67664	NR_040392	78500	Mm.275715	NR_040392		1700063D05Rik	-	RIKEN cDNA 1700063D05 gene	ncRNA
chr9-7742	chr9	41228644	41229144	+	10.4	500	Intergenic	Intergenic	22739	NR_040392	78500	Mm.275715	NR_040392		1700063D05Rik	-	RIKEN cDNA 1700063D05 gene	ncRNA
chr9-9252	chr9	41207490	41207990	+	6.33	500	intron (NR_040392, intron 1 of 4)	intron (NR_040392, intron 1 of 4)	1585	NR_040392	78500	Mm.275715	NR_040392		1700063D05Rik	-	RIKEN cDNA 1700063D05 gene	ncRNA
chr12-3346	chr12	99562028	99564146	+	69.9	2118	Intergenic	Intergenic	64887	NR_045288	73457	Mm.383439	NR_045288		1700064M15Rik	-	RIKEN cDNA 1700064M15 gene	ncRNA
chr12-1989	chr12	99627549	99628596	+	31.7	1047	promoter-TSS (NR_045288)	promoter-TSS (NR_045288)	-98	NR_045288	73457	Mm.383439	NR_045288		1700064M15Rik	-	RIKEN cDNA 1700064M15 gene	ncRNA
chr12-7605	chr12	99640448	99640948	+	5.7	500	Intergenic	Intergenic	-12724	NR_045288	73457	Mm.383439	NR_045288		1700064M15Rik	-	RIKEN cDNA 1700064M15 gene	ncRNA
chr9-3449	chr9	95857338	95858525	+	57.6	1187	promoter-TSS (NM_001271569)	promoter-TSS (NM_001271569)	-49	NM_001271569	73410	Mm.443314	NM_028533		1700065D16Rik	-	RIKEN cDNA 1700065D16 gene	protein-coding
chr1-5603	chr1	192834496	192835680	+	32.6	1184	Intergenic	Intergenic	-6617	NR_040468	73455	Mm.414869	NR_040468		1700065J18Rik	-	RIKEN cDNA 1700065J18 gene	ncRNA
chr1-4117	chr1	57377314	57378874	+	59.2	1560	promoter-TSS (NR_037999)	promoter-TSS (NR_037999)	474	NM_028546	73467	Mm.263673	NM_028546	ENSMUSG00000038323	1700066M21Rik	AI428479	RIKEN cDNA 1700066M21 gene	protein-coding
chr1-11786	chr1	89019229	89019729	+	5.7	500	intron (NR_040471, intron 2 of 2)	intron (NR_040471, intron 2 of 2)	3366	NR_040471	73475	Mm.491040	NR_040471		1700067G17Rik	-	RIKEN cDNA 1700067G17 gene	ncRNA
chr11-8103	chr11	81612397	81613510	+	19.6	1113	intron (NM_001034013, intron 1 of 9)	intron (NM_001034013, intron 1 of 9)	-39414	NM_001033765	237880	Mm.435528	NM_001033765		1700071K01Rik	-	RIKEN cDNA 1700071K01 gene	protein-coding
chr11-13168	chr11	81634797	81635297	+	6.33	500	intron (NM_001034013, intron 1 of 9)	intron (NM_001034013, intron 1 of 9)	-61508	NM_001033765	237880	Mm.435528	NM_001033765		1700071K01Rik	-	RIKEN cDNA 1700071K01 gene	protein-coding
chr6-5585	chr6	120579608	120580510	+	14.9	902	Intergenic	Intergenic	25263	NR_045733	73505	Mm.416867	NR_045733		1700072O05Rik	-	RIKEN cDNA 1700072O05 gene	ncRNA
chr6-7522	chr6	145339860	145341768	+	46.2	1908	Intergenic	CpG	-46811	NR_003625	381827	Mm.179075	NM_001001987		1700073E17Rik	-	ribosomal protein L7 pseudogene	pseudo
chr2-7299	chr2	4017717	4019697	+	52.5	1980	Intergenic	Intergenic	122434	NR_040500	73489	Mm.488103	NR_040500	ENSMUSG00000084859	1700080N15Rik	4933408D14Rik	RIKEN cDNA 1700080N15 gene	ncRNA
chr12-2302	chr12	74284019	74285330	+	40.5	1311	intron (NR_030733, intron 1 of 4)	intron (NR_030733, intron 1 of 4)	398	NR_030735	74284	Mm.287421	NR_030733		1700086L19Rik	1700006L05Rik|AU016007	RIKEN cDNA 1700086L19 gene	ncRNA
chr18-4530	chr18	38238385	38239716	+	33.5	1331	non-coding (NR_015475, exon 4 of 4)	non-coding (NR_015475, exon 4 of 4)	11148	NR_015475	73516	Mm.48776	NR_015475	ENSMUSG00000097080	1700086O06Rik	-	RIKEN cDNA 1700086O06 gene	ncRNA
chr11-12221	chr11	114198439	114199066	+	7.91	627	non-coding (NR_045930, exon 2 of 3)	non-coding (NR_045930, exon 2 of 3)	494	NR_045930	73536	Mm.54275	NR_045930	ENSMUSG00000078600	1700092K14Rik	-	RIKEN cDNA 1700092K14 gene	ncRNA
chr11-14971	chr11	114201147	114201647	+	6.65	500	Intergenic	Intergenic	3139	NR_045930	73536	Mm.54275	NR_045930	ENSMUSG00000078600	1700092K14Rik	-	RIKEN cDNA 1700092K14 gene	ncRNA
chr11-16244	chr11	114179070	114179570	+	6.01	500	Intergenic	Intergenic	-18938	NR_045930	73536	Mm.54275	NR_045930	ENSMUSG00000078600	1700092K14Rik	-	RIKEN cDNA 1700092K14 gene	ncRNA
chr5-4189	chr5	25529093	25530622	+	74.7	1529	promoter-TSS (NR_027388)	promoter-TSS (NR_027388)	-161	NR_027388	73571	Mm.105263	NR_027388		1700096K18Rik	-	RIKEN cDNA 1700096K18 gene	ncRNA
chr2-13500	chr2	29054511	29055011	+	5.7	500	intron (NM_001166705, intron 1 of 5)	CpG	305	NM_001166705	329375	Mm.425079	NM_001085514	ENSMUSG00000079502	1700101E01Rik	Gm823	RIKEN cDNA 1700101E01 gene	protein-coding
chr6-3328	chr6	129532945	129535244	+	78.5	2299	promoter-TSS (NR_045270)	promoter-TSS (NR_045270)	-810	NR_045270	100504641	Mm.398286	NR_045270	ENSMUSG00000097675	1700101I11Rik	-	RIKEN cDNA 1700101I11 gene	ncRNA
chr6-7862	chr6	129536389	129536889	+	6.65	500	intron (NM_020590, intron 1 of 3)	intron (NM_020590, intron 1 of 3)	-3355	NR_045270	100504641	Mm.398286	NR_045270	ENSMUSG00000097675	1700101I11Rik	-	RIKEN cDNA 1700101I11 gene	ncRNA
chr12-6334	chr12	7094750	7095250	+	6.33	500	Intergenic	Intergenic	285330	NR_045045	73575	Mm.179463	NR_045045		1700101O22Rik	-	RIKEN cDNA 1700101O22 gene	ncRNA
chr12-6724	chr12	6814560	6815060	+	6.01	500	Intergenic	Intergenic	565520	NR_045045	73575	Mm.179463	NR_045045		1700101O22Rik	-	RIKEN cDNA 1700101O22 gene	ncRNA
chr17-7563	chr17	3610773	3611615	+	10.8	842	Intergenic	Intergenic	53370	NR_045303	68230	Mm.431352	NR_045302		1700102H20Rik	-	RIKEN cDNA 1700102H20 gene	ncRNA
chr19-3038	chr19	7381802	7383929	+	88	2127	promoter-TSS (NR_045703)	promoter-TSS (NR_045703)	-138	NR_045703	654802	Mm.414924	NR_045703		1700105P06Rik	-	RIKEN cDNA 1700105P06 gene	ncRNA
chr14-6308	chr14	61294103	61294603	+	5.7	500	intron (NR_033788, intron 2 of 2)	intron (NR_033788, intron 2 of 2)	10981	NR_033788	67355	Mm.193728	NR_033788		1700109G14Rik	1700126G13Rik	RIKEN cDNA 1700109G14 gene	ncRNA
chr11-8109	chr11	84642168	84642957	+	22.8	789	Intergenic	CpG	77870	NR_046197	78471	Mm.47152	NR_046197	ENSMUSG00000085044	1700109G15Rik	-	RIKEN cDNA 1700109G15 gene	ncRNA
chr11-15857	chr11	84761496	84761996	+	5.06	500	Intergenic	Intergenic	-41314	NR_046197	78471	Mm.47152	NR_046197	ENSMUSG00000085044	1700109G15Rik	-	RIKEN cDNA 1700109G15 gene	ncRNA
chr15-7208	chr15	77081294	77081794	+	5.7	500	3' UTR (NM_053104, exon 14 of 14)	3' UTR (NM_053104, exon 14 of 14)	-2854	NR_108037	74303	Mm.444304	NR_108037	ENSMUSG00000097267	1700109K24Rik	4933425G21Rik	RIKEN cDNA 1700109K24 gene	ncRNA
chr17-2599	chr17	10335208	10336303	+	33.2	1095	Intergenic	Intergenic	11153	NR_045461	76634	Mm.491052	NR_045461		1700110C19Rik	-	RIKEN cDNA 1700110C19 gene	ncRNA
chr9-5142	chr9	40375314	40376746	+	40.5	1432	intron (NM_172768, intron 2 of 19)	intron (NM_172768, intron 2 of 19)	42558	NR_040728	73558	Mm.398307	NR_040728		1700110K17Rik	-	RIKEN cDNA 1700110K17 gene	ncRNA
chr9-6513	chr9	40374252	40374752	+	9.18	500	intron (NM_172768, intron 2 of 19)	intron (NM_172768, intron 2 of 19)	41030	NR_040728	73558	Mm.398307	NR_040728		1700110K17Rik	-	RIKEN cDNA 1700110K17 gene	ncRNA
chr14-5300	chr14	22037589	22038089	+	6.96	500	intron (NM_028275, intron 2 of 6)	intron (NM_028275, intron 2 of 6)	18127	NM_028275	76633	Mm.489898	NM_028275	ENSMUSG00000063458	1700112E06Rik	2700009F18Rik|Oca7	RIKEN cDNA 1700112E06 gene	protein-coding
chr14-6599	chr14	22259790	22260290	+	6.01	500	intron (NM_028275, intron 2 of 6)	intron (NM_028275, intron 2 of 6)	240328	NM_028275	76633	Mm.489898	NM_028275	ENSMUSG00000063458	1700112E06Rik	2700009F18Rik|Oca7	RIKEN cDNA 1700112E06 gene	protein-coding
chr1-8542	chr1	184440887	184441686	+	12	799	Intergenic	Intergenic	116405	NR_040472	73590	Mm.82792	NR_040472		1700112H15Rik	-	RIKEN cDNA 1700112H15 gene	ncRNA
chr1-12347	chr1	184330552	184331052	+	5.38	500	Intergenic	Intergenic	226889	NR_040472	73590	Mm.82792	NR_040472		1700112H15Rik	-	RIKEN cDNA 1700112H15 gene	ncRNA
chr3-7023	chr3	88176975	88178395	+	36.7	1420	promoter-TSS (NR_045997)	promoter-TSS (NR_045997)	100	NR_045997	76642	Mm.424420	NR_045997	ENSMUSG00000096935	1700113A16Rik	2210408E11Rik|AA408983	RIKEN cDNA 1700113A16 gene	ncRNA
chr3-8588	chr3	88161959	88162459	+	6.01	500	intron (NM_133665, intron 7 of 10)	intron (NM_133665, intron 7 of 10)	15576	NR_045997	76642	Mm.424420	NR_045997	ENSMUSG00000096935	1700113A16Rik	2210408E11Rik|AA408983	RIKEN cDNA 1700113A16 gene	ncRNA
chr10-8138	chr10	87057933	87058885	+	16.5	952	intron (NM_029685, intron 1 of 5)	CpG	363	NM_029685	76640	Mm.78423	NM_029685	ENSMUSG00000047129	1700113H08Rik	-	RIKEN cDNA 1700113H08 gene	protein-coding
chr10-7403	chr10	87107527	87108158	+	7.6	631	intron (NM_029685, intron 2 of 5)	intron (NM_029685, intron 2 of 5)	49796	NM_029685	76640	Mm.78423	NM_029685	ENSMUSG00000047129	1700113H08Rik	-	RIKEN cDNA 1700113H08 gene	protein-coding
chr15-6981	chr15	99249150	99249650	+	6.65	500	exon (NM_016766, exon 4 of 15)	exon (NM_016766, exon 4 of 15)	-2388	NR_045627	73600	Mm.475134	NR_045627		1700120C14Rik	-	RIKEN cDNA 1700120C14 gene	ncRNA
chr18-4088	chr18	74570332	74570832	+	7.91	500	intron (NM_201600, intron 2 of 38)	intron (NM_201600, intron 2 of 38)	-39458	NR_045368	73606	Mm.444734	NR_045368		1700120E14Rik	-	RIKEN cDNA 1700120E14 gene	ncRNA
chr12-5459	chr12	106479378	106480139	+	13	761	Intergenic	Intergenic	-32092	NR_036593	76639	Mm.375609	NR_036593	ENSMUSG00000092066	1700121N20Rik	-	RIKEN cDNA 1700121N20 gene	ncRNA
chr17-6811	chr17	48001893	48002393	+	7.6	500	Intergenic	Intergenic	36150	NM_029689	76651	Mm.76918	NM_029689	ENSMUSG00000094928	1700122O11Rik	-	RIKEN cDNA 1700122O11 gene	protein-coding
chr16-5175	chr16	6348123	6350236	+	59.2	2113	intron (NM_021477, intron 2 of 16)	intron (NM_021477, intron 2 of 16)	373592	NR_045799	68238	Mm.434605	NR_045799		1700123O21Rik	-	RIKEN cDNA 1700123O21 gene	ncRNA
chr16-5778	chr16	6005829	6006329	+	5.7	500	intron (NM_021477, intron 1 of 16)	intron (NM_021477, intron 1 of 16)	30492	NR_045799	68238	Mm.434605	NR_045799		1700123O21Rik	-	RIKEN cDNA 1700123O21 gene	ncRNA
chr6-6567	chr6	83757941	83758441	+	8.23	500	exon (NM_134157, exon 13 of 14)	exon (NM_134157, exon 13 of 14)	4317	NR_105027	67934	Mm.126190	NR_105027		1700124L16Rik	-	RIKEN cDNA 1700124L16 gene	ncRNA
chr4-5255	chr4	124894806	124895435	+	14.9	629	promoter-TSS (NR_040651)	promoter-TSS (NR_040651)	-338	NR_040651	73628	Mm.398337	NR_040651	ENSMUSG00000085263	1700125G02Rik	-	RIKEN cDNA 1700125G02 gene	ncRNA
chr3-2477	chr3	27153419	27154587	+	30.4	1168	promoter-TSS (NM_001177625)	promoter-TSS (NM_001177625)	-23	NR_040548	76657	Mm.417839	NR_040548	ENSMUSG00000097584	1700125G22Rik	-	RIKEN cDNA 1700125G22 gene	ncRNA
chr11-8111	chr11	85182957	85183457	+	12	500	Intergenic	Intergenic	12111	NM_028589	73634	Mm.48850	NM_028589	ENSMUSG00000018479	1700125H20Rik	-	RIKEN cDNA 1700125H20 gene	protein-coding
chr7-14205	chr7	145185990	145186490	+	5.7	500	Intergenic	Intergenic	21879	NR_033626	100040049	Mm.102235	NR_033626		1810010D01Rik	Gm2572	RIKEN cDNA 1810010D01 gene	ncRNA
chr11-11319	chr11	107027362	107028806	+	39.6	1444	promoter-TSS (NM_001163473)	promoter-TSS (NM_001163473)	-139	NM_001163473	69066	Mm.40679	NM_001163473		1810010H24Rik	OTTMUSG00000003581	RIKEN cDNA 1810010H24 gene	protein-coding
chr11-12723	chr11	107025281	107026362	+	20.6	1081	Intergenic	Intergenic	-2402	NM_001163473	69066	Mm.40679	NM_001163473		1810010H24Rik	OTTMUSG00000003581	RIKEN cDNA 1810010H24 gene	protein-coding
chr11-16175	chr11	107046828	107047328	+	5.38	500	exon (NM_176850, exon 24 of 28)	exon (NM_176850, exon 24 of 28)	18855	NM_001163473	69066	Mm.40679	NM_001163473		1810010H24Rik	OTTMUSG00000003581	RIKEN cDNA 1810010H24 gene	protein-coding
chr16-3037	chr16	8828945	8832748	+	145	3803	intron (NM_001081400, intron 1 of 3)	CpG	746	NM_001081400	69053	Mm.390868	NM_001081400	ENSMUSG00000022507	1810013L24Rik	1110017P05Rik|3010002C02Rik|AA792997|AW124177|Gm19906|R74903	RIKEN cDNA 1810013L24 gene	protein-coding
chr16-5790	chr16	9149169	9149669	+	6.33	500	Intergenic	Intergenic	319319	NM_001081400	69053	Mm.390868	NM_001081400	ENSMUSG00000022507	1810013L24Rik	1110017P05Rik|3010002C02Rik|AA792997|AW124177|Gm19906|R74903	RIKEN cDNA 1810013L24 gene	protein-coding
chr10-4340	chr10	86685092	86686258	+	40.5	1166	intron (NR_015572, intron 1 of 2)	CpG	148	NR_015572	66263	Mm.392261	NR_015572		1810014B01Rik	-	RIKEN cDNA 1810014B01 gene	pseudo
chr3-7536	chr3	14610459	14611939	+	32.6	1480	promoter-TSS (NM_001099674)	promoter-TSS (NM_001099674)	57	NM_001099674	69126	Mm.389020	NM_001099674	ENSMUSG00000078784	1810022K09Rik	AI746582|AL023036	RIKEN cDNA 1810022K09 gene	protein-coding
chr2-8933	chr2	127182565	127183065	+	9.18	500	Intergenic	Intergenic	25465	NM_198630	329509	Mm.120738	NM_198630	ENSMUSG00000044145	1810024B03Rik	-	RIKEN cDNA 1810024B03 gene	protein-coding
chr7-7977	chr7	73555689	73559699	+	129.1	4010	intron (NR_037569, intron 1 of 4)	intron (NR_037569, intron 1 of 4)	701	NR_037569	69170	Mm.34539	NR_037569		1810026B05Rik	-	RIKEN cDNA 1810026B05 gene	ncRNA
chr7-8254	chr7	73617264	73619531	+	66.8	2267	Intergenic	CpG	-60002	NR_037569	69170	Mm.34539	NR_037569		1810026B05Rik	-	RIKEN cDNA 1810026B05 gene	ncRNA
chr7-10724	chr7	73606834	73607334	+	8.23	500	Intergenic	Intergenic	-48689	NR_037569	69170	Mm.34539	NR_037569		1810026B05Rik	-	RIKEN cDNA 1810026B05 gene	ncRNA
chrX-1359	chrX	12672945	12674216	+	25	1271	promoter-TSS (NM_175141)	promoter-TSS (NM_175141)	-34	NM_175141	69155	Mm.15974	NM_175141	ENSMUSG00000044148	1810030O07Rik	-	RIKEN cDNA 1810030O07 gene	protein-coding
chr11-5189	chr11	116671337	116672141	+	30.4	804	promoter-TSS (NR_028569)	promoter-TSS (NR_028569)	79	NR_027821	66293	Mm.432051	NM_025472	ENSMUSG00000020812	1810032O08Rik	-	RIKEN cDNA 1810032O08 gene	ncRNA
chr3-4376	chr3	122923778	122925138	+	35.1	1360	promoter-TSS (NM_024461)	promoter-TSS (NM_024461)	61	NM_024461	67704	Mm.24219	NM_024461	ENSMUSG00000054091	1810037I17Rik	5730414I01Rik	RIKEN cDNA 1810037I17 gene	protein-coding
chr15-3659	chr15	84445010	84447090	+	57.3	2080	intron (NM_001163145, intron 1 of 4)	CpG	1047	NM_001163145	72301	Mm.275387	NM_001163145	ENSMUSG00000062760	1810041L15Rik	Kiaa1644	RIKEN cDNA 1810041L15 gene	protein-coding
chr15-4585	chr15	84443605	84444490	+	15.5	885	intron (NM_001163145, intron 1 of 4)	intron (NM_001163145, intron 1 of 4)	3050	NM_001163145	72301	Mm.275387	NM_001163145	ENSMUSG00000062760	1810041L15Rik	Kiaa1644	RIKEN cDNA 1810041L15 gene	protein-coding
chr10-2733	chr10	77978191	77979544	+	43.4	1353	intron (NM_026431, intron 1 of 6)	intron (NM_026431, intron 1 of 6)	217	NM_026431	67884	Mm.297512	NM_026431	ENSMUSG00000020284	1810043G02Rik	AV026620|D10Jhu13e	RIKEN cDNA 1810043G02 gene	protein-coding
chr11-8737	chr11	120097918	120099803	+	75.3	1885	promoter-TSS (NM_001110242)	promoter-TSS (NM_001110242)	-74	NM_001110242	208501	Mm.46699	NM_001110242		1810043H04Rik	-	RIKEN cDNA 1810043H04 gene	protein-coding
chr6-6595	chr6	91440358	91441869	+	39.9	1511	promoter-TSS (NR_045980)	promoter-TSS (NR_045980)	126	NR_038153	69798	Mm.229265	NR_038153		1810044D09Rik	-	RIKEN cDNA 1810044D09 gene	ncRNA
chr19-3115	chr19	3707688	3709213	+	57	1525	intron (NM_028077, intron 1 of 3)	CpG	117	NM_028077	72056	Mm.23780	NM_028077	ENSMUSG00000035372	1810055G02Rik	AI256204	RIKEN cDNA 1810055G02 gene	protein-coding
chr19-1837	chr19	3719306	3719806	+	17.4	500	Intergenic	Intergenic	11223	NM_028077	72056	Mm.23780	NM_028077	ENSMUSG00000035372	1810055G02Rik	AI256204	RIKEN cDNA 1810055G02 gene	protein-coding
chr6-4697	chr6	35252400	35253570	+	35.1	1170	non-coding (NR_027875, exon 1 of 3)	non-coding (NR_027875, exon 1 of 3)	253	NR_027875	67705	Mm.228046	NR_015608	ENSMUSG00000073155	1810058I24Rik	AI414869|AI848234	RIKEN cDNA 1810058I24 gene	ncRNA
chr14-2505	chr14	20545505	20546979	+	55.1	1474	promoter-TSS (NR_033571)	promoter-TSS (NR_033571)	-51	NR_033571	75602	Mm.437061	NR_033571	ENSMUSG00000084925	1810062O18Rik	-	RIKEN cDNA 1810062O18 gene	ncRNA
chr10-5486	chr10	39926559	39927059	+	9.5	500	5' UTR (NM_001163503, exon 1 of 4)	5' UTR (NM_001163503, exon 1 of 4)	114	NM_001163503	72045	Mm.235981	NM_001163503	ENSMUSG00000039339	2010001E11Rik	Naglt1b	RIKEN cDNA 2010001E11 gene	protein-coding
chr19-2806	chr19	46689570	46690472	+	32.3	902	exon (NM_025563, exon 1 of 5)	exon (NM_025563, exon 1 of 5)	115	NM_025563	66439	Mm.87163	NM_025563	ENSMUSG00000062376	2010012O05Rik	4930569L17Rik|AI413851|AI467257	RIKEN cDNA 2010012O05 gene	protein-coding
chr4-6336	chr4	155408798	155409738	+	24.1	940	promoter-TSS (NM_001166029)	promoter-TSS (NM_001166029)	78	NM_001166029	544678	Mm.472798	NM_177674	ENSMUSG00000042233	2010015L04Rik	A530045M11	RIKEN cDNA 2010015L04 gene	protein-coding
chr17-9194	chr17	86418270	86418770	+	6.01	500	intron (NM_011104, intron 2 of 14)	intron (NM_011104, intron 2 of 14)	-131342	NR_045435	72104	Mm.443401	NR_045435		2010106C02Rik	-	RIKEN cDNA 2010106C02 gene	ncRNA
chr12-2255	chr12	111966225	111967405	+	42.1	1180	intron (NM_027360, intron 1 of 3)	CpG	162	NM_027360	70257	Mm.318	NM_027360	ENSMUSG00000021290	2010107E04Rik	9430003J03Rik|AU043134|AV124504|Mp68	RIKEN cDNA 2010107E04 gene	protein-coding
chr10-4706	chr10	62110238	62111300	+	41.8	1062	intron (NM_027251, intron 1 of 3)	CpG	244	NM_027251	69894	Mm.294126	NM_027251	ENSMUSG00000020083	2010107G23Rik	AA545165	RIKEN cDNA 2010107G23 gene	protein-coding
chr13-5292	chr13	63239451	63241661	+	60.5	2210	intron (NR_110520, intron 2 of 5)	intron (NR_110520, intron 2 of 5)	527	NR_110520	72061	Mm.188105	NM_028079	ENSMUSG00000021458	2010111I01Rik	2300006M17Rik|AP-O|Aopep	RIKEN cDNA 2010111I01 gene	protein-coding
chr13-2835	chr13	62964580	62965520	+	32.6	940	intron (NM_001289926, intron 1 of 15)	CpG	157	NM_001289926	72061	Mm.188105	NM_028079	ENSMUSG00000021458	2010111I01Rik	2300006M17Rik|AP-O|Aopep	RIKEN cDNA 2010111I01 gene	protein-coding
chrX-3125	chrX	7420434	7420934	+	6.65	500	intron (NR_027924, intron 1 of 1)	Lx5|LINE|L1	363	NR_027925	68355	Mm.45111	NR_027924		2010204K13Rik	0610010M13Rik|Cip7	RIKEN cDNA 2010204K13 gene	ncRNA
chr1-6450	chr1	37717514	37720413	+	81.3	2899	intron (NM_028096, intron 1 of 9)	intron (NM_028096, intron 1 of 9)	848	NM_028096	72097	Mm.142607	NM_028096	ENSMUSG00000026090	2010300C02Rik	-	RIKEN cDNA 2010300C02 gene	protein-coding
chrX-2964	chrX	13242388	13243237	+	10.1	849	intron (NR_045429, intron 1 of 2)	LTR16E2|LTR|ERVL	4921	NR_045429	72122	Mm.75434	NR_045429		2010308F09Rik	-	RIKEN cDNA 2010308F09 gene	ncRNA
chrX-3351	chrX	13230226	13230726	+	5.38	500	Intergenic	ID4|SINE|ID	5807	NR_045430	72122	Mm.75434	NR_045429		2010308F09Rik	-	RIKEN cDNA 2010308F09 gene	ncRNA
chr9-10337	chr9	124280781	124282941	+	55.4	2160	Intergenic	Intergenic	30833	NM_001243117	630836	Mm.458553	NM_001243117		2010315B03Rik	BC029716	RIKEN cDNA 2010315B03 gene	protein-coding
chr9-5416	chr9	124311836	124312898	+	30.1	1062	intron (NM_001243117, intron 1 of 4)	intron (NM_001243117, intron 1 of 4)	327	NM_001243117	630836	Mm.458553	NM_001243117		2010315B03Rik	BC029716	RIKEN cDNA 2010315B03 gene	protein-coding
chr6-9211	chr6	41118417	41118917	+	6.01	500	Intergenic	Intergenic	-83158	NM_023333	67373	Mm.153729	NM_023333	ENSMUSG00000029882	2210010C04Rik	AV072249	RIKEN cDNA 2210010C04 gene	protein-coding
chr8-2895	chr8	84011119	84012286	+	34.8	1167	promoter-TSS (NR_035431)	promoter-TSS (NR_035431)	18	NM_001291292	70134	Mm.41017	NM_001291292		2210011C24Rik	-	RIKEN cDNA 2210011C24 gene	protein-coding
chrX-3103	chrX	153722961	153724135	+	20.3	1174	promoter-TSS (NM_027327)	promoter-TSS (NM_027327)	-6	NM_027327	70123	Mm.146408	NM_027327		2210013O21Rik	AI181827|Thp5	RIKEN cDNA 2210013O21 gene	protein-coding
chr13-2645	chr13	58384583	58385606	+	33.9	1023	exon (NM_027335, exon 1 of 4)	exon (NM_027335, exon 1 of 4)	131	NM_027335	70153	Mm.296610	NM_027335	ENSMUSG00000021550	2210016F16Rik	-	RIKEN cDNA 2210016F16 gene	protein-coding
chr5-9407	chr5	114941648	114943204	+	43.4	1556	intron (NM_028211, intron 1 of 5)	CpG	224	NM_028211	72357	Mm.292672	NM_028211		2210016L21Rik	-	RIKEN cDNA 2210016L21 gene	protein-coding
chr7-8597	chr7	98655444	98657884	+	91.5	2440	promoter-TSS (NM_172280)	promoter-TSS (NM_172280)	-95	NM_172280	233545	Mm.387819	NM_172280	ENSMUSG00000035401	2210018M11Rik	2310016L09Rik|AU019521|AU019557|Emsy	RIKEN cDNA 2210018M11 gene	protein-coding
chr12-6151	chr12	73564887	73565822	+	13.9	935	Intergenic	Intergenic	16871	NR_044985	73644	Mm.369885	NR_044985		2210039B01Rik	-	RIKEN cDNA 2210039B01 gene	ncRNA
chr17-3439	chr17	21909234	21910265	+	24.4	1031	5' UTR (NM_001256493, exon 1 of 5)	5' UTR (NM_001256493, exon 1 of 5)	177	NM_001256493	70081	Mm.245648	NM_001256493		2210404O09Rik	-	RIKEN cDNA 2210404O09 gene	protein-coding
chr6-8473	chr6	31253323	31253823	+	5.7	500	intron (NR_040257, intron 2 of 7)	intron (NR_040257, intron 2 of 7)	33222	NR_040257	73652	Mm.441297	NR_040257	ENSMUSG00000087380	2210408F21Rik	-	RIKEN cDNA 2210408F21 gene	ncRNA
chr11-11621	chr11	88097138	88097787	+	9.18	649	promoter-TSS (NR_045499)	promoter-TSS (NR_045499)	-596	NR_045499	70393	Mm.386799	NR_045499	ENSMUSG00000018378	2210416O15Rik	-	RIKEN cDNA 2210416O15 gene	ncRNA
chr5-11026	chr5	148831514	148832014	+	6.01	500	Intergenic	Intergenic	89924	NR_028285	70138	Mm.417834	NR_028285	ENSMUSG00000086494	2210417A02Rik	AV081004	RIKEN cDNA 2210417A02 gene	ncRNA
chr9-1972	chr9	63398470	63399628	+	64.2	1158	exon (NM_027090, exon 1 of 2)	exon (NM_027090, exon 1 of 2)	195	NM_027090	69478	Mm.113942	NM_027090	ENSMUSG00000032403	2300009A05Rik	-	RIKEN cDNA 2300009A05 gene	protein-coding
chr2-2309	chr2	163472053	163473066	+	42.4	1013	promoter-TSS (NM_173397)	promoter-TSS (NM_173397)	14	NR_028122	69517	Mm.395343	NR_028122	ENSMUSG00000053353	2310001K24Rik	-	RIKEN cDNA 2310001K24 gene	ncRNA
chr11-15109	chr11	120377678	120379058	+	41.8	1380	exon (NM_027980, exon 2 of 10)	exon (NM_027980, exon 2 of 10)	378	NM_027980	71885	Mm.274890	NM_027980	ENSMUSG00000025384	2310003H01Rik	Faap100	RIKEN cDNA 2310003H01 gene	protein-coding
chr1-6935	chr1	93176513	93177013	+	10.1	500	Intergenic	CpG	-15815	NM_172411	71874	Mm.158766	NM_172411	ENSMUSG00000034159	2310007B03Rik	-	RIKEN cDNA 2310007B03 gene	protein-coding
chr11-12197	chr11	106364639	106365139	+	6.65	500	Intergenic	Intergenic	-9937	NM_029345	75573	Mm.159539	NM_029345	ENSMUSG00000009210	2310007L24Rik	Prr29	RIKEN cDNA 2310007L24 gene	protein-coding
chr1-5548	chr1	138856542	138857042	+	11.4	500	promoter-TSS (NM_001081226)	promoter-TSS (NM_001081226)	62	NM_001081226	69549	Mm.264673	NM_001081226	ENSMUSG00000079283	2310009B15Rik	-	RIKEN cDNA 2310009B15 gene	protein-coding
chr10-4898	chr10	80319647	80320802	+	30.4	1155	exon (NM_025521, exon 1 of 2)	exon (NM_025521, exon 1 of 2)	324	NM_025521	66374	Mm.383824	NM_025521	ENSMUSG00000020133	2310011J03Rik	AI452186|AW545358	RIKEN cDNA 2310011J03 gene	protein-coding
chr10-5929	chr10	80322955	80323958	+	23.4	1003	intron (NM_008793, intron 11 of 14)	CpG	-2908	NM_025521	66374	Mm.383824	NM_025521	ENSMUSG00000020133	2310011J03Rik	AI452186|AW545358	RIKEN cDNA 2310011J03 gene	protein-coding
chr7-9328	chr7	12928240	12928740	+	7.91	500	exon (NM_029809, exon 2 of 2)	exon (NM_029809, exon 2 of 2)	1074	NM_029809	381845	Mm.439896	NM_029809	ENSMUSG00000033967	2310014L17Rik	AV237412|C77118	RIKEN cDNA 2310014L17 gene	protein-coding
chr12-4548	chr12	80131899	80133105	+	41.5	1206	intron (NR_033514, intron 1 of 2)	CpG	342	NR_033514	69548	Mm.269712	NR_033514	ENSMUSG00000097729	2310015A10Rik	5330419I17Rik	RIKEN cDNA 2310015A10 gene	ncRNA
chr8-10721	chr8	124661011	124663688	+	81.3	2677	intron (NM_175149, intron 1 of 3)	intron (NM_175149, intron 1 of 3)	1020	NM_175149	69551	Mm.261920	NM_175149	ENSMUSG00000031983	2310022B05Rik	-	RIKEN cDNA 2310022B05 gene	protein-coding
chr11-3373	chr11	59208169	59209215	+	42.4	1046	intron (NM_024210, intron 1 of 6)	CpG	331	NM_024210	67862	Mm.358708	NM_024210	ENSMUSG00000020441	2310033P09Rik	Mmtag2	RIKEN cDNA 2310033P09 gene	protein-coding
chr19-4204	chr19	46348188	46350446	+	67.1	2258	promoter-TSS (NR_040418)	promoter-TSS (NR_040418)	-329	NR_040418	75579	Mm.436708	NR_040418		2310034G01Rik	-	RIKEN cDNA 2310034G01 gene	ncRNA
chr1-11871	chr1	105662664	105665370	+	111.4	2706	promoter-TSS (NM_013784)	promoter-TSS (NM_013784)	156	NM_173187	227446	Mm.337339	NM_029349	ENSMUSG00000026319	2310035C23Rik	6430401N10|Kiaa1468|mKIAA1468	RIKEN cDNA 2310035C23 gene	protein-coding
chr8-2590	chr8	85026521	85028740	+	87.4	2219	intron (NM_026760, intron 1 of 2)	PB1D9|SINE|Alu	797	NM_026760	68544	Mm.196005	NM_026760	ENSMUSG00000041203	2310036O22Rik	1110002H14Rik|AI854688	RIKEN cDNA 2310036O22 gene	protein-coding
chr17-7845	chr17	46771822	46773702	+	54.8	1880	5' UTR (NM_025966, exon 1 of 1)	5' UTR (NM_025966, exon 1 of 1)	127	NM_025966	67101	Mm.358702	NM_025966	ENSMUSG00000062619	2310039H08Rik	-	RIKEN cDNA 2310039H08 gene	protein-coding
chr6-5549	chr6	86472275	86473063	+	17.1	788	Intergenic	G-rich|Low_complexity|Low_complexity	15558	NR_040292	381792	Mm.333223	NR_040292		2310040G24Rik	-	RIKEN cDNA 2310040G24 gene	ncRNA
chr6-6576	chr6	86480420	86480920	+	8.86	500	Intergenic	Intergenic	7557	NR_040292	381792	Mm.333223	NR_040292		2310040G24Rik	-	RIKEN cDNA 2310040G24 gene	ncRNA
chr8-5079	chr8	70138569	70140411	+	53.2	1842	promoter-TSS (NM_011266)	promoter-TSS (NM_011266)	-223	NM_001145552	72368	Mm.644	NM_001145552		2310045N01Rik	Mef2bnb	RIKEN cDNA 2310045N01 gene	protein-coding
chr11-7004	chr11	69058722	69061579	+	111.4	2857	exon (NM_028005, exon 1 of 1)	exon (NM_028005, exon 1 of 1)	375	NM_028005	71923	Mm.340257	NM_028005	ENSMUSG00000045176	2310047M10Rik	-	RIKEN cDNA 2310047M10 gene	protein-coding
chr11-6189	chr11	69063014	69064140	+	32.3	1126	Intergenic	Intergenic	3802	NM_028005	71923	Mm.340257	NM_028005	ENSMUSG00000045176	2310047M10Rik	-	RIKEN cDNA 2310047M10 gene	protein-coding
chr7-1722	chr7	131362096	131363446	+	55.7	1350	promoter-TSS (NM_026655)	promoter-TSS (NM_026655)	-73	NM_026655	68277	Mm.121122	NM_026655	ENSMUSG00000040177	2310057M21Rik	3110040E10Rik|AI429544	RIKEN cDNA 2310057M21 gene	protein-coding
chr17-6774	chr17	35896289	35898069	+	71.2	1780	TTS (NM_001142744)	TTS (NM_001142744)	199	NM_001033630	69662	Mm.260159	NM_001033630	ENSMUSG00000050705	2310061I04Rik	-	RIKEN cDNA 2310061I04 gene	protein-coding
chr16-3645	chr16	55973177	55976084	+	105.1	2907	promoter-TSS (NR_027965)	promoter-TSS (NR_027965)	-13	NR_027965	66391	Mm.472722	NM_133677		2310061J03Rik	-	RIKEN cDNA 2310061J03 gene	ncRNA
chr11-11750	chr11	115764738	115766757	+	64.6	2019	intron (NM_028014, intron 1 of 31)	CpG	314	NM_028014	71947	Mm.23168	NM_028014	ENSMUSG00000020747	2310067B10Rik	Kiaa0195|mKIAA0195	RIKEN cDNA 2310067B10 gene	protein-coding
chr15-3028	chr15	99972114	99974165	+	88	2051	non-coding (NR_028124, exon 1 of 1)	non-coding (NR_028124, exon 1 of 1)	148	NR_028124	70281	Mm.484037	NR_028124		2310068J16Rik	-	RIKEN cDNA 2310068J16 gene	ncRNA
chr7-1591	chr7	44245989	44247510	+	62	1521	promoter-TSS (NM_025880)	promoter-TSS (NM_025880)	27	NM_025880	668661	Mm.274492	NM_025880	ENSMUSG00000045411	2410002F23Rik	-	RIKEN cDNA 2410002F23 gene	protein-coding
chr3-5418	chr3	145937462	145939176	+	65.2	1714	exon (NM_025555, exon 1 of 3)	exon (NM_025555, exon 1 of 3)	287	NM_025555	66421	Mm.25137	NM_025555		2410004B18Rik	4930572C24Rik	RIKEN cDNA 2410004B18 gene	protein-coding
chr18-4711	chr18	33794270	33795749	+	42.7	1479	non-coding (NR_038152, exon 1 of 2)	non-coding (NR_038152, exon 1 of 2)	117	NR_038151	69749	Mm.248787	NR_038151	ENSMUSG00000087590	2410004N09Rik	-	RIKEN cDNA 2410004N09 gene	ncRNA
chr18-4712	chr18	33822411	33822911	+	6.65	500	intron (NM_013512, intron 18 of 23)	intron (NM_013512, intron 18 of 23)	27769	NR_038151	69749	Mm.248787	NR_038151	ENSMUSG00000087590	2410004N09Rik	-	RIKEN cDNA 2410004N09 gene	ncRNA
chr17-4573	chr17	56608782	56610558	+	58.2	1776	5' UTR (NM_153152, exon 1 of 4)	5' UTR (NM_153152, exon 1 of 4)	101	NM_153152	224904	Mm.34002	NM_153152	ENSMUSG00000049760	2410015M20Rik	QIL1	RIKEN cDNA 2410015M20 gene	protein-coding
chr12-4130	chr12	83950104	83951685	+	70.6	1581	exon (NM_023633, exon 1 of 1)	exon (NM_023633, exon 1 of 1)	286	NM_023633	71952	Mm.251483	NM_023633	ENSMUSG00000046791	2410016O06Rik	MAPJD|NO66	RIKEN cDNA 2410016O06 gene	protein-coding
chr12-5534	chr12	22906150	22906650	+	6.65	500	Intergenic	CpG	103843	NR_015504	69732	Mm.391403	NM_028362	ENSMUSG00000073164	2410018L13Rik	2810480C08Rik	RIKEN cDNA 2410018L13 gene	ncRNA
chr15-2853	chr15	8168551	8170760	+	79.4	2209	intron (NM_001162906, intron 1 of 52)	intron (NM_001162906, intron 1 of 52)	549	NM_001162906	73692	Mm.164436	NM_001162906	ENSMUSG00000039801	2410089E03Rik	4732468D17Rik|b2b012Clo	RIKEN cDNA 2410089E03 gene	protein-coding
chr4-10831	chr4	34976429	34976929	+	6.33	500	intron (NM_178061, intron 3 of 3)	intron (NM_178061, intron 3 of 3)	-65198	NR_040652	73696	Mm.1361	NR_040652	ENSMUSG00000085824	2410114N07Rik	-	RIKEN cDNA 2410114N07 gene	ncRNA
chr19-1994	chr19	18670726	18672166	+	47.5	1440	intron (NM_026120, intron 1 of 7)	CpG	666	NM_026120	67383	Mm.306602	NM_026120	ENSMUSG00000024726	2410127L17Rik	-	RIKEN cDNA 2410127L17 gene	protein-coding
chr5-8757	chr5	118244351	118246251	+	69.9	1900	promoter-TSS (NM_172998)	promoter-TSS (NM_172998)	74	NM_001081236	76792	Mm.103428	NM_001081236		2410131K14Rik	-	RIKEN cDNA 2410131K14 gene	protein-coding
chr5-6311	chr5	118380735	118381580	+	17.1	845	Intergenic	Intergenic	135930	NM_001081236	76792	Mm.103428	NM_001081236		2410131K14Rik	-	RIKEN cDNA 2410131K14 gene	protein-coding
chr5-7924	chr5	118331768	118332268	+	8.86	500	Intergenic	Intergenic	86791	NM_001081236	76792	Mm.103428	NM_001081236		2410131K14Rik	-	RIKEN cDNA 2410131K14 gene	protein-coding
chr5-12495	chr5	118379125	118379625	+	5.38	500	Intergenic	Intergenic	134148	NM_001081236	76792	Mm.103428	NM_001081236		2410131K14Rik	-	RIKEN cDNA 2410131K14 gene	protein-coding
chr16-1679	chr16	18836432	18837192	+	32	760	exon (NM_001033164, exon 2 of 3)	exon (NM_001033164, exon 2 of 3)	232	NM_001033164	72307	Mm.36907	NM_001033164	ENSMUSG00000071632	2510002D24Rik	2410043I01Rik|AA163535|AA409624|DXMgi27	RIKEN cDNA 2510002D24 gene	protein-coding
chr10-3095	chr10	62577552	62579072	+	53.8	1520	exon (NM_028197, exon 1 of 7)	exon (NM_028197, exon 1 of 7)	145	NM_028197	72320	Mm.258955	NM_028197	ENSMUSG00000036955	2510003E04Rik	0710007C18Rik|KBP|mKIAA1279	RIKEN cDNA 2510003E04 gene	protein-coding
chr16-2883	chr16	21693555	21695465	+	85.5	1910	5' UTR (NM_001001881, exon 1 of 2)	5' UTR (NM_001001881, exon 1 of 2)	155	NM_001001881	72190	Mm.131606	NM_001001881	ENSMUSG00000043391	2510009E07Rik	AI194952	RIKEN cDNA 2510009E07 gene	protein-coding
chr4-7389	chr4	147940531	147942251	+	69.3	1720	exon (NM_029841, exon 1 of 3)	exon (NM_029841, exon 1 of 3)	496	NM_029841	77034	Mm.183076	NM_029841	ENSMUSG00000044496	2510039O18Rik	Kiaa2013	RIKEN cDNA 2510039O18 gene	protein-coding
chr6-6482	chr6	13870572	13872243	+	34.5	1671	promoter-TSS (NR_045995)	promoter-TSS (NR_045995)	76	NR_024619	66520	Mm.29615	NM_183258		2610001J05Rik	C79299	RIKEN cDNA 2610001J05 gene	ncRNA
chr4-1501	chr4	155249744	155250635	+	38	891	non-coding (NR_033802, exon 1 of 3)	non-coding (NR_033802, exon 1 of 3)	223	NR_033802	67513	Mm.10374	NM_001190445	ENSMUSG00000073684	2610002J02Rik	Faap20	RIKEN cDNA 2610002J02 gene	protein-coding
chrX-1789	chrX	107815624	107816699	+	22.8	1075	promoter-TSS (NM_001163104)	promoter-TSS (NM_001163104)	173	NM_025921	67028	Mm.37274	NM_025921	ENSMUSG00000031242	2610002M06Rik	8430408J07Rik|AI876413|Chmp1b2	RIKEN cDNA 2610002M06 gene	protein-coding
chr8-5038	chr8	20424222	20424900	+	20.6	678	intron (NR_028428, intron 1 of 5)	CpG	253	NR_028428	381598	Mm.359054	NM_001024708	ENSMUSG00000071793	2610005L07Rik	2810038F24Rik|6720476A01Rik	cadherin 11 pseudogene	pseudo
chr10-5366	chr10	79096422	79097928	+	45.6	1506	intron (NM_001004362, intron 1 of 5)	intron (NM_001004362, intron 1 of 5)	425	NM_001004362	72128	Mm.297854	NM_001004362	ENSMUSG00000060301	2610008E11Rik	-	RIKEN cDNA 2610008E11 gene	protein-coding
chrX-3179	chrX	50840819	50842403	+	27.9	1584	intron (NM_133729, intron 1 of 11)	CpG	175	NM_133729	70415	Mm.391246	NM_133729		2610018G03Rik	Mst4	RIKEN cDNA 2610018G03 gene	protein-coding
chr4-8774	chr4	125780795	125781295	+	8.23	500	Intergenic	Intergenic	141265	NR_015560	72395	Mm.112888	NR_015560	ENSMUSG00000085562	2610028E06Rik	BB043107	RIKEN cDNA 2610028E06 gene	ncRNA
chr4-11862	chr4	125921392	125921892	+	6.01	500	intron (NR_015560, intron 2 of 5)	intron (NR_015560, intron 2 of 5)	668	NR_015560	72395	Mm.112888	NR_015560	ENSMUSG00000085562	2610028E06Rik	BB043107	RIKEN cDNA 2610028E06 gene	ncRNA
chr7-8856	chr7	79934575	79936197	+	34.2	1622	promoter-TSS (NM_027420)	promoter-TSS (NM_027420)	-122	NM_027420	70420	Mm.34266	NM_027420	ENSMUSG00000039043	2610034B18Rik	Arpin	RIKEN cDNA 2610034B18 gene	protein-coding
chr17-9067	chr17	58403955	58404455	+	6.01	500	intron (NM_001081653, intron 22 of 23)	L1_Mus1|LINE|L1	587170	NM_027001	69239	Mm.246732	NM_027001	ENSMUSG00000024227	2610034M16Rik	AV114557	RIKEN cDNA 2610034M16 gene	protein-coding
chr17-8417	chr17	58902503	58903151	+	5.7	648	intron (NM_027001, intron 8 of 12)	intron (NM_027001, intron 8 of 12)	88548	NM_027001	69239	Mm.246732	NM_027001	ENSMUSG00000024227	2610034M16Rik	AV114557	RIKEN cDNA 2610034M16 gene	protein-coding
chr11-7516	chr11	113199951	113202079	+	81.7	2128	intron (NR_015556, intron 1 of 2)	intron (NR_015556, intron 1 of 2)	823	NR_015556	72386	Mm.266961	NR_015556	ENSMUSG00000087259	2610035D17Rik	-	RIKEN cDNA 2610035D17 gene	ncRNA
chr11-5181	chr11	113172502	113173388	+	20.3	886	intron (NR_015556, intron 1 of 2)	intron (NR_015556, intron 1 of 2)	28893	NR_015556	72386	Mm.266961	NR_015556	ENSMUSG00000087259	2610035D17Rik	-	RIKEN cDNA 2610035D17 gene	ncRNA
chr11-16225	chr11	113126117	113126617	+	5.7	500	intron (NR_015556, intron 1 of 2)	intron (NR_015556, intron 1 of 2)	75471	NR_015556	72386	Mm.266961	NR_015556	ENSMUSG00000087259	2610035D17Rik	-	RIKEN cDNA 2610035D17 gene	ncRNA
chr8-6810	chr8	129233385	129235136	+	48.1	1751	promoter-TSS (NM_153780)	promoter-TSS (NM_153780)	-214	NM_153780	72139	Mm.426514	NM_153780		2610044O15Rik8	2610044O15Rik	RIKEN cDNA 2610044O15 gene	protein-coding
chr8-6208	chr8	129262902	129264124	+	24.4	1222	Intergenic	Intergenic	-29467	NM_153780	72139	Mm.426514	NM_153780		2610044O15Rik8	2610044O15Rik	RIKEN cDNA 2610044O15 gene	protein-coding
chr3-2037	chr3	17786190	17786948	+	24.7	758	Intergenic	CpG	-3352	NR_033490	70441	Mm.458192	NR_033490		2610100L16Rik	100040120|Gm2612	RIKEN cDNA 2610100L16 gene	ncRNA
chr3-8405	chr3	17791457	17791957	+	5.7	500	intron (NR_033490, intron 1 of 2)	intron (NR_033490, intron 1 of 2)	1786	NR_033490	70441	Mm.458192	NR_033490		2610100L16Rik	100040120|Gm2612	RIKEN cDNA 2610100L16 gene	ncRNA
chr3-8979	chr3	17596354	17596854	+	5.38	500	Intergenic	RMER13B|LTR|ERVK	-193317	NR_033490	70441	Mm.458192	NR_033490		2610100L16Rik	100040120|Gm2612	RIKEN cDNA 2610100L16 gene	ncRNA
chr9-9256	chr9	41580138	41581216	+	16.8	1078	promoter-TSS (NR_015483)	promoter-TSS (NR_015483)	-662	NR_015483	100042464	Mm.38166	NM_001033153	ENSMUSG00000074415	2610203C20Rik	AI848448|D3Mgi9	RIKEN cDNA 2610203C20 gene	ncRNA
chr7-5548	chr7	84689088	84690736	+	66.5	1648	intron (NR_038175, intron 1 of 4)	CpG	272	NR_038175	72495	Mm.382914	NR_038175		2610206C17Rik	-	RIKEN cDNA 2610206C17 gene	ncRNA
chr4-6733	chr4	10873205	10875643	+	88.3	2438	promoter-TSS (NM_026005)	promoter-TSS (NM_026005)	-74	NM_026005	67157	Mm.440552	NM_026005	ENSMUSG00000059482	2610301B20Rik	AI428449	RIKEN cDNA 2610301B20 gene	protein-coding
chr3-3943	chr3	45376510	45378351	+	48.7	1841	promoter-TSS (NM_001098172)	promoter-TSS (NM_001098172)	830	NR_045172	72511	Mm.140700	NR_045172	ENSMUSG00000097040	2610316D01Rik	-	RIKEN cDNA 2610316D01 gene	ncRNA
chr11-12538	chr11	78261098	78263210	+	52.9	2112	intron (NM_001002004, intron 1 of 38)	CpG	400	NM_001002004	72503	Mm.237103	NM_001002004	ENSMUSG00000010277	2610507B11Rik	AU022687|D11Bhm178e|D11Bhm179e|E1|Kiaa0100|mKIAA0100	RIKEN cDNA 2610507B11 gene	protein-coding
chr5-4253	chr5	114823025	114823923	+	21.2	898	promoter-TSS (NM_181075)	promoter-TSS (NM_181075)	-6	NM_181075	330173	Mm.482205	NM_181075	ENSMUSG00000092486	2610524H06Rik	-	RIKEN cDNA 2610524H06 gene	protein-coding
chr8-3779	chr8	60890035	60891060	+	38.9	1025	promoter-TSS (NM_028299)	promoter-TSS (NM_028299)	96	NM_028299	72612	Mm.25263	NM_028299	ENSMUSG00000038005	2700029M09Rik	C230006B22Rik	RIKEN cDNA 2700029M09 gene	protein-coding
chr5-2224	chr5	23850568	23851068	+	22.2	500	intron (NR_045040, intron 1 of 3)	CpG	221	NR_045042	67194	Mm.423733	NR_045040	ENSMUSG00000097180	2700038G22Rik	-	RIKEN cDNA 2700038G22 gene	ncRNA
chr14-3897	chr14	19822940	19824687	+	53.8	1747	promoter-TSS (NM_026528)	promoter-TSS (NM_026528)	10	NM_026528	68045	Mm.21932	NM_026528	ENSMUSG00000021807	2700060E02Rik	-	RIKEN cDNA 2700060E02 gene	protein-coding
chr18-4694	chr18	24466097	24467902	+	57.6	1805	Intergenic	CpG	-3872	NM_026529	68046	Mm.276574	NM_026529	ENSMUSG00000024273	2700062C07Rik	AI195775|C87515	RIKEN cDNA 2700062C07 gene	protein-coding
chr18-3328	chr18	24470518	24471461	+	22.5	943	intron (NM_026529, intron 1 of 4)	CpG	118	NM_026529	68046	Mm.276574	NM_026529	ENSMUSG00000024273	2700062C07Rik	AI195775|C87515	RIKEN cDNA 2700062C07 gene	protein-coding
chr19-3142	chr19	7416528	7418848	+	97.5	2320	promoter-TSS (NM_175381)	promoter-TSS (NM_175381)	63	NM_175381	108899	Mm.386838	NM_175381	ENSMUSG00000053080	2700081O15Rik	AI255177|AI848741|AW742297	RIKEN cDNA 2700081O15 gene	protein-coding
chr6-3568	chr6	133104753	133106463	+	64.2	1710	exon (NM_001163445, exon 1 of 1)	exon (NM_001163445, exon 1 of 1)	369	NR_073368	381820	Mm.291762	NM_001163445	ENSMUSG00000072704	2700089E24Rik	AI662692	RIKEN cDNA 2700089E24 gene	protein-coding
chr2-4822	chr2	84670071	84671412	+	36.1	1341	promoter-TSS (NM_001033166)	promoter-TSS (NM_001033166)	-33	NM_001033166	72657	Mm.259293	NM_001033166	ENSMUSG00000076437	2700094K13Rik	Selh	RIKEN cDNA 2700094K13 gene	protein-coding
chr11-12249	chr11	117076009	117077648	+	44.6	1639	promoter-TSS (NR_027059)	promoter-TSS (NR_027059)	45	NR_027059	76972	Mm.309167	NR_027059	ENSMUSG00000086859	2810008D09Rik	-	RIKEN cDNA 2810008D09 gene	ncRNA
chr11-5770	chr11	58866985	58868033	+	30.7	1048	intron (NM_172403, intron 1 of 4)	intron (NM_172403, intron 1 of 4)	269	NM_172403	69944	Mm.32118	NM_172403		2810021J22Rik	AI449137	RIKEN cDNA 2810021J22 gene	protein-coding
chr1-6575	chr1	157410608	157413595	+	115.5	2987	promoter-TSS (NR_027984)	promoter-TSS (NR_027984)	-251	NR_027984	69953	Mm.286863	NM_027274	ENSMUSG00000049881	2810025M15Rik	AI429618	RIKEN cDNA 2810025M15 gene	ncRNA
chr12-5982	chr12	111572560	111576070	+	128.2	3510	promoter-TSS (NM_021516)	promoter-TSS (NM_021516)	87	NR_045295	100504687	Mm.26072	NR_045295	ENSMUSG00000096995	2810029C07Rik	AU017849	RIKEN cDNA 2810029C07 gene	ncRNA
chr12-5763	chr12	5410362	5411123	+	9.18	761	intron (NR_015579, intron 1 of 1)	intron (NR_015579, intron 1 of 1)	34240	NR_015579	72669	Mm.10434	NM_028318		2810032G03Rik	AI461720	RIKEN cDNA 2810032G03 gene	ncRNA
chr16-4213	chr16	77419503	77422926	+	55.4	3423	intron (NR_015543, intron 2 of 4)	intron (NR_015543, intron 2 of 4)	91886	NR_015543	77994	Mm.394688	NR_015543	ENSMUSG00000090386	2810055G20Rik	D730043B02Rik	RIKEN cDNA 2810055G20 gene	ncRNA
chr16-4355	chr16	77236683	77240342	+	54.4	3659	Intergenic	Intergenic	-90816	NR_015543	77994	Mm.394688	NR_015543	ENSMUSG00000090386	2810055G20Rik	D730043B02Rik	RIKEN cDNA 2810055G20 gene	ncRNA
chr3-9312	chr3	88684996	88686986	+	69.6	1990	intron (NM_028814, intron 1 of 13)	CpG	197	NM_028814	74200	Mm.251800	NM_028814	ENSMUSG00000028060	2810403A07Rik	A430106P18Rik|AI256352|AI451678|Blom7|Kiaa0907	RIKEN cDNA 2810403A07 gene	protein-coding
chr3-9311	chr3	88677459	88677959	+	5.38	500	Intergenic	MYSERV6-int|LTR|ERVK	-8085	NM_028814	74200	Mm.251800	NM_028814	ENSMUSG00000028060	2810403A07Rik	A430106P18Rik|AI256352|AI451678|Blom7|Kiaa0907	RIKEN cDNA 2810403A07 gene	protein-coding
chr2-9621	chr2	165492413	165494214	+	52.2	1801	promoter-TSS (NM_001007581)	promoter-TSS (NM_001007581)	1	NM_001007581	381406	Mm.330785	NM_001007581	ENSMUSG00000039725	2810408M09Rik	-	RIKEN cDNA 2810408M09 gene	protein-coding
chr11-5912	chr11	120185228	120190355	+	125.3	5127	intron (NR_030682, intron 2 of 2)	intron (NR_030682, intron 2 of 2)	2065	NR_030682	100042332	Mm.269766	NR_030682		2810410L24Rik	-	RIKEN cDNA 2810410L24 gene	ncRNA
chr8-10182	chr8	70505226	70507002	+	45.3	1776	intron (NM_025577, intron 2 of 4)	intron (NM_025577, intron 2 of 4)	625	NM_025577	66462	Mm.28242	NM_025577	ENSMUSG00000058833	2810428I15Rik	-	RIKEN cDNA 2810428I15 gene	protein-coding
chr13-4168	chr13	3360408	3361282	+	19.6	874	Intergenic	CpG	-117458	NR_015522	76937	Mm.487240	NR_015522	ENSMUSG00000097709	2810429I04Rik	AI256682	RIKEN cDNA 2810429I04 gene	ncRNA
chr6-9760	chr6	134896925	134899280	+	64.6	2355	promoter-TSS (NR_072990)	promoter-TSS (NR_072990)	141	NR_029441	72813	Mm.409034	NR_029441		2810454H06Rik	-	RIKEN cDNA 2810454H06 gene	ncRNA
chr1-9056	chr1	86045487	86047482	+	62	1995	exon (NM_001144993, exon 1 of 3)	exon (NM_001144993, exon 1 of 3)	621	NM_001144993	72792	Mm.54981	NM_001144992	ENSMUSG00000026227	2810459M11Rik	-	RIKEN cDNA 2810459M11 gene	protein-coding
chr6-4145	chr6	149309005	149310400	+	53.5	1395	5' UTR (NM_001289662, exon 1 of 5)	5' UTR (NM_001289662, exon 1 of 5)	288	NM_001289661	67246	Mm.333515	NM_026054	ENSMUSG00000032712	2810474O19Rik	6720435I21Rik|AA536804|AU020969|GET|Kiaa1551	RIKEN cDNA 2810474O19 gene	protein-coding
chrX-3141	chrX	12157989	12160608	+	34.8	2619	intron (NR_045434, intron 1 of 3)	CpG	1048	NR_045434	72937	Mm.440386	NR_045434	ENSMUSG00000087271	2900008C10Rik	-	RIKEN cDNA 2900008C10 gene	ncRNA
chrX-2959	chrX	12135556	12137096	+	25.3	1540	intron (NR_045434, intron 3 of 3)	intron (NR_045434, intron 3 of 3)	24020	NR_045434	72937	Mm.440386	NR_045434	ENSMUSG00000087271	2900008C10Rik	-	RIKEN cDNA 2900008C10 gene	ncRNA
chrX-1358	chrX	12127767	12129284	+	19.9	1517	intron (NM_001168321, intron 1 of 13)	CpG	31821	NR_045434	72937	Mm.440386	NR_045434	ENSMUSG00000087271	2900008C10Rik	-	RIKEN cDNA 2900008C10 gene	ncRNA
chr5-5639	chr5	113137378	113139574	+	76.6	2196	intron (NM_172884, intron 1 of 7)	CpG	24837	NM_172884	243219	Mm.160131	NM_172884	ENSMUSG00000051339	2900026A02Rik	8430408O14Rik|A530094D01|AW539426|Gm449|Kiaa1671|mKIAA1671	RIKEN cDNA 2900026A02 gene	protein-coding
chr5-9772	chr5	113160309	113160809	+	6.96	500	intron (NM_172884, intron 1 of 7)	intron (NM_172884, intron 1 of 7)	2754	NM_172884	243219	Mm.160131	NM_172884	ENSMUSG00000051339	2900026A02Rik	8430408O14Rik|A530094D01|AW539426|Gm449|Kiaa1671|mKIAA1671	RIKEN cDNA 2900026A02 gene	protein-coding
chr11-12776	chr11	117628211	117628711	+	6.96	500	Intergenic	Intergenic	17214	NR_015489	78403	Mm.212543	NR_015489		2900041M22Rik	-	RIKEN cDNA 2900041M22 gene	ncRNA
chr1-10341	chr1	118458826	118460188	+	34.2	1362	promoter-TSS (NR_027901)	promoter-TSS (NR_027901)	-242	NR_027901	68204	Mm.443536	NR_027901		2900060B14Rik	-	RIKEN cDNA 2900060B14 gene	ncRNA
chr7-5749	chr7	81523018	81524437	+	42.4	1419	intron (NR_045299, intron 1 of 4)	intron (NR_045299, intron 1 of 4)	177	NR_045299	100504421	Mm.217071	NR_045299	ENSMUSG00000097277	2900076A07Rik	WI1-1616M8.2	RIKEN cDNA 2900076A07 gene	ncRNA
chr1-8321	chr1	42700473	42700973	+	8.23	500	TTS (NM_008900)	TTS (NM_008900)	387	NR_027891	73100	Mm.467885	NR_027891		2900092D14Rik	-	RIKEN cDNA 2900092D14 gene	ncRNA
chr2-15347	chr2	156392694	156393194	+	5.7	500	promoter-TSS (NR_024329)	promoter-TSS (NR_024329)	35	NR_024329	347740	Mm.324242	NR_024329		2900097C17Rik	1810005K14Rik|4930563C06Rik	RIKEN cDNA 2900097C17 gene	ncRNA
chrX-2754	chrX	152367865	152369555	+	28.8	1690	promoter-TSS (NR_045452)	promoter-TSS (NR_045452)	138	NR_045451	75693	Mm.287381	NR_045451	ENSMUSG00000084885	3010001F23Rik	-	RIKEN cDNA 3010001F23 gene	ncRNA
chr11-11103	chr11	50174474	50175756	+	22.8	1282	intron (NM_026543, intron 1 of 6)	intron (NM_026543, intron 1 of 6)	264	NM_026543	68067	Mm.40828	NM_026543	ENSMUSG00000020381	3010026O09Rik	2900016G09Rik|AI851514|AW475975	RIKEN cDNA 3010026O09 gene	protein-coding
chr8-9065	chr8	108537666	108538166	+	6.65	500	intron (NR_030569, intron 2 of 3).2	intron (NR_030569, intron 2 of 3).2	46761	NR_077224	109215	Mm.65282	NR_077224		3010033K07Rik	-	RIKEN cDNA 3010033K07 gene	ncRNA
chr7-13954	chr7	125006318	125006818	+	5.7	500	Intergenic	Intergenic	-297633	NR_045907	73076	Mm.417827	NR_045907	ENSMUSG00000086254	3100003L05Rik	-	RIKEN cDNA 3100003L05 gene	ncRNA
chr16-1342	chr16	13671666	13672701	+	47.8	1035	intron (NM_001177552, intron 1 of 5)	CpG	163	NM_025653	66598	Mm.223689	NM_025653	ENSMUSG00000079737	3110001I22Rik	-	RIKEN cDNA 3110001I22 gene	protein-coding
chr18-3093	chr18	12168048	12169515	+	46.8	1467	promoter-TSS (NM_029623)	promoter-TSS (NM_029623)	51	NM_029623	76482	Mm.196596	NM_029623	ENSMUSG00000024410	3110002H16Rik	2400010D15Rik|Mic-1|Mic1	RIKEN cDNA 3110002H16 gene	protein-coding
chrX-2721	chrX	123102823	123104388	+	30.1	1565	promoter-TSS (NM_028426)	promoter-TSS (NM_028426)	46	NM_028426	73061	Mm.292979	NM_028426	ENSMUSG00000079450	3110007F17Rik	-	RIKEN cDNA 3110007F17 gene	protein-coding
chr1-11362	chr1	9600994	9602201	+	20.6	1207	exon (NM_178399, exon 1 of 6)	exon (NM_178399, exon 1 of 6)	330	NM_178399	76982	Mm.491098	NM_178399	ENSMUSG00000067879	3110035E14Rik	AI415019|AV164974|R75066	RIKEN cDNA 3110035E14 gene	protein-coding
chr9-7743	chr9	41375928	41377010	+	19	1082	promoter-TSS (NR_040725)	promoter-TSS (NR_040725)	-92	NR_040725	73144	Mm.482850	NR_040725		3110039I08Rik	-	RIKEN cDNA 3110039I08 gene	ncRNA
chr9-9255	chr9	41378563	41379063	+	6.33	500	intron (NR_040725, intron 1 of 4)	intron (NR_040725, intron 1 of 4)	2252	NR_040725	73144	Mm.482850	NR_040725		3110039I08Rik	-	RIKEN cDNA 3110039I08 gene	ncRNA
chr12-5338	chr12	49400369	49402047	+	51.3	1678	intron (NR_026733, intron 2 of 2)	intron (NR_026733, intron 2 of 2)	11556	NR_026733	67293	Mm.185800	NR_026733	ENSMUSG00000089922	3110039M20Rik	-	RIKEN cDNA 3110039M20 gene	ncRNA
chr12-5828	chr12	49390903	49393312	+	49.7	2409	intron (NR_026733, intron 2 of 2)	intron (NR_026733, intron 2 of 2)	2455	NR_026733	67293	Mm.185800	NR_026733	ENSMUSG00000089922	3110039M20Rik	-	RIKEN cDNA 3110039M20 gene	ncRNA
chr12-7364	chr12	49394226	49394726	+	5.06	500	intron (NR_026733, intron 2 of 2)	intron (NR_026733, intron 2 of 2)	4824	NR_026733	67293	Mm.185800	NR_026733	ENSMUSG00000089922	3110039M20Rik	-	RIKEN cDNA 3110039M20 gene	ncRNA
chr7-12678	chr7	81788451	81789602	+	35.8	1151	intron (NM_026077, intron 1 of 4)	intron (NM_026077, intron 1 of 4)	427	NM_026077	67290	Mm.248391	NM_026077	ENSMUSG00000025102	3110040N11Rik	AI851475	RIKEN cDNA 3110040N11 gene	protein-coding
chr4-8992	chr4	35224631	35226815	+	95.3	2184	intron (NM_001081343, intron 1 of 10)	CpG	157	NM_001081343	73205	Mm.331544	NM_001081343	ENSMUSG00000028300	3110043O21Rik	AI840585	RIKEN cDNA 3110043O21 gene	protein-coding
chr17-5598	chr17	21650227	21651165	+	12.3	938	promoter-TSS (NM_001166497)	promoter-TSS (NM_001166497)	85	NM_001166497	73229	Mm.296733	NM_001166497		3110052M02Rik	mszf57|mszf71	RIKEN cDNA 3110052M02 gene	protein-coding
chr3-5455	chr3	40893252	40895219	+	38.9	1967	promoter-TSS (NM_026622)	promoter-TSS (NM_026622)	-42	NM_026622	269423	Mm.32373	NM_026622	ENSMUSG00000037818	3110057O12Rik	2310068E01Rik|4732404H23|AI645591	RIKEN cDNA 3110057O12 gene	protein-coding
chr6-3267	chr6	34877485	34878628	+	44.9	1143	promoter-TSS (NM_001135611)	promoter-TSS (NM_001135611)	9	NM_001135611	78412	Mm.248440	NM_199145	ENSMUSG00000046806	3110062M04Rik	AL023049|Mri	RIKEN cDNA 3110062M04 gene	protein-coding
chr5-7543	chr5	139459871	139461099	+	35.4	1228	promoter-TSS (NM_028469)	promoter-TSS (NM_028469)	49	NM_028469	73212	Mm.84294	NM_028469	ENSMUSG00000053553	3110082I17Rik	AW411904	RIKEN cDNA 3110082I17 gene	protein-coding
chr5-11964	chr5	30114782	30115282	+	6.96	500	intron (NM_001167879, intron 4 of 5)	intron (NM_001167879, intron 4 of 5)	-8946	NM_001256263	433868	Mm.450696	NM_001256263		3110082J24Rik	ENSMUSG00000073106	RIKEN cDNA 3110082J24 gene	protein-coding
chr2-9903	chr2	150362172	150363358	+	26.3	1186	promoter-TSS (NM_027017)	promoter-TSS (NM_027017)	0	NM_027017	69277	Mm.272470	NM_027017	ENSMUSG00000063364	3300002I08Rik	2900016H11Rik	RIKEN cDNA 3300002I08 gene	protein-coding
chr2-11485	chr2	150310857	150311663	+	14.9	806	intron (NM_027017, intron 3 of 3)	intron (NM_027017, intron 3 of 3)	51505	NM_027017	69277	Mm.272470	NM_027017	ENSMUSG00000063364	3300002I08Rik	2900016H11Rik	RIKEN cDNA 3300002I08 gene	protein-coding
chr17-8568	chr17	5752741	5753241	+	5.7	500	exon (NM_146073, exon 9 of 9)	exon (NM_146073, exon 9 of 9)	-45666	NR_045081	78512	Mm.23696	NR_045079	ENSMUSG00000096965	3300005D01Rik	-	RIKEN cDNA 3300005D01 gene	ncRNA
chr14-2879	chr14	49782914	49783879	+	22.2	965	promoter-TSS (NM_026142)	promoter-TSS (NM_026142)	-29	NM_026142	67419	Mm.318710	NM_026142	ENSMUSG00000036242	3632451O06Rik	AU067705	RIKEN cDNA 3632451O06 gene	protein-coding
chrX-2890	chrX	135035538	135036196	+	9.5	658	intron (NR_040282, intron 2 of 3)	intron (NR_040282, intron 2 of 3)	735	NR_040283	320606	Mm.439072	NR_040281	ENSMUSG00000089759	3632454L22Rik	-	RIKEN cDNA 3632454L22 gene	ncRNA
chr14-3664	chr14	12283799	12284977	+	53.5	1178	intron (NM_001284384, intron 1 of 4)	CpG	185	NM_001284387	218734	Mm.44068	NM_146051	ENSMUSG00000033111	3830406C13Rik	-	RIKEN cDNA 3830406C13 gene	protein-coding
chr13-4014	chr13	107207493	107208285	+	14.2	792	Intergenic	Intergenic	185319	NR_015471	100040322	Mm.133867	NR_015471		3830408C21Rik	-	RIKEN cDNA 3830408C21 gene	ncRNA
chr8-8277	chr8	10926033	10926533	+	6.65	500	non-coding (NR_030715, exon 3 of 3)	non-coding (NR_030715, exon 3 of 3)	2174	NR_030715	665306	Mm.358758	NR_030715	ENSMUSG00000038917	3930402G23Rik	-	RIKEN cDNA 3930402G23 gene	ncRNA
chr19-4606	chr19	28963450	28965060	+	57.3	1610	promoter-TSS (NM_198651)	promoter-TSS (NM_198651)	-101	NM_198651	381218	Mm.280653	NM_198651	ENSMUSG00000064202	4430402I18Rik	AW122618|Spata6l	RIKEN cDNA 4430402I18 gene	protein-coding
chr19-5886	chr19	28975390	28975890	+	8.55	500	Intergenic	Intergenic	-11486	NM_198651	381218	Mm.280653	NM_198651	ENSMUSG00000064202	4430402I18Rik	AW122618|Spata6l	RIKEN cDNA 4430402I18 gene	protein-coding
chr2-3286	chr2	93014712	93015597	+	29.8	885	intron (NM_001177536, intron 1 of 6)	CpG	-14194	NR_110333	433456	Mm.235231	NM_001002794		4631405J19Rik	-	RIKEN cDNA 4631405J19 gene	ncRNA
chr3-4156	chr3	19894605	19895933	+	53.5	1328	non-coding (NR_027985, exon 1 of 1)	non-coding (NR_027985, exon 1 of 1)	398	NR_027985	70808	Mm.427103	NR_027985		4632415L05Rik	AI662792	RRS1 ribosome biogenesis regulator homolog pseudogene	pseudo
chr6-4028	chr6	148210987	148213029	+	77.5	2042	promoter-TSS (NR_015615)	promoter-TSS (NR_015615)	-280	NR_015615	320737	Mm.137858	NR_015615		4732416N19Rik	-	RIKEN cDNA 4732416N19 gene	ncRNA
chr11-13373	chr11	113285246	113285746	+	6.65	500	intron (NM_027216, intron 7 of 9)	intron (NM_027216, intron 7 of 9)	-75827	NR_040276	319871	Mm.383743	NR_040276	ENSMUSG00000085421	4732490B19Rik	-	RIKEN cDNA 4732490B19 gene	ncRNA
chr18-5038	chr18	46849521	46850021	+	6.65	500	promoter-TSS (NM_029008)	promoter-TSS (NM_029008)	-268	NM_029008	74574	Mm.26379	NM_029008	ENSMUSG00000024481	4833403I15Rik	Aqpep|Lvrn	RIKEN cDNA 4833403I15 gene	protein-coding
chr7-6988	chr7	67848911	67849677	+	14.6	766	Intergenic	CpG	-45798	NR_045954	73904	Mm.70992	NR_045954	ENSMUSG00000097697	4833412C05Rik	-	RIKEN cDNA 4833412C05 gene	ncRNA
chr7-9127	chr7	67803412	67804226	+	13.9	814	promoter-TSS (NR_045954)	promoter-TSS (NR_045954)	-323	NR_045954	73904	Mm.70992	NR_045954	ENSMUSG00000097697	4833412C05Rik	-	RIKEN cDNA 4833412C05 gene	ncRNA
chr11-11251	chr11	95857873	95860085	+	66.1	2212	non-coding (NR_045187, exon 1 of 2)	non-coding (NR_045187, exon 1 of 2)	162	NR_045187	73906	Mm.399894	NR_045187	ENSMUSG00000086015	4833417C18Rik	-	RIKEN cDNA 4833417C18 gene	ncRNA
chr18-3184	chr18	4352450	4354092	+	53.2	1642	promoter-TSS (NM_007746)	promoter-TSS (NM_007746)	-276	NR_040328	73915	Mm.482777	NR_040328		4833419F23Rik	-	RIKEN cDNA 4833419F23 gene	ncRNA
chr13-6295	chr13	119462000	119463738	+	41.8	1738	5' UTR (NM_026127, exon 1 of 14)	5' UTR (NM_026127, exon 1 of 14)	110	NM_026127	67392	Mm.390641	NM_026127	ENSMUSG00000062822	4833420G17Rik	2210017J06Rik|5730533D17Rik|AW107518|C85193	RIKEN cDNA 4833420G17 gene	protein-coding
chr9-5794	chr9	45429961	45432908	+	110.1	2947	promoter-TSS (NR_040732)	promoter-TSS (NR_040732)	-202	NR_040732	74602	Mm.394117	NR_040732	ENSMUSG00000097074	4833428L15Rik	-	RIKEN cDNA 4833428L15 gene	ncRNA
chr13-6733	chr13	54564140	54565691	+	58.2	1551	intron (NM_133797, intron 1 of 8)	intron (NM_133797, intron 1 of 8)	467	NM_001252645	97820	Mm.24593	NM_133797	ENSMUSG00000025871	4833439L19Rik	4930558H15Rik|C81457|Kiaa1191|P33monox	RIKEN cDNA 4833439L19 gene	protein-coding
chr2-8328	chr2	93976186	93977264	+	23.1	1078	Intergenic	CpG	-3309	NR_045827	70852	Mm.437014	NR_045827	ENSMUSG00000027196	4921507L20Rik	-	RIKEN cDNA 4921507L20 gene	ncRNA
chr6-4299	chr6	50596200	50597284	+	30.4	1084	promoter-TSS (NM_027564)	promoter-TSS (NM_027564)	-152	NM_027564	70821	Mm.157323	NM_027564	ENSMUSG00000029828	4921507P07Rik	TISP74	RIKEN cDNA 4921507P07 gene	protein-coding
chr5-11050	chr5	6999128	6999628	+	5.7	500	intron (NM_001163223, intron 1 of 3)	RLTR21|LTR|ERVK	-304786	NM_027603	70920	Mm.158494	NM_027603	ENSMUSG00000040514	4921511H03Rik	-	RIKEN cDNA 4921511H03 gene	protein-coding
chr12-5517	chr12	12401490	12401990	+	6.96	500	Intergenic	Intergenic	-9265	NR_045829	70858	Mm.410838	NR_045829		4921511I17Rik	-	RIKEN cDNA 4921511I17 gene	ncRNA
chr8-4972	chr8	85431970	85433118	+	43	1148	intron (NM_025722, intron 1 of 3)	CpG	297	NR_033144	66714	Mm.272748	NM_025722	ENSMUSG00000036934	4921524J17Rik	-	RIKEN cDNA 4921524J17 gene	protein-coding
chr13-6724	chr13	52154545	52155422	+	12	877	Intergenic	Intergenic	58242	NR_045061	74050	Mm.84860	NR_045061		4921525O09Rik	-	RIKEN cDNA 4921525O09 gene	ncRNA
chr2-3477	chr2	179976254	179977684	+	68.7	1430	promoter-TSS (NM_001081092)	promoter-TSS (NM_001081092)	116	NR_033782	66730	Mm.31773	NR_033782	ENSMUSG00000085704	4921531C22Rik	-	RIKEN cDNA 4921531C22 gene	ncRNA
chr18-3416	chr18	83232399	83232899	+	9.81	500	Intergenic	Intergenic	93235	NR_045361	70960	Mm.410834	NR_045361		4921531P14Rik	1700108N05Rik	RIKEN cDNA 4921531P14 gene	ncRNA
chr18-6053	chr18	83430842	83431342	+	5.38	500	Intergenic	Intergenic	-105208	NR_045361	70960	Mm.410834	NR_045361		4921531P14Rik	1700108N05Rik	RIKEN cDNA 4921531P14 gene	ncRNA
chr13-7948	chr13	31354434	31354934	+	5.38	500	Intergenic	RMER1A|Other|Other	-113598	NR_045957	73924	Mm.417825	NR_045957	ENSMUSG00000087460	4930401O12Rik	-	RIKEN cDNA 4930401O12 gene	ncRNA
chr2-2781	chr2	130838931	130840897	+	90.8	1966	intron (NM_029432, intron 1 of 36)	CpG	196	NM_029432	228602	Mm.271990	NM_029432	ENSMUSG00000027309	4930402H24Rik	2810487F15Rik|AI413763|C78926	RIKEN cDNA 4930402H24 gene	protein-coding
chr10-9796	chr10	81371631	81372131	+	6.33	500	intron (NM_019757, intron 1 of 13)	intron (NM_019757, intron 1 of 13)	-6061	NM_001014836	432479	Mm.440450	NM_001014836	ENSMUSG00000020234	4930404N11Rik	2210409H10Rik|5730551K18Rik|AI854616	RIKEN cDNA 4930404N11 gene	protein-coding
chr5-12110	chr5	46347539	46348039	+	6.96	500	Intergenic	Intergenic	-415380	NR_110478	78106	Mm.243807	NR_110478		4930405L22Rik	-	RIKEN cDNA 4930405L22 gene	ncRNA
chr5-7026	chr5	107687814	107688637	+	18.7	823	Intergenic	Intergenic	15255	NR_045871	654809	Mm.399159	NR_045871		4930428O21Rik	-	RIKEN cDNA 4930428O21 gene	ncRNA
chr3-6651	chr3	32364599	32366370	+	78.8	1771	promoter-TSS (NR_027966)	promoter-TSS (NR_027966)	-5	NR_027966	67576	Mm.435324	NR_027966	ENSMUSG00000049507	4930429B21Rik	-	RIKEN cDNA 4930429B21 gene	ncRNA
chr9-10900	chr9	79860162	79860662	+	6.65	500	intron (NM_001081243, intron 2 of 5)	intron (NM_001081243, intron 2 of 5)	66771	NR_040734	74633	Mm.262175	NR_040734	ENSMUSG00000086918	4930429F24Rik	-	RIKEN cDNA 4930429F24 gene	ncRNA
chr10-3541	chr10	100588475	100589404	+	36.1	929	intron (NM_175128, intron 1 of 6)	intron (NM_175128, intron 1 of 6)	320	NM_175128	68281	Mm.268474	NM_175128	ENSMUSG00000046567	4930430F08Rik	4930571E09Rik|A730088G13Rik|AW551239|C430008C19Rik	RIKEN cDNA 4930430F08 gene	protein-coding
chr15-5684	chr15	30646337	30647696	+	33.2	1359	exon (NM_008729, exon 7 of 23)	exon (NM_008729, exon 7 of 23)	-392110	NR_045186	73784	Mm.66947	NR_045186		4930430F21Rik	-	RIKEN cDNA 4930430F21 gene	ncRNA
chr9-10342	chr9	3258955	3259455	+	11.4	500	Intergenic	LSU-rRNA_Hsa|rRNA|rRNA	-59392	NR_027988	114673	Mm.422774	NM_053265		4930433N12Rik	-	RIKEN cDNA 4930433N12 gene	ncRNA
chr14-6975	chr14	71942794	71943294	+	6.01	500	Intergenic	Intergenic	86335	NR_046274	74667	Mm.159286	NR_046274		4930434J06Rik	-	RIKEN cDNA 4930434J06 gene	ncRNA
chr10-1943	chr10	22058567	22059067	+	20.3	500	Intergenic	CpG	9262	NM_053264	114671	Mm.288194	NM_053264	ENSMUSG00000069712	4930444G20Rik	-	RIKEN cDNA 4930444G20 gene	protein-coding
chr1-5825	chr1	16092704	16093855	+	32	1151	promoter-TSS (NM_001243238)	promoter-TSS (NM_001243238)	-238	NM_001243238	75799	Mm.78557	NM_001243238	ENSMUSG00000067795	4930444P10Rik	-	RIKEN cDNA 4930444P10 gene	protein-coding
chr1-11387	chr1	15994126	15994626	+	5.38	500	Intergenic	Intergenic	98665	NM_001243238	75799	Mm.78557	NM_001243238	ENSMUSG00000067795	4930444P10Rik	-	RIKEN cDNA 4930444P10 gene	protein-coding
chr18-3952	chr18	82867723	82868736	+	15.2	1013	Intergenic	Intergenic	12332	NR_125720	73985	Mm.399211	NR_125720		4930445N18Rik	3010027C24Rik	RIKEN cDNA 4930445N18 gene	ncRNA
chr13-7872	chr13	18125291	18125791	+	4.75	500	exon (NM_175006, exon 8 of 8)	exon (NM_175006, exon 8 of 8)	-25339	NR_046032	73992	Mm.159110	NR_046032		4930448F12Rik	-	RIKEN cDNA 4930448F12 gene	ncRNA
chr1-8955	chr1	41131068	41131568	+	7.6	500	Intergenic	Intergenic	49934	NR_040475	74897	Mm.243822	NR_040475		4930448I06Rik	-	RIKEN cDNA 4930448I06 gene	ncRNA
chr1-10717	chr1	41897979	41898479	+	6.01	500	Intergenic	Intergenic	-716977	NR_040475	74897	Mm.243822	NR_040475		4930448I06Rik	-	RIKEN cDNA 4930448I06 gene	ncRNA
chr1-10158	chr1	41035216	41035716	+	5.38	500	Intergenic	Intergenic	145786	NR_040475	74897	Mm.243822	NR_040475		4930448I06Rik	-	RIKEN cDNA 4930448I06 gene	ncRNA
chr14-5757	chr14	105482913	105483706	+	12	793	Intergenic	Intergenic	-15479	NR_045921	74864	Mm.159344	NR_045921	ENSMUSG00000022116	4930449E01Rik	-	RIKEN cDNA 4930449E01 gene	ncRNA
chr19-6051	chr19	57313282	57315742	+	81.3	2460	Intergenic	CpG	40552	NR_045319	78120	Mm.445892	NR_045319		4930449E18Rik	-	RIKEN cDNA 4930449E18 gene	ncRNA
chr17-6911	chr17	9764599	9765371	+	13.6	772	intron (NR_045433, intron 3 of 3)	intron (NR_045433, intron 3 of 3)	10881	NR_045433	71092	Mm.243827	NR_045433		4930452A19Rik	4933424P20Rik	RIKEN cDNA 4930452A19 gene	ncRNA
chr14-2949	chr14	8665684	8666708	+	29.8	1024	promoter-TSS (NM_028934)	promoter-TSS (NM_028934)	94	NM_028934	74430	Mm.271901	NM_028934	ENSMUSG00000021747	4930452B06Rik	4933406L09Rik|AI854000	RIKEN cDNA 4930452B06 gene	protein-coding
chr16-4349	chr16	64769928	64771355	+	51.6	1427	intron (NM_026273, intron 1 of 2)	CpG	298	NM_026273	67609	Mm.212157	NM_026273	ENSMUSG00000059920	4930453N24Rik	AI649104	RIKEN cDNA 4930453N24 gene	protein-coding
chr18-4494	chr18	32836672	32838106	+	55.1	1434	promoter-TSS (NR_045381)	promoter-TSS (NR_045381)	-102	NR_045381	75795	Mm.382634	NR_045381	ENSMUSG00000097553	4930455D15Rik	-	RIKEN cDNA 4930455D15 gene	ncRNA
chr18-5700	chr18	32849129	32849629	+	5.7	500	intron (NM_001110016, intron 11 of 23)	ORR1B1|LTR|ERVL-MaLR	-12092	NR_045381	75795	Mm.382634	NR_045381	ENSMUSG00000097553	4930455D15Rik	-	RIKEN cDNA 4930455D15 gene	ncRNA
chr3-6822	chr3	116966268	116966768	+	7.6	500	intron (NM_023245, intron 1 of 7)	intron (NM_023245, intron 1 of 7)	-1749	NR_040596	74654	Mm.410820	NR_040596	ENSMUSG00000080907	4930455H04Rik	-	RIKEN cDNA 4930455H04 gene	ncRNA
chr3-9584	chr3	116964682	116965182	+	5.38	500	intron (NM_023245, intron 1 of 7)	intron (NM_023245, intron 1 of 7)	-3335	NR_040596	74654	Mm.410820	NR_040596	ENSMUSG00000080907	4930455H04Rik	-	RIKEN cDNA 4930455H04 gene	ncRNA
chr9-10739	chr9	58438685	58439185	+	5.7	500	Intergenic	Intergenic	-16238	NR_040736	74879	Mm.416924	NR_040736	ENSMUSG00000097651	4930461G14Rik	-	RIKEN cDNA 4930461G14 gene	ncRNA
chr12-6269	chr12	107549377	107550147	+	10.4	770	Intergenic	Intergenic	185726	NR_045973	74968	Mm.359821	NR_045973	ENSMUSG00000085641	4930465M20Rik	4930431H15Rik	RIKEN cDNA 4930465M20 gene	ncRNA
chr1-6992	chr1	161170448	161171216	+	15.2	768	TTS (NM_028664)	TTS (NM_028664)	-11518	NM_001195189	100502590	Mm.449990	NM_001195189		4930469G21Rik	-	RIKEN cDNA 4930469G21 gene	protein-coding
chr2-14235	chr2	170618854	170619354	+	6.01	500	Intergenic	Intergenic	-17087	NR_027825	67637	Mm.158163	NM_026287	ENSMUSG00000043583	4930470P17Rik	-	RIKEN cDNA 4930470P17 gene	ncRNA
chr2-14236	chr2	170638741	170639241	+	5.7	500	Intergenic	Intergenic	-36974	NR_027825	67637	Mm.158163	NM_026287	ENSMUSG00000043583	4930470P17Rik	-	RIKEN cDNA 4930470P17 gene	ncRNA
chr18-5684	chr18	28269461	28269961	+	5.7	500	Intergenic	Intergenic	-290453	NR_045398	320624	Mm.50107	NR_045398		4930474G06Rik	-	RIKEN cDNA 4930474G06 gene	ncRNA
chr12-6583	chr12	99161949	99162449	+	6.65	500	intron (NR_038130, intron 1 of 1)	intron (NR_038130, intron 1 of 1)	609	NR_038130	67639	Mm.87374	NR_038130		4930474N09Rik	-	RIKEN cDNA 4930474N09 gene	ncRNA
chr17-5208	chr17	90454148	90456571	+	70.9	2423	intron (NM_177284, intron 15 of 20)	CpG	-405810	NR_045463	78800	Mm.410772	NR_045463	ENSMUSG00000090160	4930480K15Rik	-	RIKEN cDNA 4930480K15 gene	ncRNA
chr17-6895	chr17	90452162	90453226	+	15.8	1064	intron (NM_177284, intron 15 of 20)	intron (NM_177284, intron 15 of 20)	-408475	NR_045463	78800	Mm.410772	NR_045463	ENSMUSG00000090160	4930480K15Rik	-	RIKEN cDNA 4930480K15 gene	ncRNA
chr19-5046	chr19	5406022	5407615	+	30.1	1593	promoter-TSS (NR_015545)	promoter-TSS (NR_015545)	3	NR_027938	74931	Mm.388511	NR_015545	ENSMUSG00000086938	4930481A15Rik	-	RIKEN cDNA 4930481A15 gene	ncRNA
chr15-3092	chr15	81189896	81191747	+	57	1851	promoter-TSS (NR_015603)	promoter-TSS (NR_015603)	-32	NR_015603	67638	Mm.390832	NM_026288	ENSMUSG00000047938	4930483J18Rik	-	RIKEN cDNA 4930483J18 gene	ncRNA
chr7-14048	chr7	133322956	133323456	+	5.38	500	Intergenic	RLTR12B|LTR|ERVK	194955	NR_046279	74970	Mm.491044	NR_046279		4930483O08Rik	-	RIKEN cDNA 4930483O08 gene	ncRNA
chr1-8008	chr1	20477901	20478401	+	8.23	500	intron (NM_153179, intron 35 of 66)	intron (NM_153179, intron 35 of 66)	121697	NR_045734	75028	Mm.417820	NR_045734		4930486I03Rik	-	RIKEN cDNA 4930486I03 gene	ncRNA
chr9-10828	chr9	68391402	68391902	+	5.7	500	Intergenic	Intergenic	128548	NR_040737	74951	Mm.60678	NR_040737		4930502A04Rik	-	RIKEN cDNA 4930502A04 gene	ncRNA
chr3-8903	chr3	146681913	146682413	+	5.7	500	Intergenic	Intergenic	-30846	NM_029144	75015	Mm.250432	NM_029144		4930503B20Rik	1700013A07Rik|1700095G21Rik|4930483N21Rik	RIKEN cDNA 4930503B20 gene	protein-coding
chr17-8040	chr17	8310306	8312040	+	46.2	1734	promoter-TSS (NM_134114)	promoter-TSS (NM_134114)	-55	NR_073374	75060	Mm.426530	NR_073374	ENSMUSG00000087478	4930506C21Rik	-	RIKEN cDNA 4930506C21 gene	ncRNA
chr19-1709	chr19	59074949	59076185	+	43	1236	5' UTR (NM_175172, exon 1 of 15)	5' UTR (NM_175172, exon 1 of 15)	502	NM_001114312	71653	Mm.37338	NM_175172	ENSMUSG00000041362	4930506M07Rik	Kiaa1598|Shootin1|mKIAA1598	RIKEN cDNA 4930506M07 gene	protein-coding
chr12-4992	chr12	69789536	69791469	+	52.5	1933	intron (NR_033573, intron 1 of 7)	intron (NR_033573, intron 1 of 7)	158	NR_033573	74724	Mm.399254	NR_033573		4930512B01Rik	4930472D12Rik	RIKEN cDNA 4930512B01 gene	ncRNA
chr5-11219	chr5	39358121	39358621	+	6.01	500	Intergenic	ORR1D1|LTR|ERVL-MaLR	245203	NR_045416	75095	Mm.332354	NR_045416		4930513D17Rik	-	RIKEN cDNA 4930513D17 gene	ncRNA
chr5-11220	chr5	39380771	39381271	+	5.7	500	Intergenic	Intergenic	222553	NR_045416	75095	Mm.332354	NR_045416		4930513D17Rik	-	RIKEN cDNA 4930513D17 gene	ncRNA
chr4-12052	chr4	140869066	140869566	+	5.38	500	Intergenic	Intergenic	-3377	NR_040654	75128	Mm.67085	NR_040654	ENSMUSG00000087045	4930515B02Rik	-	RIKEN cDNA 4930515B02 gene	ncRNA
chr9-7949	chr9	114367543	114368527	+	21.2	984	promoter-TSS (NR_040384)	promoter-TSS (NR_040384)	-289	NR_040383	75116	Mm.72675	NR_040383	ENSMUSG00000074039	4930520O04Rik	-	RIKEN cDNA 4930520O04 gene	ncRNA
chr4-6572	chr4	53217417	53218490	+	29.8	1073	Intergenic	Intergenic	-28243	NR_040665	78180	Mm.243847	NR_040665	ENSMUSG00000086947	4930522O17Rik	-	RIKEN cDNA 4930522O17 gene	ncRNA
chr1-5772	chr1	160044317	160044817	+	12	500	non-coding (NR_028111, exon 1 of 3)	non-coding (NR_028111, exon 1 of 3)	187	NR_028111	67647	Mm.171518	NM_001024470	ENSMUSG00000090394	4930523C07Rik	-	RIKEN cDNA 4930523C07 gene	protein-coding
chr11-13588	chr11	31948649	31949602	+	16.1	953	Intergenic	Intergenic	-16508	NM_026262	67592	Mm.78654	NM_026262	ENSMUSG00000020299	4930524B15Rik	-	RIKEN cDNA 4930524B15 gene	protein-coding
chr9-7573	chr9	89827117	89827617	+	8.23	500	intron (NR_040735, intron 1 of 5)	intron (NR_040735, intron 1 of 5)	848	NR_040735	74700	Mm.159306	NR_040735	ENSMUSG00000098627	4930524O08Rik	-	RIKEN cDNA 4930524O08 gene	ncRNA
chr13-4427	chr13	67830464	67831693	+	33.5	1229	promoter-TSS (NR_045194)	promoter-TSS (NR_045194)	-93	NR_045194	320163	Mm.444711	NR_045194	ENSMUSG00000097276	4930525G20Rik	-	RIKEN cDNA 4930525G20 gene	ncRNA
chr9-2248	chr9	124422928	124426365	+	129.8	3437	non-coding (NR_015516, exon 1 of 1)	non-coding (NR_015516, exon 1 of 1)	859	NR_015516	75135	Mm.476814	NR_015516		4930526I15Rik	1600027J15Rik	RIKEN cDNA 4930526I15 gene	ncRNA
chr4-7437	chr4	21847292	21849033	+	63.6	1741	non-coding (NR_028384, exon 1 of 1)	non-coding (NR_028384, exon 1 of 1)	286	NR_028384	67735	Mm.391650	NR_028384		4930528A17Rik	-	RIKEN cDNA 4930528A17 gene	ncRNA
chr14-6427	chr14	86551431	86551931	+	6.01	500	Intergenic	ORR1D2|LTR|ERVL-MaLR	305711	NR_040457	75155	Mm.399239	NR_040457		4930529K09Rik	4930507G21Rik	RIKEN cDNA 4930529K09 gene	ncRNA
chr16-5967	chr16	38047600	38048100	+	6.65	500	intron (NR_040565, intron 3 of 3)	L2a|LINE|L2	30527	NR_040565	75175	Mm.399335	NR_040565		4930542C21Rik	-	RIKEN cDNA 4930542C21 gene	ncRNA
chr16-1268	chr16	59600313	59601248	+	42.1	935	Intergenic	CpG	-36165	NR_040564	75145	Mm.399348	NR_040564		4930547E14Rik	-	RIKEN cDNA 4930547E14 gene	ncRNA
chr15-8169	chr15	46882432	46882932	+	5.38	500	Intergenic	Intergenic	259377	NR_045811	75281	Mm.159487	NR_045811		4930548G14Rik	-	RIKEN cDNA 4930548G14 gene	ncRNA
chr4-11459	chr4	26930082	26930768	+	7.91	686	Intergenic	Intergenic	-224976	NR_040656	75360	Mm.67233	NR_040656	ENSMUSG00000086257	4930548K13Rik	-	RIKEN cDNA 4930548K13 gene	ncRNA
chr16-6554	chr16	84521875	84522375	+	5.38	500	Intergenic	MTC|LTR|ERVL-MaLR	150982	NR_040567	75247	Mm.417813	NR_040567		4930553E22Rik	-	RIKEN cDNA 4930553E22 gene	ncRNA
chr2-4250	chr2	57181560	57182626	+	34.8	1066	promoter-TSS (NR_040356)	promoter-TSS (NR_040356)	262	NR_040633	75279	Mm.401987	NR_040633	ENSMUSG00000086396	4930555B11Rik	-	RIKEN cDNA 4930555B11 gene	ncRNA
chr14-5083	chr14	5070759	5071259	+	7.28	500	Intergenic	CpG	20380	NM_175393	108978	Mm.396152	NM_175393	ENSMUSG00000079378	4930555G01Rik	-	RIKEN cDNA 4930555G01 gene	protein-coding
chr10-9159	chr10	96955481	96956135	+	6.96	654	Intergenic	Eulor8|DNA|TcMar?	-79960	NR_045358	75301	Mm.108650	NR_045358		4930556N09Rik	-	RIKEN cDNA 4930556N09 gene	ncRNA
chr5-11168	chr5	34123749	34124249	+	6.01	500	intron (NM_181857, intron 4 of 24)	RMER1A|Other|Other	5259	NR_040703	75357	Mm.410806	NR_040703		4930557J02Rik	-	RIKEN cDNA 4930557J02 gene	ncRNA
chr11-8077	chr11	72214401	72216062	+	53.5	1661	promoter-TSS (NM_001163728)	promoter-TSS (NM_001163728)	93	NM_001163728	75304	Mm.340776	NM_001163728		4930563E22Rik	-	RIKEN cDNA 4930563E22 gene	protein-coding
chr5-9487	chr5	131613820	131616895	+	64.9	3075	intron (NM_177047, intron 5 of 18)	intron (NM_177047, intron 5 of 18)	-264912	NR_040704	75369	Mm.389696	NR_040704		4930563F08Rik	-	RIKEN cDNA 4930563F08 gene	ncRNA
chr5-10342	chr5	131794394	131794894	+	6.65	500	intron (NM_177047, intron 4 of 18)	intron (NM_177047, intron 4 of 18)	-85625	NR_040704	75369	Mm.389696	NR_040704		4930563F08Rik	-	RIKEN cDNA 4930563F08 gene	ncRNA
chr8-7869	chr8	125567444	125570640	+	100	3196	Intergenic	Intergenic	-15596	NR_015535	75930	Mm.234080	NR_015535		4930567H12Rik	4930579P07Rik	RIKEN cDNA 4930567H12 gene	ncRNA
chr1-8490	chr1	165018757	165019386	+	8.86	629	Intergenic	RLTR20A2B_MM|LTR|ERVK	72859	NR_040480	75857	Mm.109021	NR_040480		4930568G15Rik	-	RIKEN cDNA 4930568G15 gene	ncRNA
chr7-10377	chr7	125393029	125393864	+	14.9	835	Intergenic	Intergenic	24585	NM_001145759	75861	Mm.349600	NM_001145759	ENSMUSG00000090457	4930571K23Rik	AI428146	RIKEN cDNA 4930571K23 gene	protein-coding
chr8-10554	chr8	113465640	113466301	+	8.23	661	Intergenic	B4|SINE|B4	-51312	NR_110476	78048	Mm.252797	NR_110476		4930571O06Rik	-	RIKEN cDNA 4930571O06 gene	ncRNA
chr14-4451	chr14	25226306	25226806	+	8.23	500	Intergenic	MER121|DNA|TcMar?	-83315	NR_045718	75862	Mm.109191	NR_045718		4930572O13Rik	-	RIKEN cDNA 4930572O13 gene	ncRNA
chr14-6619	chr14	24912572	24913072	+	5.7	500	Intergenic	MLT1C|LTR|ERVL-MaLR	230419	NR_045718	75862	Mm.109191	NR_045718		4930572O13Rik	-	RIKEN cDNA 4930572O13 gene	ncRNA
chr3-4174	chr3	51275656	51277993	+	112.7	2337	promoter-TSS (NR_073429)	promoter-TSS (NR_073429)	63	NR_073429	67746	Mm.441177	NR_073429		4930577N17Rik	-	RIKEN cDNA 4930577N17 gene	ncRNA
chr18-5685	chr18	29544016	29544516	+	5.7	500	Intergenic	Intergenic	-47850	NR_045391	78058	Mm.416952	NR_045391		4930578E11Rik	-	RIKEN cDNA 4930578E11 gene	ncRNA
chr15-4315	chr15	98984631	98986118	+	39.6	1487	promoter-TSS (NR_045991)	promoter-TSS (NR_045991)	-591	NR_045991	75951	Mm.441657	NR_045991	ENSMUSG00000097587	4930578M01Rik	3010001K12Rik	RIKEN cDNA 4930578M01 gene	ncRNA
chr15-3907	chr15	98983520	98984020	+	10.8	500	Intergenic	Intergenic	-2195	NR_045991	75951	Mm.441657	NR_045991	ENSMUSG00000097587	4930578M01Rik	3010001K12Rik	RIKEN cDNA 4930578M01 gene	ncRNA
chr15-4751	chr15	98993066	98993566	+	9.81	500	Intergenic	CpG	7351	NR_045991	75951	Mm.441657	NR_045991	ENSMUSG00000097587	4930578M01Rik	3010001K12Rik	RIKEN cDNA 4930578M01 gene	ncRNA
chr15-8693	chr15	99001446	99001946	+	5.38	500	Intergenic	Intergenic	15731	NR_045991	75951	Mm.441657	NR_045991	ENSMUSG00000097587	4930578M01Rik	3010001K12Rik	RIKEN cDNA 4930578M01 gene	ncRNA
chr3-2569	chr3	79628200	79629943	+	50	1743	promoter-TSS (NM_025794)	promoter-TSS (NM_025794)	-8	NM_029482	75939	Mm.221520	NM_029482	ENSMUSG00000027811	4930579G24Rik	-	RIKEN cDNA 4930579G24 gene	protein-coding
chr9-7191	chr9	35017422	35017922	+	7.91	500	intron (NM_001190914, intron 11 of 16)	intron (NM_001190914, intron 11 of 16)	-99056	NR_029475	78934	Mm.391688	NR_029475	ENSMUSG00000070315	4930581F22Rik	-	RIKEN cDNA 4930581F22 gene	ncRNA
chr9-10495	chr9	34867347	34867847	+	5.38	500	intron (NM_001190912, intron 1 of 15)	MIRc|SINE|MIR	-249131	NR_029475	78934	Mm.391688	NR_029475	ENSMUSG00000070315	4930581F22Rik	-	RIKEN cDNA 4930581F22 gene	ncRNA
chr7-10867	chr7	118254141	118254641	+	6.96	500	Intergenic	Intergenic	10484	NR_027879	67745	Mm.483404	NM_183267	ENSMUSG00000055159	4930583K01Rik	-	RIKEN cDNA 4930583K01 gene	ncRNA
chr2-13923	chr2	124385506	124386006	+	5.38	500	intron (NM_001290997, intron 3 of 20)	intron (NM_001290997, intron 3 of 20)	-163398	NR_040612	75946	Mm.415059	NR_040612	ENSMUSG00000086954	4930583P06Rik	-	RIKEN cDNA 4930583P06 gene	ncRNA
chr6-9491	chr6	91942009	91942509	+	5.7	500	intron (NM_198668, intron 14 of 19)	intron (NM_198668, intron 14 of 19)	38026	NM_198668	381798	Mm.444785	NM_198668	ENSMUSG00000034063	4930590J08Rik	Gm1071	RIKEN cDNA 4930590J08 gene	protein-coding
chr1-11086	chr1	140663776	140664276	+	5.38	500	Intergenic	Lx6|LINE|L1	-7624	NR_040604	75910	Mm.483845	NR_040604		4930590L20Rik	-	RIKEN cDNA 4930590L20 gene	ncRNA
chr18-6052	chr18	82917175	82918429	+	27.9	1254	TTS (NR_033307)	TTS (NR_033307)	2758	NR_033307	75853	Mm.420737	NR_033307		4930592I03Rik	-	RIKEN cDNA 4930592I03 gene	ncRNA
chr14-5870	chr14	35885072	35885572	+	6.33	500	Intergenic	MER68B|LTR|ERVL	-73344	NM_001033766	239036	Mm.239970	NM_001033766	ENSMUSG00000041068	4930596D02Rik	-	RIKEN cDNA 4930596D02 gene	protein-coding
chr14-6722	chr14	35374200	35374700	+	6.01	500	intron (NM_008166, intron 8 of 15)	MTE-int|LTR|ERVL-MaLR	437528	NM_001033766	239036	Mm.239970	NM_001033766	ENSMUSG00000041068	4930596D02Rik	-	RIKEN cDNA 4930596D02 gene	protein-coding
chr14-5619	chr14	51357766	51358818	+	24.4	1052	Intergenic	CpG	-12803	NR_045736	75377	Mm.402100	NR_045736		4930597G03Rik	-	RIKEN cDNA 4930597G03 gene	ncRNA
chr19-2690	chr19	26845333	26845833	+	14.9	500	Intergenic	Intergenic	-21676	NR_045306	70942	Mm.411548	NR_045306	ENSMUSG00000093772	4931403E22Rik	-	RIKEN cDNA 4931403E22 gene	ncRNA
chr9-5261	chr9	15305726	15307545	+	61.1	1819	promoter-TSS (NM_001199485)	promoter-TSS (NM_001199485)	-187	NM_001199484	70984	Mm.261842	NM_133732	ENSMUSG00000031938	4931406C07Rik	-	RIKEN cDNA 4931406C07 gene	protein-coding
chr14-4926	chr14	25606683	25609043	+	96.2	2360	intron (NM_183208, intron 6 of 23)	CpG	21059	NR_033492	77592	Mm.444871	NM_175264		4931406H21Rik	-	RIKEN cDNA 4931406H21 gene	ncRNA
chr7-9760	chr7	34312351	34314064	+	86.7	1713	Intergenic	CpG	-27598	NM_172741	233103	Mm.491097	NM_172741	ENSMUSG00000066571	4931406P16Rik	AA553327|mKIAA0355	RIKEN cDNA 4931406P16 gene	protein-coding
chr14-2785	chr14	54602908	54603674	+	21.2	766	intron (NM_028890, intron 1 of 6)	CpG	2617	NM_028890	74359	Mm.79815	NM_028890	ENSMUSG00000022179	4931414P19Rik	-	RIKEN cDNA 4931414P19 gene	protein-coding
chr14-4971	chr14	54605652	54606569	+	18	917	promoter-TSS (NM_028890)	promoter-TSS (NM_028890)	-202	NM_028890	74359	Mm.79815	NM_028890	ENSMUSG00000022179	4931414P19Rik	-	RIKEN cDNA 4931414P19 gene	protein-coding
chr3-4557	chr3	55054853	55055879	+	32.9	1026	promoter-TSS (NM_007628)	promoter-TSS (NM_007628)	124	NR_040593	70970	Mm.251485	NR_040593		4931419H13Rik	-	RIKEN cDNA 4931419H13 gene	ncRNA
chr16-6027	chr16	70881219	70881719	+	6.01	500	Intergenic	Intergenic	-249607	NR_040561	70972	Mm.399391	NR_040561		4931420L22Rik	-	RIKEN cDNA 4931420L22 gene	ncRNA
chr8-4848	chr8	105288842	105289733	+	23.7	891	TTS (NM_177788)	TTS (NM_177788)	241	NM_028888	74356	Mm.204876	NM_028888	ENSMUSG00000014837	4931428F04Rik	AI426165|Kiaa0895l	RIKEN cDNA 4931428F04 gene	protein-coding
chr9-6955	chr9	40963588	40964276	+	14.6	688	intron (NM_001081121, intron 1 of 8)	CpG	180	NM_001081121	70989	Mm.335087	NM_001081121	ENSMUSG00000032023	4931429I11Rik	BB239335|jhy	RIKEN cDNA 4931429I11 gene	protein-coding
chr9-8829	chr9	46443190	46443690	+	6.96	500	Intergenic	CpG	-123454	NM_183104	74361	Mm.159169	NM_183104	ENSMUSG00000056617	4931429L15Rik	-	RIKEN cDNA 4931429L15 gene	protein-coding
chr6-7812	chr6	118977315	118978086	+	11.4	771	intron (NM_001159534, intron 3 of 46)	intron (NM_001159534, intron 3 of 46)	97542	NR_046053	74363	Mm.399403	NR_046053		4931430N09Rik	-	RIKEN cDNA 4931430N09 gene	ncRNA
chr11-11872	chr11	29789160	29789660	+	7.6	500	intron (NM_146016, intron 24 of 41)	intron (NM_146016, intron 24 of 41)	36258	NM_176829	216622	Mm.443260	NM_176829	ENSMUSG00000078157	4931440F15Rik	Fem1ab	RIKEN cDNA 4931440F15 gene	protein-coding
chr14-6873	chr14	62751347	62751847	+	5.7	500	intron (NM_008715, intron 3 of 18)	intron (NM_008715, intron 3 of 18)	-8904	NR_045503	71000	Mm.399410	NR_045503	ENSMUSG00000097775	4931440J10Rik	-	RIKEN cDNA 4931440J10 gene	ncRNA
chr16-2050	chr16	42874601	42876847	+	69.3	2246	promoter-TSS (NR_040522)	promoter-TSS (NR_040522)	38	NR_040522	75722	Mm.243747	NR_040521	ENSMUSG00000075070	4932412D23Rik	ENSMUSG00000075070|Gm10809	RIKEN cDNA 4932412D23 gene	ncRNA
chr2-7019	chr2	129800045	129802986	+	137.7	2941	promoter-TSS (NR_029452)	promoter-TSS (NR_029452)	-56	NR_029452	654409	Mm.305555	NR_029452		4932416H05Rik	-	RIKEN cDNA 4932416H05 gene	ncRNA
chr11-16250	chr11	114442713	114443213	+	5.7	500	intron (NR_027643, intron 1 of 2)	intron (NR_027643, intron 1 of 2)	5897	NR_027643	319819	Mm.50754	NM_177008	ENSMUSG00000062391	4932435O22Rik	-	RIKEN cDNA 4932435O22 gene	ncRNA
chr3-4982	chr3	36862740	36864172	+	48.1	1432	intron (NM_172679, intron 1 of 85)	CpG	350	NM_172679	229227	Mm.207907	NM_172679	ENSMUSG00000037270	4932438A13Rik	4732443H21|B830039D19Rik|D630029K19Rik|FSA|Kiaa1109|Tweek	RIKEN cDNA 4932438A13 gene	protein-coding
chr5-7625	chr5	57714271	57720904	+	209.2	6633	promoter-TSS (NM_018764)	promoter-TSS (NM_018764)	332	NR_015588	319216	Mm.332387	NR_015588	ENSMUSG00000097216	4932441J04Rik	-	RIKEN cDNA 4932441J04 gene	ncRNA
chr8-9242	chr8	13694023	13694523	+	5.7	500	Intergenic	Intergenic	-11616	NM_001101519	403185	Mm.252143	NM_001101519	ENSMUSG00000090336	4932443I19Rik	A230061C02Rik|Gm1106	RIKEN cDNA 4932443I19 gene	protein-coding
chr1-6105	chr1	89579909	89581675	+	77.9	1766	intron (NM_178119, intron 1 of 17)	CpG	103100	NR_015540	74403	Mm.444291	NR_015540		4933400F21Rik	1700091C04Rik|4930565K10Rik	RIKEN cDNA 4933400F21 gene	ncRNA
chr1-11797	chr1	89647517	89648017	+	5.38	500	intron (NM_178119, intron 6 of 17)	intron (NM_178119, intron 6 of 17)	36125	NR_015540	74403	Mm.444291	NR_015540		4933400F21Rik	1700091C04Rik|4930565K10Rik	RIKEN cDNA 4933400F21 gene	ncRNA
chr8-10436	chr8	103813684	103814184	+	6.01	500	Intergenic	Intergenic	210135	NR_045730	71058	Mm.67707	NR_045730		4933400L20Rik	-	RIKEN cDNA 4933400L20 gene	ncRNA
chr3-9697	chr3	136007566	136008066	+	5.7	500	Intergenic	Intergenic	-167547	NR_040540	71038	Mm.410798	NR_040540		4933401H06Rik	-	RIKEN cDNA 4933401H06 gene	ncRNA
chr8-7749	chr8	87667424	87668504	+	14.2	1080	intron (NM_033327, intron 7 of 7)	intron (NM_033327, intron 7 of 7)	104057	NM_177901	330820	Mm.212913	NM_177901		4933402J07Rik	-	RIKEN cDNA 4933402J07 gene	protein-coding
chr13-4671	chr13	23270061	23270867	+	15.2	806	Intergenic	tRNA-Ile-ATA|tRNA|tRNA	-7886	NR_046038	74061	Mm.399501	NR_046038	ENSMUSG00000085122	4933404K08Rik	-	RIKEN cDNA 4933404K08 gene	ncRNA
chr5-5690	chr5	136918655	136919922	+	36.1	1267	non-coding (NR_015555, exon 1 of 4)	non-coding (NR_015555, exon 1 of 4)	142	NR_015555	66752	Mm.135764	NR_015555	ENSMUSG00000097908	4933404O12Rik	AW494809	RIKEN cDNA 4933404O12 gene	ncRNA
chr14-6515	chr14	7488491	7488991	+	5.38	500	Intergenic	CpG	76268	NR_015568	68308	Mm.390669	NR_015568	ENSMUSG00000090585	4933406F09Rik	1700007H14Rik|4930429F21Rik|4930570O04Rik|Gm3768	RIKEN cDNA 4933406F09 gene	ncRNA
chr12-7086	chr12	107183576	107184076	+	5.38	500	Intergenic	Intergenic	-467502	NR_015512	71033	Mm.159404	NR_015512	ENSMUSG00000085820	4933406K04Rik	4930426M03Rik|4930485I22Rik|4933427G14Rik	RIKEN cDNA 4933406K04 gene	ncRNA
chrX-2846	chrX	75763772	75765008	+	21.2	1236	intron (NR_029443, intron 1 of 8)	intron (NR_029443, intron 1 of 8)	309	NR_029443	74396	Mm.162493	NR_029443	ENSMUSG00000087396	4933407K13Rik	A130080L05Rik	RIKEN cDNA 4933407K13 gene	ncRNA
chr10-6365	chr10	93588568	93590292	+	61.1	1724	promoter-TSS (NR_045810)	promoter-TSS (NR_045810)	17	NR_045810	74454	Mm.410794	NR_045810	ENSMUSG00000097407	4933408J17Rik	-	RIKEN cDNA 4933408J17 gene	ncRNA
chr2-13698	chr2	68531944	68532570	+	6.33	626	Intergenic	Intergenic	-50156	NM_177651	227998	Mm.67562	NM_177651	ENSMUSG00000053896	4933409G03Rik	-	RIKEN cDNA 4933409G03 gene	protein-coding
chr10-5419	chr10	117906296	117906922	+	10.1	626	Intergenic	Intergenic	-18850	NR_045342	71067	Mm.410793	NR_045342		4933411E08Rik	-	RIKEN cDNA 4933411E08 gene	ncRNA
chr19-6322	chr19	42053791	42054418	+	6.65	627	TTS (NM_025752)	TTS (NM_025752)	1876	NM_025752	66765	Mm.440412	NM_025752	ENSMUSG00000090369	4933411K16Rik	-	RIKEN cDNA 4933411K16 gene	protein-coding
chr14-6632	chr14	26357495	26357995	+	5.7	500	intron (NR_038005, intron 1 of 7)	intron (NR_038005, intron 1 of 7)	198	NR_038005	71106	Mm.158564	NR_038005	ENSMUSG00000021874	4933413J09Rik	GCSE	RIKEN cDNA 4933413J09 gene	ncRNA
chr13-8503	chr13	117959585	117960085	+	5.7	500	intron (NM_010408, intron 6 of 7)	B4A|SINE|B4	-239824	NR_045508	71100	Mm.414841	NR_045508	ENSMUSG00000079048	4933413L06Rik	-	RIKEN cDNA 4933413L06 gene	ncRNA
chr8-4881	chr8	123234705	123236485	+	70.6	1780	exon (NM_030176, exon 2 of 3)	exon (NM_030176, exon 2 of 3)	504	NR_045849	71186	Mm.449984	NR_045849	ENSMUSG00000097637	4933417D19Rik	-	RIKEN cDNA 4933417D19 gene	ncRNA
chr7-14175	chr7	143367945	143368445	+	6.01	500	intron (NM_008434, intron 15 of 15)	L1M5|LINE|L1	-37545	NR_045842	71153	Mm.398340	NR_045842		4933417O13Rik	-	RIKEN cDNA 4933417O13 gene	ncRNA
chr7-4182	chr7	42505122	42506262	+	30.1	1140	Intergenic	CpG	-57612	NM_027702	71162	Mm.158598	NM_027702	ENSMUSG00000030463	4933421I07Rik	-	RIKEN cDNA 4933421I07 gene	protein-coding
chr4-5976	chr4	33030371	33032342	+	93.4	1971	promoter-TSS (NM_019586)	promoter-TSS (NM_019586)	-33	NR_036602	100504166	Mm.426309	NR_036602	ENSMUSG00000085037	4933421O10Rik	-	RIKEN cDNA 4933421O10 gene	ncRNA
chr12-2460	chr12	80790352	80792104	+	68	1752	intron (NM_178682, intron 1 of 5)	intron (NM_178682, intron 1 of 5)	696	NM_001242419	217684	Mm.341776	NM_178682	ENSMUSG00000021133	4933426M11Rik	mKIAA0247	RIKEN cDNA 4933426M11 gene	protein-coding
chr15-5166	chr15	74708509	74709830	+	52.5	1321	promoter-TSS (NR_033197)	promoter-TSS (NR_033197)	8	NR_033197	66769	Mm.482908	NM_025756	ENSMUSG00000044276	4933427E11Rik	-	RIKEN cDNA 4933427E11 gene	ncRNA
chr11-13572	chr11	25288346	25288846	+	6.33	500	Intergenic	Intergenic	-37511	NR_045853	71234	Mm.158627	NR_045853	ENSMUSG00000033015	4933427E13Rik	-	RIKEN cDNA 4933427E13 gene	ncRNA
chr14-6767	chr14	48966342	48966842	+	5.7	500	Intergenic	Lx5c|LINE|L1	87719	NR_033783	66770	Mm.136954	NR_033783		4933429O19Rik	1700031B11Rik	RIKEN cDNA 4933429O19 gene	ncRNA
chr7-11931	chr7	83074535	83075182	+	6.96	647	Intergenic	Intergenic	-103467	NR_045855	71285	Mm.76818	NR_045855		4933430H16Rik	-	RIKEN cDNA 4933430H16 gene	ncRNA
chr14-6050	chr14	103039909	103040409	+	6.01	500	Intergenic	Intergenic	-6356	NR_045657	71264	Mm.399572	NR_045657		4933432I03Rik	-	RIKEN cDNA 4933432I03 gene	ncRNA
chr3-5180	chr3	90051235	90054341	+	100.3	3106	promoter-TSS (NM_028475)	promoter-TSS (NM_028475)	-14	NM_027500	99650	Mm.300083	NM_025762	ENSMUSG00000027942	4933434E20Rik	5730552F22Rik|AI462154|NICE-3|NS5ATP4	RIKEN cDNA 4933434E20 gene	protein-coding
chr5-8475	chr5	126733214	126733714	+	8.55	500	Intergenic	Intergenic	-297325	NR_040685	71247	Mm.399586	NR_040685		4933438B17Rik	-	RIKEN cDNA 4933438B17 gene	ncRNA
chr5-9474	chr5	126694447	126695090	+	8.23	643	Intergenic	Intergenic	-336021	NR_040685	71247	Mm.399586	NR_040685		4933438B17Rik	-	RIKEN cDNA 4933438B17 gene	ncRNA
chr5-11626	chr5	127097645	127098145	+	6.01	500	Intergenic	Intergenic	67106	NR_040685	71247	Mm.399586	NR_040685		4933438B17Rik	-	RIKEN cDNA 4933438B17 gene	ncRNA
chr4-8199	chr4	147101778	147102533	+	12.7	755	Intergenic	CpG	-33719	NR_045446	71270	Mm.460830	NR_045446	ENSMUSG00000093617	4933438K21Rik	-	RIKEN cDNA 4933438K21 gene	ncRNA
chr1-8524	chr1	172550478	172551154	+	10.4	676	promoter-TSS (NR_040558)	promoter-TSS (NR_040558)	-10	NR_040558	71319	Mm.123774	NR_040558	ENSMUSG00000085184	4933439K11Rik	-	RIKEN cDNA 4933439K11 gene	ncRNA
chr14-2826	chr14	75016230	75016859	+	14.9	629	intron (NM_198642, intron 1 of 13)	intron (NM_198642, intron 1 of 13)	517	NM_198642	271221	Mm.320280	NM_198642	ENSMUSG00000034959	5031414D18Rik	Gm744|Gm911|Kiaa0226l	RIKEN cDNA 5031414D18 gene	protein-coding
chr5-11898	chr5	23430094	23436812	+	231	6718	promoter-TSS (NM_026984)	promoter-TSS (NM_026984)	900	NR_040469	269630	Mm.425231	NR_040469	ENSMUSG00000073147	5031425E22Rik	-	RIKEN cDNA 5031425E22 gene	ncRNA
chr5-6560	chr5	23417935	23419120	+	37.3	1185	Intergenic	CpG	15826	NR_040469	269630	Mm.425231	NR_040469	ENSMUSG00000073147	5031425E22Rik	-	RIKEN cDNA 5031425E22 gene	ncRNA
chr5-6941	chr5	23386501	23387606	+	21.5	1105	Intergenic	Intergenic	47300	NR_040469	269630	Mm.425231	NR_040469	ENSMUSG00000073147	5031425E22Rik	-	RIKEN cDNA 5031425E22 gene	ncRNA
chr2-14185	chr2	166469015	166469515	+	6.01	500	Intergenic	MER57D|LTR|ERV1	21814	NR_015558	319684	Mm.399746	NR_015558		5031425F14Rik	-	RIKEN cDNA 5031425F14 gene	ncRNA
chr15-5221	chr15	84986483	84988486	+	79.8	2003	intron (NM_001033273, intron 1 of 9)	intron (NM_001033273, intron 1 of 9)	487	NM_001033273	223739	Mm.323925	NM_001033273	ENSMUSG00000036046	5031439G07Rik	AW554572|mKIAA0930	RIKEN cDNA 5031439G07 gene	protein-coding
chr16-3095	chr16	50731829	50733497	+	46.8	1668	non-coding (NR_028300, exon 1 of 2)	non-coding (NR_028300, exon 1 of 2)	110	NR_028300	68190	Mm.139089	NR_028300		5330426P16Rik	-	RIKEN cDNA 5330426P16 gene	ncRNA
chr8-10028	chr8	35862549	35863049	+	5.7	500	Intergenic	RMER19B2|LTR|ERVK	20158	NR_046181	330737	Mm.381743	NR_046181		5430403N17Rik	5430403N17	RIKEN cDNA 5430403N17 gene	ncRNA
chr5-6452	chr5	100428415	100430598	+	82.9	2183	promoter-TSS (NR_034038)	promoter-TSS (NR_034038)	29	NR_034038	100503199	Mm.392282	NR_034038	ENSMUSG00000097772	5430416N02Rik	100041797|Adapt33|Gm3514	RIKEN cDNA 5430416N02 gene	ncRNA
chr5-7878	chr5	100427205	100427705	+	7.91	500	intron (NR_034038, intron 2 of 4)	ORR1C1|LTR|ERVL-MaLR	2080	NR_034038	100503199	Mm.392282	NR_034038	ENSMUSG00000097772	5430416N02Rik	100041797|Adapt33|Gm3514	RIKEN cDNA 5430416N02 gene	ncRNA
chr8-8745	chr8	25353742	25354412	+	9.18	670	Intergenic	Intergenic	-47807	NR_040352	74489	Mm.256468	NR_040352		5430421F17Rik	-	RIKEN cDNA 5430421F17 gene	ncRNA
chrX-1785	chrX	105069841	105070468	+	10.4	627	promoter-TSS (NR_015467)	promoter-TSS (NR_015467)	-30	NR_015467	71445	Mm.242968	NR_015467	ENSMUSG00000087174	5530601H04Rik	AI835882	RIKEN cDNA 5530601H04 gene	ncRNA
chrX-2427	chrX	13041766	13042427	+	10.1	661	promoter-TSS (NR_038158)	promoter-TSS (NR_038158)	81	NR_038158	70489	Mm.383563	NR_038158	ENSMUSG00000087424	5730405O15Rik	-	RIKEN cDNA 5730405O15 gene	ncRNA
chr4-6849	chr4	126609354	126610422	+	43	1068	promoter-TSS (NM_001013755)	promoter-TSS (NM_001013755)	34	NM_001013755	230757	Mm.296838	NM_001013755	ENSMUSG00000073755	5730409E04Rik	7530403E16Rik|AI849033	RIKEN cDNA 5730409E04Rik gene	protein-coding
chrX-2070	chrX	136115348	136115848	+	8.23	500	TTS (NR_045424)	TTS (NR_045424)	10676	NR_045425	70491	Mm.396636	NR_045424	ENSMUSG00000087553	5730412P04Rik	-	RIKEN cDNA 5730412P04 gene	ncRNA
chr11-11217	chr11	80376997	80378536	+	48.1	1539	intron (NM_027472, intron 1 of 9)	intron (NM_027472, intron 1 of 9)	249	NM_027472	70591	Mm.86860	NM_027472	ENSMUSG00000057181	5730455P16Rik	-	RIKEN cDNA 5730455P16 gene	protein-coding
chr4-3732	chr4	44663976	44665001	+	31.3	1025	intron (NM_008782, intron 5 of 9)	CpG	-38312	NR_073462	70602	Mm.491142	NR_073462		5730488B01Rik	-	RIKEN cDNA 5730488B01 gene	ncRNA
chr12-4485	chr12	18609684	18610868	+	23.4	1184	Intergenic	CpG	95766	NM_001201330	236366	Mm.352227	NM_001033157		5730507C01Rik	-	RIKEN cDNA 5730507C01 gene	protein-coding
chr12-6356	chr12	19387832	19388332	+	6.65	500	Intergenic	CpG	873572	NM_001201330	236366	Mm.352227	NM_001033157		5730507C01Rik	-	RIKEN cDNA 5730507C01 gene	protein-coding
chr3-9641	chr3	127895438	127896663	+	38.6	1225	exon (NM_027482, exon 1 of 2)	exon (NM_027482, exon 1 of 2)	273	NM_027482	70617	Mm.317049	NM_027482	ENSMUSG00000050549	5730508B09Rik	2700063A17Rik|C80506	RIKEN cDNA 5730508B09 gene	protein-coding
chr11-14337	chr11	26209351	26211373	+	65.5	2022	intron (NR_027973, intron 1 of 5)	CpG	214	NR_027973	70626	Mm.379180	NM_027486		5730522E02Rik	-	RIKEN cDNA 5730522E02 gene	ncRNA
chr1-6556	chr1	136233583	136234810	+	32.6	1227	promoter-TSS (NM_028872)	promoter-TSS (NM_028872)	84	NM_028872	67313	Mm.36763	NM_028872	ENSMUSG00000041605	5730559C18Rik	1700034M08Rik|4933426C09Rik|AI586180|D1Mgi54	RIKEN cDNA 5730559C18 gene	protein-coding
chr4-3969	chr4	46388868	46390015	+	47.8	1147	promoter-TSS (NM_029086)	promoter-TSS (NM_029086)	-18	NM_029086	74753	Mm.45973	NM_029086	ENSMUSG00000028331	5830415F09Rik	AV014846|Nap1	RIKEN cDNA 5830415F09 gene	protein-coding
chr9-6086	chr9	15356967	15358445	+	42.4	1478	promoter-TSS (NM_176976)	promoter-TSS (NM_176976)	82	NM_176976	319675	Mm.218317	NM_176976	ENSMUSG00000046111	5830418K08Rik	5832426L23Rik|Gm1131|Kiaa1731	RIKEN cDNA 5830418K08 gene	protein-coding
chr12-7413	chr12	69454708	69455208	+	6.01	500	Intergenic	RLTR31B2|LTR|ERVK	20592	NR_038060	76062	Mm.380755	NR_038060		5830428M24Rik	100040862|Gm3007	RIKEN cDNA 5830428M24 gene	ncRNA
chr7-12151	chr7	135634296	135634796	+	6.01	500	intron (NM_011212, intron 2 of 20)	intron (NM_011212, intron 2 of 20)	17768	NR_015548	67765	Mm.445272	NR_015548	ENSMUSG00000097471	5830432E09Rik	-	RIKEN cDNA 5830432E09 gene	ncRNA
chr9-3272	chr9	120577100	120578018	+	25.3	918	non-coding (NR_073359, exon 1 of 1)	non-coding (NR_073359, exon 1 of 1)	228	NR_073359	76100	Mm.48212	NR_073359	ENSMUSG00000052658	5830454E08Rik	-	RIKEN cDNA 5830454E08 gene	ncRNA
chr5-6266	chr5	90588835	90589591	+	13.6	756	intron (NM_001252661, intron 12 of 13)	intron (NM_001252661, intron 12 of 13)	28004	NM_001252661	622307	Mm.389654	NM_001252661	ENSMUSG00000070690	5830473C10Rik	Arg|Gm17754	RIKEN cDNA 5830473C10 gene	protein-coding
chr5-5573	chr5	148994459	148995352	+	32	893	intron (NR_102383, intron 1 of 1)	intron (NR_102383, intron 1 of 1)	309	NR_102383	319982	Mm.33303	NR_102383	ENSMUSG00000041298	5930430L01Rik	-	RIKEN cDNA 5930430L01 gene	ncRNA
chr9-4744	chr9	58487593	58490709	+	135.8	3116	5' UTR (NM_176921, exon 1 of 3)	5' UTR (NM_176921, exon 1 of 3)	548	NM_176921	319477	Mm.153674	NM_176921	ENSMUSG00000066607	6030419C18Rik	-	RIKEN cDNA 6030419C18 gene	protein-coding
chr12-3928	chr12	110991960	110992613	+	13.9	653	Intergenic	Intergenic	-2112	NR_036598	77878	Mm.293198	NR_036598		6030440G07Rik	-	RIKEN cDNA 6030440G07 gene	ncRNA
chr1-4898	chr1	180482215	180484235	+	64.2	2020	exon (NM_001081227, exon 1 of 4)	exon (NM_001081227, exon 1 of 4)	279	NM_001081227	381310	Mm.44791	NM_001081227	ENSMUSG00000053963	6330403A02Rik	ENSMUSG00000056615|Gm10001|R75555	RIKEN cDNA 6330403A02 gene	protein-coding
chr1-9231	chr1	180433142	180433878	+	10.4	736	3' UTR (NM_001081227, exon 4 of 4)	3' UTR (NM_001081227, exon 4 of 4)	49994	NM_001081227	381310	Mm.44791	NM_001081227	ENSMUSG00000053963	6330403A02Rik	ENSMUSG00000056615|Gm10001|R75555	RIKEN cDNA 6330403A02 gene	protein-coding
chr11-10445	chr11	71032072	71033944	+	39.2	1872	3' UTR (NM_134022, exon 1 of 2)	3' UTR (NM_134022, exon 1 of 2)	609	NM_134022	103712	Mm.27768	NM_134022		6330403K07Rik	AI415455|AV161034|UGS148	RIKEN cDNA 6330403K07 gene	protein-coding
chr7-5286	chr7	13277924	13279331	+	39.6	1407	promoter-TSS (NM_010715)	promoter-TSS (NM_010715)	94	NM_177312	321008	Mm.458832	NM_177312	ENSMUSG00000070814	6330408A02Rik	-	RIKEN cDNA 6330408A02 gene	protein-coding
chr2-7750	chr2	32741054	32742472	+	51.6	1418	promoter-TSS (NM_027529)	promoter-TSS (NM_027529)	-747	NM_027529	70730	Mm.401360	NM_027529	ENSMUSG00000009551	6330409D20Rik	AA517851	RIKEN cDNA 6330409D20 gene	protein-coding
chr3-3563	chr3	129724658	129725870	+	32.6	1212	intron (NM_010113, intron 5 of 23)	intron (NM_010113, intron 5 of 23)	-28494	NR_040589	319224	Mm.477035	NR_040589		6330410L21Rik	-	RIKEN cDNA 6330410L21 gene	ncRNA
chr4-8037	chr4	63557982	63559714	+	57.3	1732	Intergenic	CpG	-1512	NM_144905	230279	Mm.41523	NM_144905	ENSMUSG00000045917	6330416G13Rik	AW492431|bM230C2.2	RIKEN cDNA 6330416G13 gene	protein-coding
chr5-7317	chr5	138263058	138264782	+	70.6	1724	promoter-TSS (NR_045821)	promoter-TSS (NR_045821)	-125	NR_045821	69004	Mm.439868	NR_045821	ENSMUSG00000085227	6330418K02Rik	-	RIKEN cDNA 6330418K02 gene	ncRNA
chrX-1089	chrX	56374296	56375251	+	14.9	955	non-coding (NR_028086, exon 1 of 2)	non-coding (NR_028086, exon 1 of 2)	187	NR_028086	320237	Mm.233168	NM_183030		6330419J24Rik	Ncrna00086	RIKEN cDNA 6330419J24 gene	ncRNA
chr2-10606	chr2	147194772	147195272	+	7.6	500	intron (NR_030769, intron 1 of 5)	CpG	7598	NR_108091	78068	Mm.261511	NR_108091	ENSMUSG00000053545	6430503K07Rik	-	RIKEN cDNA 6430503K07 gene	ncRNA
chr7-7316	chr7	139978684	139979545	+	15.2	861	promoter-TSS (NM_001033465)	promoter-TSS (NM_001033465)	-359	NM_001033465	381933	Mm.389985	NM_001033465	ENSMUSG00000073795	6430531B16Rik	Gm1093	RIKEN cDNA 6430531B16 gene	protein-coding
chr8-4460	chr8	120113406	120115168	+	66.8	1762	5' UTR (NM_172286, exon 1 of 13)	5' UTR (NM_172286, exon 1 of 13)	135	NM_172286	234797	Mm.101958	NM_172286	ENSMUSG00000031824	6430548M08Rik	AW049007|Kiaa0513|mKIAA0513	RIKEN cDNA 6430548M08 gene	protein-coding
chr13-6856	chr13	99447315	99447815	+	7.91	500	intron (NM_008634, intron 2 of 6)	intron (NM_008634, intron 2 of 6)	-34739	NR_015515	320893	Mm.470842	NR_015515		6430562O15Rik	-	RIKEN cDNA 6430562O15 gene	ncRNA
chr9-11081	chr9	107339807	107341254	+	44.3	1447	promoter-TSS (NM_175486)	promoter-TSS (NM_175486)	-110	NM_175486	235599	Mm.71039	NM_175486	ENSMUSG00000037977	6430571L13Rik	-	RIKEN cDNA 6430571L13 gene	protein-coding
chr8-5051	chr8	36457311	36458759	+	57	1448	Intergenic	CpG	-31156	NM_176952	319582	Mm.180924	NM_176952	ENSMUSG00000039620	6430573F11Rik	Kiaa1456	RIKEN cDNA 6430573F11 gene	protein-coding
chr8-5208	chr8	36532946	36533723	+	14.6	777	Intergenic	MIR3|SINE|MIR	44143	NM_176952	319582	Mm.180924	NM_176952	ENSMUSG00000039620	6430573F11Rik	Kiaa1456	RIKEN cDNA 6430573F11 gene	protein-coding
chr8-8339	chr8	36549122	36549622	+	7.6	500	Intergenic	CpG	60181	NM_176952	319582	Mm.180924	NM_176952	ENSMUSG00000039620	6430573F11Rik	Kiaa1456	RIKEN cDNA 6430573F11 gene	protein-coding
chr2-14806	chr2	72833600	72834100	+	6.01	500	Intergenic	Intergenic	-20133	NR_102348	76218	Mm.75260	NR_102348	ENSMUSG00000085427	6430710C18Rik	5033406J01Rik	RIKEN cDNA 6430710C18 gene	ncRNA
chr2-7733	chr2	29250329	29253716	+	155.7	3387	intron (NR_029460, intron 1 of 1)	CpG	971	NR_029460	76220	Mm.330108	NR_029460		6530402F18Rik	mKIAA1857	RIKEN cDNA 6530402F18 gene	ncRNA
chr17-6386	chr17	9166959	9168130	+	24.7	1171	non-coding (NR_027881, exon 1 of 3)	non-coding (NR_027881, exon 1 of 3)	478	NR_027881	67791	Mm.158175	NR_027881	ENSMUSG00000097049	6530411M01Rik	-	RIKEN cDNA 6530411M01 gene	ncRNA
chr13-3348	chr13	62652770	62653860	+	29.1	1090	Intergenic	Intergenic	-29133	NM_173381	211378	Mm.247448	NM_173381		6720489N17Rik	9330128I06	RIKEN cDNA 6720489N17 gene	protein-coding
chr13-4737	chr13	62684739	62685672	+	17.4	933	Intergenic	Intergenic	-61023	NM_173381	211378	Mm.247448	NM_173381		6720489N17Rik	9330128I06	RIKEN cDNA 6720489N17 gene	protein-coding
chr13-5919	chr13	62623722	62624670	+	14.9	948	promoter-TSS (NM_173381)	promoter-TSS (NM_173381)	-14	NM_173381	211378	Mm.247448	NM_173381		6720489N17Rik	9330128I06	RIKEN cDNA 6720489N17 gene	protein-coding
chr8-2109	chr8	20122227	20122986	+	28.2	759	Intergenic	CpG	174826	NR_030708	547150	Mm.359054	NR_030708	ENSMUSG00000071796	6820431F20Rik	-	cadherin 11 pseudogene	pseudo
chr8-2371	chr8	20296857	20297616	+	28.2	759	intron (NR_030708, intron 1 of 4)	CpG	196	NR_030708	547150	Mm.359054	NR_030708	ENSMUSG00000071796	6820431F20Rik	-	cadherin 11 pseudogene	pseudo
chr8-9954	chr8	20260991	20261491	+	5.38	500	Intergenic	ORR1A2|LTR|ERVL-MaLR	36191	NR_030708	547150	Mm.359054	NR_030708	ENSMUSG00000071796	6820431F20Rik	-	cadherin 11 pseudogene	pseudo
chr9-10491	chr9	33734510	33735010	+	5.7	500	Intergenic	MusHAL1|LINE|L1	-307611	NR_040744	77119	Mm.367930	NR_040744	ENSMUSG00000098758	7630403G23Rik	-	RIKEN cDNA 7630403G23 gene	ncRNA
chr2-14327	chr2	11383486	11383986	+	5.38	500	intron (NR_040615, intron 1 of 2)	intron (NR_040615, intron 1 of 2)	14764	NR_040615	77543	Mm.490670	NR_040615		8030442B05Rik	-	RIKEN cDNA 8030442B05 gene	ncRNA
chr18-3642	chr18	77712466	77714920	+	91.8	2454	promoter-TSS (NR_027978)	promoter-TSS (NR_027978)	317	NM_178670	212163	Mm.23293	NM_178670	ENSMUSG00000047466	8030462N17Rik	Akd2|Ark2N	RIKEN cDNA 8030462N17 gene	protein-coding
chr6-7194	chr6	135197414	135198725	+	45.6	1311	promoter-TSS (NM_028982)	promoter-TSS (NM_028982)	82	NM_028982	74525	Mm.34182	NM_028982	ENSMUSG00000030207	8430419L09Rik	Kiaa1467|mKIAA1467	RIKEN cDNA 8430419L09 gene	protein-coding
chr18-5234	chr18	14260241	14260741	+	6.01	500	intron (NR_045373, intron 2 of 3)	MamSINE1|SINE|tRNA	28185	NR_045373	74529	Mm.400519	NR_045373		8430422H06Rik	-	RIKEN cDNA 8430422H06 gene	ncRNA
chr5-4977	chr5	148959186	148959858	+	19.3	672	Intergenic	Intergenic	9272	NR_040686	71473	Mm.90306	NR_040686	ENSMUSG00000079069	8430423G03Rik	-	RIKEN cDNA 8430423G03 gene	ncRNA
chr5-9998	chr5	148966262	148966762	+	7.6	500	Intergenic	ID4_|SINE|ID	16262	NR_040686	71473	Mm.90306	NR_040686	ENSMUSG00000079069	8430423G03Rik	-	RIKEN cDNA 8430423G03 gene	ncRNA
chr5-12897	chr5	148939624	148940124	+	5.7	500	Intergenic	RMER15-int|LTR|ERVL	-10376	NR_040686	71473	Mm.90306	NR_040686	ENSMUSG00000079069	8430423G03Rik	-	RIKEN cDNA 8430423G03 gene	ncRNA
chr11-9032	chr11	3450940	3452586	+	65.2	1646	promoter-TSS (NR_028317)	promoter-TSS (NR_028317)	-674	NR_028317	71523	Mm.72795	NM_027820	ENSMUSG00000034587	8430429K09Rik	-	RIKEN cDNA 8430429K09 gene	ncRNA
chr4-10787	chr4	7580849	7581349	+	5.7	500	Intergenic	Intergenic	20411	NR_040645	71510	Mm.410775	NR_040645	ENSMUSG00000086070	8430436N08Rik	-	RIKEN cDNA 8430436N08 gene	ncRNA
chr12-4623	chr12	24097020	24097653	+	9.81	633	promoter-TSS (NM_001256489)	promoter-TSS (NM_001256489)	-67	NM_001256489	66808	Mm.379124	NM_001256489		9030624G23Rik	-	RIKEN cDNA 9030624G23 gene	protein-coding
chr12-7265	chr12	24252277	24252777	+	5.38	500	Intergenic	CpG	-155258	NM_001256489	66808	Mm.379124	NM_001256489		9030624G23Rik	-	RIKEN cDNA 9030624G23 gene	protein-coding
chr7-5408	chr7	118740415	118741568	+	36.4	1153	intron (NM_027815, intron 1 of 30)	intron (NM_027815, intron 1 of 30)	720	NM_027815	71517	Mm.213298	NM_027815	ENSMUSG00000030982	9030624J02Rik	2610029J22Rik	RIKEN cDNA 9030624J02 gene	protein-coding
chr17-5905	chr17	40879757	40880580	+	17.7	823	exon (NM_027834, exon 1 of 2)	exon (NM_027834, exon 1 of 2)	390	NM_027834	71583	Mm.158733	NM_027834	ENSMUSG00000054951	9130008F23Rik	-	RIKEN cDNA 9130008F23 gene	protein-coding
chr19-3275	chr19	45997607	45998916	+	55.1	1309	intron (NM_198296, intron 1 of 25)	CpG	227	NM_198296	71617	Mm.210949	NM_198296	ENSMUSG00000039901	9130011E15Rik	AI431055|AW050122	RIKEN cDNA 9130011E15 gene	protein-coding
chr7-4390	chr7	127386624	127387254	+	18	630	exon (NM_030226, exon 1 of 3)	exon (NM_030226, exon 1 of 3)	227	NM_030226	78921	Mm.200950	NM_030226	ENSMUSG00000030823	9130019O22Rik	-	RIKEN cDNA 9130019O22 gene	protein-coding
chr6-3605	chr6	54429176	54431497	+	79.4	2321	promoter-TSS (NR_033635)	promoter-TSS (NR_033635)	-115	NR_033635	100042056	Mm.448157	NM_198118	ENSMUSG00000073067	9130019P16Rik	6430501H15Rik|OTTMUSG00000023151	RIKEN cDNA 9130019P16 gene	ncRNA
chr6-7647	chr6	54432254	54433192	+	13	938	Intergenic	Intergenic	-2502	NR_033635	100042056	Mm.448157	NM_198118	ENSMUSG00000073067	9130019P16Rik	6430501H15Rik|OTTMUSG00000023151	RIKEN cDNA 9130019P16 gene	ncRNA
chr7-2236	chr7	128237259	128238993	+	75.3	1734	promoter-TSS (NM_177001)	promoter-TSS (NM_177001)	-95	NM_177001	100043133	Mm.183647	NM_177001	ENSMUSG00000062944	9130023H24Rik	GLI4	RIKEN cDNA 9130023H24 gene	protein-coding
chr1-1764	chr1	56972373	56974083	+	74.7	1710	non-coding (NR_024325, exon 1 of 1)	non-coding (NR_024325, exon 1 of 1)	1759	NR_024325	329160	Mm.419039	NR_024325	ENSMUSG00000087022	9130024F11Rik	B530002L08|EG329160	RIKEN cDNA 9130024F11 gene	ncRNA
chr1-10762	chr1	56977561	56978061	+	5.7	500	Intergenic	Intergenic	6342	NR_024325	329160	Mm.419039	NR_024325	ENSMUSG00000087022	9130024F11Rik	B530002L08|EG329160	RIKEN cDNA 9130024F11 gene	ncRNA
chr15-2691	chr15	58033554	58034987	+	54.1	1433	promoter-TSS (NM_029418)	promoter-TSS (NM_029418)	24	NM_029418	75758	Mm.455792	NM_029418	ENSMUSG00000022362	9130401M01Rik	AI849328	RIKEN cDNA 9130401M01 gene	protein-coding
chr10-5097	chr10	110454425	110456469	+	85.5	2044	Intergenic	Intergenic	-145203	NR_028438	109335	Mm.367727	NR_028438		9230102K24Rik	-	RIKEN cDNA 9230102K24 gene	ncRNA
chr9-5420	chr9	8041843	8043303	+	50.3	1460	intron (NM_199017, intron 1 of 6)	CpG	250	NM_199017	234912	Mm.172430	NM_199017	ENSMUSG00000053070	9230110C19Rik	-	RIKEN cDNA 9230110C19 gene	protein-coding
chr14-5595	chr14	34548120	34549786	+	62.7	1666	intron (NM_001039071, intron 8 of 12)	CpG	-26152	NM_030062	78243	Mm.117483	NM_030062	ENSMUSG00000021797	9230112D13Rik	-	RIKEN cDNA 9230112D13 gene	protein-coding
chr1-2823	chr1	136414904	136416071	+	43.7	1167	promoter-TSS (NR_024328)	promoter-TSS (NR_024328)	32	NR_024328	320054	Mm.208000	NR_024328	ENSMUSG00000097403	9230116N13Rik	-	RIKEN cDNA 9230116N13 gene	ncRNA
chr6-5794	chr6	128199802	128201070	+	44	1268	Intergenic	CpG	-16633	NR_077223	330427	Mm.426356	NR_077223		9330102E08Rik	-	RIKEN cDNA 9330102E08 gene	ncRNA
chr13-4604	chr13	80962504	80963433	+	29.4	929	Intergenic	CpG	-1106	NR_015587	319983	Mm.343027	NR_015587	ENSMUSG00000097098	9330111N05Rik	-	RIKEN cDNA 9330111N05 gene	ncRNA
chr8-6188	chr8	122442650	122444929	+	70.3	2279	promoter-TSS (NR_028354)	promoter-TSS (NR_028354)	133	NR_045696	100689703	Mm.271989	NR_045696		9330133O14Rik	-	RIKEN cDNA 9330133O14 gene	ncRNA
chr12-3414	chr12	69196371	69198615	+	101.6	2244	exon (NM_027269, exon 1 of 3)	exon (NM_027269, exon 1 of 3)	282	NR_033222	414085	Mm.256223	NR_033222	ENSMUSG00000097061	9330151L19Rik	-	RIKEN cDNA 9330151L19 gene	ncRNA
chr10-7546	chr10	29211840	29212340	+	6.65	500	intron (NM_001162537, intron 1 of 5)	intron (NM_001162537, intron 1 of 5)	447	NM_001162537	212448	Mm.132789	NM_001162537	ENSMUSG00000004360	9330159F19Rik	-	RIKEN cDNA 9330159F19 gene	protein-coding
chr9-6393	chr9	88858695	88859195	+	9.18	500	promoter-TSS (NR_037983)	promoter-TSS (NR_037983)	-75	NR_037983	319673	Mm.149040	NR_037982	ENSMUSG00000097177	9330159M07Rik	1700096K11Rik|mU50hg-a	RIKEN cDNA 9330159M07 gene	ncRNA
chr13-3789	chr13	24936664	24938094	+	65.2	1430	promoter-TSS (NR_102323)	promoter-TSS (NR_102323)	-22	NR_102323	493800	Mm.458692	NR_102323		9330162012Rik	-	cDNA RIKEN 9330162012 gene	ncRNA
chr8-4986	chr8	94433997	94434887	+	15.8	890	non-coding (NR_015514, exon 2 of 3)	non-coding (NR_015514, exon 2 of 3)	661	NR_015514	320377	Mm.486022	NR_015514	ENSMUSG00000097194	9330175E14Rik	A630085K21	RIKEN cDNA 9330175E14 gene	ncRNA
chr5-4296	chr5	9265750	9267719	+	56.3	1969	intron (NM_172706, intron 1 of 21)	intron (NM_172706, intron 1 of 21)	541	NM_172706	231014	Mm.130063	NM_172706	ENSMUSG00000056004	9330182L06Rik	Eig121l	RIKEN cDNA 9330182L06 gene	protein-coding
chr15-6177	chr15	40166939	40167565	+	8.55	626	Intergenic	Intergenic	32887	NM_001256056	328531	Mm.60703	NM_001256056		9330182O14Rik	-	RIKEN cDNA 9330182O14 gene	protein-coding
chr15-6438	chr15	40114609	40115312	+	8.23	703	Intergenic	Intergenic	-19405	NM_001256056	328531	Mm.60703	NM_001256056		9330182O14Rik	-	RIKEN cDNA 9330182O14 gene	protein-coding
chr2-9603	chr2	158360250	158361688	+	35.4	1438	non-coding (NR_015463, exon 2 of 6)	non-coding (NR_015463, exon 2 of 6)	540	NR_015463	68108	Mm.119198	NR_015463		9430008C03Rik	-	RIKEN cDNA 9430008C03 gene	ncRNA
chr15-8636	chr15	94083091	94083591	+	6.01	500	Intergenic	Intergenic	-156230	NR_045737	77248	Mm.410768	NR_045737		9430014N10Rik	-	RIKEN cDNA 9430014N10 gene	ncRNA
chr4-11387	chr4	156108978	156110555	+	43.4	1577	promoter-TSS (NM_177205)	promoter-TSS (NM_177205)	-232	NM_145557	230996	Mm.318925	NM_145557	ENSMUSG00000059939	9430015G10Rik	-	RIKEN cDNA 9430015G10 gene	protein-coding
chr1-9347	chr1	57405538	57407483	+	84.2	1945	promoter-TSS (NM_001081181)	promoter-TSS (NM_001081181)	-38	NM_001081181	68115	Mm.275428	NM_001081181		9430016H08Rik	AA409999|C78988	RIKEN cDNA 9430016H08 gene	protein-coding
chr18-2004	chr18	4634669	4635962	+	64.6	1293	intron (NM_001081963, intron 1 of 3)	CpG	386	NM_001081963	240185	Mm.33179	NM_001081963	ENSMUSG00000033960	9430020K01Rik	1110056P05Rik|Gm328|Jcad|mKIAA1462	RIKEN cDNA 9430020K01 gene	protein-coding
chr9-8186	chr9	88599329	88600109	+	11.4	780	promoter-TSS (NR_040766)	promoter-TSS (NR_040766)	-476	NR_040766	320692	Mm.427378	NR_040766	ENSMUSG00000097073	9430037G07Rik	-	RIKEN cDNA 9430037G07 gene	ncRNA
chr7-2791	chr7	137410216	137411395	+	53.5	1179	promoter-TSS (NM_029886)	promoter-TSS (NM_029886)	-49	NM_029886	77252	Mm.29184	NM_029886	ENSMUSG00000040139	9430038I01Rik	-	RIKEN cDNA 9430038I01 gene	protein-coding
chr7-8398	chr7	4123700	4125075	+	17.4	1375	intron (NM_001001454, intron 2 of 12)	intron (NM_001001454, intron 2 of 12)	-3659	NR_033568	77323	Mm.378791	NR_033568	ENSMUSG00000086155	9430041J12Rik	-	RIKEN cDNA 9430041J12 gene	ncRNA
chr6-6077	chr6	53286790	53288093	+	30.1	1303	intron (NR_015553, intron 1 of 4)	CpG	146	NR_015553	320189	Mm.227444	NR_015553		9430076C15Rik	-	RIKEN cDNA 9430076C15 gene	ncRNA
chr8-4864	chr8	111144760	111146676	+	60.1	1916	promoter-TSS (NR_040364)	promoter-TSS (NR_040364)	-220	NR_040364	434350	Mm.442061	NR_040363		9430091E24Rik	-	RIKEN cDNA 9430091E24 gene	ncRNA
chr1-8643	chr1	61181345	61181845	+	7.28	500	Intergenic	Intergenic	-196837	NR_040483	77341	Mm.402964	NR_040483	ENSMUSG00000085447	9530026F06Rik	-	RIKEN cDNA 9530026F06 gene	ncRNA
chr6-6598	chr6	92940237	92941288	+	26.6	1051	non-coding (NR_015530, exon 1 of 3)	non-coding (NR_015530, exon 1 of 3)	180	NR_015530	330385	Mm.483472	NR_015530	ENSMUSG00000097462	9530026P05Rik	B430306B02	RIKEN cDNA 9530026P05 gene	ncRNA
chr6-2449	chr6	92943423	92943923	+	18	500	intron (NR_015530, intron 1 of 2)	CpG	3091	NR_015530	330385	Mm.483472	NR_015530	ENSMUSG00000097462	9530026P05Rik	B430306B02	RIKEN cDNA 9530026P05 gene	ncRNA
chr6-7112	chr6	93066060	93066767	+	11.1	707	intron (NR_015530, intron 1 of 2)	intron (NR_015530, intron 1 of 2)	125831	NR_015530	330385	Mm.483472	NR_015530	ENSMUSG00000097462	9530026P05Rik	B430306B02	RIKEN cDNA 9530026P05 gene	ncRNA
chr6-9510	chr6	93322018	93322518	+	6.01	500	Intergenic	Intergenic	381686	NR_015530	330385	Mm.483472	NR_015530	ENSMUSG00000097462	9530026P05Rik	B430306B02	RIKEN cDNA 9530026P05 gene	ncRNA
chrX-3171	chrX	48284205	48285548	+	21.8	1343	intron (NR_045916, intron 1 of 3)	intron (NR_045916, intron 1 of 3)	550	NR_045916	100500713	Mm.396609	NR_045916	ENSMUSG00000097197	9530027J09Rik	-	RIKEN cDNA 9530027J09 gene	ncRNA
chr5-10506	chr5	28457766	28458876	+	22.2	1110	exon (NM_009170, exon 3 of 3)	exon (NM_009170, exon 3 of 3)	-8663	NR_015562	654796	Mm.57202	NR_015562	ENSMUSG00000097726	9530036O11Rik	-	RIKEN cDNA 9530036O11Rik	ncRNA
chr5-8304	chr5	28464624	28465124	+	10.8	500	intron (NM_009170, intron 1 of 2)	CpG	-2110	NR_015562	654796	Mm.57202	NR_015562	ENSMUSG00000097726	9530036O11Rik	-	RIKEN cDNA 9530036O11Rik	ncRNA
chr8-5669	chr8	11001805	11010249	+	257	8444	exon (NM_001081212, exon 1 of 2)	exon (NM_001081212, exon 1 of 2)	-1823	NR_046017	619321	Mm.403007	NR_046017	ENSMUSG00000096938	9530052E02Rik	-	RIKEN cDNA 9530052E02 gene	ncRNA
chr9-5740	chr9	122571742	122573853	+	63.3	2111	intron (NR_015610, intron 1 of 1)	intron (NR_015610, intron 1 of 1)	296	NR_015610	319626	Mm.186748	NR_015610	ENSMUSG00000097736	9530059O14Rik	-	RIKEN cDNA 9530059O14 gene	ncRNA
chr9-3829	chr9	122569126	122570011	+	21.2	885	Intergenic	CpG	-2933	NR_015610	319626	Mm.186748	NR_015610	ENSMUSG00000097736	9530059O14Rik	-	RIKEN cDNA 9530059O14 gene	ncRNA
chr11-11928	chr11	52395739	52397181	+	52.9	1442	promoter-TSS (NM_153117)	promoter-TSS (NM_153117)	32	NM_153117	213673	Mm.291979	NM_153117	ENSMUSG00000036275	9530068E07Rik	C85061|Kct2	RIKEN cDNA 9530068E07 gene	protein-coding
chr11-12408	chr11	52436856	52437356	+	6.65	500	Intergenic	B1_Mur1|SINE|Alu	40678	NM_153117	213673	Mm.291979	NM_153117	ENSMUSG00000036275	9530068E07Rik	C85061|Kct2	RIKEN cDNA 9530068E07 gene	protein-coding
chr9-9731	chr9	22410978	22412370	+	32.9	1392	promoter-TSS (NM_026739)	promoter-TSS (NM_026739)	97	NM_026739	68283	Mm.280669	NM_026739	ENSMUSG00000036411	9530077C05Rik	1110003N12Rik|Kiaa0895|mKIAA0895	RIKEN cDNA 9530077C05 gene	protein-coding
chr4-9070	chr4	95966365	95968015	+	58.2	1650	promoter-TSS (NR_045777)	promoter-TSS (NR_045777)	-155	NR_045777	319247	Mm.473527	NM_175680	ENSMUSG00000044125	9530080O11Rik	-	RIKEN cDNA 9530080O11 gene	ncRNA
chr2-11463	chr2	135658276	135660188	+	50	1912	Intergenic	CpG	-76012	NR_015544	320684	Mm.421433	NR_015544	ENSMUSG00000085631	9630028H03Rik	-	RIKEN cDNA 9630028H03 gene	ncRNA
chr7-10644	chr7	42642063	42642707	+	8.55	644	intron (NM_001242388, intron 1 of 3)	intron (NM_001242388, intron 1 of 3)	219	NM_001242388	208111	Mm.387841	NM_001034857		9830147E19Rik	C330019L16Rik	RIKEN cDNA 9830147E19 gene	protein-coding
chr19-2941	chr19	8661754	8662785	+	21.2	1031	intron (NR_045314, intron 1 of 2)	intron (NR_045314, intron 1 of 2)	1066	NR_045314	402757	Mm.150255	NR_045314		9830166K06Rik	-	RIKEN cDNA 9830166K06 gene	ncRNA
chr14-4253	chr14	70158886	70159673	+	15.8	787	intron (NM_001004155, intron 1 of 6)	intron (NM_001004155, intron 1 of 6)	223	NM_001004155	268759	Mm.12148	NM_001004155	ENSMUSG00000044551	9930012K11Rik	-	RIKEN cDNA 9930012K11 gene	protein-coding
chr15-6458	chr15	60821069	60825202	+	126.6	4133	non-coding (NR_030696, exon 1 of 3)	non-coding (NR_030696, exon 1 of 3)	170	NR_030696	320469	Mm.230853	NM_177166	ENSMUSG00000097493	9930014A18Rik	-	RIKEN cDNA 9930014A18 gene	ncRNA
chr19-3560	chr19	29804784	29806856	+	91.8	2072	exon (NM_172836, exon 1 of 8)	exon (NM_172836, exon 1 of 8)	189	NM_172836	240613	Mm.313351	NM_172836	ENSMUSG00000046138	9930021J03Rik	ENSMUSG00000048936|Gm9832|mKIAA2026	RIKEN cDNA 9930021J03 gene	protein-coding
chr4-6642	chr4	124936366	124937707	+	33.2	1341	promoter-TSS (NM_026560)	promoter-TSS (NM_026560)	-12	NM_177573	194268	Mm.266907	NM_177573		9930104L06Rik	-	RIKEN cDNA 9930104L06 gene	protein-coding
chr2-8151	chr2	155018862	155019833	+	22.8	971	intron (NM_015770, intron 1 of 3)	ERVB4_1-I_MM-int|LTR|ERVK	5777	NM_015770	50518	Mm.315593	NM_015770	ENSMUSG00000027596	a	A<y>|ASIP|ASP|As	nonagouti	protein-coding
chr1-7719	chr1	193172487	193174218	+	60.5	1731	promoter-TSS (NM_001160360)	promoter-TSS (NM_001160360)	-117	NM_001160360	319266	Mm.482460	NM_181048	ENSMUSG00000079144	A130010J15Rik	-	RIKEN cDNA A130010J15 gene	protein-coding
chr10-7458	chr10	122544186	122544686	+	7.6	500	Intergenic	Intergenic	25455	NR_040616	319272	Mm.411763	NR_040616		A130077B15Rik	-	RIKEN cDNA A130077B15 gene	ncRNA
chr15-3479	chr15	61157824	61158455	+	14.9	631	Intergenic	Intergenic	-236869	NM_001081067	117586	Mm.291499	NM_001081067	ENSMUSG00000022347	A1bg	C44	alpha-1-B glycoprotein	protein-coding
chr17-8053	chr17	10519733	10520371	+	7.6	638	intron (NM_027032, intron 4 of 4)	intron (NM_027032, intron 4 of 4)	63836	NR_077238	319750	Mm.383485	NR_077237	ENSMUSG00000089633	A230009B12Rik	-	RIKEN cDNA A230009B12 gene	ncRNA
chr10-3736	chr10	83543329	83545130	+	72.2	1801	intron (NM_001033375, intron 1 of 32)	CpG	288	NM_001033375	319277	Mm.491194	NM_001033375	ENSMUSG00000034560	A230046K03Rik	AA589518|Kiaa1033|mKIAA1033	RIKEN cDNA A230046K03 gene	protein-coding
chr9-8324	chr9	20868182	20869694	+	44.6	1512	intron (NM_175687, intron 1 of 7)	CpG	296	NM_175687	319278	Mm.249932	NM_175687	ENSMUSG00000038884	A230050P20Rik	-	RIKEN cDNA A230050P20 gene	protein-coding
chr15-2660	chr15	101223941	101225673	+	74.7	1732	promoter-TSS (NR_045327)	promoter-TSS (NR_045327)	-30	NR_045327	380977	Mm.399924	NR_045326	ENSMUSG00000097915	A330009N23Rik	-	RIKEN cDNA A330009N23 gene	ncRNA
chr1-7270	chr1	195016966	195019578	+	60.1	2612	intron (NR_015566, intron 1 of 7)	intron (NR_015566, intron 1 of 7)	873	NR_015566	320977	Mm.99905	NR_015566	ENSMUSG00000096929	A330023F24Rik	C030002C11Rik	RIKEN cDNA A330023F24 gene	ncRNA
chr19-2771	chr19	12595521	12596864	+	47.2	1343	non-coding (NR_015503, exon 1 of 2)	non-coding (NR_015503, exon 1 of 2)	374	NR_015503	74333	Mm.329744	NR_015503	ENSMUSG00000086213	A330040F15Rik	-	RIKEN cDNA A330040F15 gene	ncRNA
chr13-8063	chr13	48349449	48349949	+	5.38	500	Intergenic	Intergenic	-75815	NR_045162	320315	Mm.185120	NR_045162	ENSMUSG00000097326	A330048O09Rik	-	RIKEN cDNA A330048O09 gene	ncRNA
chr10-5194	chr10	73098921	73100240	+	41.8	1319	Intergenic	CpG	-12875	NR_040646	327768	Mm.417745	NR_040646		A330049N07Rik	-	RIKEN cDNA A330049N07 gene	ncRNA
chr10-3710	chr10	73096790	73097415	+	16.8	625	Intergenic	Intergenic	-10397	NR_040646	327768	Mm.417745	NR_040646		A330049N07Rik	-	RIKEN cDNA A330049N07 gene	ncRNA
chr17-3210	chr17	69438923	69440388	+	51	1465	intron (NM_001145192, intron 1 of 1)	CpG	329	NM_001145192	320722	Mm.400254	NM_001145192	ENSMUSG00000091636	A330050F15Rik	-	RIKEN cDNA A330050F15 gene	protein-coding
chr17-4732	chr17	69475447	69475947	+	11.4	500	intron (NM_001145192, intron 1 of 1)	intron (NM_001145192, intron 1 of 1)	36371	NM_001145192	320722	Mm.400254	NM_001145192	ENSMUSG00000091636	A330050F15Rik	-	RIKEN cDNA A330050F15 gene	protein-coding
chr8-5801	chr8	120228172	120229807	+	51.9	1635	promoter-TSS (NR_110496)	promoter-TSS (NR_110496)	-759	NR_110496	434353	Mm.411793	NR_110496		A330074K22Rik	-	RIKEN cDNA A330074K22 gene	ncRNA
chr8-8589	chr8	120232126	120233081	+	14.2	955	Intergenic	Intergenic	-4373	NR_110496	434353	Mm.411793	NR_110496		A330074K22Rik	-	RIKEN cDNA A330074K22 gene	ncRNA
chr8-5012	chr8	120276489	120276989	+	11.4	500	Intergenic	Intergenic	-48509	NR_110496	434353	Mm.411793	NR_110496		A330074K22Rik	-	RIKEN cDNA A330074K22 gene	ncRNA
chr13-4055	chr13	29015407	29016193	+	15.5	786	promoter-TSS (NR_045075)	promoter-TSS (NR_045075)	-455	NR_045074	77920	Mm.197051	NR_045073	ENSMUSG00000086363	A330102I10Rik	-	RIKEN cDNA A330102I10 gene	ncRNA
chr4-4055	chr4	153956895	153958065	+	53.5	1170	intron (NM_001163019, intron 1 of 2)	CpG	243	NM_175287	97159	Mm.7066	NM_175287	ENSMUSG00000047613	A430005L14Rik	C79672	RIKEN cDNA A430005L14 gene	protein-coding
chr5-2777	chr5	138622670	138624187	+	44.6	1517	intron (NM_183025, intron 1 of 3)	intron (NM_183025, intron 1 of 3)	569	NM_183025	243308	Mm.36612	NM_183025	ENSMUSG00000056014	A430033K04Rik	C86988	RIKEN cDNA A430033K04 gene	protein-coding
chr15-7266	chr15	80694127	80694993	+	10.1	866	non-coding (NR_045309, exon 4 of 4)	non-coding (NR_045309, exon 4 of 4)	3050	NR_045309	106059	Mm.442457	NR_045309		A430088P11Rik	-	RIKEN cDNA A430088P11 gene	ncRNA
chr19-5837	chr19	10751886	10752386	+	5.7	500	intron (NR_027805, intron 1 of 3)	intron (NR_027805, intron 1 of 3)	11189	NR_027805	403202	Mm.34482	NM_207529	ENSMUSG00000067577	A430093F15Rik	Gm674	RIKEN cDNA A430093F15 gene	ncRNA
chr2-7413	chr2	118761979	118762876	+	18.7	897	intron (NM_001001982, intron 1 of 10)	intron (NM_001001982, intron 1 of 10)	234	NM_001001982	214239	Mm.379342	NM_001001982	ENSMUSG00000045838	A430105I19Rik	Gm353	RIKEN cDNA A430105I19 gene	protein-coding
chr15-5022	chr15	83250929	83252232	+	31	1303	intron (NM_001004150, intron 1 of 2)	CpG	151	NM_001170954	239559	Mm.323805	NM_001004150	ENSMUSG00000047878	A4galt	-	alpha 1,4-galactosyltransferase	protein-coding
chr2-5776	chr2	167688379	167692585	+	141.2	4206	promoter-TSS (NR_015500)	promoter-TSS (NR_015500)	-277	NR_110334	329562	Mm.123101	NM_177851	ENSMUSG00000006462	A530013C23Rik	-	RIKEN cDNA A530013C23 gene	ncRNA
chr13-5713	chr13	67636988	67637826	+	19	838	intron (NM_183146, intron 1 of 3)	intron (NM_183146, intron 1 of 3)	346	NM_183146	212281	Mm.342918	NM_183146	ENSMUSG00000021510	A530054K11Rik	Rslcan3	RIKEN cDNA A530054K11 gene	protein-coding
chr2-9507	chr2	114012992	114014074	+	21.8	1082	promoter-TSS (NR_028423)	promoter-TSS (NR_028423)	-32	NR_028423	320846	Mm.441458	NR_028423	ENSMUSG00000087694	A530058N18Rik	-	RIKEN cDNA A530058N18 gene	ncRNA
chr13-7138	chr13	60007340	60007840	+	6.65	500	Intergenic	Intergenic	-22121	NR_046142	328263	Mm.123405	NR_046142		A530065N20Rik	A530065N20	RIKEN cDNA A530046M15 gene	ncRNA
chr13-8217	chr13	59948158	59948658	+	6.33	500	Intergenic	Intergenic	-81303	NR_046142	328263	Mm.123405	NR_046142		A530065N20Rik	A530065N20	RIKEN cDNA A530046M15 gene	ncRNA
chr5-10227	chr5	110506012	110506512	+	6.96	500	Intergenic	Intergenic	-8661	NR_102290	231603	Mm.22836	NM_173766	ENSMUSG00000048215	A630023P12Rik	-	RIKEN cDNA A630023P12 gene	ncRNA
chr10-6654	chr10	7662121	7663901	+	76	1780	promoter-TSS (NR_030698)	promoter-TSS (NR_030698)	-360	NR_030698	320642	Mm.398806	NR_030698		A630066F11Rik	-	RIKEN cDNA A630066F11 gene	ncRNA
chr2-14224	chr2	169914028	169914528	+	6.01	500	Intergenic	B1_Mur1|SINE|Alu	156393	NR_033634	100043910	Mm.468546	NR_033632	ENSMUSG00000097065	A630075F10Rik	4831414D02|Gm4722	RIKEN cDNA A630075F10 gene	ncRNA
chr2-14225	chr2	169918118	169918618	+	5.38	500	Intergenic	RMER20C_Mm|LTR|ERVK	152303	NR_033634	100043910	Mm.468546	NR_033632	ENSMUSG00000097065	A630075F10Rik	4831414D02|Gm4722	RIKEN cDNA A630075F10 gene	ncRNA
chr3-9519	chr3	107232936	107233436	+	6.33	500	intron (NM_001256174, intron 2 of 2)	intron (NM_001256174, intron 2 of 2)	2572	NM_001256174	319929	Mm.30453	NM_001256174	ENSMUSG00000094613	A630076J17Rik	-	RIKEN cDNA A630076J17 gene	protein-coding
chr16-5423	chr16	98081513	98083003	+	39.6	1490	intron (NR_015491, intron 1 of 4)	intron (NR_015491, intron 1 of 4)	181	NR_015491	320586	Mm.442230	NR_015491		A630089N07Rik	-	RIKEN cDNA A630089N07 gene	ncRNA
chr16-6659	chr16	98022568	98023068	+	7.28	500	Intergenic	B2_Mm2|SINE|B2	59621	NR_015491	320586	Mm.442230	NR_015491		A630089N07Rik	-	RIKEN cDNA A630089N07 gene	ncRNA
chr1-7	chr1	88276860	88277867	+	175.3	1007	intron (NM_198652, intron 1 of 7)	CpG-383	194	NM_172505	212427	Mm.384762	NM_172505		A730008H23Rik	mFleg1	RIKEN cDNA A730008H23 gene	protein-coding
chr18-3370	chr18	59062294	59063198	+	14.6	904	intron (NM_173759, intron 1 of 2)	intron (NM_173759, intron 1 of 2)	365	NM_173759	225583	Mm.209711	NM_173759	ENSMUSG00000050875	A730017C20Rik	-	RIKEN cDNA A730017C20 gene	protein-coding
chr6-5684	chr6	61179697	61181661	+	76.3	1964	intron (NM_183310, intron 1 of 10)	CpG	131	NR_040287	100504262	Mm.438066	NR_040287		A730020E08Rik	-	RIKEN cDNA A730020E08 gene	ncRNA
chr6-8590	chr6	61543627	61544127	+	5.7	500	intron (NM_183310, intron 5 of 10)	intron (NM_183310, intron 5 of 10)	-363067	NR_040287	100504262	Mm.438066	NR_040287		A730020E08Rik	-	RIKEN cDNA A730020E08 gene	ncRNA
chr7-8567	chr7	73374842	73376799	+	68	1957	promoter-TSS (NR_040325)	promoter-TSS (NR_040325)	-46	NR_040324	319783	Mm.349813	NR_040324	ENSMUSG00000097756	A730056A06Rik	C76391	RIKEN cDNA A730056A06 gene	ncRNA
chr7-4667	chr7	73390930	73392292	+	35.4	1362	intron (NM_177740, intron 2 of 3)	intron (NM_177740, intron 2 of 3)	-15837	NR_040324	319783	Mm.349813	NR_040324	ENSMUSG00000097756	A730056A06Rik	C76391	RIKEN cDNA A730056A06 gene	ncRNA
chr7-7720	chr7	73399609	73400109	+	9.18	500	intron (NM_177740, intron 2 of 3)	intron (NM_177740, intron 2 of 3)	-24085	NR_040324	319783	Mm.349813	NR_040324	ENSMUSG00000097756	A730056A06Rik	C76391	RIKEN cDNA A730056A06 gene	ncRNA
chr9-8306	chr9	122422764	122423264	+	6.96	500	Intergenic	Intergenic	-24213	NR_045967	654800	Mm.393956	NR_045967		A730085K08Rik	-	RIKEN cDNA A730085K08 gene	ncRNA
chr5-7234	chr5	107497664	107499067	+	31	1403	intron (NM_001007574, intron 1 of 5)	intron (NM_001007574, intron 1 of 5)	586	NM_001168557	231570	Mm.261891	NM_001007574	ENSMUSG00000044060	A830010M20Rik	AI849226|Kiaa1107|mKIAA1107	RIKEN cDNA A830010M20 gene	protein-coding
chr1-6824	chr1	11413453	11415851	+	56.7	2398	intron (NM_001160370, intron 1 of 6)	intron (NM_001160370, intron 1 of 6)	547	NM_177173	320492	Mm.52021	NM_177173	ENSMUSG00000057715	A830018L16Rik	-	RIKEN cDNA A830018L16 gene	protein-coding
chr1-11372	chr1	11881549	11882049	+	5.38	500	intron (NM_001160369, intron 10 of 13)	intron (NM_001160369, intron 10 of 13)	467694	NM_177173	320492	Mm.52021	NM_177173	ENSMUSG00000057715	A830018L16Rik	-	RIKEN cDNA A830018L16 gene	protein-coding
chr3-7180	chr3	143100439	143101610	+	22.5	1171	Intergenic	CpG	-142031	NR_040551	320072	Mm.136397	NR_040551		A830019L24Rik	-	RIKEN cDNA A830019L24 gene	ncRNA
chrX-1824	chrX	159532553	159533620	+	22.2	1067	intron (NM_001033472, intron 1 of 11)	CpG	418	NM_001033472	382252	Mm.296254	NM_001033472	ENSMUSG00000044150	A830080D01Rik	2310067E24Rik|Gm1146	RIKEN cDNA A830080D01 gene	protein-coding
chr13-7194	chr13	78162275	78164568	+	67.1	2293	intron (NR_028109, intron 10 of 10)	CpG	-34596	NR_045195	320174	Mm.393122	NR_045195		A830082K12Rik	-	RIKEN cDNA A830082K12 gene	ncRNA
chr13-3245	chr13	78179333	78180096	+	15.5	763	Intergenic	Intergenic	-18303	NR_045195	320174	Mm.393122	NR_045195		A830082K12Rik	-	RIKEN cDNA A830082K12 gene	ncRNA
chr13-5506	chr13	78181748	78182780	+	15.2	1032	Intergenic	Intergenic	-15753	NR_045195	320174	Mm.393122	NR_045195		A830082K12Rik	-	RIKEN cDNA A830082K12 gene	ncRNA
chr3-4369	chr3	115887373	115888900	+	47.2	1527	promoter-TSS (NR_015487)	promoter-TSS (NR_015487)	-6	NR_015487	68161	Mm.392043	NR_015487		A930005H10Rik	-	RIKEN cDNA A930005H10 gene	ncRNA
chr16-4232	chr16	91464294	91464794	+	8.55	500	promoter-TSS (NR_077219)	promoter-TSS (NR_077219)	-560	NR_077219	100503120	Mm.387130	NR_077219	ENSMUSG00000084866	A930006K02Rik	-	RIKEN cDNA A930006K02 gene	ncRNA
chr19-5139	chr19	29500968	29501468	+	7.28	500	Intergenic	LTR33|LTR|ERVL	20769	NR_015567	77779	Mm.458738	NR_015567	ENSMUSG00000097855	A930007I19Rik	-	RIKEN cDNA A930007I19 gene	ncRNA
chr5-3986	chr5	99728293	99729330	+	34.8	1037	non-coding (NR_030692, exon 1 of 4)	non-coding (NR_030692, exon 1 of 4)	249	NR_030692	319818	Mm.295233	NR_030692	ENSMUSG00000089809	A930011G23Rik	-	RIKEN cDNA A930011G23 gene	ncRNA
chr5-11381	chr5	99753582	99754082	+	6.33	500	Intergenic	Intergenic	-24772	NR_030692	319818	Mm.295233	NR_030692	ENSMUSG00000089809	A930011G23Rik	-	RIKEN cDNA A930011G23 gene	ncRNA
chr14-4088	chr14	64586926	64589356	+	68.7	2430	promoter-TSS (NR_040709)	promoter-TSS (NR_040709)	26	NR_040709	268755	Mm.194050	NR_040709		A930011O12Rik	Rncr3	RIKEN cDNA A930011O12 gene	ncRNA
chr14-6900	chr14	64573877	64575994	+	37	2117	Intergenic	Intergenic	-13180	NR_040709	268755	Mm.194050	NR_040709		A930011O12Rik	Rncr3	RIKEN cDNA A930011O12 gene	ncRNA
chr18-5373	chr18	44660729	44662957	+	69.3	2228	non-coding (NR_026853, exon 1 of 5)	non-coding (NR_026853, exon 1 of 5)	178	NR_026853	626275	Mm.427116	NR_026853	ENSMUSG00000097610	A930012L18Rik	-	RIKEN cDNA A930012L18 gene	ncRNA
chr17-8300	chr17	35993724	35994929	+	23.4	1205	promoter-TSS (NR_015618)	promoter-TSS (NR_015618)	-178	NR_015618	77810	Mm.483143	NR_015618		A930015D03Rik	-	RIKEN cDNA A930015D03 gene	ncRNA
chr15-8168	chr15	44836124	44836624	+	5.38	500	Intergenic	Intergenic	-45020	NR_033609	239410	Mm.352401	NR_033609		A930017M01Rik	Gm305	Smg-5 homolog, nonsense mediated mRNA decay factor pseudogene	pseudo
chr2-9817	chr2	104122325	104123375	+	39.6	1050	promoter-TSS (NM_026634)	promoter-TSS (NM_026634)	81	NM_026634	68243	Mm.158191	NM_026634	ENSMUSG00000032671	A930018P22Rik	-	RIKEN cDNA A930018P22 gene	protein-coding
chr2-11369	chr2	104191023	104193034	+	26.9	2011	intron (NM_001033347, intron 16 of 20)	intron (NM_001033347, intron 16 of 20)	69259	NM_026634	68243	Mm.158191	NM_026634	ENSMUSG00000032671	A930018P22Rik	-	RIKEN cDNA A930018P22 gene	protein-coding
chr17-8854	chr17	33981034	33982095	+	15.8	1061	promoter-TSS (NR_033305)	promoter-TSS (NR_033305)	72	NR_033305	433100	Mm.380381	NM_001013793		AA388235	-	expressed sequence AA388235	ncRNA
chrX-2962	chrX	12873612	12874254	+	7.28	642	Intergenic	LTR50|LTR|ERVL	-62940	NM_001272033	245350	Mm.302695	NM_001272033		AA414768	OTTMUSG00000017000	expressed sequence AA414768	protein-coding
chrX-3349	chrX	12858103	12858603	+	5.06	500	Intergenic	Intergenic	-78520	NM_001272033	245350	Mm.302695	NM_001272033		AA414768	OTTMUSG00000017000	expressed sequence AA414768	protein-coding
chr11-7643	chr11	83291003	83293968	+	65.2	2965	promoter-TSS (NR_028364)	promoter-TSS (NR_028364)	786	NR_028363	613254	Mm.383758	NR_028363	ENSMUSG00000093483	AA465934	-	expressed sequence AA465934	ncRNA
chr2-8921	chr2	122637543	122638172	+	9.18	629	promoter-TSS (NM_001004174)	promoter-TSS (NM_001004174)	-30	NM_001004174	433470	Mm.36783	NM_001004174	ENSMUSG00000033213	AA467197	Nmes1	expressed sequence AA467197	protein-coding
chr10-5857	chr10	39898356	39899652	+	48.1	1296	non-coding (NR_033628, exon 1 of 4)	non-coding (NR_033628, exon 1 of 4)	234	NR_033628	213332	Mm.484359	NR_033628		AA474331	-	expressed sequence AA474331	pseudo
chr14-4150	chr14	123202068	123202710	+	10.8	642	Intergenic	L3|LINE|CR1	33203	NR_045144	380934	Mm.393838	NR_045143		AA536875	Gm1591	expressed sequence AA536875	ncRNA
chr1-7073	chr1	34677764	34679517	+	52.2	1753	Intergenic	Intergenic	-42430	NR_033627	241051	Mm.282827	NR_033627		AA619741	-	PHD finger protein 19 pseudogene	pseudo
chr1-9882	chr1	130740909	130741409	+	6.33	500	exon (NM_177604, exon 3 of 4)	exon (NM_177604, exon 3 of 4)	9183	NM_177604	212439	Mm.268547	NM_177604	ENSMUSG00000042510	AA986860	E030025M07|Sarg	expressed sequence AA986860	protein-coding
chr13-3708	chr13	67608875	67610180	+	33.2	1305	intron (NM_001163246, intron 1 of 3)	intron (NM_001163246, intron 1 of 3)	180	NM_001163246	100416706	Mm.478045	NM_001163246	ENSMUSG00000058093	AA987161	AA987127	expressed sequence AA987161	protein-coding
chr15-5457	chr15	102350141	102351014	+	25.6	873	exon (NM_153416, exon 1 of 16)	exon (NM_153416, exon 1 of 16)	182	NM_153416	223921	Mm.352946	NM_153416	ENSMUSG00000036678	Aaas	AAA|ADRACALA|D030041N15Rik|GL003	achalasia, adrenocortical insufficiency, alacrimia	protein-coding
chr15-5458	chr15	102355003	102355877	+	19.9	874	Intergenic	(CA)n|Simple_repeat|Simple_repeat	-4681	NM_153416	223921	Mm.352946	NM_153416	ENSMUSG00000036678	Aaas	AAA|ADRACALA|D030041N15Rik|GL003	achalasia, adrenocortical insufficiency, alacrimia	protein-coding
chr5-6326	chr5	125475331	125477485	+	78.2	2154	intron (NM_030210, intron 1 of 17)	intron (NM_030210, intron 1 of 17)	535	NM_030210	78894	Mm.431573	NM_030210	ENSMUSG00000029482	Aacs	2210408B16Rik|SUR5	acetoacetyl-CoA synthetase	protein-coding
chr5-11616	chr5	125465711	125466211	+	5.7	500	Intergenic	CpG	-9912	NM_030210	78894	Mm.431573	NM_030210	ENSMUSG00000029482	Aacs	2210408B16Rik|SUR5	acetoacetyl-CoA synthetase	protein-coding
chr8-5070	chr8	60505694	60506452	+	22.5	758	promoter-TSS (NM_011834)	promoter-TSS (NM_011834)	-51	NM_011834	23923	Mm.35020	NM_011834	ENSMUSG00000057228	Aadat	AI875679|Aadt|KATII|Kat2|mKat-2	aminoadipate aminotransferase	protein-coding
chr13-3970	chr13	64311755	64312910	+	42.7	1155	exon (NM_025370, exon 2 of 6)	exon (NM_025370, exon 2 of 6)	378	NM_025370	66129	Mm.491110	NM_025370	ENSMUSG00000021482	Aaed1	1110018J18Rik|AI849003	AhpC/TSA antioxidant enzyme domain containing 1	protein-coding
chr9-3027	chr9	63602121	63603852	+	68.7	1731	promoter-TSS (NM_030068)	promoter-TSS (NM_030068)	331	NM_025857	66939	Mm.34338	NM_025857	ENSMUSG00000037257	Aagab	2310007F21Rik|p34	alpha- and gamma-adaptin binding protein	protein-coding
chr9-9389	chr9	63654676	63655176	+	5.7	500	intron (NM_016769, intron 6 of 8)	intron (NM_016769, intron 6 of 8)	52271	NM_025857	66939	Mm.34338	NM_025857	ENSMUSG00000037257	Aagab	2310007F21Rik|p34	alpha- and gamma-adaptin binding protein	protein-coding
chr6-6578	chr6	86848172	86851740	+	140.5	3568	promoter-TSS (NR_028298)	promoter-TSS (NR_028298)	439	NM_177762	269774	Mm.221038	NM_177762	ENSMUSG00000057230	Aak1	5530400K14Rik|9630042K20|AU067724|AU067726|BC028270|C79663|D6Ertd245e|R75501|mKIAA1048	AP2 associated kinase 1	protein-coding
chr2-4064	chr2	156547346	156548469	+	34.5	1123	intron (NM_026661, intron 1 of 3)	intron (NM_026661, intron 1 of 3)	331	NM_026661	68295	Mm.253648	NM_026661	ENSMUSG00000027628	Aar2	0610011L14Rik	AAR2 splicing factor homolog (S. cerevisiae)	protein-coding
chr15-8185	chr15	52039676	52040862	+	30.7	1186	exon (NM_175503, exon 1 of 2)	exon (NM_175503, exon 1 of 2)	162	NM_175503	239435	Mm.24204	NM_175503	ENSMUSG00000068522	Aard	A5D3|AV328152	alanine and arginine rich domain containing protein	protein-coding
chr15-5511	chr15	52160518	52161018	+	9.18	500	Intergenic	Intergenic	120661	NM_175503	239435	Mm.24204	NM_175503	ENSMUSG00000068522	Aard	A5D3|AV328152	alanine and arginine rich domain containing protein	protein-coding
chr8-5138	chr8	111033413	111034736	+	48.4	1323	5' UTR (NM_146217, exon 1 of 21)	5' UTR (NM_146217, exon 1 of 21)	232	NM_146217	234734	Mm.24174	NM_146217		Aars	AI316495|C76919|sti	alanyl-tRNA synthetase	protein-coding
chr11-10561	chr11	101416397	101418029	+	42.4	1632	exon (NM_144829, exon 2 of 12)	exon (NM_144829, exon 2 of 12)	220	NM_144829	69684	Mm.146283	NM_144829	ENSMUSG00000075528	Aarsd1	1110069E20Rik|2310044P18Rik|AA589600|AlaX|AlaXp-II	alanyl-tRNA synthetase domain containing 1	protein-coding
chr5-10651	chr5	76904690	76906305	+	50.6	1615	promoter-TSS (NM_173765)	promoter-TSS (NM_173765)	17	NM_173765	231326	Mm.39271	NM_173765	ENSMUSG00000055923	Aasdh	A230062G08Rik|A830035E16|Acsf4|U26	aminoadipate-semialdehyde dehydrogenase	protein-coding
chr11-5836	chr11	84512875	84514173	+	47.5	1298	promoter-TSS (NM_019816)	promoter-TSS (NM_019816)	-23	NM_019816	56321	Mm.257482	NM_019816	ENSMUSG00000018697	Aatf	4933415H02Rik|5830465M17Rik|Che-1|Trb	apoptosis antagonizing transcription factor	protein-coding
chr11-6481	chr11	120045562	120048490	+	111.4	2928	5' UTR (NM_001198785, exon 1 of 14)	5' UTR (NM_001198785, exon 1 of 14)	119	NM_001198785	11302	Mm.6826	NM_007377	ENSMUSG00000025375	Aatk	AATYK|aatyk1|mKIAA0641	apoptosis-associated tyrosine kinase	protein-coding
chr16-4411	chr16	8512779	8514167	+	38.9	1388	promoter-TSS (NM_001170978)	promoter-TSS (NM_001170978)	44	NM_172961	268860	Mm.259315	NM_172961	ENSMUSG00000057880	Abat	9630038C02Rik|AI255750|ENSMUSG00000051226|Gabaat|Gabat|Gm9851|I54|Laibat|X61497	4-aminobutyrate aminotransferase	protein-coding
chr16-6181	chr16	8540510	8541010	+	6.65	500	intron (NM_172961, intron 1 of 15)	intron (NM_172961, intron 1 of 15)	27331	NM_172961	268860	Mm.259315	NM_172961	ENSMUSG00000057880	Abat	9630038C02Rik|AI255750|ENSMUSG00000051226|Gabaat|Gabat|Gm9851|I54|Laibat|X61497	4-aminobutyrate aminotransferase	protein-coding
chr4-5061	chr4	53158746	53160330	+	54.4	1584	intron (NM_013454, intron 1 of 49)	intron (NM_013454, intron 1 of 49)	357	NM_013454	11303	Mm.277376	NM_013454	ENSMUSG00000015243	Abca1	ABC-1|Abc1	ATP-binding cassette, sub-family A (ABC1), member 1	protein-coding
chr7-10365	chr7	120327110	120327738	+	7.91	628	Intergenic	Intergenic	-1260	NM_177213	320631	Mm.78330	NM_177213	ENSMUSG00000054746	Abca15	4930500I12Rik	ATP-binding cassette, sub-family A (ABC1), member 15	protein-coding
chr2-7717	chr2	25428329	25429533	+	47.2	1204	intron (NM_007379, intron 1 of 47)	CpG	257	NM_007379	11305	Mm.2210	NM_007379	ENSMUSG00000026944	Abca2	AI413825|Abc2|D2H0S1474E|mKIAA1062	ATP-binding cassette, sub-family A (ABC1), member 2	protein-coding
chr17-4232	chr17	24351035	24353297	+	90.2	2262	5' UTR (NM_013855, exon 1 of 33)	5' UTR (NM_013855, exon 1 of 33)	143	NM_013855	27410	Mm.239470	NM_013855	ENSMUSG00000024130	Abca3	1810036E22Rik|ABC-C|Abc3	ATP-binding cassette, sub-family A (ABC1), member 3	protein-coding
chr3-8800	chr3	122035681	122036181	+	6.01	500	Intergenic	L1ME3A|LINE|L1	-8529	NM_007378	11304	Mm.3918	NM_007378	ENSMUSG00000028125	Abca4	AW050280|Abc10|Abcr|D430003I15Rik|RmP	ATP-binding cassette, sub-family A (ABC1), member 4	protein-coding
chr11-7714	chr11	110336627	110338314	+	63.6	1687	intron (NM_147219, intron 1 of 38)	CpG	246	NM_147219	217265	Mm.41942	NM_147219	ENSMUSG00000018800	Abca5	ABC13|B930033A02Rik|mKIAA1888	ATP-binding cassette, sub-family A (ABC1), member 5	protein-coding
chr10-4432	chr10	79996364	79997613	+	31.7	1249	promoter-TSS (NM_013850)	promoter-TSS (NM_013850)	-627	NM_013850	27403	Mm.103351	NM_013850	ENSMUSG00000035722	Abca7	ABCX|Abc51	ATP-binding cassette, sub-family A (ABC1), member 7	protein-coding
chr11-12730	chr11	109994827	109996382	+	29.4	1555	intron (NM_013851, intron 1 of 38)	intron (NM_013851, intron 1 of 38)	212	NM_013851	27404	Mm.341004	NM_013851	ENSMUSG00000020620	Abca8b	Abca8	ATP-binding cassette, sub-family A (ABC1), member 8b	protein-coding
chr8-9170	chr8	123981779	123983721	+	75.3	1942	exon (NM_019552, exon 1 of 13)	exon (NM_019552, exon 1 of 13)	372	NM_019552	56199	Mm.274243	NM_019552	ENSMUSG00000031974	Abcb10	Abc-me|Abcb12	ATP-binding cassette, sub-family B (MDR/TAP), member 10	protein-coding
chr5-2795	chr5	8797989	8799168	+	39.6	1179	intron (NM_011075, intron 1 of 27)	CpG	431	NM_011075	18669	Mm.146649	NM_011075	ENSMUSG00000028970	Abcb1b	Abcb1|Mdr1|Mdr1b|Pgy-1|Pgy1|mdr	ATP-binding cassette, sub-family B (MDR/TAP), member 1B	protein-coding
chr5-5257	chr5	8893266	8894694	+	47.2	1428	intron (NM_008830, intron 1 of 27)	CpG	259	NM_008830	18670	Mm.297825	NM_008830	ENSMUSG00000042476	Abcb4	Mdr2|Pgy-2|Pgy2|mdr-2	ATP-binding cassette, sub-family B (MDR/TAP), member 4	protein-coding
chr1-7548	chr1	75179339	75180586	+	34.8	1247	TTS (NR_109938)	TTS (NR_109938)	321	NM_023732	74104	Mm.28663	NM_023732	ENSMUSG00000026198	Abcb6	1200005B17Rik	ATP-binding cassette, sub-family B (MDR/TAP), member 6	protein-coding
chrX-2507	chrX	104412996	104414312	+	28.5	1316	intron (NM_009592, intron 1 of 15)	CpG	192	NM_009592	11306	Mm.426128	NM_009592	ENSMUSG00000031333	Abcb7	AA517758|AU019072|Abc7	ATP-binding cassette, sub-family B (MDR/TAP), member 7	protein-coding
chr5-10485	chr5	24393976	24395278	+	31.7	1302	intron (NM_029020, intron 1 of 15)	intron (NM_029020, intron 1 of 15)	471	NM_029020	74610	Mm.283914	NM_029020	ENSMUSG00000028973	Abcb8	4833412N02Rik|AA409895	ATP-binding cassette, sub-family B (MDR/TAP), member 8	protein-coding
chr5-6867	chr5	124095035	124096008	+	26	973	intron (NM_019875, intron 1 of 11)	CpG	277	NM_019875	56325	Mm.254839	NM_019875	ENSMUSG00000029408	Abcb9	TAPL|mKIAA1520	ATP-binding cassette, sub-family B (MDR/TAP), member 9	protein-coding
chr16-1956	chr16	14361097	14362425	+	43	1328	intron (NM_008576, intron 1 of 30)	CpG	203	NM_008576	17250	Mm.196634	NM_008576	ENSMUSG00000023088	Abcc1	Abcc1a|Abcc1b|MRP|Mdrap|Mrp1	ATP-binding cassette, sub-family C (CFTR/MRP), member 1	protein-coding
chr17-1912	chr17	46327962	46328868	+	27.9	906	promoter-TSS (NM_170680)	promoter-TSS (NM_170680)	-392	NM_170680	224814	Mm.76543	NM_145140	ENSMUSG00000032842	Abcc10	Mrp7|mFLJ00002	ATP-binding cassette, sub-family C (CFTR/MRP), member 10	protein-coding
chr14-4883	chr14	118705290	118706866	+	60.5	1576	exon (NM_001033336, exon 1 of 31)	exon (NM_001033336, exon 1 of 31)	141	NM_001163676	239273	Mm.40537	NM_001033336	ENSMUSG00000032849	Abcc4	D630049P08Rik|MOATB|MRP4	ATP-binding cassette, sub-family C (CFTR/MRP), member 4	protein-coding
chr16-2160	chr16	20425250	20427085	+	67.7	1835	intron (NM_013790, intron 1 of 29)	CpG	227	NM_176839	27416	Mm.20845	NM_013790	ENSMUSG00000022822	Abcc5	2900011L11Rik|AI132311|Abcc5a|Abcc5b|Mrp5	ATP-binding cassette, sub-family C (CFTR/MRP), member 5	protein-coding
chr7-9827	chr7	46179011	46180380	+	39.6	1369	intron (NM_011510, intron 1 of 38)	CpG	338	NM_011510	20927	Mm.259076	NM_011510	ENSMUSG00000040136	Abcc8	D930031B21Rik|SUR1|Sur	ATP-binding cassette, sub-family C (CFTR/MRP), member 8	protein-coding
chrX-781	chrX	73715625	73717814	+	44.6	2189	promoter-TSS (NM_012060)	promoter-TSS (NM_012060)	122	NM_007435	11666	Mm.365	NM_007435	ENSMUSG00000031378	Abcd1	ALDP|Ald|Aldgh	ATP-binding cassette, sub-family D (ALD), member 1	protein-coding
chr15-2563	chr15	91190660	91192502	+	57.6	1842	exon (NM_011994, exon 1 of 10)	exon (NM_011994, exon 1 of 10)	226	NM_011994	26874	Mm.295456	NM_011994	ENSMUSG00000055782	Abcd2	ABC39|ALDL1|ALDR|ALDRP	ATP-binding cassette, sub-family D (ALD), member 2	protein-coding
chr15-8612	chr15	91376323	91376823	+	5.7	500	intron (NM_001033633, intron 4 of 9)	Lx8b|LINE|L1	-184766	NM_011994	26874	Mm.295456	NM_011994	ENSMUSG00000055782	Abcd2	ABC39|ALDL1|ALDR|ALDRP	ATP-binding cassette, sub-family D (ALD), member 2	protein-coding
chr3-2296	chr3	121814462	121815887	+	68.7	1425	promoter-TSS (NM_008991)	promoter-TSS (NM_008991)	41	NM_008991	19299	Mm.399042	NM_008991	ENSMUSG00000028127	Abcd3	AI313901|AU018866|AW146054|PMP68|PMP70|Pxmp1	ATP-binding cassette, sub-family D (ALD), member 3	protein-coding
chr12-1542	chr12	84616995	84618245	+	35.8	1250	promoter-TSS (NM_008992)	promoter-TSS (NM_008992)	-154	NM_008992	19300	Mm.229109	NM_008992	ENSMUSG00000021240	Abcd4	P69r|P70R|Pxmp1l	ATP-binding cassette, sub-family D (ALD), member 4	protein-coding
chr8-2495	chr8	79710904	79712050	+	52.2	1146	promoter-TSS (NM_026904)	promoter-TSS (NM_026904)	263	NM_015751	24015	Mm.5831	NM_015751	ENSMUSG00000058355	Abce1	C79080|Oabp|RLI|RNS41|Rnaseli	ATP-binding cassette, sub-family E (OABP), member 1	protein-coding
chr8-4309	chr8	79680609	79681238	+	14.9	629	Intergenic	GC_rich|Low_complexity|Low_complexity	30817	NM_015751	24015	Mm.5831	NM_015751	ENSMUSG00000058355	Abce1	C79080|Oabp|RLI|RNS41|Rnaseli	ATP-binding cassette, sub-family E (OABP), member 1	protein-coding
chr17-5479	chr17	35968819	35970356	+	54.1	1537	intron (NM_013854, intron 1 of 22)	CpG	163	NM_013854	224742	Mm.329022	NM_013854	ENSMUSG00000038762	Abcf1	AU041969|Abc50|D17Wsu166e|GCN20	ATP-binding cassette, sub-family F (GCN20), member 1	protein-coding
chr5-10489	chr5	24576286	24577686	+	43	1400	intron (NM_001190443, intron 1 of 13)	CpG	481	NM_001190443	27407	Mm.21629	NM_013853	ENSMUSG00000028953	Abcf2	0710005O05Rik|Drr3|E430001O06	ATP-binding cassette, sub-family F (GCN20), member 2	protein-coding
chr17-3813	chr17	31057379	31060134	+	83.9	2755	intron (NM_009593, intron 1 of 14)	intron (NM_009593, intron 1 of 14)	1062	NM_009593	11307	Mm.15691	NM_009593		Abcg1	AW413978|Abc8|White	ATP-binding cassette, sub-family G (WHITE), member 1	protein-coding
chr6-4720	chr6	58639956	58641141	+	37.3	1185	intron (NM_011920, intron 1 of 15)	CpG	43876	NM_011920	26357	Mm.333096	NM_011920	ENSMUSG00000029802	Abcg2	ABC15|ABCP|AI428558|BCRP|Bcrp1|MXR|MXR1	ATP-binding cassette, sub-family G (WHITE), member 2	protein-coding
chr9-6123	chr9	44286944	44290015	+	96.2	3071	promoter-TSS (NM_138955)	promoter-TSS (NM_138955)	-235	NM_138955	192663	Mm.101876	NM_138955	ENSMUSG00000032131	Abcg4	6430517O04Rik	ATP-binding cassette, sub-family G (WHITE), member 4	protein-coding
chr5-8312	chr5	30949308	30950702	+	43.4	1394	promoter-TSS (NM_021304)	promoter-TSS (NM_021304)	-61	NR_003522	57742	Mm.389615	NM_021304	ENSMUSG00000006638	Abhd1	LABH-1|LABH1	abhydrolase domain containing 1	protein-coding
chr16-2819	chr16	45742193	45743364	+	37.3	1171	exon (NM_172511, exon 1 of 5)	exon (NM_172511, exon 1 of 5)	177	NM_001272070	213012	Mm.247453	NM_172511	ENSMUSG00000033157	Abhd10	-	abhydrolase domain containing 10	protein-coding
chr5-10349	chr5	135008264	135010886	+	77.5	2622	non-coding (NR_033794, exon 1 of 5)	non-coding (NR_033794, exon 1 of 5)	119	NR_033794	68758	Mm.389700	NM_145215	ENSMUSG00000040532	Abhd11	1110054D16Rik|A630008N09Rik|Wbscr21	abhydrolase domain containing 11	protein-coding
chr2-10615	chr2	150903086	150905305	+	77.2	2219	intron (NM_024465, intron 1 of 12)	CpG	536	NM_024465	76192	Mm.112632	NM_024465	ENSMUSG00000032046	Abhd12	1500011G07Rik|6330583M11Rik|AI431047|AW547313	abhydrolase domain containing 12	protein-coding
chr12-5851	chr12	70148155	70148792	+	7.28	637	Intergenic	Intergenic	-5698	NM_001195033	100504285	Mm.291105	NM_001195033		Abhd12b	Gm804	abhydrolase domain containing 12B	protein-coding
chr8-6019	chr8	9975488	9979113	+	98.7	3625	promoter-TSS (NM_026868)	promoter-TSS (NM_026868)	-417	NM_001081119	68904	Mm.142570	NM_026868	ENSMUSG00000040396	Abhd13	1110065L07Rik|AI463703|AI788994	abhydrolase domain containing 13	protein-coding
chr9-6416	chr9	106446885	106449225	+	53.8	2340	promoter-TSS (NM_001110272)	promoter-TSS (NM_001110272)	-377	NM_001110271	68644	Mm.268925	NM_145919	ENSMUSG00000042210	Abhd14a	1110013B16Rik|AW558221|Dorz1	abhydrolase domain containing 14A	protein-coding
chr11-6392	chr11	77514820	77515863	+	32.9	1043	exon (NM_026185, exon 1 of 2)	exon (NM_026185, exon 1 of 2)	224	NM_026185	67477	Mm.432526	NM_026185	ENSMUSG00000000686	Abhd15	1300007F04Rik	abhydrolase domain containing 15	protein-coding
chr17-2734	chr17	35089063	35090656	+	55.1	1593	intron (NM_178592, intron 1 of 19)	intron (NM_178592, intron 1 of 19)	568	NM_178592	193742	Mm.43745	NM_178592	ENSMUSG00000007036	Abhd16a	AI326074|Bat-5|Bat5|D17H6S82E|NG26	abhydrolase domain containing 16A	protein-coding
chr10-8083	chr10	80588823	80590704	+	63	1881	intron (NM_145421, intron 1 of 4)	intron (NM_145421, intron 1 of 4)	578	NM_145421	216169	Mm.29802	NM_145421	ENSMUSG00000003346	Abhd17a	1700013O15Rik|BC005632|D10Bwg1364e|Fam108a	abhydrolase domain containing 17A	protein-coding
chr19-5860	chr19	21651749	21654907	+	112.7	3158	promoter-TSS (NM_025423)	promoter-TSS (NM_025423)	19	NM_146096	226016	Mm.28796	NM_146096	ENSMUSG00000047368	Abhd17b	5730446C15Rik|Cgi67|Fam108b|Fam108b1	abhydrolase domain containing 17B	protein-coding
chr7-13685	chr7	84149426	84152713	+	111.1	3287	intron (NM_133722, intron 1 of 2)	intron (NM_133722, intron 1 of 2)	824	NM_133722	70178	Mm.23914	NM_133722	ENSMUSG00000038459	Abhd17c	2210412D01Rik|AL023007|Fam108c|Fam108c1	abhydrolase domain containing 17C	protein-coding
chr7-6167	chr7	79272959	79274636	+	60.5	1677	intron (NM_018811, intron 1 of 10)	L3|LINE|CR1	531	NM_018811	54608	Mm.365490	NM_018811		Abhd2	2210009N18Rik|LABH2|Labh-2	abhydrolase domain containing 2	protein-coding
chr7-8851	chr7	79275214	79275714	+	9.18	500	intron (NM_018811, intron 1 of 10)	intron (NM_018811, intron 1 of 10)	2198	NM_018811	54608	Mm.365490	NM_018811		Abhd2	2210009N18Rik|LABH2|Labh-2	abhydrolase domain containing 2	protein-coding
chr7-13629	chr7	79322906	79323406	+	5.38	500	intron (NM_018811, intron 3 of 10)	intron (NM_018811, intron 3 of 10)	49890	NM_018811	54608	Mm.365490	NM_018811		Abhd2	2210009N18Rik|LABH2|Labh-2	abhydrolase domain containing 2	protein-coding
chr18-5618	chr18	10705335	10707212	+	55.7	1877	promoter-TSS (NR_045379)	promoter-TSS (NR_045379)	423	NM_134130	106861	Mm.273108	NM_134130	ENSMUSG00000002475	Abhd3	AA675331|LABH3	abhydrolase domain containing 3	protein-coding
chr14-2988	chr14	54258938	54260003	+	32.3	1065	intron (NM_134076, intron 1 of 6)	intron (NM_134076, intron 1 of 6)	238	NM_134076	105501	Mm.28771	NM_134076	ENSMUSG00000040997	Abhd4	1110035H23Rik|AI429574|Abh4	abhydrolase domain containing 4	protein-coding
chr9-3949	chr9	122351151	122352549	+	57.3	1398	intron (NM_026179, intron 1 of 6)	CpG	234	NM_026179	67469	Mm.280254	NM_026179	ENSMUSG00000032540	Abhd5	1300003D03Rik|2010002J10Rik|CDS|CGI-58|IECN5|NCIE2	abhydrolase domain containing 5	protein-coding
chr14-1808	chr14	8002626	8004502	+	67.7	1876	intron (NM_025341, intron 1 of 8)	intron (NM_025341, intron 1 of 8)	662	NM_025341	66082	Mm.181473	NM_025341	ENSMUSG00000025277	Abhd6	0610041D24Rik|AA673485|AV065425	abhydrolase domain containing 6	protein-coding
chr8-3565	chr8	71462786	71464207	+	63.6	1421	5' UTR (NM_022419, exon 1 of 5)	5' UTR (NM_022419, exon 1 of 5)	161	NM_022419	64296	Mm.276383	NM_022419	ENSMUSG00000007950	Abhd8	0910001L24Rik|AB030191	abhydrolase domain containing 8	protein-coding
chr2-11647	chr2	23038596	23040409	+	80.7	1813	intron (NM_145994, intron 1 of 9)	CpG	739	NM_145994	11308	Mm.205647	NM_007380	ENSMUSG00000058835	Abi1	E3B1|NAP1|Ssh3bp1	abl-interactor 1	protein-coding
chr1-9738	chr1	60408776	60411152	+	92.1	2376	intron (NM_198127, intron 1 of 8)	CpG	345	NM_001198570	329165	Mm.212066	NM_198127	ENSMUSG00000026782	Abi2	8430425M24Rik|AI839867|C130078H13	abl-interactor 2	protein-coding
chr2-10390	chr2	31687965	31689591	+	66.5	1626	5' UTR (NM_001112703, exon 1 of 11)	5' UTR (NM_001112703, exon 1 of 11)	241	NM_001283046	11350	Mm.1318	NM_009594	ENSMUSG00000026842	Abl1	AI325092|Abl|E430008G22Rik|c-Abl	c-abl oncogene 1, non-receptor tyrosine kinase	protein-coding
chr2-7990	chr2	31759977	31760723	+	13.6	746	5' UTR (NM_001283045, exon 1 of 11)	5' UTR (NM_001283045, exon 1 of 11)	177	NM_001283045	11350	Mm.1318	NM_009594	ENSMUSG00000026842	Abl1	AI325092|Abl|E430008G22Rik|c-Abl	c-abl oncogene 1, non-receptor tyrosine kinase	protein-coding
chr1-1065	chr1	156558438	156560569	+	104.1	2131	intron (NM_009595, intron 1 of 11)	intron (NM_009595, intron 1 of 11)	716	NM_001136104	11352	Mm.329515	NM_009595	ENSMUSG00000026596	Abl2	AA536808|Abll|Arg	v-abl Abelson murine leukemia viral oncogene 2 (arg, Abelson-related gene)	protein-coding
chr19-3201	chr19	57197227	57197727	+	11.7	500	5' UTR (NM_001290816, exon 1 of 21)	5' UTR (NM_001290816, exon 1 of 21)	154	NM_001290816	226251	Mm.217161	NM_178688	ENSMUSG00000025085	Ablim1	2210411C18Rik|2610209L21Rik|4833406P10Rik|9330196J19Rik|AV079770|AW060987|AW215784|Limab1|mKIAA0059	actin-binding LIM protein 1	protein-coding
chr19-5716	chr19	57118852	57119352	+	9.18	500	promoter-TSS (NM_001103178)	promoter-TSS (NM_001103178)	-78	NM_001103178	226251	Mm.217161	NM_178688	ENSMUSG00000025085	Ablim1	2210411C18Rik|2610209L21Rik|4833406P10Rik|9330196J19Rik|AV079770|AW060987|AW215784|Limab1|mKIAA0059	actin-binding LIM protein 1	protein-coding
chr5-4866	chr5	35757401	35759666	+	78.5	2265	intron (NM_001177700, intron 1 of 16)	intron (NM_001177700, intron 1 of 16)	653	NM_001177697	231148	Mm.254446	NM_177678	ENSMUSG00000029095	Ablim2	AI606905|C230091L11	actin-binding LIM protein 2	protein-coding
chr18-4582	chr18	61909503	61912136	+	76	2633	intron (NM_001164491, intron 2 of 23)	intron (NM_001164491, intron 2 of 23)	1005	NM_198649	319713	Mm.329478	NM_198649	ENSMUSG00000032735	Ablim3	AW990719|D930036B08Rik	actin binding LIM protein family, member 3	protein-coding
chr2-13468	chr2	26860555	26861055	+	6.65	500	intron (NM_030718, intron 1 of 5)	RLTR20B4_MM|LTR|ERVK	4190	NM_030718	80908	Mm.160386	NM_030718	ENSMUSG00000015787	Abo	NAGAT	ABO blood group (transferase A, alpha 1-3-N-acetylgalactosaminyltransferase, transferase B, alpha 1-3-galactosyltransferase)	protein-coding
chr11-11201	chr11	76569209	76571982	+	101.9	2773	intron (NM_198894, intron 1 of 22)	intron (NM_198894, intron 1 of 22)	789	NM_198895	109934	Mm.258939	NM_198018	ENSMUSG00000017631	Abr	-	active BCR-related gene	protein-coding
chr11-4202	chr11	76507448	76509385	+	66.1	1937	intron (NM_198894, intron 2 of 22)	intron (NM_198894, intron 2 of 22)	1003	NM_198018	109934	Mm.258939	NM_198018	ENSMUSG00000017631	Abr	-	active BCR-related gene	protein-coding
chr11-4955	chr11	76622232	76624019	+	63.6	1787	Intergenic	CpG	-45386	NM_198894	109934	Mm.258939	NM_198018	ENSMUSG00000017631	Abr	-	active BCR-related gene	protein-coding
chr11-8085	chr11	76493995	76495308	+	33.5	1313	intron (NM_198894, intron 2 of 22)	CpG	14768	NM_198018	109934	Mm.258939	NM_198018	ENSMUSG00000017631	Abr	-	active BCR-related gene	protein-coding
chr11-7239	chr11	76612646	76613335	+	14.6	689	Intergenic	Intergenic	-35251	NM_198894	109934	Mm.258939	NM_198018	ENSMUSG00000017631	Abr	-	active BCR-related gene	protein-coding
chr11-13821	chr11	76546238	76546940	+	9.18	702	intron (NM_198894, intron 1 of 22)	intron (NM_198894, intron 1 of 22)	24795	NM_198895	109934	Mm.258939	NM_198018	ENSMUSG00000017631	Abr	-	active BCR-related gene	protein-coding
chr10-4379	chr10	18022211	18023642	+	43	1431	intron (NM_028440, intron 1 of 2)	CpG	326	NM_028440	73112	Mm.276041	NM_028440	ENSMUSG00000078453	Abracl	1700028I04Rik|3110003A17Rik	ABRA C-terminal like	protein-coding
chr13-6076	chr13	23423013	23424800	+	42.1	1787	promoter-TSS (NM_013924)	promoter-TSS (NM_013924)	-40	NM_013924	30946	Mm.292094	NM_013924		Abt1	-	activator of basal transcription 1	protein-coding
chr13-4516	chr13	23412428	23412928	+	9.18	500	Intergenic	Intergenic	11188	NM_013924	30946	Mm.292094	NM_013924		Abt1	-	activator of basal transcription 1	protein-coding
chr6-5031	chr6	88841103	88843150	+	69.9	2047	promoter-TSS (NR_045880)	promoter-TSS (NR_045880)	-191	NM_030251	80283	Mm.166858	NM_030251	ENSMUSG00000030083	Abtb1	AI847549|BC003234|BPOZ|EF1ABP	ankyrin repeat and BTB (POZ) domain containing 1	protein-coding
chr2-8333	chr2	103565992	103567036	+	26.9	1044	5' UTR (NM_178890, exon 1 of 17)	5' UTR (NM_178890, exon 1 of 17)	204	NM_178890	99382	Mm.35850	NM_178890	ENSMUSG00000032724	Abtb2	AW539457|BPOZ-2	ankyrin repeat and BTB (POZ) domain containing 2	protein-coding
chr9-5409	chr9	119339441	119342439	+	93.1	2998	promoter-TSS (NM_010851)	promoter-TSS (NM_010851)	-354	NM_130864	113868	Mm.205266	NM_130864	ENSMUSG00000036138	Acaa1a	Acaa|Acaa1|D9Ertd25e|PTL	acetyl-Coenzyme A acyltransferase 1A	protein-coding
chr9-7654	chr9	119156039	119156872	+	13.3	833	intron (NM_146230, intron 2 of 11)	intron (NM_146230, intron 2 of 11)	638	NM_146230	235674	Mm.379402	NM_146230	ENSMUSG00000010651	Acaa1b	-	acetyl-Coenzyme A acyltransferase 1B	protein-coding
chr18-4619	chr18	74777884	74779799	+	63.9	1915	promoter-TSS (NM_177470)	promoter-TSS (NM_177470)	-371	NM_177470	52538	Mm.245724	NM_177470	ENSMUSG00000036880	Acaa2	0610011L04Rik|AI255831|AI265397|D18Ertd240e	acetyl-Coenzyme A acyltransferase 2 (mitochondrial 3-oxoacyl-Coenzyme A thiolase)	protein-coding
chr18-5522	chr18	74823030	74823682	+	8.23	652	Intergenic	GC_rich|Low_complexity|Low_complexity	44144	NM_177470	52538	Mm.245724	NM_177470	ENSMUSG00000036880	Acaa2	0610011L04Rik|AI255831|AI265397|D18Ertd240e	acetyl-Coenzyme A acyltransferase 2 (mitochondrial 3-oxoacyl-Coenzyme A thiolase)	protein-coding
chr5-6856	chr5	121618290	121619947	+	51.3	1657	promoter-TSS (NM_178799)	promoter-TSS (NM_178799)	-180	NM_178799	338350	Mm.482918	NM_178799	ENSMUSG00000042647	Acad12	9330129D05Rik	acyl-Coenzyme A dehydrogenase family, member 12	protein-coding
chr3-1012	chr3	36065994	36066751	+	32.3	757	intron (NM_172678, intron 1 of 17)	CpG	372	NM_172678	229211	Mm.260997	NM_172678		Acad9	2600017P15Rik|4732402K02|C630012L17Rik|NPD002	acyl-Coenzyme A dehydrogenase family, member 9	protein-coding
chr1-3624	chr1	66862691	66863595	+	34.8	904	intron (NM_007381, intron 1 of 10)	CpG	166	NM_007381	11363	Mm.2445	NM_007381	ENSMUSG00000026003	Acadl	AA960361|AU018452|C79855|LCAD	acyl-Coenzyme A dehydrogenase, long-chain	protein-coding
chr3-1392	chr3	153944035	153945372	+	45.6	1337	promoter-TSS (NM_007382)	promoter-TSS (NM_007382)	-60	NM_007382	11364	Mm.10530	NM_007382	ENSMUSG00000062908	Acadm	AU018656|MCAD	acyl-Coenzyme A dehydrogenase, medium chain	protein-coding
chr7-5051	chr7	131409705	131411382	+	66.8	1677	promoter-TSS (NM_025826)	promoter-TSS (NM_025826)	-58	NM_025826	66885	Mm.334274	NM_025826	ENSMUSG00000030861	Acadsb	1300003O09Rik|BB066609	acyl-Coenzyme A dehydrogenase, short/branched chain	protein-coding
chr11-10080	chr11	70014711	70015876	+	26.3	1165	exon (NM_017366, exon 1 of 20)	exon (NM_017366, exon 1 of 20)	135	NM_017366	11370	Mm.18630	NM_017366	ENSMUSG00000018574	Acadvl	vlcad	acyl-Coenzyme A dehydrogenase, very long chain	protein-coding
chr7-4503	chr7	79052851	79053617	+	20.3	766	promoter-TSS (NM_007424)	promoter-TSS (NM_007424)	-249	NM_007424	11595	Mm.358571	NM_007424	ENSMUSG00000030607	Acan	Agc|Agc1|Cspg1|b2b183Clo|cmd	aggrecan	protein-coding
chr7-6355	chr7	78990239	78990739	+	11.1	500	Intergenic	CpG	-62994	NM_007424	11595	Mm.358571	NM_007424	ENSMUSG00000030607	Acan	Agc|Agc1|Cspg1|b2b183Clo|cmd	aggrecan	protein-coding
chr16-4461	chr16	31199305	31201448	+	98.1	2143	intron (NM_030138, intron 1 of 22)	CpG	862	NM_030138	78618	Mm.274646	NM_030138	ENSMUSG00000049076	Acap2	4832442G16|9530039J15Rik|CNT-B2|Centb2|mKIAA0041	ArfGAP with coiled-coil, ankyrin repeat and PH domains 2	protein-coding
chr4-9747	chr4	155890732	155893617	+	123.8	2885	promoter-TSS (NM_001033490)	promoter-TSS (NM_001033490)	299	NM_207223	140500	Mm.219591	NM_207223	ENSMUSG00000029033	Acap3	Centb5|Kiaa1716-hp|mKIAA1716	ArfGAP with coiled-coil, ankyrin repeat and PH domains 3	protein-coding
chr4-5457	chr4	155894290	155895310	+	25.6	1020	intron (NM_207223, intron 1 of 23)	intron (NM_207223, intron 1 of 23)	2925	NM_207223	140500	Mm.219591	NM_207223	ENSMUSG00000029033	Acap3	Centb5|Kiaa1716-hp|mKIAA1716	ArfGAP with coiled-coil, ankyrin repeat and PH domains 3	protein-coding
chr9-1754	chr9	53609753	53610768	+	42.1	1015	promoter-TSS (NM_144784)	promoter-TSS (NM_144784)	90	NM_144784	110446	Mm.293233	NM_144784	ENSMUSG00000032047	Acat1	6330585C21Rik|Acat	acetyl-Coenzyme A acetyltransferase 1	protein-coding
chr17-2448	chr17	12960166	12961503	+	43.4	1337	promoter-TSS (NM_009338)	promoter-TSS (NM_009338)	-109	NM_009338	110460	Mm.439711	NM_009338	ENSMUSG00000023832	Acat2	AW742799|Tcp-1x|Tcp1-rs1	acetyl-Coenzyme A acetyltransferase 2	protein-coding
chr17-7602	chr17	12940312	12940812	+	6.65	500	promoter-TSS (NM_153151)	promoter-TSS (NM_153151)	-166	NM_153151	224530	Mm.490312	NM_153151	ENSMUSG00000062480	Acat3	ACTL	acetyl-Coenzyme A acetyltransferase 3	protein-coding
chr1-8857	chr1	180725233	180726817	+	77.5	1584	promoter-TSS (NM_133225)	promoter-TSS (NM_133225)	-18	NM_133225	170760	Mm.272981	NM_133225	ENSMUSG00000026499	Acbd3	60kDa|8430407O11Rik|D1Ertd10e|GCP60|GOLPH1|Gocap1|Pap7	acyl-Coenzyme A binding domain containing 3	protein-coding
chr11-8977	chr11	103101167	103103676	+	68.7	2509	promoter-TSS (NM_152813)	promoter-TSS (NM_152813)	733	NM_025988	67131	Mm.390367	NM_025988	ENSMUSG00000056938	Acbd4	2010009P05Rik|2010015A21Rik|AI849317	acyl-Coenzyme A binding domain containing 4	protein-coding
chr2-8219	chr2	23067723	23069918	+	75	2195	promoter-TSS (NM_001102438)	promoter-TSS (NM_001102438)	-252	NM_001102437	74159	Mm.181973	NM_028793	ENSMUSG00000026781	Acbd5	1300014E15Rik	acyl-Coenzyme A binding domain containing 5	protein-coding
chr1-10461	chr1	155557501	155559140	+	73.1	1639	5' UTR (NM_026683, exon 1 of 4)	5' UTR (NM_026683, exon 1 of 4)	200	NM_028250	72482	Mm.288249	NM_026683	ENSMUSG00000033701	Acbd6	0610010G04Rik|2610100E10Rik	acyl-Coenzyme A binding domain containing 6	protein-coding
chr2-5507	chr2	93849393	93850317	+	20.9	924	promoter-TSS (NM_001290782)	promoter-TSS (NM_001290782)	-56	NM_183220	329470	Mm.486910	NM_183220	ENSMUSG00000040272	Accs	2610203E10Rik|Phacs	1-aminocyclopropane-1-carboxylate synthase (non-functional)	protein-coding
chr11-5684	chr11	105967558	105968445	+	31.3	887	promoter-TSS (NM_001281819)	promoter-TSS (NM_001281819)	56	NM_207624	11421	Mm.754	NM_009598	ENSMUSG00000020681	Ace	AW208573|CD143	angiotensin I converting enzyme (peptidyl-dipeptidase A) 1	protein-coding
chr4-5081	chr4	86873961	86875210	+	36.4	1249	exon (NM_001290541, exon 1 of 5)	exon (NM_001290541, exon 1 of 5)	171	NM_001290541	230379	Mm.45019	NM_139306	ENSMUSG00000038007	Acer2	2410116I05Rik|Asah3l|CRG-L1|maCER2	alkaline ceramidase 2	protein-coding
chr4-11675	chr4	86930479	86931405	+	20.3	926	intron (NM_001290543, intron 5 of 5)	L1Md_F|LINE|L1	56528	NM_001290541	230379	Mm.45019	NM_139306	ENSMUSG00000038007	Acer2	2410116I05Rik|Asah3l|CRG-L1|maCER2	alkaline ceramidase 2	protein-coding
chr7-9523	chr7	98308121	98310050	+	81.7	1929	intron (NM_025408, intron 1 of 10)	CpG	442	NM_025408	66190	Mm.334041	NM_025408	ENSMUSG00000030760	Acer3	1110057L18Rik|5430429L08Rik|AV015045|Phca	alkaline ceramidase 3	protein-coding
chr5-8811	chr5	137286732	137289462	+	62.7	2730	promoter-TSS (NM_009599)	promoter-TSS (NM_009599)	-157	NM_009599	11423	Mm.255464	NM_009599	ENSMUSG00000023328	Ache	-	acetylcholinesterase	protein-coding
chr14-3593	chr14	54685404	54688202	+	86.1	2798	5' UTR (NM_023190, exon 1 of 19)	5' UTR (NM_023190, exon 1 of 19)	128	NM_023190	56215	Mm.297078	NM_019567	ENSMUSG00000022185	Acin1	2610036I19Rik|2610510L13Rik|Acinus|Acn|C79325|acinusL|acinusS|mKIAA0670	apoptotic chromatin condensation inducer 1	protein-coding
chr14-4345	chr14	54652510	54654017	+	37.3	1507	exon (NM_019567, exon 2 of 13)	exon (NM_019567, exon 2 of 13)	422	NM_019567	56215	Mm.297078	NM_019567	ENSMUSG00000022185	Acin1	2610036I19Rik|2610510L13Rik|Acinus|Acn|C79325|acinusL|acinusS|mKIAA0670	apoptotic chromatin condensation inducer 1	protein-coding
chr11-5873	chr11	100526752	100528811	+	67.7	2059	intron (NM_134037, intron 1 of 27)	CpG	219	NM_134037	104112	Mm.282039	NM_134037	ENSMUSG00000020917	Acly	A730098H14Rik|AW538652	ATP citrate lyase	protein-coding
chr6-3252	chr6	6955725	6956915	+	43.4	1190	intron (NM_001077713, intron 1 of 1)	intron (NM_001077713, intron 1 of 1)	302	NM_001077713	71238	Mm.389086	NM_001077713		Acn9	0610005M07Rik|4933430A16Rik	ACN9 homolog (S. cerevisiae)	protein-coding
chr4-3858	chr4	40142590	40144251	+	73.7	1661	5' UTR (NM_007386, exon 1 of 21)	5' UTR (NM_007386, exon 1 of 21)	155	NM_007386	11428	Mm.331547	NM_007386	ENSMUSG00000028405	Aco1	Aco-1|Irebp|Irp1	aconitase 1	protein-coding
chr15-1746	chr15	81871507	81873745	+	77.2	2238	promoter-TSS (NM_026737)	promoter-TSS (NM_026737)	163	NM_080633	11429	Mm.154581	NM_080633	ENSMUSG00000022477	Aco2	Aco-2|Aco3|D10Wsu183e	aconitase 2, mitochondrial	protein-coding
chr12-4131	chr12	84009288	84010057	+	17.1	769	exon (NM_012006, exon 1 of 3)	exon (NM_012006, exon 1 of 3)	170	NM_012006	26897	Mm.1978	NM_012006	ENSMUSG00000072949	Acot1	ACH2|CTE-1|CTE-I|Cte1|D12Ucla1	acyl-CoA thioesterase 1	protein-coding
chr4-2853	chr4	106839022	106840508	+	54.4	1486	Intergenic	CpG	-39934	NM_025590	329910	Mm.222956	NM_025590	ENSMUSG00000034853	Acot11	1110020M10Rik|2010309H15Rik|AW060409|BFIT|BFIT1|Thea|Them1|mKIAA0707	acyl-CoA thioesterase 11	protein-coding
chr4-9925	chr4	106837958	106838458	+	6.65	500	Intergenic	Intergenic	-38377	NM_025590	329910	Mm.222956	NM_025590	ENSMUSG00000034853	Acot11	1110020M10Rik|2010309H15Rik|AW060409|BFIT|BFIT1|Thea|Them1|mKIAA0707	acyl-CoA thioesterase 11	protein-coding
chr13-3047	chr13	91741099	91741887	+	25	788	promoter-TSS (NM_028790)	promoter-TSS (NM_028790)	-28	NM_028790	74156	Mm.275963	NM_028790	ENSMUSG00000021620	Acot12	1300004O04Rik|4930449F15Rik|AV027244|Cach|mCACH-1	acyl-CoA thioesterase 12	protein-coding
chr13-5225	chr13	24830453	24832518	+	83.2	2065	promoter-TSS (NM_019551)	promoter-TSS (NM_019551)	4	NM_025790	66834	Mm.2125	NM_025790	ENSMUSG00000006717	Acot13	0610006O17Rik|Them2	acyl-CoA thioesterase 13	protein-coding
chr12-4550	chr12	83987249	83988904	+	53.8	1655	exon (NM_134188, exon 1 of 3)	exon (NM_134188, exon 1 of 3)	215	NM_134188	171210	Mm.371675	NM_134188	ENSMUSG00000021226	Acot2	AA571646|MTE-I|Mte1	acyl-CoA thioesterase 2	protein-coding
chr12-4861	chr12	84053223	84054188	+	22.8	965	exon (NM_134246, exon 2 of 4)	exon (NM_134246, exon 2 of 4)	1554	NM_134246	171281	Mm.202331	NM_134246	ENSMUSG00000021228	Acot3	AW108394|PTE-Ia|Pte2a	acyl-CoA thioesterase 3	protein-coding
chr12-3229	chr12	84038318	84039110	+	19	792	exon (NM_134247, exon 1 of 3)	exon (NM_134247, exon 1 of 3)	335	NM_134247	171282	Mm.482217	NM_134247	ENSMUSG00000052392	Acot4	B430212I04Rik|PTE-Ib|Pte1b|Pte2b	acyl-CoA thioesterase 4	protein-coding
chr12-5901	chr12	84068961	84070365	+	26.3	1404	exon (NM_145444, exon 1 of 3)	exon (NM_145444, exon 1 of 3)	338	NM_145444	217698	Mm.484019	NM_145444	ENSMUSG00000042540	Acot5	BC016076|PTE-Ic	acyl-CoA thioesterase 5	protein-coding
chr12-6192	chr12	84100402	84101551	+	28.8	1149	exon (NM_172580, exon 1 of 3)	exon (NM_172580, exon 1 of 3)	322	NM_172580	217700	Mm.49245	NM_172580		Acot6	4632408A20Rik|A330054B07|BE688602	acyl-CoA thioesterase 6	protein-coding
chr4-3385	chr4	152177867	152179683	+	69.3	1816	intron (NM_133348, intron 1 of 8)	CpG	675	NM_133348	70025	Mm.296191	NM_133348	ENSMUSG00000028937	Acot7	2410041A17Rik|Ach1|Act|Bach|CTE-IIa|Cte-II|Lach1	acyl-CoA thioesterase 7	protein-coding
chrX-2926	chrX	155262033	155263033	+	23.4	1000	promoter-TSS (NM_019736)	promoter-TSS (NM_019736)	33	NM_019736	56360	Mm.268710	NM_019736	ENSMUSG00000025287	Acot9	0610041P13Rik|Acate2|C76421|MT-ACT48|U8|p48	acyl-CoA thioesterase 9	protein-coding
chr5-10549	chr5	35582252	35583892	+	41.5	1640	promoter-TSS (NM_030721)	promoter-TSS (NM_030721)	12	NM_030721	80911	Mm.291503	NM_030721	ENSMUSG00000029098	Acox3	BI685180|EST-s59|PCOX	acyl-Coenzyme A oxidase 3, pristanoyl	protein-coding
chr2-9473	chr2	91201982	91203747	+	54.1	1765	promoter-TSS (NM_007387)	promoter-TSS (NM_007387)	-48	NM_007387	11432	Mm.45570	NM_007387	ENSMUSG00000002103	Acp2	Acp-2|LAP	acid phosphatase 2, lysosomal	protein-coding
chr3-3873	chr3	97157998	97159902	+	58.9	1904	5' UTR (NM_019800, exon 1 of 10)	5' UTR (NM_019800, exon 1 of 10)	173	NM_019800	66659	Mm.101368	NM_019800	ENSMUSG00000028093	Acp6	5730559A09Rik|ACPL1|AU022842|mPACPL1	acid phosphatase 6, lysophosphatidic	protein-coding
chr15-6061	chr15	89548289	89548789	+	7.6	500	exon (NM_021423, exon 21 of 22)	exon (NM_021423, exon 21 of 22)	-19787	NM_001277247	11434	Mm.57	NM_013455	ENSMUSG00000022622	Acr	-	acrosin prepropeptide	protein-coding
chr9-6991	chr9	54676440	54677082	+	9.81	642	Intergenic	Intergenic	-14876	NM_053178	94180	Mm.20592	NM_053178	ENSMUSG00000032281	Acsbg1	BG1|Bgm|E230019G03Rik|Lpd|R75185|mKIAA0631	acyl-CoA synthetase bubblegum family member 1	protein-coding
chr9-9324	chr9	54660801	54661301	+	6.01	500	intron (NM_053178, intron 1 of 13)	intron (NM_053178, intron 1 of 13)	834	NM_053178	94180	Mm.20592	NM_053178	ENSMUSG00000032281	Acsbg1	BG1|Bgm|E230019G03Rik|Lpd|R75185|mKIAA0631	acyl-CoA synthetase bubblegum family member 1	protein-coding
chr11-9207	chr11	94601701	94602201	+	9.18	500	promoter-TSS (NM_153807)	promoter-TSS (NM_153807)	-165	NM_153807	264895	Mm.386885	NM_153807	ENSMUSG00000076435	Acsf2	-	acyl-CoA synthetase family member 2	protein-coding
chr8-5154	chr8	122751341	122752637	+	33.5	1296	Intergenic	Intergenic	-23516	NM_144932	257633	Mm.334875	NM_144932	ENSMUSG00000015016	Acsf3	BB101783	acyl-CoA synthetase family member 3	protein-coding
chr8-6192	chr8	122775137	122776223	+	30.4	1086	intron (NM_144932, intron 1 of 9)	CpG	175	NM_144932	257633	Mm.334875	NM_144932	ENSMUSG00000015016	Acsf3	BB101783	acyl-CoA synthetase family member 3	protein-coding
chr8-6470	chr8	46470741	46472175	+	55.7	1434	intron (NM_007981, intron 1 of 20)	CpG	416	NM_007981	14081	Mm.210323	NM_007981	ENSMUSG00000018796	Acsl1	Acas|Acas1|Acs|FACS|Facl2	acyl-CoA synthetase long-chain family member 1	protein-coding
chr8-9353	chr8	46490772	46491272	+	6.01	500	intron (NM_007981, intron 1 of 20)	intron (NM_007981, intron 1 of 20)	19980	NM_007981	14081	Mm.210323	NM_007981	ENSMUSG00000018796	Acsl1	Acas|Acas1|Acs|FACS|Facl2	acyl-CoA synthetase long-chain family member 1	protein-coding
chrX-2079	chrX	142389536	142390771	+	25.3	1235	intron (NM_019477, intron 1 of 15)	CpG	382	NM_207625	50790	Mm.391337	NM_019477	ENSMUSG00000031278	Acsl4	9430020A05Rik|ACS4|AU018108|Facl4|Lacs4	acyl-CoA synthetase long-chain family member 4	protein-coding
chr19-3953	chr19	55253154	55254780	+	44.9	1626	5' UTR (NM_027976, exon 1 of 22)	5' UTR (NM_027976, exon 1 of 22)	598	NM_027976	433256	Mm.292056	NM_027976	ENSMUSG00000024981	Acsl5	1700030F05Rik|ACS2|ACS5|Facl5	acyl-CoA synthetase long-chain family member 5	protein-coding
chr11-10011	chr11	54303607	54305861	+	65.5	2254	intron (NM_001033597, intron 1 of 20)	intron (NM_001033597, intron 1 of 20)	530	NM_144823	216739	Mm.267478	NM_144823	ENSMUSG00000020333	Acsl6	A330035H04Rik|AW050338|Facl6|LACS|Lacsl|mKIAA0837	acyl-CoA synthetase long-chain family member 6	protein-coding
chr11-12976	chr11	54315367	54315867	+	7.28	500	intron (NM_001033599, intron 1 of 20)	intron (NM_001033599, intron 1 of 20)	714	NM_001033599	216739	Mm.267478	NM_144823	ENSMUSG00000020333	Acsl6	A330035H04Rik|AW050338|Facl6|LACS|Lacsl|mKIAA0837	acyl-CoA synthetase long-chain family member 6	protein-coding
chr7-13921	chr7	119603410	119603910	+	5.38	500	Intergenic	Intergenic	-14168	NM_054094	117147	Mm.427560	NM_054094	ENSMUSG00000033533	Acsm1	Acas3|Bucs1|Macs	acyl-CoA synthetase medium-chain family member 1	protein-coding
chr2-5743	chr2	150667636	150668463	+	26.9	827	exon (NM_080575, exon 1 of 14)	exon (NM_080575, exon 1 of 14)	191	NM_080575	68738	Mm.7044	NM_080575	ENSMUSG00000027452	Acss1	1110032O15Rik|AI788978|Acas2|Acas2l|AceCS2	acyl-CoA synthetase short-chain family member 1	protein-coding
chr2-9918	chr2	155517477	155518940	+	45.9	1463	exon (NM_019811, exon 1 of 18)	exon (NM_019811, exon 1 of 18)	165	NM_019811	60525	Mm.255026	NM_019811	ENSMUSG00000027605	Acss2	1110017C11Rik|ACAS|Acas1|Acas2|AceCS1|Acs1	acyl-CoA synthetase short-chain family member 2	protein-coding
chr5-6016	chr5	142904874	142907607	+	90.8	2733	intron (NM_007393, intron 1 of 5)	CpG	484	NM_007393	11461	Mm.328431	NM_007393	ENSMUSG00000029580	Actb	Actx|E430023M04Rik|beta-actin	actin, beta	protein-coding
chr5-6350	chr5	142928948	142929964	+	19.6	1016	Intergenic	Intergenic	-22732	NM_007393	11461	Mm.328431	NM_007393	ENSMUSG00000029580	Actb	Actx|E430023M04Rik|beta-actin	actin, beta	protein-coding
chr3-4981	chr3	32708022	32709735	+	66.1	1713	exon (NM_019673, exon 1 of 14)	exon (NM_019673, exon 1 of 14)	332	NM_019673	56456	Mm.41077	NM_019673	ENSMUSG00000027671	Actl6a	2810432C06Rik|AI851094|ARP4|Actl6|Baf53a|C79802	actin-like 6A	protein-coding
chr5-3900	chr5	137553102	137554498	+	52.9	1396	intron (NM_031404, intron 1 of 13)	intron (NM_031404, intron 1 of 13)	245	NM_031404	83766	Mm.31646	NM_031404	ENSMUSG00000029712	Actl6b	Actl6|ArpNa|Baf53b	actin-like 6B	protein-coding
chr4-9035	chr4	56644054	56644743	+	7.91	689	Intergenic	Intergenic	97027	NM_025271	11471	Mm.251434	NM_025271	ENSMUSG00000070980	Actl7b	Tact1	actin-like 7b	protein-coding
chr12-6518	chr12	80257616	80261146	+	124.4	3530	intron (NM_134156, intron 1 of 20)	CpG	990	NM_134156	109711	Mm.253564	NM_134156	ENSMUSG00000015143	Actn1	3110023F10Rik|Actn1a	actinin, alpha 1	protein-coding
chr13-2694	chr13	12340432	12341095	+	15.2	663	promoter-TSS (NM_033268)	promoter-TSS (NM_033268)	-31	NM_033268	11472	Mm.37638	NM_033268	ENSMUSG00000052374	Actn2	1110008F24Rik	actinin alpha 2	protein-coding
chr13-5796	chr13	12333871	12334371	+	8.23	500	intron (NM_033268, intron 1 of 20)	intron (NM_033268, intron 1 of 20)	6611	NM_033268	11472	Mm.37638	NM_033268	ENSMUSG00000052374	Actn2	1110008F24Rik	actinin alpha 2	protein-coding
chr19-6474	chr19	4872905	4873405	+	5.06	500	intron (NM_013456, intron 1 of 20)	intron (NM_013456, intron 1 of 20)	4754	NM_013456	11474	Mm.5316	NM_013456	ENSMUSG00000006457	Actn3	-	actinin alpha 3	protein-coding
chr7-6711	chr7	28961102	28962971	+	65.2	1869	exon (NM_021895, exon 1 of 21)	exon (NM_021895, exon 1 of 21)	244	NM_021895	60595	Mm.81144	NM_021895	ENSMUSG00000054808	Actn4	C77391	actinin alpha 4	protein-coding
chr12-4667	chr12	70937275	70938824	+	47.5	1549	intron (NM_019785, intron 1 of 12)	CpG	192	NM_019785	56444	Mm.29317	NM_019785	ENSMUSG00000021076	Actr10	Actr11|Arp11	ARP10 actin-related protein 10	protein-coding
chr19-3601	chr19	46394406	46396053	+	50.3	1647	intron (NM_016860, intron 1 of 10)	CpG	506	NM_016860	54130	Mm.3118	NM_016860	ENSMUSG00000025228	Actr1a	Arp1|alpha-Arp1	ARP1 actin-related protein 1A, centractin alpha	protein-coding
chr1-2759	chr1	36709134	36710040	+	44.9	906	intron (NM_146107, intron 1 of 10)	intron (NM_146107, intron 1 of 10)	338	NM_146107	226977	Mm.28521	NM_146107	ENSMUSG00000037351	Actr1b	2310066K23Rik|AA960180|AI851923|Arp1b	ARP1 actin-related protein 1B, centractin beta	protein-coding
chr11-5053	chr11	20111979	20114009	+	88	2030	promoter-TSS (NM_146243)	promoter-TSS (NM_146243)	-43	NM_146243	66713	Mm.259045	NM_146243	ENSMUSG00000020152	Actr2	4921510D23Rik|AA409782|Arp2|D6Ertd746e	ARP2 actin-related protein 2	protein-coding
chr1-7619	chr1	125434148	125436465	+	68.4	2317	exon (NM_023735, exon 1 of 12)	exon (NM_023735, exon 1 of 12)	421	NM_023735	74117	Mm.183102	NM_023735	ENSMUSG00000026341	Actr3	1200003A09Rik|Arp3	ARP3 actin-related protein 3	protein-coding
chr5-6046	chr5	25759301	25761946	+	74.1	2645	intron (NM_001004365, intron 1 of 11)	intron (NM_001004365, intron 1 of 11)	597	NM_001004365	242894	Mm.150319	NM_001004365	ENSMUSG00000056367	Actr3b	9630005C02|ARP11|AW047569|Arp3b|Arp3beta	ARP3 actin-related protein 3B	protein-coding
chr2-2596	chr2	158624733	158626023	+	60.5	1290	exon (NM_175419, exon 1 of 9)	exon (NM_175419, exon 1 of 9)	465	NM_175419	109275	Mm.27747	NM_175419	ENSMUSG00000037761	Actr5	AA545173|B430109J19Rik	ARP5 actin-related protein 5	protein-coding
chr10-6175	chr10	89731381	89733133	+	42.7	1752	promoter-TSS (NM_025914)	promoter-TSS (NM_025914)	38	NM_025914	67019	Mm.335292	NM_025914	ENSMUSG00000019948	Actr6	2010200J04Rik|AU044443|Arp6|ArpX|CDA12	ARP6 actin-related protein 6	protein-coding
chr14-2441	chr14	29978202	29979241	+	44	1039	intron (NM_027493, intron 1 of 12)	CpG	384	NM_027493	56249	Mm.215110	NM_027493	ENSMUSG00000015971	Actr8	5730542K05Rik|ARP8	ARP8 actin-related protein 8	protein-coding
chr3-1583	chr3	30595060	30596095	+	43.4	1035	Intergenic	CpG	4293	NM_029690	76652	Mm.116928	NM_029690	ENSMUSG00000037737	Actrt3	1700119I24Rik|ARP-T3|Arpm1	actin related protein T3	protein-coding
chr2-9426	chr2	58564856	58568676	+	130.7	3820	promoter-TSS (NM_001110204)	promoter-TSS (NM_001110204)	62	NM_001110204	11477	Mm.689	NM_007394	ENSMUSG00000026836	Acvr1	ALK2|ActR-I|ActRIA|Acvr|Acvrlk2|Alk-2|Alk8|D330013D15Rik|SKR1|Tsk7L	activin A receptor, type 1	protein-coding
chr2-12915	chr2	58551543	58552043	+	6.33	500	intron (NM_007394, intron 1 of 11)	intron (NM_007394, intron 1 of 11)	15035	NM_001110204	11477	Mm.689	NM_007394	ENSMUSG00000026836	Acvr1	ALK2|ActR-I|ActRIA|Acvr|Acvrlk2|Alk-2|Alk8|D330013D15Rik|SKR1|Tsk7L	activin A receptor, type 1	protein-coding
chr15-630	chr15	101173461	101175977	+	86.1	2516	intron (NM_007395, intron 1 of 8)	intron (NM_007395, intron 1 of 8)	594	NM_007395	11479	Mm.308467	NM_007395	ENSMUSG00000000532	Acvr1b	6820432J04|ActR-IB|ActRIB|Acvrlk4|Alk4|SKR2	activin A receptor, type 1B	protein-coding
chr2-4810	chr2	58356928	58358377	+	49.1	1449	exon (NM_001111030, exon 1 of 9)	exon (NM_001111030, exon 1 of 9)	106	NM_001111030	269275	Mm.77751	NM_001033369	ENSMUSG00000026834	Acvr1c	ACVRLK7|ALK7|Alk-7|C230097P10	activin A receptor, type IC	protein-coding
chr2-11264	chr2	48813041	48816566	+	133.6	3525	exon (NM_007396, exon 1 of 11)	exon (NM_007396, exon 1 of 11)	694	NM_007396	11480	Mm.314338	NM_007396	ENSMUSG00000052155	Acvr2a	ActrIIa|Acvr2|TactrII	activin receptor IIA	protein-coding
chr2-14682	chr2	48423673	48424319	+	8.55	646	Intergenic	Intergenic	-390113	NM_007396	11480	Mm.314338	NM_007396	ENSMUSG00000052155	Acvr2a	ActrIIa|Acvr2|TactrII	activin receptor IIA	protein-coding
chr2-14678	chr2	47531321	47531821	+	6.01	500	Intergenic	MMERGLN-int|LTR|ERV1	-1282538	NM_007396	11480	Mm.314338	NM_007396	ENSMUSG00000052155	Acvr2a	ActrIIa|Acvr2|TactrII	activin receptor IIA	protein-coding
chr9-5891	chr9	119401379	119403622	+	97.5	2243	promoter-TSS (NM_007397)	promoter-TSS (NM_007397)	-1	NM_007397	11481	Mm.390239	NM_007397	ENSMUSG00000061393	Acvr2b	ActRIIB	activin receptor IIB	protein-coding
chr9-6218	chr9	106437795	106438726	+	26.6	931	promoter-TSS (NM_001276442)	promoter-TSS (NM_001276442)	-24	NM_001276442	109652	Mm.7165	NM_025371	ENSMUSG00000023262	Acy1	1110014J22Rik|Acy-1	aminoacylase 1	protein-coding
chr11-15275	chr11	30648570	30649923	+	39.6	1353	intron (NM_029344, intron 1 of 3)	CpG	150	NM_029344	75572	Mm.390319	NM_029344		Acyp2	2310004B09Rik	acylphosphatase 2, muscle type	protein-coding
chr2-7658	chr2	163750164	163750796	+	12	632	promoter-TSS (NM_001272052)	promoter-TSS (NM_001272052)	-241	NM_007398	11486	Mm.388	NM_007398	ENSMUSG00000017697	Ada	-	adenosine deaminase	protein-coding
chr2-5714	chr2	121139405	121141396	+	67.4	1991	promoter-TSS (NM_001290812)	promoter-TSS (NM_001290812)	-28	NM_001290811	75894	Mm.384805	NM_029475	ENSMUSG00000027259	Adal	4930578F03Rik	adenosine deaminase-like	protein-coding
chr9-1982	chr9	70678797	70680067	+	73.4	1270	intron (NM_007399, intron 1 of 15)	CpG	431	NM_007399	11487	Mm.3037	NM_007399	ENSMUSG00000054693	Adam10	1700031C13Rik|MADM|kuz|kuzbanian	a disintegrin and metallopeptidase domain 10	protein-coding
chr11-7090	chr11	102761100	102762669	+	64.9	1569	intron (NM_009613, intron 1 of 26)	CpG	445	NM_009613	11488	Mm.89854	NM_009613	ENSMUSG00000020926	Adam11	AW060611|Mdc	a disintegrin and metallopeptidase domain 11	protein-coding
chr11-11706	chr11	102739448	102739948	+	7.91	500	Intergenic	Intergenic	-21741	NM_001110778	11488	Mm.89854	NM_009613	ENSMUSG00000020926	Adam11	AW060611|Mdc	a disintegrin and metallopeptidase domain 11	protein-coding
chr7-8664	chr7	134224299	134225667	+	39.9	1368	5' UTR (NM_007400, exon 1 of 23)	5' UTR (NM_007400, exon 1 of 23)	114	NM_007400	11489	Mm.439714	NM_007400	ENSMUSG00000054555	Adam12	Mltna|mKIAA4001	a disintegrin and metallopeptidase domain 12 (meltrin alpha)	protein-coding
chr3-5695	chr3	89348752	89350970	+	72.8	2218	TTS (NM_029974)	TTS (NM_029974)	149	NM_001037722	11490	Mm.274049	NM_009614	ENSMUSG00000028041	Adam15	MDC15|metargidin	a disintegrin and metallopeptidase domain 15 (metargidin)	protein-coding
chr12-5295	chr12	21372548	21374533	+	60.8	1985	promoter-TSS (NM_001291871)	promoter-TSS (NM_001291871)	92	NM_009615	11491	Mm.27681	NM_009615	ENSMUSG00000052593	Adam17	CD156b|Tace	a disintegrin and metallopeptidase domain 17	protein-coding
chr11-11908	chr11	46055712	46057001	+	38	1289	intron (NM_009616, intron 1 of 22)	intron (NM_009616, intron 1 of 22)	372	NM_009616	11492	Mm.89940	NM_009616	ENSMUSG00000011256	Adam19	AL024287|Mltnb	a disintegrin and metallopeptidase domain 19 (meltrin beta)	protein-coding
chr5-5719	chr5	8367024	8368533	+	50.3	1509	intron (NM_001007220, intron 1 of 28)	CpG	303	NM_001007221	11496	Mm.275895	NM_001007220	ENSMUSG00000040537	Adam22	2900022I03Rik|AI854032|MDC2	a disintegrin and metallopeptidase domain 22	protein-coding
chr1-5858	chr1	63445362	63446875	+	67.1	1513	5' UTR (NM_011780, exon 1 of 26)	5' UTR (NM_011780, exon 1 of 26)	214	NM_001177600	23792	Mm.124892	NM_011780	ENSMUSG00000025964	Adam23	AW046396|MDC3	a disintegrin and metallopeptidase domain 23	protein-coding
chr16-2676	chr16	85800824	85804143	+	107.3	3319	exon (NM_009621, exon 1 of 9)	exon (NM_009621, exon 1 of 9)	632	NM_009621	11504	Mm.1421	NM_009621	ENSMUSG00000022893	Adamts1	ADAM-TS1|ADAMTS|ADAMTS-1|C3-C5|METH-1|METH1	a disintegrin-like and metallopeptidase (reprolysin type) with thrombospondin type 1 motif, 1	protein-coding
chr17-4264	chr17	33523762	33525008	+	32.6	1246	intron (NR_037707, intron 1 of 24)	intron (NR_037707, intron 1 of 24)	189	NR_037708	224697	Mm.29304	NM_172619	ENSMUSG00000024299	Adamts10	9430006O18|AW045948|Adam-ts10|Adamts-10|Znmp	a disintegrin-like and metallopeptidase (reprolysin type) with thrombospondin type 1 motif, 10	protein-coding
chr15-8027	chr15	11137660	11138160	+	5.38	500	intron (NM_175501, intron 2 of 23)	Lx10|LINE|L1	73120	NM_175501	239337	Mm.482727	NM_175501	ENSMUSG00000047497	Adamts12	ADAMTS-12|AI605170	a disintegrin-like and metallopeptidase (reprolysin type) with thrombospondin type 1 motif, 12	protein-coding
chr10-3013	chr10	61273140	61274057	+	22.8	917	promoter-TSS (NM_001081127)	promoter-TSS (NM_001081127)	-160	NM_001081127	237360	Mm.333252	NM_001081127	ENSMUSG00000059901	Adamts14	Adamts-14|TS14	a disintegrin-like and metallopeptidase (reprolysin type) with thrombospondin type 1 motif, 14	protein-coding
chr13-5935	chr13	70841221	70841850	+	9.5	629	exon (NM_172053, exon 1 of 23)	exon (NM_172053, exon 1 of 23)	275	NM_172053	271127	Mm.115970	NM_172053	ENSMUSG00000049538	Adamts16	-	a disintegrin-like and metallopeptidase (reprolysin type) with thrombospondin type 1 motif, 16	protein-coding
chr7-5362	chr7	66839538	66840933	+	61.7	1395	intron (NM_001033877, intron 1 of 22)	CpG	500	NM_001033877	233332	Mm.445763	NM_001033877	ENSMUSG00000058145	Adamts17	AU023434	a disintegrin-like and metallopeptidase (reprolysin type) with thrombospondin type 1 motif, 17	protein-coding
chr7-8560	chr7	66842250	66842888	+	10.4	638	intron (NM_001033877, intron 2 of 22)	intron (NM_001033877, intron 2 of 22)	2834	NM_001033877	233332	Mm.445763	NM_001033877	ENSMUSG00000058145	Adamts17	AU023434	a disintegrin-like and metallopeptidase (reprolysin type) with thrombospondin type 1 motif, 17	protein-coding
chr8-4713	chr8	113848035	113848674	+	20.3	639	intron (NM_172466, intron 1 of 22)	CpG-14532	485	NM_172466	208936	Mm.167471	NM_172466	ENSMUSG00000053399	Adamts18	9630038L21|ADAMTS21|E130314N14Rik	a disintegrin-like and metallopeptidase (reprolysin type) with thrombospondin type 1 motif, 18	protein-coding
chr8-9091	chr8	113844727	113845360	+	6.96	633	exon (NM_172466, exon 3 of 23)	exon (NM_172466, exon 3 of 23)	3796	NM_172466	208936	Mm.167471	NM_172466	ENSMUSG00000053399	Adamts18	9630038L21|ADAMTS21|E130314N14Rik	a disintegrin-like and metallopeptidase (reprolysin type) with thrombospondin type 1 motif, 18	protein-coding
chr18-3491	chr18	58836175	58836675	+	10.4	500	promoter-TSS (NM_175506)	promoter-TSS (NM_175506)	-339	NM_175506	240322	Mm.71963	NM_175506	ENSMUSG00000053441	Adamts19	4831407I23Rik|AU015154|D230034E10Rik	a disintegrin-like and metallopeptidase (reprolysin type) with thrombospondin type 1 motif, 19	protein-coding
chr11-5075	chr11	50601774	50603283	+	47.8	1509	intron (NM_175643, intron 1 of 21)	CpG	443	NM_001277305	216725	Mm.110597	NM_175643	ENSMUSG00000036545	Adamts2	ADAM-TS2|ADAMTS-2|ADAMTS-3|PCINP|hPCPNI|mKIAA4060|pNPI	a disintegrin-like and metallopeptidase (reprolysin type) with thrombospondin type 1 motif, 2	protein-coding
chr15-2566	chr15	94402935	94404977	+	72.5	2042	intron (NM_177431, intron 1 of 38)	CpG	394	NM_177431	223838	Mm.214132	NM_177431	ENSMUSG00000022449	Adamts20	Adamst20|bt	a disintegrin-like and metallopeptidase (reprolysin type) with thrombospondin type 1 motif, 20	protein-coding
chr5-10666	chr5	89881742	89884046	+	76	2304	5' UTR (NM_001081401, exon 1 of 22)	5' UTR (NM_001081401, exon 1 of 22)	440	NM_001081401	330119	Mm.133062	NM_177872	ENSMUSG00000043635	Adamts3	1100001H14Rik|6330442E02Rik	a disintegrin-like and metallopeptidase (reprolysin type) with thrombospondin type 1 motif, 3	protein-coding
chr5-12247	chr5	89849299	89849799	+	5.38	500	intron (NM_177872, intron 3 of 21)	MT2B1|LTR|ERVL	33785	NM_001081401	330119	Mm.133062	NM_177872	ENSMUSG00000043635	Adamts3	1100001H14Rik|6330442E02Rik	a disintegrin-like and metallopeptidase (reprolysin type) with thrombospondin type 1 motif, 3	protein-coding
chr16-3333	chr16	85899561	85901486	+	48.1	1925	5' UTR (NM_011782, exon 1 of 8)	5' UTR (NM_011782, exon 1 of 8)	602	NM_011782	23794	Mm.112933	NM_011782	ENSMUSG00000022894	Adamts5	9530092O11Rik|ADAM-TS5|ADAMTS1|ADAMTS11|AI481094|ASMP-2	a disintegrin-like and metallopeptidase (reprolysin type) with thrombospondin type 1 motif, 5 (aggrecanase-2)	protein-coding
chr13-6004	chr13	104285478	104288164	+	51	2686	Intergenic	Intergenic	-1052	NM_001081020	108154	Mm.208125	NM_175496	ENSMUSG00000046169	Adamts6	5031426K13|A930019D11Rik|ADAM-TS6|b2b1879.1Clo|b2b2029Clo|b2b2182Clo|b2b2187.1Clo|b2b2228Clo	a disintegrin-like and metallopeptidase (reprolysin type) with thrombospondin type 1 motif, 6	protein-coding
chr9-4778	chr9	90162714	90163871	+	38.6	1157	exon (NM_001003911, exon 1 of 24)	exon (NM_001003911, exon 1 of 24)	314	NM_001003911	108153	Mm.102141	NM_001003911	ENSMUSG00000032363	Adamts7	ADAM-TS7|ADAMTS7B	a disintegrin-like and metallopeptidase (reprolysin type) with thrombospondin type 1 motif, 7	protein-coding
chr9-2260	chr9	30942803	30944113	+	33.9	1310	exon (NM_013906, exon 1 of 9)	exon (NM_013906, exon 1 of 9)	895	NM_013906	30806	Mm.100582	NM_013906	ENSMUSG00000031994	Adamts8	METH-2|METH2	a disintegrin-like and metallopeptidase (reprolysin type) with thrombospondin type 1 motif, 8	protein-coding
chr9-9200	chr9	30936723	30937351	+	6.65	628	Intergenic	Intergenic	-5526	NM_013906	30806	Mm.100582	NM_013906	ENSMUSG00000031994	Adamts8	METH-2|METH2	a disintegrin-like and metallopeptidase (reprolysin type) with thrombospondin type 1 motif, 8	protein-coding
chr4-8350	chr4	86053477	86054327	+	14.6	850	promoter-TSS (NM_029967)	promoter-TSS (NM_029967)	-13	NM_029967	77739	Mm.331690	NM_029967	ENSMUSG00000066113	Adamtsl1	5930437A14Rik|6720426B09Rik|ADAMTSL-1	ADAMTS-like 1	protein-coding
chr3-5709	chr3	95687286	95688528	+	27.9	1242	promoter-TSS (NM_144899)	promoter-TSS (NM_144899)	-49	NM_144899	229595	Mm.490574	NM_144899	ENSMUSG00000015850	Adamtsl4	Tsrc1	ADAMTS-like 4	protein-coding
chr10-6329	chr10	80348334	80348962	+	9.5	628	promoter-TSS (NM_001285435)	promoter-TSS (NM_001285435)	-200	NM_001285435	66548	Mm.71891	NM_025629		Adamtsl5	2010109H09Rik|Thsd6	ADAMTS-like 5	protein-coding
chr10-9734	chr10	80342337	80342837	+	6.01	500	non-coding (NR_104340, exon 8 of 12)	non-coding (NR_104340, exon 8 of 12)	5861	NR_104340	66548	Mm.71891	NM_025629		Adamtsl5	2010109H09Rik|Thsd6	ADAMTS-like 5	protein-coding
chr5-7541	chr5	139323790	139325916	+	74.1	2126	intron (NM_172723, intron 1 of 10)	intron (NM_172723, intron 1 of 10)	611	NM_172723	231821	Mm.297819	NM_172723	ENSMUSG00000056413	Adap1	4930431P11Rik|Centa1|GC1L|p42IP4	ArfGAP with dual PH domains 1	protein-coding
chr3-6750	chr3	89714532	89717504	+	78.2	2972	intron (NM_001038587, intron 1 of 14)	MIRb|SINE|MIR	996	NM_001038587	56417	Mm.316628	NM_019655	ENSMUSG00000027951	Adar	AV242451|Adar1|Adar1p110|Adar1p150|mZaADAR	adenosine deaminase, RNA-specific	protein-coding
chr3-4589	chr3	89688758	89689388	+	11.7	630	Intergenic	Intergenic	-25949	NM_001038587	56417	Mm.316628	NM_019655	ENSMUSG00000027951	Adar	AV242451|Adar1|Adar1p110|Adar1p150|mZaADAR	adenosine deaminase, RNA-specific	protein-coding
chr3-7347	chr3	89743037	89743537	+	6.65	500	intron (NM_001038587, intron 6 of 14)	B3A|SINE|B2	12569	NM_019655	56417	Mm.316628	NM_019655	ENSMUSG00000027951	Adar	AV242451|Adar1|Adar1p110|Adar1p150|mZaADAR	adenosine deaminase, RNA-specific	protein-coding
chr10-6304	chr10	77416568	77418627	+	94	2059	promoter-TSS (NR_027377)	promoter-TSS (NR_027377)	676	NR_021486	110532	Mm.276815	NM_130895	ENSMUSG00000020262	Adarb1	1700057H01Rik|AW124433|AW558573|Adar2|BB220382|D10Bwg0447e|Red1	adenosine deaminase, RNA-specific, B1	protein-coding
chr10-9671	chr10	77340003	77340503	+	5.7	500	intron (NR_004429, intron 2 of 10)	intron (NR_004429, intron 2 of 10)	78020	NR_021486	110532	Mm.276815	NM_130895	ENSMUSG00000020262	Adarb1	1700057H01Rik|AW124433|AW558573|Adar2|BB220382|D10Bwg0447e|Red1	adenosine deaminase, RNA-specific, B1	protein-coding
chr13-3398	chr13	8202681	8204843	+	49.7	2162	intron (NM_001289530, intron 1 of 9)	intron (NM_001289530, intron 1 of 9)	896	NR_110345	94191	Mm.425794	NM_052977	ENSMUSG00000052551	Adarb2	Adar3|RED2	adenosine deaminase, RNA-specific, B2	protein-coding
chr13-7817	chr13	8217944	8218444	+	5.38	500	intron (NM_001289530, intron 1 of 9)	intron (NM_001289530, intron 1 of 9)	15328	NR_110345	94191	Mm.425794	NM_052977	ENSMUSG00000052551	Adarb2	Adar3|RED2	adenosine deaminase, RNA-specific, B2	protein-coding
chr8-3605	chr8	111991810	111992802	+	21.8	992	promoter-TSS (NM_013925)	promoter-TSS (NM_013925)	-4	NM_013925	30947	Mm.282162	NM_013925	ENSMUSG00000031949	Adat1	MMADAT1|mADAT1	adenosine deaminase, tRNA-specific 1	protein-coding
chr10-8282	chr10	13552270	13553700	+	53.8	1430	promoter-TSS (NM_025748)	promoter-TSS (NM_025748)	78	NM_025748	66757	Mm.331841	NM_025748	ENSMUSG00000019808	Adat2	4933426M09Rik|Deadc1	adenosine deaminase, tRNA-specific 2	protein-coding
chr12-2873	chr12	88360282	88361458	+	44.6	1176	promoter-TSS (NM_028105)	promoter-TSS (NM_028105)	88	NM_028105	72113	Mm.181387	NM_028105	ENSMUSG00000021044	Adck1	2610005A10Rik	aarF domain containing kinase 1	protein-coding
chr12-4874	chr12	88354183	88354979	+	14.6	796	Intergenic	CpG	-5933	NM_001277296	72113	Mm.181387	NM_028105	ENSMUSG00000021044	Adck1	2610005A10Rik	aarF domain containing kinase 1	protein-coding
chr6-6292	chr6	39573275	39574872	+	56.7	1597	5' UTR (NM_178873, exon 1 of 8)	5' UTR (NM_178873, exon 1 of 8)	197	NM_178873	57869	Mm.247957	NM_178873	ENSMUSG00000046947	Adck2	AA408112|BB006057	aarF domain containing kinase 2	protein-coding
chr1-4893	chr1	180195101	180196158	+	36.4	1057	intron (NM_023341, intron 1 of 14)	intron (NM_023341, intron 1 of 14)	391	NM_023341	67426	Mm.38330	NM_023341	ENSMUSG00000026489	Adck3	4632432J16Rik|AI462003|Cabc1|mKIAA0451	aarF domain containing kinase 3	protein-coding
chr1-10549	chr1	180191542	180192042	+	7.28	500	intron (NM_023341, intron 1 of 14)	intron (NM_023341, intron 1 of 14)	1693	NM_001163290	67426	Mm.38330	NM_023341	ENSMUSG00000026489	Adck3	4632432J16Rik|AI462003|Cabc1|mKIAA0451	aarF domain containing kinase 3	protein-coding
chr7-9378	chr7	27232601	27234015	+	26.6	1414	intron (NM_133770, intron 1 of 14)	intron (NM_133770, intron 1 of 14)	295	NM_133770	76889	Mm.124728	NM_133770	ENSMUSG00000003762	Adck4	0610012P18Rik	aarF domain containing kinase 4	protein-coding
chr15-2708	chr15	76576193	76577170	+	38.9	977	intron (NR_073123, intron 1 of 14)	intron (NR_073123, intron 1 of 14)	322	NM_172960	268822	Mm.181624	NM_172960	ENSMUSG00000022550	Adck5	A230108P17	aarF domain containing kinase 5	protein-coding
chr11-10668	chr11	7062665	7067287	+	127.2	4622	intron (NM_009622, intron 1 of 19)	intron (NM_009622, intron 1 of 19)	1487	NM_009622	432530	Mm.259733	NM_009622	ENSMUSG00000020431	Adcy1	AC1|D11Bwg1392e|I-AC|brl|mKIAA4070	adenylate cyclase 1	protein-coding
chr11-12864	chr11	7072576	7073221	+	8.23	645	intron (NM_009622, intron 1 of 19)	PB1D10|SINE|Alu	9409	NM_009622	432530	Mm.259733	NM_009622	ENSMUSG00000020431	Adcy1	AC1|D11Bwg1392e|I-AC|brl|mKIAA4070	adenylate cyclase 1	protein-coding
chr13-2566	chr13	68998101	69000071	+	69.6	1970	exon (NM_153534, exon 1 of 25)	exon (NM_153534, exon 1 of 25)	455	NM_153534	210044	Mm.390617	NM_153534	ENSMUSG00000021536	Adcy2	mKIAA1060	adenylate cyclase 2	protein-coding
chr12-2972	chr12	4132799	4134357	+	57.3	1558	promoter-TSS (NM_138305)	promoter-TSS (NM_138305)	181	NM_001159536	104111	Mm.489807	NM_138305	ENSMUSG00000020654	Adcy3	AC3|mKIAA0511	adenylate cyclase 3	protein-coding
chr16-2172	chr16	35154143	35156041	+	88.9	1898	promoter-TSS (NM_001012765)	promoter-TSS (NM_001012765)	-544	NM_001012765	224129	Mm.41137	NM_001012765		Adcy5	AW121902|Ac5	adenylate cyclase 5	protein-coding
chr16-6393	chr16	35110656	35111156	+	6.01	500	Intergenic	Intergenic	-44730	NM_001012765	224129	Mm.41137	NM_001012765		Adcy5	AW121902|Ac5	adenylate cyclase 5	protein-coding
chr15-6628	chr15	98608258	98610494	+	80.1	2236	Intergenic	CpG	-1743	NM_007405	11512	Mm.157091	NM_007405	ENSMUSG00000022994	Adcy6	AC6|mKIAA0422	adenylate cyclase 6	protein-coding
chr8-4208	chr8	88272300	88273056	+	16.8	756	intron (NM_007406, intron 1 of 27)	CpG	275	NM_007406	11513	Mm.288206	NM_007406	ENSMUSG00000031659	Adcy7	AA407758	adenylate cyclase 7	protein-coding
chr8-10343	chr8	88315884	88316384	+	5.38	500	intron (NM_001037723, intron 12 of 27)	intron (NM_001037723, intron 12 of 27)	21930	NM_001037724	11513	Mm.288206	NM_007406	ENSMUSG00000031659	Adcy7	AA407758	adenylate cyclase 7	protein-coding
chr15-6768	chr15	64919796	64923276	+	102.2	3480	5' UTR (NM_009623, exon 1 of 18)	5' UTR (NM_009623, exon 1 of 18)	760	NM_001291903	11514	Mm.1425	NM_009623	ENSMUSG00000022376	Adcy8	AC8|AW060868	adenylate cyclase 8	protein-coding
chr15-8248	chr15	64691478	64691978	+	6.01	500	Intergenic	Intergenic	230568	NM_001291903	11514	Mm.1425	NM_009623	ENSMUSG00000022376	Adcy8	AC8|AW060868	adenylate cyclase 8	protein-coding
chr16-3250	chr16	4417472	4420998	+	132.6	3526	exon (NM_009624, exon 2 of 11)	exon (NM_009624, exon 2 of 11)	1263	NM_009624	11515	Mm.439750	NM_009624	ENSMUSG00000005580	Adcy9	ACtp10|AW125421|D16Wsu65e|mKIAA0520	adenylate cyclase 9	protein-coding
chr16-3025	chr16	4414576	4416341	+	38.3	1765	intron (NM_001291910, intron 3 of 11)	intron (NM_001291910, intron 3 of 11)	5040	NM_009624	11515	Mm.439750	NM_009624	ENSMUSG00000005580	Adcy9	ACtp10|AW125421|D16Wsu65e|mKIAA0520	adenylate cyclase 9	protein-coding
chr16-4757	chr16	4413196	4413696	+	7.6	500	intron (NM_001291910, intron 3 of 11)	intron (NM_001291910, intron 3 of 11)	7052	NM_009624	11515	Mm.439750	NM_009624	ENSMUSG00000005580	Adcy9	ACtp10|AW125421|D16Wsu65e|mKIAA0520	adenylate cyclase 9	protein-coding
chr16-5757	chr16	4410867	4411367	+	5.7	500	intron (NM_001291910, intron 3 of 11)	intron (NM_001291910, intron 3 of 11)	9381	NM_009624	11515	Mm.439750	NM_009624	ENSMUSG00000005580	Adcy9	ACtp10|AW125421|D16Wsu65e|mKIAA0520	adenylate cyclase 9	protein-coding
chr17-8008	chr17	93200448	93200948	+	6.65	500	intron (NM_009625, intron 2 of 4)	intron (NM_009625, intron 2 of 4)	1276	NM_009625	11516	Mm.3407	NM_009625	ENSMUSG00000024256	Adcyap1	PACAP	adenylate cyclase activating polypeptide 1	protein-coding
chr6-4716	chr6	55451582	55454980	+	104.8	3398	intron (NM_007407, intron 1 of 16)	intron (NM_007407, intron 1 of 16)	1303	NM_001025372	11517	Mm.44245	NM_007407	ENSMUSG00000029778	Adcyap1r1	2900024I10Rik|AI846590|PAC1|PAC1R|PACAP1-R	adenylate cyclase activating polypeptide 1 receptor 1	protein-coding
chr6-9291	chr6	55446372	55446872	+	5.38	500	Intergenic	Intergenic	-5356	NM_007407	11517	Mm.44245	NM_007407	ENSMUSG00000029778	Adcyap1r1	2900024I10Rik|AI846590|PAC1|PAC1R|PACAP1-R	adenylate cyclase activating polypeptide 1 receptor 1	protein-coding
chr6-978	chr6	86028722	86030637	+	57.9	1915	intron (NM_001271858, intron 1 of 15)	intron (NM_001271858, intron 1 of 15)	998	NM_001271857	11519	Mm.104155	NM_013458		Add2	2900072M03Rik|add97	adducin 2 (beta)	protein-coding
chr6-9412	chr6	86031278	86032863	+	21.5	1585	intron (NM_001271858, intron 1 of 15)	intron (NM_001271858, intron 1 of 15)	3389	NM_001271857	11519	Mm.104155	NM_013458		Add2	2900072M03Rik|add97	adducin 2 (beta)	protein-coding
chr6-7712	chr6	86059054	86059554	+	6.01	500	intron (NM_001271858, intron 1 of 15)	intron (NM_001271858, intron 1 of 15)	-18744	NM_013458	11519	Mm.104155	NM_013458		Add2	2900072M03Rik|add97	adducin 2 (beta)	protein-coding
chr19-3198	chr19	53140219	53143735	+	116.2	3516	promoter-TSS (NM_001277100)	promoter-TSS (NM_001277100)	-779	NM_001164100	27360	Mm.426080	NM_013758	ENSMUSG00000025026	Add3	AI463285|R75380	adducin 3 (gamma)	protein-coding
chr10-6912	chr10	10320570	10321387	+	14.6	817	Intergenic	(CAAAA)n|Simple_repeat|Simple_repeat	151336	NM_001127353	215772	Mm.246573	NM_172547	ENSMUSG00000050994	Adgb	9130014G24Rik	androglobin	protein-coding
chr3-3367	chr3	138442358	138444005	+	62	1647	promoter-TSS (NM_007410)	promoter-TSS (NM_007410)	88	NM_007410	11532	Mm.3874	NM_007410	ENSMUSG00000028138	Adh5	Adh-5|Adh3|GSNOR	alcohol dehydrogenase 5 (class III), chi polypeptide	protein-coding
chr12-3078	chr12	28674776	28675863	+	24.4	1087	exon (NM_134052, exon 1 of 4)	exon (NM_134052, exon 1 of 4)	112	NM_134052	104923	Mm.291504	NM_134052	ENSMUSG00000020629	Adi1	AL024210|Fe-ARD|MTCBP-1|Ni-ARD	acireductone dioxygenase 1	protein-coding
chr16-6306	chr16	23144932	23145432	+	5.7	500	Intergenic	Intergenic	-1354	NM_009605	11450	Mm.3969	NM_009605	ENSMUSG00000022878	Adipoq	30kDa|APN|Acdc|Acrp30|GBP28|adipo|apM1	adiponectin, C1Q and collagen domain containing	protein-coding
chr1-5001	chr1	134414999	134416680	+	57	1681	intron (NM_028320, intron 1 of 7)	CpG	372	NM_028320	72674	Mm.259976	NM_028320		Adipor1	2810031L11Rik|ACDCR1|CGI-45|Paqr1	adiponectin receptor 1	protein-coding
chr1-9910	chr1	134418880	134419380	+	7.28	500	intron (NM_028320, intron 1 of 7)	intron (NM_028320, intron 1 of 7)	3663	NM_028320	72674	Mm.259976	NM_028320		Adipor1	2810031L11Rik|ACDCR1|CGI-45|Paqr1	adiponectin receptor 1	protein-coding
chr6-5064	chr6	119387762	119389664	+	66.5	1902	intron (NM_197985, intron 1 of 7)	CpG	28770	NM_197985	68465	Mm.291826	NM_197985	ENSMUSG00000030168	Adipor2	1110001I14Rik|ADCR2|AI115388|AW554121|D6Ucla1e|Paqr2	adiponectin receptor 2	protein-coding
chr14-2964	chr14	21075401	21077101	+	55.4	1700	promoter-TSS (NM_001243041)	promoter-TSS (NM_001243041)	99	NM_001243041	11534	Mm.188734	NM_134079	ENSMUSG00000039197	Adk	2310026J05Rik|5033405D03Rik|AI255373|AI987814|Ak	adenosine kinase	protein-coding
chr7-7778	chr7	110627812	110628597	+	17.7	785	intron (NM_009627, intron 1 of 3)	intron (NM_009627, intron 1 of 3)	535	NM_009627	11535	Mm.1408	NM_009627	ENSMUSG00000030790	Adm	AM	adrenomedullin	protein-coding
chr2-7480	chr2	168205297	168207943	+	117.1	2646	5' UTR (NM_009628, exon 1 of 4)	5' UTR (NM_009628, exon 1 of 4)	442	NM_009628	11538	Mm.201322	NM_009628	ENSMUSG00000051149	Adnp	AA589558|mKIAA0784	activity-dependent neuroprotective protein	protein-coding
chr18-3777	chr18	80150188	80152089	+	75	1901	intron (NM_175028, intron 1 of 3)	intron (NM_175028, intron 1 of 3)	344	NM_175028	240442	Mm.26594	NM_175028	ENSMUSG00000053950	Adnp2	8430420L05Rik|BC024969|Kiaa0863|Zfp508|mKIAA0863	ADNP homeobox 2	protein-coding
chr10-2920	chr10	67547701	67550273	+	115.2	2572	promoter-TSS (NM_001005419)	promoter-TSS (NM_001005419)	-32	NM_001005419	211488	Mm.297250	NM_001005419	ENSMUSG00000057134	Ado	Gm237	2-aminoethanethiol (cysteamine) dioxygenase	protein-coding
chr10-7279	chr10	67647081	67647716	+	8.55	635	Intergenic	Intergenic	-98443	NM_001005419	211488	Mm.297250	NM_001005419	ENSMUSG00000057134	Ado	Gm237	2-aminoethanethiol (cysteamine) dioxygenase	protein-coding
chr1-7405	chr1	134232549	134235796	+	105.1	3247	exon (NM_001282945, exon 2 of 3)	exon (NM_001282945, exon 2 of 3)	684	NM_001291928	11539	Mm.298908	NM_009629	ENSMUSG00000042429	Adora1	A1-AR|A1AR|A1R|AA1R|AI848715|BB176431|Ri	adenosine A1 receptor	protein-coding
chr11-4045	chr11	62248467	62249743	+	42.1	1276	exon (NM_007413, exon 1 of 2)	exon (NM_007413, exon 1 of 2)	121	NM_007413	11541	Mm.40740	NM_007413	ENSMUSG00000018500	Adora2b	A2BAR|A2BR|A2b|AA2BR|AI480866|AI605384	adenosine A2b receptor	protein-coding
chr11-14490	chr11	62251404	62252040	+	7.6	636	intron (NM_007413, intron 1 of 1)	PB1|SINE|Alu	2738	NM_007413	11541	Mm.40740	NM_007413	ENSMUSG00000018500	Adora2b	A2BAR|A2BR|A2b|AA2BR|AI480866|AI605384	adenosine A2b receptor	protein-coding
chr9-4131	chr9	59290947	59292465	+	57.6	1518	exon (NM_028121, exon 1 of 7)	exon (NM_028121, exon 1 of 7)	134	NM_028121	72141	Mm.22456	NM_028121	ENSMUSG00000025236	Adpgk	2610017G09Rik|Adp-gk|C77577	ADP-dependent glucokinase	protein-coding
chr16-2241	chr16	38452090	38453522	+	56	1432	promoter-TSS (NM_007414)	promoter-TSS (NM_007414)	-117	NM_007414	11544	Mm.20047	NM_007414	ENSMUSG00000002844	Adprh	Arh1	ADP-ribosylarginine hydrolase	protein-coding
chr4-7558	chr4	126320760	126321940	+	44	1180	TTS (NM_011902)	TTS (NM_011902)	353	NM_133883	100206	Mm.11285	NM_133883	ENSMUSG00000042558	Adprhl2	AI836109|Arh3	ADP-ribosylhydrolase like 2	protein-coding
chr11-11147	chr11	67051668	67053420	+	63	1752	promoter-TSS (NM_001040026)	promoter-TSS (NM_001040026)	74	NM_025510	66358	Mm.22511	NM_025510	ENSMUSG00000020910	Adprm	2310004I24Rik|MDS006	ADP-ribose/CDP-alcohol diphosphatase, manganese dependent	protein-coding
chr14-4512	chr14	66635091	66636599	+	33.2	1508	intron (NM_001271760, intron 1 of 3)	intron (NM_001271760, intron 1 of 3)	594	NM_001271759	11549	Mm.57064	NM_013461	ENSMUSG00000045875	Adra1a	Adra1c	adrenergic receptor, alpha 1a	protein-coding
chr11-6770	chr11	43836244	43836744	+	12.3	500	promoter-TSS (NM_007416)	promoter-TSS (NM_007416)	-5	NM_007416	11548	Mm.39086	NM_007416	ENSMUSG00000050541	Adra1b	[a]1b	adrenergic receptor, alpha 1b	protein-coding
chr2-8380	chr2	131559749	131563002	+	96.2	3253	exon (NM_013460, exon 1 of 2)	exon (NM_013460, exon 1 of 2)	910	NM_013460	11550	Mm.389380	NM_013460		Adra1d	Adra-1|Adra1|Adra1a|Gpcr8|Spr8|[a]1d|alpha1D-AR	adrenergic receptor, alpha 1d	protein-coding
chr2-15169	chr2	131556557	131557057	+	6.65	500	intron (NM_013460, intron 1 of 1)	intron (NM_013460, intron 1 of 1)	5478	NM_013460	11550	Mm.389380	NM_013460		Adra1d	Adra-1|Adra1|Adra1a|Gpcr8|Spr8|[a]1d|alpha1D-AR	adrenergic receptor, alpha 1d	protein-coding
chr19-2474	chr19	54044516	54047732	+	82.3	3216	5' UTR (NM_007417, exon 1 of 1)	5' UTR (NM_007417, exon 1 of 1)	942	NM_007417	11551	Mm.235195	NM_007417	ENSMUSG00000033717	Adra2a	AW122659|Adra-2|Adra-2a|alpha(2A)AR|alpha2-C10|alpha2A|alpha2A-AR	adrenergic receptor, alpha 2a	protein-coding
chr2-11446	chr2	127362580	127363080	+	7.6	500	promoter-TSS (NM_009633)	promoter-TSS (NM_009633)	-456	NM_009633	11552	Mm.347390	NM_009633	ENSMUSG00000058620	Adra2b	Adra-2b|[a]2B|alpha2-C2|alpha2B	adrenergic receptor, alpha 2b	protein-coding
chr5-3225	chr5	35278721	35280250	+	69.9	1529	5' UTR (NM_007418, exon 1 of 1)	5' UTR (NM_007418, exon 1 of 1)	919	NM_007418	11553	Mm.57205	NM_007418	ENSMUSG00000045318	Adra2c	Adra-2c|[a]2C|alpha2-C4|alpha2C	adrenergic receptor, alpha 2c	protein-coding
chr5-8920	chr5	35313232	35314160	+	13.3	928	Intergenic	Intergenic	35130	NM_007418	11553	Mm.57205	NM_007418	ENSMUSG00000045318	Adra2c	Adra-2c|[a]2C|alpha2-C4|alpha2C	adrenergic receptor, alpha 2c	protein-coding
chr19-2229	chr19	56721477	56725853	+	139.6	4376	exon (NM_007419, exon 1 of 1)	exon (NM_007419, exon 1 of 1)	1293	NM_007419	11554	Mm.46797	NM_007419	ENSMUSG00000035283	Adrb1	Adrb-1|beta-AR	adrenergic receptor, beta 1	protein-coding
chr18-3897	chr18	62179471	62180482	+	24.1	1011	promoter-TSS (NM_007420)	promoter-TSS (NM_007420)	5	NM_007420	11555	Mm.5598	NM_007420	ENSMUSG00000045730	Adrb2	Adrb-2|Badm|Gpcr7	adrenergic receptor, beta 2	protein-coding
chr8-3312	chr8	27227362	27228139	+	21.5	777	exon (NM_013462, exon 2 of 4)	exon (NM_013462, exon 2 of 4)	1838	NM_013462	11556	Mm.278475	NM_013462	ENSMUSG00000031489	Adrb3	Adrb-3	adrenergic receptor, beta 3	protein-coding
chr19-4526	chr19	4304443	4306726	+	72.2	2283	intron (NM_130863, intron 1 of 21)	intron (NM_130863, intron 1 of 21)	638	NM_130863	110355	Mm.254144	NM_130863	ENSMUSG00000024858	Adrbk1	Adrbk-1|Bark-1|GRK2|beta ARK|betaARK1	adrenergic receptor kinase, beta 1	protein-coding
chr19-3217	chr19	4333056	4334516	+	36.7	1460	intron (NM_001001984, intron 12 of 20)	intron (NM_001001984, intron 12 of 20)	-27564	NM_001290818	110355	Mm.254144	NM_130863	ENSMUSG00000024858	Adrbk1	Adrbk-1|Bark-1|GRK2|beta ARK|betaARK1	adrenergic receptor kinase, beta 1	protein-coding
chr5-7244	chr5	113014040	113016072	+	64.6	2032	intron (NM_177078, intron 1 of 20)	intron (NM_177078, intron 1 of 20)	482	NM_001285806	320129	Mm.285619	NM_177078	ENSMUSG00000042249	Adrbk2	4833444A01Rik|AI851927|AW551196|Adrbk-2|Bark-2|GRK3	adrenergic receptor kinase, beta 2	protein-coding
chr2-8740	chr2	180170930	180172704	+	64.9	1774	intron (NM_019822, intron 1 of 9)	CpG	229	NM_019822	56436	Mm.379082	NM_019822	ENSMUSG00000039041	Adrm1	1110063P18Rik|2510006J17Rik|AA408205|ARM-1|AU043535|Arm1|Gp110|Rpn13	adhesion regulating molecule 1	protein-coding
chr15-1068	chr15	80948184	80949348	+	47.5	1164	intron (NM_009634, intron 1 of 12)	intron (NM_009634, intron 1 of 12)	276	NM_009634	11564	Mm.38151	NM_009634	ENSMUSG00000022407	Adsl	Adl|Asl	adenylosuccinate lyase	protein-coding
chr1-7963	chr1	177795243	177796947	+	64.6	1704	intron (NM_007422, intron 1 of 12)	CpG	414	NM_007422	11566	Mm.338021	NM_007422	ENSMUSG00000015961	Adss	AI314886|AS|Adss2	adenylosuccinate synthetase, non muscle	protein-coding
chr12-1928	chr12	112619880	112620899	+	27.5	1019	intron (NM_007421, intron 1 of 12)	intron (NM_007421, intron 1 of 12)	342	NM_007421	11565	Mm.3440	NM_007421	ENSMUSG00000011148	Adssl1	AI528595|Adss|Adss1	adenylosuccinate synthetase like 1	protein-coding
chr11-11843	chr11	5861724	5862224	+	7.28	500	5' UTR (NM_009636, exon 1 of 21)	5' UTR (NM_009636, exon 1 of 21)	108	NM_009636	11568	Mm.4665	NM_009636	ENSMUSG00000020473	Aebp1	ACLP	AE binding protein 1	protein-coding
chr6-3422	chr6	140622878	140625328	+	121.2	2450	promoter-TSS (NM_009637)	promoter-TSS (NM_009637)	-195	NM_009637	11569	Mm.86453	NM_009637	ENSMUSG00000030232	Aebp2	AU023766|B230313N05Rik	AE binding protein 2	protein-coding
chr7-1855	chr7	78895996	78896496	+	24.4	500	intron (NM_001162939, intron 1 of 3)	intron (NM_001162939, intron 1 of 3)	319	NM_001162939	68048	Mm.34109	NM_026531	ENSMUSG00000030609	Aen	2700083B06Rik|Isg20l1	apoptosis enhancing nuclease	protein-coding
chr10-2482	chr10	81559015	81560970	+	89.9	1955	intron (NR_074087, intron 1 of 6)	C-rich|Low_complexity|Low_complexity	548	NM_001276288	14797	Mm.180013	NM_010347	ENSMUSG00000054452	Aes	AL024115|Esp1|Grg|Grg-5|Grg5|Tle5	amino-terminal enhancer of split	protein-coding
chr9-8982	chr9	89622268	89622768	+	6.33	500	intron (NM_153509, intron 1 of 3)	CpG	468	NM_153509	209743	Mm.242899	NM_153509	ENSMUSG00000039313	AF529169	DD1|Kiaa1024	cDNA sequence AF529169	protein-coding
chr5-3821	chr5	35893232	35894554	+	54.4	1322	intron (NM_027373, intron 1 of 16)	intron (NM_027373, intron 1 of 16)	574	NM_027373	70292	Mm.125167	NM_027373	ENSMUSG00000029094	Afap1	2600003E23Rik|9630044L16Rik|AI848729|Afap|mKIAA3018	actin filament associated protein 1	protein-coding
chr18-2619	chr18	61786249	61786886	+	18.4	637	promoter-TSS (NM_178928)	promoter-TSS (NM_178928)	95	NM_178928	106877	Mm.26632	NM_178928	ENSMUSG00000033032	Afap1l1	AI173486	actin filament associated protein 1-like 1	protein-coding
chr18-5909	chr18	61782438	61782938	+	5.38	500	intron (NM_178928, intron 1 of 18)	intron (NM_178928, intron 1 of 18)	3974	NM_178928	106877	Mm.26632	NM_178928	ENSMUSG00000033032	Afap1l1	AI173486	actin filament associated protein 1-like 1	protein-coding
chr19-4659	chr19	57007161	57008859	+	40.5	1698	intron (NM_001177796, intron 1 of 19)	CpG	565	NM_146102	226250	Mm.226284	NM_146102	ENSMUSG00000025083	Afap1l2	AU041783|C86904|mKIAA1914	actin filament associated protein 1-like 2	protein-coding
chr5-5333	chr5	103753194	103754944	+	75.3	1750	promoter-TSS (NM_001080798)	promoter-TSS (NM_001080798)	-93	NM_133919	17355	Mm.6949	NM_133919	ENSMUSG00000029313	Aff1	9630032B01Rik|AW319193|Af4|Mllt2h|Rob	AF4/FMR2 family, member 1	protein-coding
chrX-2831	chrX	69359827	69361644	+	38.9	1817	5' UTR (NM_008032, exon 1 of 20)	5' UTR (NM_008032, exon 1 of 20)	404	NM_008032	14266	Mm.466576	NM_008032	ENSMUSG00000031189	Aff2	FMR2P|Fmr2|Ox19|Oxh	AF4/FMR2 family, member 2	protein-coding
chr1-9320	chr1	38626215	38628276	+	86.1	2061	promoter-TSS (NM_001290814)	promoter-TSS (NM_001290814)	-1	NM_001290814	16764	Mm.336679	NM_010678	ENSMUSG00000037138	Aff3	3222402O04Rik|A730046J16|LAF-4|Laf4	AF4/FMR2 family, member 3	protein-coding
chr11-6783	chr11	53350104	53352537	+	114.3	2433	intron (NM_033565, intron 1 of 20)	intron (NM_033565, intron 1 of 20)	553	NM_033565	93736	Mm.395281	NM_033565	ENSMUSG00000049470	Aff4	AF5Q31|Alf4|Laf4l|MCEF	AF4/FMR2 family, member 4	protein-coding
chr8-2265	chr8	123477380	123479212	+	88.9	1832	intron (NM_054070, intron 1 of 16)	intron (NM_054070, intron 1 of 16)	434	NR_028260	114896	Mm.287475	NM_054070	ENSMUSG00000031967	Afg3l1	1700047G05Rik|3110061K15Rik	AFG3-like AAA ATPase 1	protein-coding
chr18-1928	chr18	67448271	67449482	+	48.1	1211	intron (NM_027130, intron 1 of 16)	CpG	260	NM_027130	69597	Mm.426052	NM_027130	ENSMUSG00000024527	Afg3l2	2310036I02Rik|AW260507|Emv66|par	AFG3-like AAA ATPase 2	protein-coding
chr11-13420	chr11	117824129	117824629	+	6.33	500	intron (NM_001271729, intron 2 of 5)	intron (NM_001271729, intron 2 of 5)	-1540	NM_027827	71562	Mm.273958	NM_027827	ENSMUSG00000017718	Afmid	9030621K19Rik|Ammd|FKF|KFA|Kf|formylase	arylformamidase	protein-coding
chr11-15231	chr11	20740195	20742812	+	110.8	2617	promoter-TSS (NM_001252503)	promoter-TSS (NM_001252503)	53	NM_181411	216549	Mm.356580	NM_181411	ENSMUSG00000049659	Aftph	-	aftiphilin	protein-coding
chr8-4639	chr8	53511478	53512411	+	22.8	933	intron (NM_001005847, intron 1 of 8)	intron (NM_001005847, intron 1 of 8)	242	NM_001005847	11593	Mm.334535	NM_001005847	ENSMUSG00000031521	Aga	AW060726	aspartylglucosaminidase	protein-coding
chr1-4535	chr1	89454206	89457065	+	109.8	2859	intron (NM_178119, intron 1 of 17)	CpG	824	NM_001037136	347722	Mm.291135	NM_178119	ENSMUSG00000055013	Agap1	Centg2|Ggap1|R75364|mKIAA1099	ArfGAP with GTPase domain, ankyrin repeat and PH domain 1	protein-coding
chr10-5271	chr10	127077513	127082211	+	163	4698	exon (NM_001033263, exon 1 of 19)	exon (NM_001033263, exon 1 of 19)	955	NM_001301014	216439	Mm.336761	NM_001033263	ENSMUSG00000025422	Agap2	AGAP-2|Centg1|PIKE|cnt-g1|mKIAA0167	ArfGAP with GTPase domain, ankyrin repeat and PH domain 2	protein-coding
chr5-6381	chr5	24451361	24453903	+	106	2542	intron (NM_139153, intron 1 of 17)	intron (NM_139153, intron 1 of 17)	455	NM_139153	213990	Mm.250703	NM_139153	ENSMUSG00000023353	Agap3	AGAP-3|AV028425|Centg3|Crag|Crag.|MRIP-1|cnt-g3	ArfGAP with GTPase domain, ankyrin repeat and PH domain 3	protein-coding
chr5-5593	chr5	24474567	24475067	+	12.7	500	intron (NM_139153, intron 1 of 17)	CpG	22640	NM_139153	213990	Mm.250703	NM_139153	ENSMUSG00000023353	Agap3	AGAP-3|AV028425|Centg3|Crag|Crag.|MRIP-1|cnt-g3	ArfGAP with GTPase domain, ankyrin repeat and PH domain 3	protein-coding
chr7-12636	chr7	76889336	76890124	+	10.8	788	intron (NM_001199224, intron 22 of 22)	intron (NM_001199224, intron 22 of 22)	659843	NM_001199224	244071	Mm.322829	NM_172902	ENSMUSG00000025754	Agbl1	Ccp4|D430020F16|EG244071|Nna1-l1	ATP/GTP binding protein-like 1	protein-coding
chr7-13608	chr7	76496628	76497128	+	6.33	500	intron (NM_001199224, intron 17 of 22)	intron (NM_001199224, intron 17 of 22)	266991	NM_001199224	244071	Mm.322829	NM_172902	ENSMUSG00000025754	Agbl1	Ccp4|D430020F16|EG244071|Nna1-l1	ATP/GTP binding protein-like 1	protein-coding
chr7-12635	chr7	76131115	76131615	+	5.38	500	Intergenic	B4A|SINE|B4	-98522	NM_001199224	244071	Mm.322829	NM_172902	ENSMUSG00000025754	Agbl1	Ccp4|D430020F16|EG244071|Nna1-l1	ATP/GTP binding protein-like 1	protein-coding
chr2-6589	chr2	90782960	90783460	+	13	500	intron (NM_178755, intron 1 of 17)	CpG	466	NM_178755	271813	Mm.61146	NM_178755	ENSMUSG00000040812	Agbl2	4930524K04|A430081C19Rik|CCP2	ATP/GTP binding protein-like 2	protein-coding
chr6-4048	chr6	34780127	34781444	+	46.5	1317	5' UTR (NM_001289658, exon 1 of 4)	5' UTR (NM_001289658, exon 1 of 4)	353	NM_001289656	76223	Mm.150047	NM_178630	ENSMUSG00000038836	Agbl3	2900053G10Rik|4930431N21Rik|6530406M24Rik|CCP3	ATP/GTP binding protein-like 3	protein-coding
chr4-6438	chr4	110397444	110398462	+	23.4	1018	intron (NM_030231, intron 1 of 12)	intron (NM_030231, intron 1 of 12)	255	NM_030231	78933	Mm.435620	NM_030231	ENSMUSG00000061298	Agbl4	4930578N11Rik|4931433A01Rik	ATP/GTP binding protein-like 4	protein-coding
chr5-5276	chr5	30887097	30889618	+	99.1	2521	promoter-TSS (NM_174849)	promoter-TSS (NM_174849)	-495	NM_174849	231093	Mm.440364	NM_174849	ENSMUSG00000029165	Agbl5	4930455N08|9430057O19Rik|CCP5	ATP/GTP binding protein-like 5	protein-coding
chr1-5121	chr1	82839062	82840821	+	82	1759	intron (NM_010472, intron 1 of 12)	CpG	458	NM_010472	15463	Mm.392569	NM_010472	ENSMUSG00000026159	Agfg1	AU045498|C130049H11Rik|C85612|D730048C23Rik|Hrb|RAB|Rip	ArfGAP with FG repeats 1	protein-coding
chr5-7100	chr5	137683077	137685068	+	56	1991	intron (NM_145566, intron 1 of 4)	intron (NM_145566, intron 1 of 4)	545	NM_178162	231801	Mm.260869	NM_145566	ENSMUSG00000029722	Agfg2	A630095P14Rik|Hrbl|RABR	ArfGAP with FG repeats 2	protein-coding
chr13-2666	chr13	95374463	95376037	+	59.8	1574	5' UTR (NM_025630, exon 1 of 14)	5' UTR (NM_025630, exon 1 of 14)	107	NM_025630	66549	Mm.36785	NM_025630	ENSMUSG00000021681	Aggf1	2010009L17Rik|2310029P06Rik|AW112072|Peg3|VG5Q	angiogenic factor with G patch and FHA domains 1	protein-coding
chr6-7289	chr6	40324820	40326073	+	39.2	1253	promoter-TSS (NM_023538)	promoter-TSS (NM_023538)	-32	NM_023538	69923	Mm.32840	NM_023538	ENSMUSG00000029916	Agk	2610037M15Rik|6720408I04Rik|AI465370|Mulk	acylglycerol kinase	protein-coding
chr3-5225	chr3	116807368	116808781	+	42.1	1413	promoter-TSS (NM_001081326)	promoter-TSS (NM_001081326)	92	NM_001081326	77559	Mm.237099	NM_001081326	ENSMUSG00000033400	Agl	1110061O17Rik|9430004C13Rik|9630046L06Rik|AI850929|C77197	amylo-1,6-glucosidase, 4-alpha-glucanotransferase	protein-coding
chr4-11118	chr4	126467246	126469308	+	71.2	2062	intron (NM_153403, intron 1 of 18)	intron (NM_153403, intron 1 of 18)	144	NM_153403	236511	Mm.30800	NM_153403	ENSMUSG00000041530	Ago1	Eif2c1	argonaute RISC catalytic subunit 1	protein-coding
chr15-6211	chr15	73182994	73185774	+	109.5	2780	intron (NM_153178, intron 1 of 18)	CpG	563	NM_153178	239528	Mm.23095	NM_153178		Ago2	1110029L17Rik|2310051F07Rik|AI225898|AL022874|AW546247|ENSMUSG00000072493|Eif2c2|Gerp95|Gm10365|mKIAA4215	argonaute RISC catalytic subunit 2	protein-coding
chr15-7163	chr15	73154126	73154626	+	6.01	500	intron (NM_153178, intron 1 of 18)	intron (NM_153178, intron 1 of 18)	30571	NM_153178	239528	Mm.23095	NM_153178		Ago2	1110029L17Rik|2310051F07Rik|AI225898|AL022874|AW546247|ENSMUSG00000072493|Eif2c2|Gerp95|Gm10365|mKIAA4215	argonaute RISC catalytic subunit 2	protein-coding
chr4-4965	chr4	126428815	126430459	+	68.4	1644	promoter-TSS (NM_153402)	promoter-TSS (NM_153402)	-95	NM_153402	214150	Mm.440915	NM_153402		Ago3	AW048688|C130014L07Rik|Eif2c3	argonaute RISC catalytic subunit 3	protein-coding
chr4-3789	chr4	126532544	126534135	+	77.5	1591	5' UTR (NM_153177, exon 1 of 18)	5' UTR (NM_153177, exon 1 of 18)	119	NM_153177	76850	Mm.86705	NM_153177	ENSMUSG00000042500	Ago4	5730550L01Rik|AI481660|Eif2c4	argonaute RISC catalytic subunit 4	protein-coding
chr17-2899	chr17	34605313	34607027	+	75	1714	5' UTR (NM_001163379, exon 1 of 7)	5' UTR (NM_001163379, exon 1 of 7)	309	NM_001163379	55979	Mm.8684	NM_018862	ENSMUSG00000034254	Agpat1	1-AGP|1-AGPAT|AW047140	1-acylglycerol-3-phosphate O-acyltransferase 1 (lysophosphatidic acid acyltransferase, alpha)	protein-coding
chr10-8996	chr10	78349951	78353219	+	101.6	3268	intron (NM_053014, intron 1 of 9)	intron (NM_053014, intron 1 of 9)	115	NM_053014	28169	Mm.141230	NM_053014	ENSMUSG00000001211	Agpat3	AW061257|AW493985|D10Jhu12e|lpaat3	1-acylglycerol-3-phosphate O-acyltransferase 3	protein-coding
chr17-5404	chr17	12118400	12120139	+	63	1739	promoter-TSS (NM_026644)	promoter-TSS (NM_026644)	-15	NM_026644	68262	Mm.258300	NM_026644	ENSMUSG00000023827	Agpat4	1500003P24Rik	1-acylglycerol-3-phosphate O-acyltransferase 4 (lysophosphatidic acid acyltransferase, delta)	protein-coding
chr17-6915	chr17	12030708	12031208	+	6.96	500	intron (NM_016694, intron 10 of 11)	intron (NM_016694, intron 10 of 11)	-88326	NM_026644	68262	Mm.258300	NM_026644	ENSMUSG00000023827	Agpat4	1500003P24Rik	1-acylglycerol-3-phosphate O-acyltransferase 4 (lysophosphatidic acid acyltransferase, delta)	protein-coding
chr8-7915	chr8	18845407	18847377	+	83.6	1970	5' UTR (NM_026792, exon 1 of 8)	5' UTR (NM_026792, exon 1 of 8)	113	NM_026792	52123	Mm.24117	NM_026792		Agpat5	1110013A05Rik|D8Ertd319e	1-acylglycerol-3-phosphate O-acyltransferase 5 (lysophosphatidic acid acyltransferase, epsilon)	protein-coding
chr8-9951	chr8	18857286	18857786	+	5.38	500	intron (NM_026792, intron 1 of 7)	intron (NM_026792, intron 1 of 7)	11257	NM_026792	52123	Mm.24117	NM_026792		Agpat5	1110013A05Rik|D8Ertd319e	1-acylglycerol-3-phosphate O-acyltransferase 5 (lysophosphatidic acid acyltransferase, epsilon)	protein-coding
chr8-9277	chr8	23207033	23209442	+	84.2	2409	intron (NM_018743, intron 1 of 12)	CpG	216	NM_018743	102247	Mm.200898	NM_018743	ENSMUSG00000031545	Agpat6	AU041707|AW545732|GPAT4|Tsarg7	1-acylglycerol-3-phosphate O-acyltransferase 6 (lysophosphatidic acid acyltransferase, zeta)	protein-coding
chr5-6277	chr5	100845396	100846983	+	54.1	1587	promoter-TSS (NM_172715)	promoter-TSS (NM_172715)	-40	NM_172715	231510	Mm.271911	NM_172715	ENSMUSG00000029314	Agpat9	1-AGPAT|1-AGPAT 9|4933407I02Rik|4933408F15|9|A230097K15Rik|GPAT-3|mGPAT3	1-acylglycerol-3-phosphate O-acyltransferase 9	protein-coding
chr2-9146	chr2	75831601	75833111	+	74.4	1510	exon (NM_172666, exon 1 of 20)	exon (NM_172666, exon 1 of 20)	179	NM_172666	228061	Mm.31227	NM_172666	ENSMUSG00000042410	Agps	5832437L22|9930035G10Rik|AW123847|Adaps|Adas|Adhaps|Adps|Aldhpsy|bs2	alkylglycerone phosphate synthase	protein-coding
chr12-5321	chr12	35896288	35897040	+	10.1	752	Intergenic	MIRb|SINE|MIR	-28957	NM_207531	403205	Mm.190508	NM_207531	ENSMUSG00000036231	Agr3	BCMP11|E030025L21Rik|Gm888	anterior gradient 3	protein-coding
chr4-5016	chr4	156185308	156186810	+	44.9	1502	intron (NM_021604, intron 2 of 35)	intron (NM_021604, intron 2 of 35)	11429	NM_021604	11603	Mm.273098	NM_021604	ENSMUSG00000041936	Agrn	Agrin|nmf380	agrin	protein-coding
chr4-4865	chr4	156196530	156197818	+	35.4	1288	intron (NM_021604, intron 1 of 35)	CpG	314	NM_021604	11603	Mm.273098	NM_021604	ENSMUSG00000041936	Agrn	Agrin|nmf380	agrin	protein-coding
chr13-3824	chr13	59555450	59557560	+	62.4	2110	intron (NM_001048008, intron 1 of 17)	intron (NM_001048008, intron 1 of 17)	417	NM_001284219	67269	Mm.153008	NM_023328	ENSMUSG00000021557	Agtpbp1	1700020N17Rik|2310001G17Rik|2900054O13Rik|4930445M19Rik|5730402G09Rik|CCP1|Nna1|nmf243|pcd	ATP/GTP binding protein 1	protein-coding
chr13-8209	chr13	59554437	59554937	+	6.33	500	intron (NM_001048008, intron 1 of 17)	B3|SINE|B2	2235	NM_001284219	67269	Mm.153008	NM_023328	ENSMUSG00000021557	Agtpbp1	1700020N17Rik|2310001G17Rik|2900054O13Rik|4930445M19Rik|5730402G09Rik|CCP1|Nna1|nmf243|pcd	ATP/GTP binding protein 1	protein-coding
chr13-7004	chr13	30336091	30337112	+	19	1021	intron (NM_177322, intron 1 of 2)	intron (NM_177322, intron 1 of 2)	245	NM_177322	11607	Mm.35062	NM_177322	ENSMUSG00000049115	Agtr1a	1810074K20Rik|AG2S|AI551199|AT1|AT1a|AT2R1|AT2R1A|Agtr-1a|Agtr1|Angtr-1a	angiotensin II receptor, type 1a	protein-coding
chr13-7420	chr13	30361058	30361558	+	5.7	500	intron (NM_177322, intron 2 of 2)	intron (NM_177322, intron 2 of 2)	24952	NM_177322	11607	Mm.35062	NM_177322	ENSMUSG00000049115	Agtr1a	1810074K20Rik|AG2S|AI551199|AT1|AT1a|AT2R1|AT2R1A|Agtr-1a|Agtr1|Angtr-1a	angiotensin II receptor, type 1a	protein-coding
chr4-7908	chr4	148087289	148088424	+	28.2	1135	intron (NM_001301281, intron 1 of 4)	CpG	208	NM_001301281	11610	Mm.46247	NM_009642	ENSMUSG00000029007	Agtrap	3300002E14Rik|AT1R|Atrap|D4Wsu124e	angiotensin II, type I receptor-associated protein	protein-coding
chr1-7704	chr1	179802408	179803887	+	68.7	1479	intron (NM_026375, intron 1 of 35)	CpG	868	NM_026375	226747	Mm.128165	NM_026375	ENSMUSG00000026491	Ahctf1	6230412P20Rik|AV011447|Elys	AT hook containing transcription factor 1	protein-coding
chr2-7271	chr2	155073570	155075014	+	52.2	1444	intron (NM_016661, intron 1 of 9)	CpG	205	NM_016661	269378	Mm.330692	NM_016661	ENSMUSG00000027597	Ahcy	AA987153|AL024110|CuBP|SAHH	S-adenosylhomocysteine hydrolase	protein-coding
chr2-5569	chr2	155050325	155051341	+	32.3	1016	3' UTR (NM_015770, exon 4 of 4)	3' UTR (NM_015770, exon 4 of 4)	23664	NM_016661	269378	Mm.330692	NM_016661	ENSMUSG00000027597	Ahcy	AA987153|AL024110|CuBP|SAHH	S-adenosylhomocysteine hydrolase	protein-coding
chr3-6805	chr3	107694446	107696899	+	88	2453	intron (NM_145542, intron 1 of 16)	intron (NM_145542, intron 1 of 16)	876	NM_145542	229709	Mm.220328	NM_145542	ENSMUSG00000027893	Ahcyl1	1110034F20Rik|AA409031|AA414901|Ahcy-rs3|DCAL|Irbit	S-adenosylhomocysteine hydrolase-like 1	protein-coding
chr6-4041	chr6	29767686	29771299	+	107.3	3613	intron (NM_001171000, intron 1 of 16)	intron (NM_001171000, intron 1 of 16)	1049	NM_021414	74340	Mm.210899	NM_021414	ENSMUSG00000029772	Ahcyl2	4631427C17Rik|AI227036|Adohcyase3|mKIAA0828	S-adenosylhomocysteine hydrolase-like 2	protein-coding
chr4-2669	chr4	133011264	133014761	+	140.2	3497	intron (NM_146155, intron 2 of 6)	intron (NM_146155, intron 2 of 6)	1506	NM_146155	230793	Mm.31816	NM_146155	ENSMUSG00000037692	Ahdc1	D030015G18Rik	AT hook, DNA binding motif, containing 1	protein-coding
chr4-2785	chr4	133038525	133039440	+	35.4	915	intron (NM_146155, intron 2 of 6)	CpG	27476	NM_146155	230793	Mm.31816	NM_146155	ENSMUSG00000037692	Ahdc1	D030015G18Rik	AT hook, DNA binding motif, containing 1	protein-coding
chr4-11945	chr4	133021022	133021774	+	8.23	752	intron (NM_146155, intron 2 of 6)	intron (NM_146155, intron 2 of 6)	9892	NM_146155	230793	Mm.31816	NM_146155	ENSMUSG00000037692	Ahdc1	D030015G18Rik	AT hook, DNA binding motif, containing 1	protein-coding
chr10-6925	chr10	20951681	20954796	+	80.7	3115	intron (NM_026203, intron 1 of 23)	intron (NM_026203, intron 1 of 23)	691	NM_026203	52906	Mm.253280	NM_026203	ENSMUSG00000019986	Ahi1	1700015F03Rik|Ahi-1|D10Bwg0629e	Abelson helper integration site 1	protein-coding
chr12-4212	chr12	35533967	35535424	+	69.3	1457	5' UTR (NM_013464, exon 1 of 11)	5' UTR (NM_013464, exon 1 of 11)	294	NM_013464	11622	Mm.341377	NM_013464	ENSMUSG00000019256	Ahr	Ah|Ahh|Ahre|In|bHLHe76	aryl-hydrocarbon receptor	protein-coding
chr13-2413	chr13	74259850	74260627	+	18.4	777	intron (NM_009644, intron 3 of 10)	CpG	32071	NM_009644	11624	Mm.290446	NM_009644	ENSMUSG00000021575	Ahrr	mKIAA1234	aryl-hydrocarbon receptor repressor	protein-coding
chr13-7182	chr13	74291962	74292624	+	8.86	662	promoter-TSS (NM_009644)	promoter-TSS (NM_009644)	16	NM_009644	11624	Mm.290446	NM_009644	ENSMUSG00000021575	Ahrr	mKIAA1234	aryl-hydrocarbon receptor repressor	protein-coding
chr12-4565	chr12	87265416	87267649	+	80.1	2233	promoter-TSS (NM_146036)	promoter-TSS (NM_146036)	-196	NM_146036	217737	Mm.22626	NM_146036	ENSMUSG00000021037	Ahsa1	BC023857|p38	AHA1, activator of heat shock protein ATPase 1	protein-coding
chr11-9360	chr11	23496679	23498597	+	68.4	1918	intron (NM_001290655, intron 1 of 8)	CpG	401	NM_001290655	268390	Mm.13148	NM_172391	ENSMUSG00000020288	Ahsa2	-	AHA1, activator of heat shock protein ATPase 2	protein-coding
chr3-5779	chr3	152666411	152668158	+	55.1	1747	non-coding (NR_040386, exon 1 of 4)	non-coding (NR_040386, exon 1 of 4)	371	NR_040386	99542	Mm.394921	NR_040386	ENSMUSG00000097745	AI115009	-	expressed sequence AI115009	ncRNA
chr3-8920	chr3	152554776	152555276	+	5.7	500	intron (NM_001081277, intron 6 of 13)	intron (NM_001081277, intron 6 of 13)	-111887	NR_040386	99542	Mm.394921	NR_040386	ENSMUSG00000097745	AI115009	-	expressed sequence AI115009	ncRNA
chr9-7793	chr9	55326159	55327728	+	47.8	1569	promoter-TSS (NM_172923)	promoter-TSS (NM_172923)	-6	NM_172923	244886	Mm.24361	NM_172923	ENSMUSG00000032313	AI118078	9630029F15	expressed sequence AI118078	protein-coding
chr9-9925	chr9	55308690	55309190	+	5.7	500	Intergenic	MTD|LTR|ERVL-MaLR	-18009	NM_172923	244886	Mm.24361	NM_172923	ENSMUSG00000032313	AI118078	9630029F15	expressed sequence AI118078	protein-coding
chr13-6006	chr13	107449604	107450277	+	9.81	673	Intergenic	Intergenic	-19882	NR_045083	105120	Mm.417700	NR_045083		AI197445	-	expressed sequence AI197445	ncRNA
chr13-6876	chr13	107247058	107247558	+	6.65	500	Intergenic	Intergenic	-222514	NR_045083	105120	Mm.417700	NR_045083		AI197445	-	expressed sequence AI197445	ncRNA
chr4-4753	chr4	58911041	58913421	+	113.3	2380	intron (NM_172381, intron 1 of 48)	CpG	494	NM_172381	230249	Mm.234801	NM_172381	ENSMUSG00000050812	AI314180	AW558785|BB181316|mKIAA0368	expressed sequence AI314180	protein-coding
chr4-12544	chr4	58901779	58902279	+	5.38	500	intron (NM_172381, intron 1 of 48)	intron (NM_172381, intron 1 of 48)	10696	NM_172381	230249	Mm.234801	NM_172381	ENSMUSG00000050812	AI314180	AW558785|BB181316|mKIAA0368	expressed sequence AI314180	protein-coding
chr10-5320	chr10	40024371	40025419	+	38	1048	exon (NM_144821, exon 1 of 4)	exon (NM_144821, exon 1 of 4)	373	NM_144821	215929	Mm.55513	NM_144821	ENSMUSG00000038522	AI317395	AI482555|Naglt1a	expressed sequence AI317395	protein-coding
chr17-3688	chr17	27564932	27566652	+	58.2	1720	promoter-TSS (NM_001002895)	promoter-TSS (NM_001002895)	-65	NM_001002895	106672	Mm.61488	NM_001002895		AI413582	AI854251	expressed sequence AI413582	protein-coding
chr8-3897	chr8	36993213	36994281	+	29.8	1068	exon (NM_001039220, exon 1 of 1)	exon (NM_001039220, exon 1 of 1)	172	NM_001039220	621080	Mm.373292	NM_001039220	ENSMUSG00000074384	AI429214	-	expressed sequence AI429214	protein-coding
chr12-3600	chr12	76546875	76547768	+	18.7	893	intron (NR_046044, intron 2 of 2)	intron (NR_046044, intron 2 of 2)	604	NR_046044	100504549	Mm.440349	NR_046044		AI463170	-	expressed sequence AI463170	ncRNA
chr4-5812	chr4	41502781	41503675	+	18.4	894	promoter-TSS (NM_001085515)	promoter-TSS (NM_001085515)	-153	NM_001085515	329828	Mm.27054	NM_001085515	ENSMUSG00000046312	AI464131	AA408153|AI604836|Gm762|Kiaa1161|NET37	expressed sequence AI464131	protein-coding
chr3-4499	chr3	107035703	107040178	+	112.4	4475	exon (NM_008418, exon 1 of 1)	exon (NM_008418, exon 1 of 1)	-1564	NR_033498	229694	Mm.347584	NM_173787	ENSMUSG00000056145	AI504432	A230102G19	expressed sequence AI504432	ncRNA
chr3-7771	chr3	107040911	107042020	+	14.6	1109	intron (NR_033498, intron 1 of 1)	intron (NR_033498, intron 1 of 1)	1961	NR_033498	229694	Mm.347584	NM_173787	ENSMUSG00000056145	AI504432	A230102G19	expressed sequence AI504432	ncRNA
chr5-3572	chr5	23674808	23676484	+	89.3	1676	Intergenic	CpG	37021	NR_015554	433855	Mm.205125	NR_015554		AI506816	-	expressed sequence AI506816	ncRNA
chr5-6039	chr5	23712006	23712506	+	14.9	500	intron (NR_038090, intron 1 of 2)	intron (NR_038090, intron 1 of 2)	411	NR_015554	433855	Mm.205125	NR_015554		AI506816	-	expressed sequence AI506816	ncRNA
chr9-1752	chr9	52678296	52680141	+	73.4	1845	promoter-TSS (NR_045333)	promoter-TSS (NR_045333)	219	NM_178906	330941	Mm.335160	NM_177907	ENSMUSG00000078307	AI593442	E130102D23	expressed sequence AI593442	protein-coding
chr9-8455	chr9	52676323	52677376	+	16.8	1053	3' UTR (NM_178906, exon 2 of 2)	3' UTR (NM_178906, exon 2 of 2)	2588	NM_178906	330941	Mm.335160	NM_177907	ENSMUSG00000078307	AI593442	E130102D23	expressed sequence AI593442	protein-coding
chr9-10665	chr9	52675223	52675723	+	5.38	500	3' UTR (NM_178906, exon 2 of 2)	3' UTR (NM_178906, exon 2 of 2)	3964	NM_178906	330941	Mm.335160	NM_177907	ENSMUSG00000078307	AI593442	E130102D23	expressed sequence AI593442	protein-coding
chr17-4706	chr17	47436523	47437023	+	10.8	500	exon (NM_029296, exon 2 of 4)	exon (NM_029296, exon 2 of 4)	134	NM_145489	224833	Mm.218444	NM_145489	ENSMUSG00000034382	AI661453	-	expressed sequence AI661453	protein-coding
chr15-4575	chr15	82212168	82213062	+	17.4	894	5' UTR (NM_001207021, exon 1 of 4)	5' UTR (NM_001207021, exon 1 of 4)	200	NM_001207021	435145	Mm.41289	NM_001207021	ENSMUSG00000096883	AI848285	Orf26	expressed sequence AI848285	protein-coding
chr7-4335	chr7	79499465	79502093	+	80.7	2628	intron (NR_040313, intron 1 of 2)	intron (NR_040313, intron 1 of 2)	753	NR_040314	101694	Mm.41661	NR_040311		AI854517	-	expressed sequence AI854517	ncRNA
chr7-10272	chr7	79535057	79536457	+	38.9	1400	Intergenic	CpG	20322	NR_040312	101694	Mm.41661	NR_040311		AI854517	-	expressed sequence AI854517	ncRNA
chr7-12652	chr7	79542939	79544131	+	22.5	1192	Intergenic	CpG	28100	NR_040312	101694	Mm.41661	NR_040311		AI854517	-	expressed sequence AI854517	ncRNA
chr7-7724	chr7	79495953	79496711	+	10.8	758	Intergenic	Intergenic	-3694	NR_040311	101694	Mm.41661	NR_040311		AI854517	-	expressed sequence AI854517	ncRNA
chr7-12650	chr7	79520366	79520866	+	6.01	500	intron (NR_040312, intron 1 of 3)	intron (NR_040312, intron 1 of 3)	5181	NR_040312	101694	Mm.41661	NR_040311		AI854517	-	expressed sequence AI854517	ncRNA
chr6-7029	chr6	48628798	48630030	+	31.7	1232	non-coding (NR_027236, exon 2 of 4)	non-coding (NR_027236, exon 2 of 4)	1247	NR_027236	243373	Mm.26678	NM_177737	ENSMUSG00000053297	AI854703	AI182503|D630044C04	expressed sequence AI854703	pseudo
chr6-7296	chr6	48626640	48627890	+	28.8	1250	promoter-TSS (NR_027236)	promoter-TSS (NR_027236)	-902	NR_027236	243373	Mm.26678	NM_177737	ENSMUSG00000053297	AI854703	AI182503|D630044C04	expressed sequence AI854703	pseudo
chr7-6945	chr7	41392852	41394051	+	33.2	1199	promoter-TSS (NM_001199330)	promoter-TSS (NM_001199330)	-72	NM_001199330	233168	Mm.379390	NM_183167		AI987944	-	expressed sequence AI987944	protein-coding
chr6-7160	chr6	122556794	122557294	+	7.6	500	intron (NM_009645, intron 1 of 4)	intron (NM_009645, intron 1 of 4)	3235	NM_009645	11628	Mm.391503	NM_009645	ENSMUSG00000040627	Aicda	Aid|Arp2	activation-induced cytidine deaminase	protein-coding
chr1-6001	chr1	183296276	183298290	+	85.8	2014	promoter-TSS (NM_027861)	promoter-TSS (NM_027861)	223	NM_181732	108909	Mm.290502	NM_145626	ENSMUSG00000042901	Aida	2610208M17Rik|BC004835	axin interactor, dorsalization associated	protein-coding
chr2-5992	chr2	31950133	31950975	+	20.9	842	exon (NM_145144, exon 2 of 6)	exon (NM_145144, exon 2 of 6)	251	NM_145144	108897	Mm.24838	NM_145144	ENSMUSG00000001864	Aif1l	2810003C17Rik|AI043124|C87647|Iba2	allograft inflammatory factor 1-like	protein-coding
chrX-2986	chrX	48512749	48514021	+	22.5	1272	5' UTR (NM_001290364, exon 1 of 16)	5' UTR (NM_001290364, exon 1 of 16)	178	NM_012019	26926	Mm.240434	NM_012019	ENSMUSG00000036932	Aifm1	AIF|AIFsh2|Hq|Pdcd8	apoptosis-inducing factor, mitochondrion-associated 1	protein-coding
chr16-4787	chr16	17489135	17491298	+	37.3	2163	intron (NM_175178, intron 1 of 20)	intron (NM_175178, intron 1 of 20)	539	NM_175178	72168	Mm.40038	NM_175178	ENSMUSG00000022763	Aifm3	2810401C16Rik|AI840249|Aifl	apoptosis-inducing factor, mitochondrion-associated 3	protein-coding
chr10-5640	chr10	13868003	13869872	+	57.3	1869	promoter-TSS (NM_025446)	promoter-TSS (NM_025446)	-107	NM_025446	66253	Mm.45755	NM_025446	ENSMUSG00000019806	Aig1	1500031O19Rik|AV064870|AW413422|CGI-103	androgen-induced 1	protein-coding
chr10-8858	chr10	44005616	44006116	+	5.7	500	Intergenic	Intergenic	-1020	NM_172393	11630	Mm.292082	NM_172393	ENSMUSG00000019866	Aim1	AI462491|AI463325	absent in melanoma 1	protein-coding
chr10-9496	chr10	44004172	44004672	+	5.38	500	5' UTR (NM_172393, exon 1 of 20)	5' UTR (NM_172393, exon 1 of 20)	424	NM_172393	11630	Mm.292082	NM_172393	ENSMUSG00000019866	Aim1	AI462491|AI463325	absent in melanoma 1	protein-coding
chr5-6189	chr5	143908990	143910707	+	59.5	1717	promoter-TSS (NM_146165)	promoter-TSS (NM_146165)	-9	NM_146165	231872	Mm.200499	NM_146165	ENSMUSG00000029610	Aimp2	AA407136|AA407225|Aimp2(p38)|Jtv1	aminoacyl tRNA synthetase complex-interacting multifunctional protein 2	protein-coding
chr17-8607	chr17	12741745	12742520	+	12	775	intron (NR_027773, intron 1 of 2)	CpG	821	NR_027784	104103	Mm.26553	NR_002853	ENSMUSG00000078247	Airn	2810051F02Rik|2810434M15Rik|AI256653|AI597500|AW049873|Air|B930018I07Rik|D17Ertd663e|IGF2RAS	antisense Igf2r RNA	ncRNA
chr4-13394	chr4	153479347	153483453	+	123.1	4106	intron (NM_001099299, intron 1 of 5)	intron (NM_001099299, intron 1 of 5)	1430	NM_001099299	230959	Mm.318874	NM_001099299	ENSMUSG00000039546	Ajap1	Gm573	adherens junction associated protein 1	protein-coding
chr14-2456	chr14	54576834	54578462	+	39.9	1628	promoter-TSS (NM_010590)	promoter-TSS (NM_010590)	13	NM_010590	16475	Mm.100253	NM_010590	ENSMUSG00000022178	Ajuba	Jub	ajuba LIM protein	protein-coding
chr14-3591	chr14	54575533	54576158	+	12	625	intron (NM_010590, intron 1 of 7)	CpG	1816	NM_010590	16475	Mm.100253	NM_010590	ENSMUSG00000022178	Ajuba	Jub	ajuba LIM protein	protein-coding
chr2-5460	chr2	32626277	32627161	+	19.6	884	intron (NM_001198791, intron 1 of 6)	intron (NM_001198791, intron 1 of 6)	1282	NM_001198791	11636	Mm.29189	NM_021515	ENSMUSG00000026817	Ak1	Ak-1|B430205N08Rik	adenylate kinase 1	protein-coding
chr2-8000	chr2	32625090	32625590	+	10.8	500	promoter-TSS (NM_001198791)	promoter-TSS (NM_001198791)	-97	NM_001198791	11636	Mm.29189	NM_021515	ENSMUSG00000026817	Ak1	Ak-1|B430205N08Rik	adenylate kinase 1	protein-coding
chr9-4982	chr9	8133836	8135033	+	35.8	1197	promoter-TSS (NM_001045524)	promoter-TSS (NM_001045524)	-140	NM_001045524	234915	Mm.101341	NM_001045524	ENSMUSG00000040729	AK129341	Kiaa1377|mKIAA1377	cDNA sequence AK129341	protein-coding
chr4-10535	chr4	128992833	128994241	+	41.1	1408	intron (NM_001033966, intron 1 of 5)	CpG	313	NM_016895	11637	Mm.29460	NM_016895	ENSMUSG00000028792	Ak2	Ak-2|D4Ertd220e	adenylate kinase 2	protein-coding
chr19-5346	chr19	29047023	29048492	+	59.5	1469	non-coding (NR_028360, exon 1 of 1)	non-coding (NR_028360, exon 1 of 1)	145	NM_021299	56248	Mm.196067	NM_021299	ENSMUSG00000024782	Ak3	AA407498|AI506714|AK-3|Ak3l|Ak3l1|Akl3l	adenylate kinase 3	protein-coding
chr4-6809	chr4	101418816	101420957	+	91.5	2141	exon (NM_001177604, exon 2 of 6)	exon (NM_001177604, exon 2 of 6)	183	NM_009647	11639	Mm.42040	NM_009647	ENSMUSG00000028527	Ak4	AK 4|Ak-3|Ak-4|Ak3|Ak3l1|D4Ertd274e	adenylate kinase 4	protein-coding
chr13-4007	chr13	100650367	100652280	+	89.3	1913	promoter-TSS (NM_027592)	promoter-TSS (NM_027592)	-20	NM_027592	102216272	Mm.301148	NM_027592	ENSMUSG00000078941	Ak6	2810046E22Rik|4921516M08Rik|AK/ATPase	adenylate kinase isoenzyme 6	protein-coding
chr2-5452	chr2	28699475	28700481	+	34.8	1006	promoter-TSS (NM_027283)	promoter-TSS (NM_027283)	-183	NM_001033874	68870	Mm.273318	NM_001033874	ENSMUSG00000026807	Ak8	1190002A17Rik|AK 8	adenylate kinase 8	protein-coding
chr11-3428	chr11	88863559	88865468	+	81	1909	promoter-TSS (NM_001042541)	promoter-TSS (NM_001042541)	73	NM_001042541	11640	Mm.2969	NM_009648	ENSMUSG00000018428	Akap1	AKAP121|AKAP84|Akap|C76494|C81186|DAKAP1|S-AKAP84	A kinase (PRKA) anchor protein 1	protein-coding
chr11-11974	chr11	61929203	61931113	+	70.9	1910	promoter-TSS (NM_019921)	promoter-TSS (NM_019921)	99	NM_019921	56697	Mm.274404	NM_019921	ENSMUSG00000047804	Akap10	1500031L16Rik|B130049N18Rik|D-AKAP-2|D-AKAP2|PRKA10	A kinase (PRKA) anchor protein 10	protein-coding
chr14-3751	chr14	78535799	78537665	+	71.5	1866	5' UTR (NM_001164503, exon 1 of 12)	5' UTR (NM_001164503, exon 1 of 12)	128	NM_001164503	219181	Mm.89413	NM_001164503	ENSMUSG00000022016	Akap11	6330501D17Rik|AKAP220|Gm80|PRKA11|mKIAA0629	A kinase (PRKA) anchor protein 11	protein-coding
chr14-6419	chr14	78559659	78560159	+	5.38	500	Intergenic	Intergenic	-23049	NM_001164503	219181	Mm.89413	NM_001164503	ENSMUSG00000022016	Akap11	6330501D17Rik|AKAP220|Gm80|PRKA11|mKIAA0629	A kinase (PRKA) anchor protein 11	protein-coding
chr10-3071	chr10	4266284	4267311	+	31.7	1027	intron (NM_031185, intron 1 of 3)	intron (NM_031185, intron 1 of 3)	468	NM_031185	83397	Mm.27481	NM_031185	ENSMUSG00000038587	Akap12	AI317366|SSeCKS|Srcs5|Tsga12	A kinase (PRKA) anchor protein (gravin) 12	protein-coding
chr7-4839	chr7	75455167	75456720	+	74.1	1553	intron (NM_029332, intron 1 of 36)	CpG	409	NM_029332	75547	Mm.216107	NM_029332	ENSMUSG00000066406	Akap13	1700026G02Rik|5730522G15Rik|5830460E08Rik|AKAP-Lbc|BRX|Ht31|LBC|PROTO-LB|PROTO-LBC	A kinase (PRKA) anchor protein 13	protein-coding
chr7-8847	chr7	75611998	75612629	+	9.5	631	intron (NM_029332, intron 7 of 36)	intron (NM_029332, intron 7 of 36)	156779	NM_029332	75547	Mm.216107	NM_029332	ENSMUSG00000066406	Akap13	1700026G02Rik|5730522G15Rik|5830460E08Rik|AKAP-Lbc|BRX|Ht31|LBC|PROTO-LB|PROTO-LBC	A kinase (PRKA) anchor protein 13	protein-coding
chrX-3161	chrX	36644467	36645446	+	20.9	979	intron (NM_001081956, intron 1 of 6)	CpG	458	NM_001081956	338351	Mm.116704	NM_001081956	ENSMUSG00000059708	Akap17b	AA407619|AKAP-17B|B230333C21Rik|C230056F04Rik|PRKA17B|Sfrs17b|Srsf17b|Talia	A kinase (PRKA) anchor protein 17B	protein-coding
chr4-11593	chr4	57847658	57848158	+	5.7	500	intron (NM_001035532, intron 1 of 3)	intron (NM_001035532, intron 1 of 3)	2660	NM_009649	11641	Mm.467752	NM_009649	ENSMUSG00000038729	Akap2	AA959716|AI649048|Akap-2|Akap-kl|B230340M18Rik|Prka2	A kinase (PRKA) anchor protein 2	protein-coding
chr12-5012	chr12	76324278	76325547	+	36.7	1269	promoter-TSS (NM_001101471)	promoter-TSS (NM_001101471)	21	NM_001101471	238276	Mm.311452	NM_001101471	ENSMUSG00000021057	Akap5	3526401B18Rik|AKAP 150|AKAP-5|AKAP150|BB098886|Gm258|P150	A kinase (PRKA) anchor protein 5	protein-coding
chr12-3091	chr12	52699034	52701706	+	74.1	2672	intron (NM_198111, intron 1 of 13)	intron (NM_198111, intron 1 of 13)	987	NM_198111	238161	Mm.310822	NM_198111	ENSMUSG00000061603	Akap6	AI482140|Akapalpha|Akapbeta|PRKA	A kinase (PRKA) anchor protein 6	protein-coding
chr12-7372	chr12	52745462	52745962	+	5.38	500	intron (NM_198111, intron 1 of 13)	intron (NM_198111, intron 1 of 13)	46329	NM_198111	238161	Mm.310822	NM_198111	ENSMUSG00000061603	Akap6	AI482140|Akapalpha|Akapbeta|PRKA	A kinase (PRKA) anchor protein 6	protein-coding
chr10-3474	chr10	25198424	25200518	+	65.2	2094	intron (NM_018747, intron 7 of 7)	intron (NM_018747, intron 7 of 7)	99692	NM_018747	432442	Mm.485937	NM_018747	ENSMUSG00000039166	Akap7	6430401D08|AI662165|AKAP15|Akap18|BB170514	A kinase (PRKA) anchor protein 7	protein-coding
chr10-3251	chr10	25296545	25297859	+	54.1	1314	intron (NM_018747, intron 1 of 7)	CpG	1961	NM_018747	432442	Mm.485937	NM_018747	ENSMUSG00000039166	Akap7	6430401D08|AI662165|AKAP15|Akap18|BB170514	A kinase (PRKA) anchor protein 7	protein-coding
chr10-9408	chr10	25179617	25180117	+	6.65	500	intron (NM_018747, intron 7 of 7)	intron (NM_018747, intron 7 of 7)	119296	NM_018747	432442	Mm.485937	NM_018747	ENSMUSG00000039166	Akap7	6430401D08|AI662165|AKAP15|Akap18|BB170514	A kinase (PRKA) anchor protein 7	protein-coding
chr17-5459	chr17	32319837	32322057	+	81	2220	TTS (NM_017476)	TTS (NM_017476)	206	NM_019774	56399	Mm.328945	NM_019774	ENSMUSG00000024045	Akap8	1200016A02Rik|AA673585|AKAP95|AU015639	A kinase (PRKA) anchor protein 8	protein-coding
chr17-4261	chr17	32349341	32351350	+	68	2009	intron (NM_017476, intron 1 of 13)	intron (NM_017476, intron 1 of 13)	232	NM_017476	54194	Mm.281005	NM_017476	ENSMUSG00000002625	Akap8l	HAP95|Nakap95	A kinase (PRKA) anchor protein 8-like	protein-coding
chr17-3707	chr17	32363573	32364875	+	59.8	1302	intron (NR_033525, intron 4 of 10)	intron (NR_033525, intron 4 of 10)	-13647	NM_017476	54194	Mm.281005	NM_017476	ENSMUSG00000002625	Akap8l	HAP95|Nakap95	A kinase (PRKA) anchor protein 8-like	protein-coding
chr5-3092	chr5	3927745	3929431	+	76.6	1686	intron (NM_194462, intron 1 of 47)	(CTGGGG)n|Simple_repeat|Simple_repeat	402	NM_194462	100986	Mm.46044	NM_194462	ENSMUSG00000040407	Akap9	5730481H23Rik|AKAP-9|AKAP450|AW545847|C79026|G1-448-15|PRKA9|mKIAA0803|mei2-5|repro12	A kinase (PRKA) anchor protein (yotiao) 9	protein-coding
chr7-7537	chr7	109703039	109704521	+	48.1	1482	promoter-TSS (NM_020616)	promoter-TSS (NM_020616)	43	NM_020616	57373	Mm.334138	NM_020616	ENSMUSG00000031023	Akip1	BCA3|C11orf17|D7H11orf17|D930014E17Rik|ICRFP703B1614Q5.6|ORF27	A kinase (PRKA) interacting protein 1	protein-coding
chr7-5400	chr7	109671309	109672727	+	34.8	1418	Intergenic	Intergenic	-31719	NM_020616	57373	Mm.334138	NM_020616	ENSMUSG00000031023	Akip1	BCA3|C11orf17|D7H11orf17|D930014E17Rik|ICRFP703B1614Q5.6|ORF27	A kinase (PRKA) interacting protein 1	protein-coding
chr4-2205	chr4	123749284	123751426	+	81.3	2142	promoter-TSS (NM_023423)	promoter-TSS (NM_023423)	-56	NM_023423	68050	Mm.27903	NM_023423		Akirin1	6330407G11Rik	akirin 1	protein-coding
chr4-2918	chr4	34550448	34552027	+	79.4	1579	exon (NM_001007589, exon 1 of 5)	exon (NM_001007589, exon 1 of 5)	622	NM_001007589	433693	Mm.389532	NM_026019	ENSMUSG00000028291	Akirin2	2700059D21Rik|AA114675|AA522011|AU019887|Akirin-2	akirin 2	protein-coding
chr4-6401	chr4	63409640	63410954	+	31.3	1314	Intergenic	Intergenic	-6852	NM_001045514	100182	Mm.387725	NM_001045514	ENSMUSG00000039158	Akna	AI597013|mKIAA1968	AT-hook transcription factor	protein-coding
chr4-7031	chr4	116650445	116652093	+	49.7	1648	intron (NM_021473, intron 1 of 8)	intron (NM_021473, intron 1 of 8)	405	NM_021473	58810	Mm.30085	NM_021473	ENSMUSG00000028692	Akr1a1	2610201A18Rik|Akr1a4	aldo-keto reductase family 1, member A1 (aldehyde reductase)	protein-coding
chr6-4692	chr6	34384047	34384893	+	17.1	846	intron (NM_172398, intron 1 of 9)	intron (NM_172398, intron 1 of 9)	223	NM_172398	67861	Mm.70371	NM_172398	ENSMUSG00000061758	Akr1b10	2310005E10Rik|Akr1b16	aldo-keto reductase family 1, member B10 (aldose reductase)	protein-coding
chr6-2233	chr6	34316829	34318254	+	42.7	1425	promoter-TSS (NM_009658)	promoter-TSS (NM_009658)	-52	NM_009658	11677	Mm.451	NM_009658	ENSMUSG00000001642	Akr1b3	ALR2|AR|Ahr-1|Ahr1|Akr1b1|Aldor1|Aldr1	aldo-keto reductase family 1, member B3 (aldose reductase)	protein-coding
chr13-4989	chr13	4608446	4609851	+	33.2	1405	promoter-TSS (NM_018859)	promoter-TSS (NM_018859)	16	NM_018859	56043	Mm.251908	NM_018859	ENSMUSG00000045410	Akr1e1	1810061I10Rik|Akr1e2	aldo-keto reductase family 1, member E1	protein-coding
chr13-7811	chr13	4789926	4790607	+	6.96	681	Intergenic	RMER6C|LTR|ERVK	-181102	NM_018859	56043	Mm.251908	NM_018859	ENSMUSG00000045410	Akr1e1	1810061I10Rik|Akr1e2	aldo-keto reductase family 1, member E1	protein-coding
chr13-6905	chr13	4942728	4943228	+	6.33	500	Intergenic	IAPLTR2_Mm|LTR|ERVK	-333814	NM_018859	56043	Mm.251908	NM_018859	ENSMUSG00000045410	Akr1e1	1810061I10Rik|Akr1e2	aldo-keto reductase family 1, member E1	protein-coding
chr4-5755	chr4	139309812	139311763	+	87.7	1951	promoter-TSS (NM_025337)	promoter-TSS (NM_025337)	43	NM_025337	110198	Mm.482154	NM_025337		Akr7a5	0610025K21Rik|Afar|Afar1|Akr7a2	aldo-keto reductase family 7, member A5 (aflatoxin aldehyde reductase)	protein-coding
chr12-1506	chr12	112673323	112674897	+	63.9	1574	5' UTR (NM_001165894, exon 1 of 14)	5' UTR (NM_001165894, exon 1 of 14)	166	NM_001165894	11651	Mm.6645	NM_009652	ENSMUSG00000001729	Akt1	Akt|PKB|PKB/Akt|PKBalpha|Rac	thymoma viral proto-oncogene 1	protein-coding
chr7-4317	chr7	44848142	44850841	+	112.7	2699	promoter-TSS (NR_030488)	promoter-TSS (NR_030488)	-144	NM_001290694	67605	Mm.148007	NM_026270	ENSMUSG00000011096	Akt1s1	1110012J22Rik|AI227026|Lobe|Lobel|PRAS40	AKT1 substrate 1 (proline-rich)	protein-coding
chr7-8763	chr7	27591326	27592695	+	52.9	1369	intron (NM_001110208, intron 1 of 13)	CpG	450	NM_001110208	11652	Mm.177194	NM_007434	ENSMUSG00000004056	Akt2	2410016A19Rik|AW554154|PKB|PKBbeta	thymoma viral proto-oncogene 2	protein-coding
chr1-11231	chr1	177256733	177259505	+	130.7	2772	Intergenic	CpG	-9352	NM_011785	23797	Mm.235194	NM_011785	ENSMUSG00000019699	Akt3	AI851531|D930002M15Rik|Nmf350	thymoma viral proto-oncogene 3	protein-coding
chr1-7019	chr1	177322488	177322988	+	10.4	500	Intergenic	CpG	-73971	NM_011785	23797	Mm.235194	NM_011785	ENSMUSG00000019699	Akt3	AI851531|D930002M15Rik|Nmf350	thymoma viral proto-oncogene 3	protein-coding
chr8-6134	chr8	91132885	91134200	+	54.1	1315	intron (NM_010241, intron 2 of 10)	CpG	1954	NM_010241	14339	Mm.324588	NM_010241	ENSMUSG00000031667	Aktip	AL023020|Fif|Ft|Ft1|Fts	thymoma viral proto-oncogene 1 interacting protein	protein-coding
chr4-3110	chr4	62519342	62520746	+	51.3	1404	promoter-TSS (NM_008525)	promoter-TSS (NM_008525)	19	NM_008525	17025	Mm.6988	NM_008525	ENSMUSG00000028393	Alad	ALADH|Lv	aminolevulinate, delta-, dehydratase	protein-coding
chr9-6836	chr9	106246659	106248582	+	70.6	1923	5' UTR (NM_001291835, exon 1 of 11)	5' UTR (NM_001291835, exon 1 of 11)	110	NM_001291835	11655	Mm.290578	NM_020559	ENSMUSG00000032786	Alas1	ALAS|ALAS-N|Alas-1|Alas-h	aminolevulinic acid synthase 1	protein-coding
chr16-2599	chr16	52450248	52454327	+	126	4079	intron (NM_009655, intron 1 of 15)	CpG	710	NM_009655	11658	Mm.288282	NM_009655	ENSMUSG00000022636	Alcam	AI853494|BEN|CD166|DM-GRASP|MuSC|SC1	activated leukocyte cell adhesion molecule	protein-coding
chr19-2703	chr19	40587701	40589172	+	42.7	1471	promoter-TSS (NM_019698)	promoter-TSS (NM_019698)	27	NM_153554	56454	Mm.233117	NM_019698	ENSMUSG00000025007	Aldh18a1	2810433K04Rik|AI429789|Pycs	aldehyde dehydrogenase 18 family, member A1	protein-coding
chr7-6764	chr7	66427420	66428055	+	13.6	635	promoter-TSS (NM_053080)	promoter-TSS (NM_053080)	-260	NM_053080	56847	Mm.140988	NM_053080	ENSMUSG00000015134	Aldh1a3	ALDH6|RALDH3|V1	aldehyde dehydrogenase family 1, subfamily A3	protein-coding
chr4-9403	chr4	45798338	45799322	+	19.6	984	promoter-TSS (NM_028270)	promoter-TSS (NM_028270)	-192	NM_028270	72535	Mm.331583	NM_028270	ENSMUSG00000035561	Aldh1b1	2700007F14Rik	aldehyde dehydrogenase 1 family, member B1	protein-coding
chr4-12470	chr4	45800365	45800865	+	5.38	500	intron (NM_028270, intron 1 of 1)	intron (NM_028270, intron 1 of 1)	1593	NM_028270	72535	Mm.331583	NM_028270	ENSMUSG00000035561	Aldh1b1	2700007F14Rik	aldehyde dehydrogenase 1 family, member B1	protein-coding
chr6-8162	chr6	90550115	90550615	+	6.01	500	promoter-TSS (NM_027406)	promoter-TSS (NM_027406)	-483	NM_027406	107747	Mm.30035	NM_027406	ENSMUSG00000030088	Aldh1l1	1810048F20Rik|FDH|Fthfd|Neut2	aldehyde dehydrogenase 1 family, member L1	protein-coding
chr10-3839	chr10	83533224	83534463	+	29.1	1239	intron (NM_153543, intron 1 of 22)	intron (NM_153543, intron 1 of 22)	297	NM_153543	216188	Mm.263138	NM_153543	ENSMUSG00000020256	Aldh1l2	D330038I09Rik|mtFDH	aldehyde dehydrogenase 1 family, member L2	protein-coding
chr5-3052	chr5	121592937	121594263	+	53.8	1326	5' UTR (NM_009656, exon 1 of 13)	5' UTR (NM_009656, exon 1 of 13)	224	NM_009656	11669	Mm.284446	NM_009656		Aldh2	Ahd-5|Ahd5	aldehyde dehydrogenase 2, mitochondrial	protein-coding
chr11-6568	chr11	61266401	61267991	+	69.9	1590	promoter-TSS (NM_007437)	promoter-TSS (NM_007437)	-69	NM_007437	11671	Mm.398221	NM_007437	ENSMUSG00000010025	Aldh3a2	AI194803|Ahd-3|Ahd-3r|Ahd3|Ahd3-r|Aldh4|Aldh4-r|FALDH	aldehyde dehydrogenase family 3, subfamily A2	protein-coding
chr4-2686	chr4	139622582	139624376	+	62	1794	intron (NM_175438, intron 1 of 14)	URR1A|DNA|hAT-Charlie	585	NM_175438	212647	Mm.273571	NM_175438	ENSMUSG00000028737	Aldh4a1	A930035F14Rik|Ahd-1|Ahd1|Aldh4|Aldh5a1|E330022C09|P5cd|P5cdh|P5cdhl|P5cdhs|Ssdh1	aldehyde dehydrogenase 4 family, member A1	protein-coding
chr18-2869	chr18	56572306	56573906	+	65.5	1600	promoter-TSS (NM_001127338)	promoter-TSS (NM_001127338)	-167	NM_001127338	110695	Mm.30250	NM_138600		Aldh7a1	Atq1|D18Wsu181e	aldehyde dehydrogenase family 7, member A1	protein-coding
chr1-4579	chr1	167349681	167350970	+	42.1	1289	exon (NM_019993, exon 1 of 11)	exon (NM_019993, exon 1 of 11)	334	NM_019993	56752	Mm.330055	NM_019993	ENSMUSG00000026687	Aldh9a1	AA139417|Abaldh|ESTM40|TMABA-DH|Tmabadh	aldehyde dehydrogenase 9, subfamily A1	protein-coding
chr7-5415	chr7	126797314	126800595	+	110.5	3281	intron (NM_001177307, intron 1 of 9)	CpG	224	NM_001177307	11674	Mm.275831	NM_007438	ENSMUSG00000030695	Aldoa	Aldo-1|Aldo1	aldolase A, fructose-bisphosphate	protein-coding
chr16-2853	chr16	5233380	5234415	+	30.4	1035	intron (NM_145362, intron 1 of 12)	intron (NM_145362, intron 1 of 12)	276	NM_145362	208211	Mm.34581	NM_145362	ENSMUSG00000039427	Alg1	HMAT1|HMT1	asparagine-linked glycosylation 1 (beta-1,4-mannosyltransferase)	protein-coding
chr8-4614	chr8	22059610	22061375	+	56	1765	promoter-TSS (NM_007511)	promoter-TSS (NM_007511)	-229	NM_183142	207958	Mm.267439	NM_183142	ENSMUSG00000063362	Alg11	AI849156|AW492253|B230397C21|Mmat-4(5)	asparagine-linked glycosylation 11 (alpha-1,2-mannosyltransferase)	protein-coding
chrX-2081	chrX	144317631	144319309	+	31.3	1678	intron (NR_037145, intron 1 of 26)	CpG	504	NR_037145	67574	Mm.249084	NM_026247	ENSMUSG00000041718	Alg13	2810046O15Rik|4833435D08Rik|Glt28d1|MDS031|OTTMUSG00000018917	asparagine-linked glycosylation 13	protein-coding
chr3-7814	chr3	121290924	121292570	+	41.8	1646	promoter-TSS (NM_024178)	promoter-TSS (NM_024178)	-70	NM_024178	66789	Mm.269881	NM_024178	ENSMUSG00000039887	Alg14	5430428G01Rik|AI854024	asparagine-linked glycosylation 14	protein-coding
chr16-3862	chr16	20610020	20612164	+	58.9	2144	promoter-TSS (NM_025462)	promoter-TSS (NM_025462)	-343	NM_145939	208624	Mm.24950	NM_145939	ENSMUSG00000033809	Alg3	D16Ertd36e	asparagine-linked glycosylation 3 (alpha-1,3-mannosyltransferase)	protein-coding
chr4-4105	chr4	99715105	99716442	+	51.6	1337	intron (NM_001081264, intron 1 of 14)	CpG	143	NM_001081264	320438	Mm.32408	NM_001081264	ENSMUSG00000073792	Alg6	E230028F23Rik	asparagine-linked glycosylation 6 (alpha-1,3,-glucosyltransferase)	protein-coding
chr7-7747	chr7	97371340	97372517	+	26.6	1177	intron (NM_199035, intron 1 of 12)	MIRb|SINE|MIR	311	NM_199035	381903	Mm.279683	NM_199035	ENSMUSG00000035704	Alg8	AI447372|Gm1089	asparagine-linked glycosylation 8 (alpha-1,3-glucosyltransferase)	protein-coding
chr9-7780	chr9	50774299	50776176	+	62	1877	promoter-TSS (NM_133981)	promoter-TSS (NM_133981)	12	NM_133981	102580	Mm.160035	NM_133981	ENSMUSG00000032059	Alg9	8230402H15Rik|AI747665|B430313H07Rik|Dibd1	asparagine-linked glycosylation 9 (alpha 1,2 mannosyltransferase)	protein-coding
chr17-4595	chr17	72604401	72605032	+	13.9	631	promoter-TSS (NM_007439)	promoter-TSS (NM_007439)	-409	NM_007439	11682	Mm.311854	NM_007439	ENSMUSG00000055471	Alk	CD246|Tcrz	anaplastic lymphoma kinase	protein-coding
chr12-4276	chr12	87442761	87444529	+	61.4	1768	promoter-TSS (NM_026958)	promoter-TSS (NM_026958)	194	NM_001102565	211064	Mm.486235	NM_001102565		Alkbh1	2700073G19Rik|Abh|Alkbh|alkB|hABH	alkB, alkylation repair homolog 1 (E. coli)	protein-coding
chr5-4118	chr5	114127480	114128547	+	33.2	1067	5' UTR (NM_175016, exon 1 of 4)	5' UTR (NM_175016, exon 1 of 4)	163	NM_175016	231642	Mm.332593	NM_175016	ENSMUSG00000044339	Alkbh2	9530023G02|AU016977|Abh2|mABH2	alkB, alkylation repair homolog 2 (E. coli)	protein-coding
chr2-11353	chr2	94009782	94011162	+	53.2	1380	intron (NM_026944, intron 1 of 9)	CpG	258	NM_026944	69113	Mm.272498	NM_026944	ENSMUSG00000040174	Alkbh3	1700108H04Rik|1810020C19Rik|Abh3|mABH3	alkB, alkylation repair homolog 3 (E. coli)	protein-coding
chr11-9697	chr11	60536375	60539592	+	138.9	3217	5' UTR (NM_172943, exon 1 of 4)	5' UTR (NM_172943, exon 1 of 4)	300	NM_172943	268420	Mm.262056	NM_172943	ENSMUSG00000042650	Alkbh5	AW050020|AW215868|Abh5|E130207K11|Ofoxd	alkB, alkylation repair homolog 5 (E. coli)	protein-coding
chr7-7413	chr7	30308397	30309863	+	33.9	1466	TTS (NM_001081114)	TTS (NM_001081114)	377	NM_198027	233065	Mm.276277	NM_198027	ENSMUSG00000042831	Alkbh6	AI839550|Abh6|C130099A02	alkB, alkylation repair homolog 6 (E. coli)	protein-coding
chr9-6072	chr9	3334857	3336304	+	36.4	1447	intron (NM_026303, intron 1 of 11)	intron (NM_026303, intron 1 of 11)	349	NM_026303	67667	Mm.116968	NM_026303	ENSMUSG00000025899	Alkbh8	4930562C03Rik|8030431D03Rik|9430088N01Rik|Abh8	alkB, alkylation repair homolog 8 (E. coli)	protein-coding
chr6-4324	chr6	85587355	85588519	+	41.8	1164	exon (NM_145223, exon 1 of 23)	exon (NM_145223, exon 1 of 23)	406	NM_145223	236266	Mm.246967	NM_145223	ENSMUSG00000063810	Alms1	bbb	Alstrom syndrome 1	protein-coding
chr11-15655	chr11	70321835	70322335	+	6.33	500	intron (NM_145684, intron 1 of 13)	intron (NM_145684, intron 1 of 13)	433	NM_145684	11685	Mm.274093	NM_145684	ENSMUSG00000018907	Alox12e	8-LOX|AW259591|Alox12-ps1|Alox12-ps2|Aloxe|e-LOX1	arachidonate lipoxygenase, epidermal	protein-coding
chr5-5574	chr5	149228930	149229814	+	17.7	884	Intergenic	CpG	-35686	NM_009663	11690	Mm.19844	NM_009663	ENSMUSG00000060063	Alox5ap	Flap	arachidonate 5-lipoxygenase activating protein	protein-coding
chr11-5441	chr11	69210999	69211624	+	17.4	625	Intergenic	Intergenic	-13468	NM_009661	11688	Mm.289672	NM_009661	ENSMUSG00000020891	Alox8	15-LOX-2|15-LOX-B|8-LOX|8S-LOX|Alox15b	arachidonate 8-lipoxygenase	protein-coding
chr11-7207	chr11	69121444	69126472	+	138.3	5028	TTS (NM_033041)	TTS (NM_033041)	-2419	NM_011786	23801	Mm.41989	NM_011786	ENSMUSG00000020892	Aloxe3	e-LOX-3|eLOX-3	arachidonate lipoxygenase 3	protein-coding
chr11-13052	chr11	69134403	69134903	+	7.91	500	intron (NM_011786, intron 10 of 14)	intron (NM_011786, intron 10 of 14)	8276	NM_011786	23801	Mm.41989	NM_011786	ENSMUSG00000020892	Aloxe3	e-LOX-3|eLOX-3	arachidonate lipoxygenase 3	protein-coding
chr1-11762	chr1	86994468	86994968	+	5.7	500	intron (NM_153530, intron 13 of 20)	intron (NM_153530, intron 13 of 20)	95210	NM_007433	11650	Mm.195224	NM_007433	ENSMUSG00000026246	Alppl2	Akp5|C77216|D1Ertd816e|EAP	alkaline phosphatase, placental-like 2	protein-coding
chr1-4933	chr1	59236446	59238191	+	72.8	1745	promoter-TSS (NM_028717)	promoter-TSS (NM_028717)	-87	NM_146109	74018	Mm.272078	NM_028717	ENSMUSG00000026024	Als2	3222402C23Rik|9430073A21Rik|Als2cr6|Alsin|mKIAA1563	amyotrophic lateral sclerosis 2 (juvenile)	protein-coding
chr9-4062	chr9	110880116	110880815	+	21.2	699	promoter-TSS (NM_146260)	promoter-TSS (NM_146260)	143	NM_001146060	235633	Mm.86338	NM_146228	ENSMUSG00000044037	Als2cl	79H19D|79H19E|BC022645|D930044G19Rik|mRn.49018	ALS2 C-terminal like	protein-coding
chr10-8172	chr10	103028010	103028510	+	6.65	500	intron (NM_172553, intron 1 of 3)	CpG	517	NM_172553	216285	Mm.19287	NM_172553	ENSMUSG00000036602	Alx1	AI314867|C130005I02|Cart1	ALX homeobox 1	protein-coding
chr2-13031	chr2	93642378	93643518	+	20.3	1140	exon (NM_007442, exon 1 of 4)	exon (NM_007442, exon 1 of 4)	514	NM_007442	11695	Mm.389389	NM_007442	ENSMUSG00000040310	Alx4	lst	aristaless-like homeobox 4	protein-coding
chr11-9919	chr11	120597203	120599119	+	89.3	1916	promoter-TSS (NM_001038230)	promoter-TSS (NM_001038230)	204	NM_011568	21681	Mm.1886	NM_011568		Alyref	ALY|REF1|Refbp1|Thoc4	Aly/REF export factor	protein-coding
chr1-8514	chr1	171503131	171504714	+	43.4	1583	exon (NM_019484, exon 1 of 1)	exon (NM_019484, exon 1 of 1)	444	NM_019484	56009	Mm.389208	NM_019484	ENSMUSG00000060244	Alyref2	C130042O11Rik|REF2|Refbp2	Aly/REF export factor 2	protein-coding
chr15-2855	chr15	10981326	10982515	+	40.8	1189	exon (NM_008537, exon 1 of 5)	exon (NM_008537, exon 1 of 5)	164	NM_008537	17117	Mm.2787	NM_008537	ENSMUSG00000022244	Amacr	Macr1	alpha-methylacyl-CoA racemase	protein-coding
chr2-4393	chr2	91729952	91731233	+	49.1	1281	intron (NM_172669, intron 1 of 17)	intron (NM_172669, intron 1 of 17)	454	NM_172669	228361	Mm.436667	NM_172669	ENSMUSG00000040506	Ambra1	2310079H06Rik|A130023A14|AA474864|AV021921|D030051N19Rik|mKIAA1736	autophagy/beclin 1 regulator 1	protein-coding
chr10-4140	chr10	40300483	40302967	+	96.2	2484	intron (NM_007444, intron 1 of 7)	CpG	461	NM_007444	100041585	Mm.476925	NM_007444	ENSMUSG00000063953	Amd2	AdoMetDC|Amd1|Amd3|ENSMUSG00000063953	S-adenosylmethionine decarboxylase 2	protein-coding
chr10-5779	chr10	93539717	93540348	+	9.18	631	promoter-TSS (NM_027908)	promoter-TSS (NM_027908)	1	NM_027908	71761	Mm.244518	NM_027908	ENSMUSG00000015890	Amdhd1	1300019J08Rik	amidohydrolase domain containing 1	protein-coding
chr17-8121	chr17	24162343	24163907	+	38	1564	TTS (NR_037854)	TTS (NR_037854)	608	NM_172935	245847	Mm.87319	NM_172935	ENSMUSG00000036820	Amdhd2	5730457F11Rik	amidohydrolase domain containing 2	protein-coding
chrX-3437	chrX	95443527	95445191	+	31.7	1664	intron (NM_175179, intron 1 of 1)	CpG	481	NM_175179	72345	Mm.182867	NM_175179	ENSMUSG00000050332	Amer1	2810002O09Rik|AW492303|Fam123b|Wtx	APC membrane recruitment 1	protein-coding
chr14-4077	chr14	60377663	60381773	+	136.7	4110	exon (NM_001164705, exon 2 of 2)	exon (NM_001164705, exon 2 of 2)	1432	NM_028113	72125	Mm.275499	NM_028113	ENSMUSG00000021986	Amer2	2600011E07Rik|Fam123a	APC membrane recruitment 2	protein-coding
chr14-3003	chr14	60485232	60486132	+	19.6	900	Intergenic	Intergenic	107396	NM_028113	72125	Mm.275499	NM_028113	ENSMUSG00000021986	Amer2	2600011E07Rik|Fam123a	APC membrane recruitment 2	protein-coding
chr1-6237	chr1	34578809	34581403	+	59.2	2594	intron (NM_213727, intron 1 of 1)	intron (NM_213727, intron 1 of 1)	413	NM_213727	211383	Mm.330696	NM_213727	ENSMUSG00000045174	Amer3	9430069J07Rik|Fam123c	APC membrane recruitment 3	protein-coding
chr1-8025	chr1	34582061	34582561	+	7.28	500	intron (NM_213727, intron 1 of 1)	intron (NM_213727, intron 1 of 1)	2618	NM_213727	211383	Mm.330696	NM_213727	ENSMUSG00000045174	Amer3	9430069J07Rik|Fam123c	APC membrane recruitment 3	protein-coding
chr8-6135	chr8	94011159	94013287	+	97.5	2128	exon (NM_011787, exon 1 of 14)	exon (NM_011787, exon 1 of 14)	417	NM_011787	23802	Mm.34641	NM_011787	ENSMUSG00000031751	Amfr	gp78	autocrine motility factor receptor	protein-coding
chr10-3405	chr10	80806775	80807698	+	25.6	923	exon (NM_007445, exon 5 of 5)	exon (NM_007445, exon 5 of 5)	1988	NM_007445	11705	Mm.376094	NM_007445	ENSMUSG00000035262	Amh	MIS	anti-Mullerian hormone	protein-coding
chr3-6808	chr3	108185705	108187568	+	54.1	1863	5' UTR (NM_146137, exon 1 of 2)	5' UTR (NM_146137, exon 1 of 2)	347	NM_146137	229715	Mm.275752	NM_146137	ENSMUSG00000050947	Amigo1	Amigo|ali2	adhesion molecule with Ig like domain 1	protein-coding
chr15-2407	chr15	97246745	97248212	+	74.1	1467	promoter-TSS (NM_178114)	promoter-TSS (NM_178114)	-191	NM_001164563	105827	Mm.24005	NM_178114	ENSMUSG00000048218	Amigo2	AI415330|AMIGO-2|AW208913|Ali1	adhesion molecule with Ig like domain 2	protein-coding
chr15-7389	chr15	97288650	97289150	+	6.33	500	intron (NM_172293, intron 3 of 5)	intron (NM_172293, intron 3 of 5)	-41613	NM_001164563	105827	Mm.24005	NM_178114	ENSMUSG00000048218	Amigo2	AI415330|AMIGO-2|AW208913|Ali1	adhesion molecule with Ig like domain 2	protein-coding
chrX-2231	chrX	142965462	142967082	+	45.3	1620	exon (NM_019496, exon 1 of 6)	exon (NM_019496, exon 1 of 6)	456	NM_019496	56068	Mm.143724	NM_019496		Ammecr1	6230420G18Rik	Alport syndrome, mental retardation, midface hypoplasia and elliptocytosis chromosomal region gene 1	protein-coding
chr18-2666	chr18	31759047	31761145	+	86.1	2098	promoter-TSS (NM_001242430)	promoter-TSS (NM_001242430)	272	NM_153515	225339	Mm.290804	NM_153515	ENSMUSG00000041915	Ammecr1l	5430429D03Rik|AU022236|AU040755|AW111353|E230022H04Rik	AMME chromosomal region gene 1-like	protein-coding
chr12-2799	chr12	111274196	111275111	+	26.3	915	intron (NM_033603, intron 5 of 11)	CpG-3529	3542	NM_033603	93835	Mm.197639	NM_033603	ENSMUSG00000021278	Amn	5033428N14Rik|AV002116	amnionless	protein-coding
chr12-7739	chr12	111260338	111260838	+	5.7	500	intron (NM_001286122, intron 8 of 9)	intron (NM_001286122, intron 8 of 9)	-10523	NM_033603	93835	Mm.197639	NM_033603	ENSMUSG00000021278	Amn	5033428N14Rik|AV002116	amnionless	protein-coding
chr6-5819	chr6	149187780	149188939	+	36.7	1159	intron (NM_001113424, intron 1 of 6)	intron (NM_001113424, intron 1 of 6)	353	NM_001113424	232566	Mm.209147	NM_001113424	ENSMUSG00000068250	Amn1	5830467E07Rik|A230083D09|C730024G19Rik	antagonist of mitotic exit network 1	protein-coding
chrX-964	chrX	145504618	145505865	+	27.5	1247	Intergenic	Intergenic	-17602	NM_001290274	27494	Mm.100068	NM_153319	ENSMUSG00000041688	Amot	CAG-2|D0Kist1|Sii6	angiomotin	protein-coding
chr9-2880	chr9	14614122	14615503	+	46.2	1381	5' UTR (NM_001081395, exon 1 of 13)	5' UTR (NM_001081395, exon 1 of 13)	188	NM_001081395	75723	Mm.159552	NM_001081395	ENSMUSG00000013076	Amotl1	2310010G08Rik|2310067L22Rik|4932416D09Rik|JEAP|mFLJ00155	angiomotin-like 1	protein-coding
chr9-10368	chr9	14592799	14593299	+	6.01	500	exon (NM_001081395, exon 3 of 13)	exon (NM_001081395, exon 3 of 13)	21951	NM_001081395	75723	Mm.159552	NM_001081395	ENSMUSG00000013076	Amotl1	2310010G08Rik|2310067L22Rik|4932416D09Rik|JEAP|mFLJ00155	angiomotin-like 1	protein-coding
chr9-2489	chr9	102717497	102719690	+	63.6	2193	intron (NM_019764, intron 1 of 9)	CpG	789	NM_019764	56332	Mm.21145	NM_019764	ENSMUSG00000032531	Amotl2	AW549739|C79691|Lccp|MASCOT|mKIAA0989	angiomotin-like 2	protein-coding
chr9-8594	chr9	102689295	102690784	+	35.1	1489	Intergenic	CpG	-27765	NM_019764	56332	Mm.21145	NM_019764	ENSMUSG00000032531	Amotl2	AW549739|C79691|Lccp|MASCOT|mKIAA0989	angiomotin-like 2	protein-coding
chr3-5059	chr3	108084329	108087003	+	95.9	2674	promoter-TSS (NM_001289720)	promoter-TSS (NM_001289720)	-240	NM_001289720	109674	Mm.274335	NM_028779	ENSMUSG00000027889	Ampd2	1200014F01Rik|AI552571|Ampd-2	adenosine monophosphate deaminase 2	protein-coding
chr7-8032	chr7	110768263	110769371	+	41.8	1108	intron (NM_001276301, intron 1 of 14)	CpG	611	NM_001276301	11717	Mm.3238	NM_009667	ENSMUSG00000005686	Ampd3	-	adenosine monophosphate deaminase 3	protein-coding
chr13-4031	chr13	18947797	18949603	+	58.9	1806	intron (NM_001289546, intron 1 of 20)	CpG	349	NM_001289546	218038	Mm.101650	NM_175007	ENSMUSG00000021314	Amph	-	amphiphysin	protein-coding
chr13-7876	chr13	19001564	19002064	+	5.06	500	intron (NM_001289546, intron 1 of 20)	intron (NM_001289546, intron 1 of 20)	53463	NM_001289546	218038	Mm.101650	NM_175007	ENSMUSG00000021314	Amph	-	amphiphysin	protein-coding
chr5-9171	chr5	140749292	140749792	+	7.6	500	intron (NM_173405, intron 7 of 7)	intron (NM_173405, intron 7 of 7)	25415	NM_173405	231842	Mm.491298	NM_173405	ENSMUSG00000050022	Amz1	5330426I05|6530401C20Rik	archaelysin family metallopeptidase 1	protein-coding
chr11-6701	chr11	109425277	109426878	+	45.6	1601	promoter-TSS (NM_001252193)	promoter-TSS (NM_001252193)	131	NM_025275	13929	Mm.211850	NM_025275	ENSMUSG00000020610	Amz2	AA408420|ESTM12|X83328	archaelysin family metallopeptidase 2	protein-coding
chr2-13954	chr2	128686212	128687689	+	50.3	1477	intron (NM_008569, intron 1 of 47)	CpG	445	NM_008569	17222	Mm.277408	NM_008569	ENSMUSG00000014355	Anapc1	2610021O03Rik|AI047775|AI853536|AW547281|Apc1|Mcpr|tsg24	anaphase promoting complex subunit 1	protein-coding
chr9-3343	chr9	102625438	102627160	+	75.3	1722	promoter-TSS (NM_181394)	promoter-TSS (NM_181394)	3	NM_181394	69010	Mm.2000	NM_181394	ENSMUSG00000035048	Anapc13	1810004D07Rik|APC13|SWM1	anaphase promoting complex subunit 13	protein-coding
chr7-10827	chr7	101895963	101897406	+	36.4	1443	intron (NM_001291349, intron 1 of 4)	intron (NM_001291349, intron 1 of 4)	353	NM_027532	75430	Mm.284491	NM_027532	ENSMUSG00000030649	Anapc15	3200002M19Rik|6330414C15Rik|APC15	anaphase prompoting complex C subunit 15	protein-coding
chr5-8638	chr5	52833360	52834549	+	36.4	1189	promoter-TSS (NM_024213)	promoter-TSS (NM_024213)	-181	NM_024213	52206	Mm.272568	NM_024213		Anapc4	2610306D21Rik|APC4|D5Ertd249e	anaphase promoting complex subunit 4	protein-coding
chr5-9835	chr5	122820301	122821723	+	46.2	1422	exon (NM_001042491, exon 1 of 17)	exon (NM_001042491, exon 1 of 17)	330	NM_021505	59008	Mm.332667	NM_021505	ENSMUSG00000029472	Anapc5	2510006G12Rik|AA408751|AA536819|AA986414|APC5|Anpc5	anaphase-promoting complex subunit 5	protein-coding
chr5-8772	chr5	122421493	122423373	+	67.4	1880	promoter-TSS (NM_019805)	promoter-TSS (NM_019805)	-11	NM_019805	56317	Mm.37341	NM_019805	ENSMUSG00000029466	Anapc7	APC7|AW545589	anaphase promoting complex subunit 7	protein-coding
chr12-5918	chr12	86725441	86726734	+	38.6	1293	intron (NM_144524, intron 1 of 9)	CpG	373	NM_144524	68737	Mm.63979	NM_144524	ENSMUSG00000021257	Angel1	1110030H02Rik|mKIAA0759	angel homolog 1 (Drosophila)	protein-coding
chr1-5423	chr1	190927871	190929643	+	56.7	1772	exon (NM_021421, exon 1 of 9)	exon (NM_021421, exon 1 of 9)	252	NR_037578	52477	Mm.289914	NM_021421	ENSMUSG00000026634	Angel2	2610307I21Rik|5730410O10Rik|AI845692|D1Ertd396e|D1Ertd654e	angel homolog 2 (Drosophila)	protein-coding
chr2-12548	chr2	151911193	151911693	+	6.33	500	exon (NM_009641, exon 1 of 9)	exon (NM_009641, exon 1 of 9)	111	NM_009641	11602	Mm.189536	NM_009641		Angpt4	Agpt4|Ang3	angiopoietin 4	protein-coding
chr17-5292	chr17	33780949	33782228	+	22.5	1279	promoter-TSS (NM_020581)	promoter-TSS (NM_020581)	-13	NM_020581	57875	Mm.196189	NM_020581		Angptl4	Arp4|Bk89|Fiaf|Hfarp|Ng27|Pgar|Pgarg|Pp1158	angiopoietin-like 4	protein-coding
chr9-6480	chr9	20878483	20878983	+	9.81	500	intron (NM_145154, intron 1 of 5)	intron (NM_145154, intron 1 of 5)	977	NM_145154	70726	Mm.34019	NM_145154	ENSMUSG00000038742	Angptl6	6330404E11Rik|AGF|ARP3|Arp5	angiopoietin-like 6	protein-coding
chr15-2505	chr15	27465841	27468299	+	96.8	2458	exon (NM_020332, exon 1 of 12)	exon (NM_020332, exon 1 of 12)	393	NM_020332	11732	Mm.265264	NM_020332	ENSMUSG00000022265	Ank	Ankh|D15Ertd221e|ank|mKIAA1581	progressive ankylosis	protein-coding
chr15-7052	chr15	27501432	27501932	+	5.38	500	intron (NM_020332, intron 1 of 11)	B1F|SINE|Alu	35005	NM_020332	11732	Mm.265264	NM_020332	ENSMUSG00000022265	Ank	Ankh|D15Ertd221e|ank|mKIAA1581	progressive ankylosis	protein-coding
chr8-5193	chr8	22974043	22975134	+	38.3	1091	promoter-TSS (NM_001110783)	promoter-TSS (NM_001110783)	-248	NM_001110783	11733	Mm.334444	NM_031158	ENSMUSG00000031543	Ank1	Ank-1|nb|pale	ankyrin 1, erythroid	protein-coding
chr3-7824	chr3	126997914	126998611	+	9.18	697	intron (NM_178655, intron 1 of 24)	intron (NM_178655, intron 1 of 24)	190	NM_178655	109676	Mm.220242	NM_178655	ENSMUSG00000032826	Ank2	AI835472|AW491075|Ank-2	ankyrin 2, brain	protein-coding
chr10-7641	chr10	69533230	69536256	+	80.4	3026	intron (NM_170730, intron 1 of 17)	intron (NM_170730, intron 1 of 17)	1035	NM_170728	11735	Mm.235960	NM_009670	ENSMUSG00000069601	Ank3	2900054D09Rik|AI314020|Ank-3|AnkG|Ankyrin-3|Ankyrin-G	ankyrin 3, epithelial	protein-coding
chr10-6747	chr10	69705873	69708216	+	44.6	2343	intron (NM_170730, intron 1 of 17)	intron (NM_170730, intron 1 of 17)	173336	NM_170728	11735	Mm.235960	NM_009670	ENSMUSG00000069601	Ank3	2900054D09Rik|AI314020|Ank-3|AnkG|Ankyrin-3|Ankyrin-G	ankyrin 3, epithelial	protein-coding
chr10-8027	chr10	69536777	69538254	+	18.4	1477	intron (NM_170730, intron 1 of 17)	intron (NM_170730, intron 1 of 17)	3807	NM_170728	11735	Mm.235960	NM_009670	ENSMUSG00000069601	Ank3	2900054D09Rik|AI314020|Ank-3|AnkG|Ankyrin-3|Ankyrin-G	ankyrin 3, epithelial	protein-coding
chr10-6098	chr10	69787296	69787796	+	9.5	500	intron (NM_170730, intron 1 of 17)	intron (NM_170730, intron 1 of 17)	-137986	NM_170687	11735	Mm.235960	NM_009670	ENSMUSG00000069601	Ank3	2900054D09Rik|AI314020|Ank-3|AnkG|Ankyrin-3|Ankyrin-G	ankyrin 3, epithelial	protein-coding
chr2-13170	chr2	136531936	136532590	+	8.23	654	promoter-TSS (NM_175667)	promoter-TSS (NM_175667)	-58	NM_175667	319196	Mm.477841	NM_175667	ENSMUSG00000074771	Ankef1	AV276460|Ankrd5	ankyrin repeat and EF-hand domain containing 1	protein-coding
chr11-14741	chr11	89613732	89614232	+	5.7	500	Intergenic	Intergenic	-75427	NM_001080933	382543	Mm.173249	NM_001080933	ENSMUSG00000047773	Ankfn1	Gm1175	ankyrin-repeat and fibronectin type III domain containing 1	protein-coding
chr11-7858	chr11	72689656	72691131	+	60.5	1475	intron (NM_009671, intron 1 of 24)	intron (NM_009671, intron 1 of 24)	391	NM_009671	11736	Mm.10313	NM_009671	ENSMUSG00000020790	Ankfy1	Ankhzn|ZFYVE14|mKIAA1255	ankyrin repeat and FYVE domain containing 1	protein-coding
chr18-2294	chr18	36559079	36561866	+	112	2787	promoter-TSS (NM_175375)	promoter-TSS (NM_175375)	-131	NM_175375	108857	Mm.482287	NM_175375	ENSMUSG00000024483	Ankhd1	1110004O12Rik|4933432B13Rik|9130019P20Rik|A530027J04Rik|A630021B20Rik|AA571404|Mask|mFLJ00246|mKIAA1085	ankyrin repeat and KH domain containing 1	protein-coding
chr5-9578	chr5	3801792	3804206	+	106.7	2414	promoter-TSS (NM_030675)	promoter-TSS (NM_030675)	125	NM_001003909	70797	Mm.130148	NM_001003909	ENSMUSG00000040351	Ankib1	2310061P20Rik|4631416I11Rik|AW494740|C80642|mKIAA1386	ankyrin repeat and IBR domain containing 1	protein-coding
chr8-6903	chr8	71405461	71406444	+	18.7	983	promoter-TSS (NM_172756)	promoter-TSS (NM_172756)	-60	NM_172756	234396	Mm.216549	NM_172756	ENSMUSG00000046295	Ankle1	8430438L13Rik|Ankrd41|C430003I23|Lem3	ankyrin repeat and LEM domain containing 1	protein-coding
chr5-6465	chr5	110230305	110232023	+	69	1718	5' UTR (NM_001253814, exon 1 of 13)	5' UTR (NM_001253814, exon 1 of 13)	160	NM_027922	71782	Mm.288442	NM_027922	ENSMUSG00000029501	Ankle2	1110001J12Rik|AI661024|D5Ertd585e	ankyrin repeat and LEM domain containing 2	protein-coding
chr13-7718	chr13	98261919	98264555	+	95.3	2636	promoter-TSS (NM_178918)	promoter-TSS (NM_178918)	161	NM_001271392	68558	Mm.209642	NM_023472	ENSMUSG00000021661	Ankra2	1110004M18Rik|Ankra	ankyrin repeat, family A (RFXANK-like), 2	protein-coding
chr8-3100	chr8	123040976	123043336	+	115.8	2360	promoter-TSS (NR_045268)	promoter-TSS (NR_045268)	128	NM_001081379	77087	Mm.31567	NM_001081379	ENSMUSG00000035569	Ankrd11	2410104C19Rik|3010027A04Rik|6330578C09Rik|9530048I21Rik|AA930108|Gm176|Yod	ankyrin repeat domain 11	protein-coding
chr17-5714	chr17	66075581	66077899	+	97.5	2318	intron (NM_001025572, intron 1 of 12)	CpG	306	NM_001025572	106585	Mm.34706	NM_001025572	ENSMUSG00000034647	Ankrd12	2900001A12Rik|AI447928|ANCO-2|AV347965|GAC-1|mKIAA0874	ankyrin repeat domain 12	protein-coding
chr5-11485	chr5	114781459	114781959	+	5.7	500	intron (NM_026718, intron 1 of 14)	ORR1E|LTR|ERVL-MaLR	6569	NM_026718	68420	Mm.275554	NM_026718	ENSMUSG00000041870	Ankrd13a	1100001D10Rik|ANKRD13|AU046136	ankyrin repeat domain 13a	protein-coding
chr11-10112	chr11	77488429	77490414	+	65.5	1985	intron (NM_172945, intron 1 of 15)	intron (NM_172945, intron 1 of 15)	257	NM_172945	268445	Mm.39296	NM_172945	ENSMUSG00000037907	Ankrd13b	AW124583|B930093C12Rik	ankyrin repeat domain 13b	protein-coding
chr3-4664	chr3	157946440	157948477	+	116.8	2037	promoter-TSS (NM_001013806)	promoter-TSS (NM_001013806)	-8	NM_001013806	433667	Mm.265806	NM_001013806	ENSMUSG00000039988	Ankrd13c	AI505652|AU022220	ankyrin repeat domain 13c	protein-coding
chr19-1332	chr19	4282556	4283886	+	41.5	1330	promoter-TSS (NM_026720)	promoter-TSS (NM_026720)	-84	NM_026720	68423	Mm.23642	NM_026720	ENSMUSG00000005986	Ankrd13d	0710001P18Rik|AI430801	ankyrin repeat domain 13 family, member D	protein-coding
chr2-2943	chr2	11776925	11779561	+	118.1	2636	promoter-TSS (NM_015792)	promoter-TSS (NM_015792)	490	NM_177268	320816	Mm.260201	NM_177268		Ankrd16	2810455F06Rik|AI646698|D430029B21Rik	ankyrin repeat domain 16	protein-coding
chr5-3981	chr5	90364838	90367338	+	119	2500	promoter-TSS (NM_030886)	promoter-TSS (NM_030886)	97	NM_030886	81702	Mm.245522	NM_030886	ENSMUSG00000055204	Ankrd17	4933425K22Rik|A130069E23Rik|A930008M01|AA407558|AA516750|AU040470|Foe|Gtar|Mask|mKIAA0697	ankyrin repeat domain 17	protein-coding
chr5-12249	chr5	90339715	90340215	+	5.7	500	intron (NM_198010, intron 1 of 32)	intron (NM_198010, intron 1 of 32)	26220	NM_030886	81702	Mm.245522	NM_030886	ENSMUSG00000055204	Ankrd17	4933425K22Rik|A130069E23Rik|A930008M01|AA407558|AA516750|AU040470|Foe|Gtar|Mask|mKIAA0697	ankyrin repeat domain 17	protein-coding
chr10-7751	chr10	81633758	81634258	+	8.86	500	intron (NM_027480, intron 2 of 19)	intron (NM_027480, intron 2 of 19)	5468	NM_027480	70615	Mm.304382	NM_027480	ENSMUSG00000054708	Ankrd24	4631433D01Rik|5730519E19Rik|D10Bur2e	ankyrin repeat domain 24	protein-coding
chr6-8880	chr6	118561291	118562910	+	56.3	1619	5' UTR (NM_001081112, exon 1 of 34)	5' UTR (NM_001081112, exon 1 of 34)	156	NM_001081112	232339	Mm.276116	NM_001081112	ENSMUSG00000007827	Ankrd26	5730521P14Rik|BC008111|mKIAA1074	ankyrin repeat domain 26	protein-coding
chr14-457	chr14	31829798	31831449	+	88.9	1651	promoter-TSS (NM_001024604)	promoter-TSS (NM_001024604)	-208	NM_001024604	105522	Mm.37660	NM_001024604	ENSMUSG00000014496	Ankrd28	AI465466|AI604979|E430019N21Rik|mKIAA0379	ankyrin repeat domain 28	protein-coding
chr14-4610	chr14	31779899	31782033	+	40.2	2134	intron (NM_001024604, intron 1 of 27)	intron (NM_001024604, intron 1 of 27)	49449	NM_001024604	105522	Mm.37660	NM_001024604	ENSMUSG00000014496	Ankrd28	AI465466|AI604979|E430019N21Rik|mKIAA0379	ankyrin repeat domain 28	protein-coding
chr18-1477	chr18	12305351	12305851	+	18.4	500	intron (NM_001190371, intron 1 of 9)	CpG	119	NM_001190371	225187	Mm.53865	NM_001190371	ENSMUSG00000057766	Ankrd29	G630054C21|G630054C21Rik|Gm95	ankyrin repeat domain 29	protein-coding
chr13-5945	chr13	77134414	77136256	+	62	1842	promoter-TSS (NM_001145676)	promoter-TSS (NM_001145676)	133	NM_134071	105377	Mm.209730	NM_134071	ENSMUSG00000021597	Ankrd32	2700017A04Rik|AW545819|Brctd1|Brctx|C730024G01Rik	ankyrin repeat domain 32	protein-coding
chr15-2224	chr15	31365831	31368334	+	93.1	2503	exon (NM_001164441, exon 1 of 4)	exon (NM_001164441, exon 1 of 4)	677	NM_001164441	67434	Mm.102470	NM_026153	ENSMUSG00000022237	Ankrd33b	0610012A05Rik|3021401C12Rik|5730557B15Rik	ankyrin repeat domain 33B	protein-coding
chr15-8085	chr15	31297760	31298260	+	5.38	500	intron (NM_027496, intron 3 of 3)	intron (NM_027496, intron 3 of 3)	69749	NM_001164441	67434	Mm.102470	NM_026153	ENSMUSG00000022237	Ankrd33b	0610012A05Rik|3021401C12Rik|5730557B15Rik	ankyrin repeat domain 33B	protein-coding
chr3-6530	chr3	96595901	96599018	+	92.4	3117	5' UTR (NM_001024851, exon 2 of 2)	5' UTR (NM_001024851, exon 2 of 2)	823	NM_001024851	545554	Mm.267664	NM_001024851	ENSMUSG00000049097	Ankrd34a	AW060394|Ankrd34	ankyrin repeat domain 34A	protein-coding
chr13-3374	chr13	92425627	92427286	+	57.6	1659	intron (NM_175455, intron 1 of 4)	CpG	487	NM_175455	218440	Mm.213623	NM_175455	ENSMUSG00000045034	Ankrd34b	6430502M16Rik|DP58	ankyrin repeat domain 34B	protein-coding
chr3-7073	chr3	96669703	96670860	+	28.2	1157	5' UTR (NM_001081139, exon 1 of 13)	5' UTR (NM_001081139, exon 1 of 13)	150	NM_001081139	213121	Mm.39732	NM_001081139	ENSMUSG00000038354	Ankrd35	4732436F15Rik	ankyrin repeat domain 35	protein-coding
chr11-15168	chr11	5619945	5620445	+	5.38	500	intron (NM_023816, intron 15 of 26)	intron (NM_023816, intron 15 of 26)	50511	NM_023816	76389	Mm.67300	NM_023816	ENSMUSG00000020481	Ankrd36	1700008J08Rik|1700012M14Rik|Ankrd48	ankyrin repeat domain 36	protein-coding
chr8-5060	chr8	45999055	46000602	+	56.7	1547	promoter-TSS (NM_001039562)	promoter-TSS (NM_001039562)	22	NM_001039562	654824	Mm.334517	NM_001039562	ENSMUSG00000050914	Ankrd37	-	ankyrin repeat domain 37	protein-coding
chr1-5627	chr1	36546443	36547627	+	33.9	1184	intron (NM_026241, intron 1 of 3)	CpG	166	NM_026241	109346	Mm.247537	NM_026241	ENSMUSG00000079610	Ankrd39	9130416N05Rik|C030004B10Rik	ankyrin repeat domain 39	protein-coding
chr11-10893	chr11	94327351	94329462	+	63.3	2111	intron (NM_146024, intron 1 of 4)	CpG	405	NM_146024	71452	Mm.141054	NM_027799	ENSMUSG00000020864	Ankrd40	1110011C06Rik|5530600A18Rik|Gcap15	ankyrin repeat domain 40	protein-coding
chr7-9894	chr7	92636023	92637983	+	71.2	1960	5' UTR (NM_028665, exon 1 of 12)	5' UTR (NM_028665, exon 1 of 12)	139	NM_028665	73845	Mm.73248	NM_028665	ENSMUSG00000041343	Ankrd42	4931426M20|4933417L02Rik|Ikbn	ankyrin repeat domain 42	protein-coding
chr1-4113	chr1	54925422	54927089	+	66.8	1667	5' UTR (NM_001081433, exon 1 of 28)	5' UTR (NM_001081433, exon 1 of 28)	132	NM_001081433	329154	Mm.397910	NM_001081433	ENSMUSG00000052331	Ankrd44	4930444A19Rik|A130096K20|E130014H08Rik|PP6-ARS-B	ankyrin repeat domain 44	protein-coding
chr1-7428	chr1	161142370	161143449	+	29.4	1079	intron (NM_028664, intron 1 of 6)	CpG	197	NM_028664	73844	Mm.38830	NM_028664		Ankrd45	4933409K03Rik	ankyrin repeat domain 45	protein-coding
chr15-4640	chr15	36495937	36497187	+	45.9	1250	intron (NM_175134, intron 1 of 4)	CpG	229	NM_175134	68839	Mm.396537	NM_175134	ENSMUSG00000048307	Ankrd46	1110054N06Rik|AI314978|AI987733	ankyrin repeat domain 46	protein-coding
chr3-2734	chr3	38483877	38485452	+	67.7	1575	intron (NM_001167883, intron 1 of 3)	CpG	152	NM_001167883	99696	Mm.290937	NM_001033198	ENSMUSG00000044864	Ankrd50	AI662170|E430012K20Rik|mKIAA1223|mKIAA3019	ankyrin repeat domain 50	protein-coding
chr10-3140	chr10	128376479	128378476	+	85.1	1997	intron (NM_172790, intron 1 of 27)	CpG	353	NM_172790	237615	Mm.440177	NM_172790	ENSMUSG00000014498	Ankrd52	6430544C07|G431002C21Rik	ankyrin repeat domain 52	protein-coding
chr15-7745	chr15	79061894	79063227	+	40.8	1333	exon (NM_144849, exon 1 of 8)	exon (NM_144849, exon 1 of 8)	299	NM_144849	223690	Mm.24262	NM_144849	ENSMUSG00000033055	Ankrd54	C730048E16Rik|EST1068184|EST475269|Liar	ankyrin repeat domain 54	protein-coding
chr13-5350	chr13	112288391	112290154	+	24.1	1763	intron (NM_029898, intron 1 of 10)	intron (NM_029898, intron 1 of 10)	754	NM_001168404	77318	Mm.159895	NM_029898	ENSMUSG00000049985	Ankrd55	C030011J08Rik	ankyrin repeat domain 55	protein-coding
chr13-3157	chr13	112100531	112101391	+	22.5	860	Intergenic	Intergenic	-187490	NM_001168405	77318	Mm.159895	NM_029898	ENSMUSG00000049985	Ankrd55	C030011J08Rik	ankyrin repeat domain 55	protein-coding
chr4-2434	chr4	32950307	32951485	+	44.6	1178	promoter-TSS (NM_001012451)	promoter-TSS (NM_001012451)	-70	NM_001012451	140577	Mm.214766	NM_080471	ENSMUSG00000040183	Ankrd6	-	ankyrin repeat domain 6	protein-coding
chr4-4322	chr4	32864157	32865087	+	22.2	930	intron (NM_001012451, intron 1 of 15)	intron (NM_001012451, intron 1 of 15)	58883	NM_001012450	140577	Mm.214766	NM_080471	ENSMUSG00000040183	Ankrd6	-	ankyrin repeat domain 6	protein-coding
chr4-9366	chr4	32862371	32863310	+	16.1	939	intron (NM_001012451, intron 1 of 15)	intron (NM_001012451, intron 1 of 15)	60665	NM_001012450	140577	Mm.214766	NM_080471	ENSMUSG00000040183	Ankrd6	-	ankyrin repeat domain 6	protein-coding
chr2-6420	chr2	118702791	118704267	+	45.3	1476	5' UTR (NM_001081971, exon 1 of 1)	5' UTR (NM_001081971, exon 1 of 1)	434	NM_001081971	383787	Mm.35758	NM_001081971	ENSMUSG00000078137	Ankrd63	Gm1337	ankyrin repeat domain 63	protein-coding
chr2-8081	chr2	118711157	118711657	+	10.1	500	exon (NM_001290790, exon 25 of 31)	exon (NM_001290790, exon 25 of 31)	-7444	NM_001081971	383787	Mm.35758	NM_001081971	ENSMUSG00000078137	Ankrd63	Gm1337	ankyrin repeat domain 63	protein-coding
chr12-7116	chr12	110977979	110979459	+	60.5	1480	intron (NM_175207, intron 1 of 2)	CpG	302	NM_175207	74251	Mm.250989	NM_175207	ENSMUSG00000037904	Ankrd9	2500003O20Rik	ankyrin repeat domain 9	protein-coding
chr17-8207	chr17	27906577	27910642	+	134.8	4065	promoter-TSS (NM_026836)	promoter-TSS (NM_026836)	-697	NM_001286040	224650	Mm.32556	NM_181413	ENSMUSG00000024219	Anks1	Anks1a|mKIAA0229	ankyrin repeat and SAM domain containing 1	protein-coding
chr10-5574	chr10	89872641	89874365	+	61.4	1724	promoter-TSS (NM_001128086)	promoter-TSS (NM_001128086)	-6	NM_001128086	77531	Mm.440605	NM_181398	ENSMUSG00000058589	Anks1b	AIDA-1b|C030032C09Rik|E530015N03Rik|ENSMUSG00000078431|Gm10937|Gm1555	ankyrin repeat and sterile alpha motif domain containing 1B	protein-coding
chr10-4917	chr10	90576585	90579197	+	57	2612	intron (NM_181398, intron 1 of 9)	intron (NM_181398, intron 1 of 9)	1200	NM_181398	77531	Mm.440605	NM_181398	ENSMUSG00000058589	Anks1b	AIDA-1b|C030032C09Rik|E530015N03Rik|ENSMUSG00000078431|Gm10937|Gm1555	ankyrin repeat and sterile alpha motif domain containing 1B	protein-coding
chr10-9134	chr10	90704896	90705525	+	6.65	629	intron (NM_181398, intron 3 of 9)	intron (NM_181398, intron 3 of 9)	128519	NM_181398	77531	Mm.440605	NM_181398	ENSMUSG00000058589	Anks1b	AIDA-1b|C030032C09Rik|E530015N03Rik|ENSMUSG00000078431|Gm10937|Gm1555	ankyrin repeat and sterile alpha motif domain containing 1B	protein-coding
chr10-9131	chr10	90583888	90584388	+	5.7	500	intron (NM_181398, intron 1 of 9)	intron (NM_181398, intron 1 of 9)	7447	NM_181398	77531	Mm.440605	NM_181398	ENSMUSG00000058589	Anks1b	AIDA-1b|C030032C09Rik|E530015N03Rik|ENSMUSG00000078431|Gm10937|Gm1555	ankyrin repeat and sterile alpha motif domain containing 1B	protein-coding
chr10-9133	chr10	90618268	90618768	+	5.38	500	intron (NM_181398, intron 1 of 9)	intron (NM_181398, intron 1 of 9)	41827	NM_181398	77531	Mm.440605	NM_181398	ENSMUSG00000058589	Anks1b	AIDA-1b|C030032C09Rik|E530015N03Rik|ENSMUSG00000078431|Gm10937|Gm1555	ankyrin repeat and sterile alpha motif domain containing 1B	protein-coding
chr16-5169	chr16	4962855	4965294	+	69.9	2439	promoter-TSS (NM_001271586)	promoter-TSS (NM_001271586)	163	NM_028301	72615	Mm.290628	NM_028301	ENSMUSG00000022515	Anks3	2700067D09Rik|C81345|mKIAA1977	ankyrin repeat and sterile alpha motif domain containing 3	protein-coding
chr4-4591	chr4	47056630	47057940	+	51	1310	promoter-TSS (NM_001024136)	promoter-TSS (NM_001024136)	21	NM_001024136	75691	Mm.86866	NM_001024136	ENSMUSG00000066191	Anks6	2210417J20Rik|Ankrd14|Gm635|SamCystin|Samd6|b2b1801.1Clo	ankyrin repeat and sterile alpha motif domain containing 6	protein-coding
chr1-2792	chr1	75191313	75193255	+	72.2	1942	promoter-TSS (NR_109938)	promoter-TSS (NR_109938)	124	NM_026187	52231	Mm.259326	NM_026187	ENSMUSG00000026199	Ankzf1	1300008P06Rik|2810025E10Rik|D1Ertd161e	ankyrin repeat and zinc finger domain containing 1	protein-coding
chr9-2259	chr9	22389022	22389930	+	27.2	908	promoter-TSS (NM_028390)	promoter-TSS (NM_028390)	-270	NM_028390	68743	Mm.282751	NM_028390	ENSMUSG00000036777	Anln	1110037A17Rik|2900037I21Rik|C78101|Scraps	anillin, actin binding protein	protein-coding
chr9-4969	chr9	122293633	122295248	+	45.9	1615	promoter-TSS (NM_001271873)	promoter-TSS (NM_001271873)	-17	NM_001271873	102566	Mm.87676	NM_133979	ENSMUSG00000037949	Ano10	AI604832|Tmem16k	anoctamin 10	protein-coding
chr9-7669	chr9	122310681	122311181	+	9.81	500	Intergenic	MLT1F1|LTR|ERVL-MaLR	-16508	NM_001271873	102566	Mm.87676	NM_133979	ENSMUSG00000037949	Ano10	AI604832|Tmem16k	anoctamin 10	protein-coding
chr2-5692	chr2	110949559	110950580	+	31	1021	exon (NM_001128103, exon 1 of 27)	exon (NM_001128103, exon 1 of 27)	175	NM_001128103	228432	Mm.483325	NM_001081556	ENSMUSG00000074968	Ano3	AI838058|B230324K02Rik|Tmem16c	anoctamin 3	protein-coding
chr10-5770	chr10	89256538	89258147	+	37	1609	intron (NR_102339, intron 1 of 26)	intron (NR_102339, intron 1 of 26)	448	NR_102339	320091	Mm.236464	NM_178773	ENSMUSG00000035189	Ano4	A330096O15Rik|Gm65|Tmem16d	anoctamin 4	protein-coding
chr10-3961	chr10	89344342	89345400	+	35.1	1058	Intergenic	CpG	-87081	NM_001277188	320091	Mm.236464	NM_178773	ENSMUSG00000035189	Ano4	A330096O15Rik|Gm65|Tmem16d	anoctamin 4	protein-coding
chr7-6338	chr7	51510676	51511462	+	19.3	786	promoter-TSS (NM_177694)	promoter-TSS (NM_177694)	40	NM_177694	233246	Mm.254431	NM_177694	ENSMUSG00000055489	Ano5	9330162L24|Gdd1|Tmem16e	anoctamin 5	protein-coding
chr15-7382	chr15	95789988	95791998	+	67.7	2010	exon (NM_175344, exon 1 of 20)	exon (NM_175344, exon 1 of 20)	150	NM_001253813	105722	Mm.38087	NM_175344	ENSMUSG00000064210	Ano6	2900059G15Rik|AA407480|AW554778|F730003B03Rik|Tmem16f	anoctamin 6	protein-coding
chr8-4304	chr8	71485224	71486394	+	41.5	1170	exon (NM_001164679, exon 1 of 17)	exon (NM_001164679, exon 1 of 17)	258	NM_001164679	382014	Mm.260360	NM_001164679	ENSMUSG00000034863	Ano8	BC053460|Tmem16h	anoctamin 8	protein-coding
chr7-14118	chr7	141122623	141124009	+	31	1386	Intergenic	Intergenic	-5510	NM_178381	71345	Mm.235813	NM_178381	ENSMUSG00000054662	Ano9	5430425C04Rik|Tmem16j|Tp53i5|Trp53i5	anoctamin 9	protein-coding
chr9-7013	chr9	62340207	62346288	+	244	6081	intron (NM_009672, intron 1 of 6)	CpG	1904	NM_009672	11737	Mm.269088	NM_009672	ENSMUSG00000032249	Anp32a	Anp32|I1PP2A|LANP|PHAP1|W91701|pp32	acidic (leucine-rich) nuclear phosphoprotein 32 family, member A	protein-coding
chr4-10878	chr4	46450276	46452918	+	119	2642	intron (NM_130889, intron 1 of 6)	CpG	480	NM_130889	67628	Mm.263913	NM_130889	ENSMUSG00000028333	Anp32b	2410015B15Rik|PAL31|PHAPI2a|Ssp29	acidic (leucine-rich) nuclear phosphoprotein 32 family, member B	protein-coding
chr3-6770	chr3	95928669	95930406	+	67.4	1737	5' UTR (NM_001253758, exon 1 of 5)	5' UTR (NM_001253758, exon 1 of 5)	280	NM_001253757	66471	Mm.218657	NM_023210	ENSMUSG00000015749	Anp32e	2810018A15Rik|AI047746|AI326868|CPD1|LANP-L|LANPL|mLANP-L	acidic (leucine-rich) nuclear phosphoprotein 32 family, member E	protein-coding
chr3-4483	chr3	95950531	95951880	+	47.5	1349	Intergenic	CpG	21948	NM_001253757	66471	Mm.218657	NM_023210	ENSMUSG00000015749	Anp32e	2810018A15Rik|AI047746|AI326868|CPD1|LANP-L|LANPL|mLANP-L	acidic (leucine-rich) nuclear phosphoprotein 32 family, member E	protein-coding
chr6-2712	chr6	87335125	87336035	+	29.8	910	5' UTR (NM_054041, exon 1 of 18)	5' UTR (NM_054041, exon 1 of 18)	195	NM_054041	69538	Mm.232525	NM_054041	ENSMUSG00000033420	Antxr1	2310008J16Rik|2810405N18Rik|Antrx1|Tem8	anthrax toxin receptor 1	protein-coding
chr5-12286	chr5	98029984	98031731	+	55.4	1747	5' UTR (NM_133738, exon 1 of 17)	5' UTR (NM_133738, exon 1 of 17)	105	NM_133738	71914	Mm.24842	NM_133738		Antxr2	2310046B19Rik|AW561899|CMG-2|CMG2|cI-35	anthrax toxin receptor 2	protein-coding
chr5-8109	chr5	97934904	97935949	+	26.6	1045	intron (NM_133738, intron 16 of 16)	CpG	95536	NM_133738	71914	Mm.24842	NM_133738		Antxr2	2310046B19Rik|AW561899|CMG-2|CMG2|cI-35	anthrax toxin receptor 2	protein-coding
chr14-2674	chr14	25841763	25842790	+	38	1027	5' UTR (NM_013469, exon 1 of 15)	5' UTR (NM_013469, exon 1 of 15)	121	NM_013469	11744	Mm.294083	NM_013469	ENSMUSG00000021866	Anxa11	A830099O17Rik|Anx11	annexin A11	protein-coding
chr14-6630	chr14	25854398	25854898	+	6.01	500	intron (NM_013469, intron 1 of 14)	intron (NM_013469, intron 1 of 14)	12493	NM_013469	11744	Mm.294083	NM_013469	ENSMUSG00000021866	Anxa11	A830099O17Rik|Anx11	annexin A11	protein-coding
chr5-10182	chr5	96718234	96718734	+	6.65	500	intron (NM_175473, intron 47 of 73)	intron (NM_175473, intron 47 of 73)	-74901	NM_013470	11745	Mm.7214	NM_013470	ENSMUSG00000029484	Anxa3	Anx3	annexin A3	protein-coding
chr5-11367	chr5	96670427	96670927	+	5.38	500	intron (NM_175473, intron 30 of 73)	intron (NM_175473, intron 30 of 73)	-122708	NM_013470	11745	Mm.7214	NM_013470	ENSMUSG00000029484	Anxa3	Anx3	annexin A3	protein-coding
chr6-4594	chr6	86793130	86793630	+	11.7	500	intron (NM_013471, intron 1 of 12)	intron (NM_013471, intron 1 of 12)	204	NM_013471	11746	Mm.259702	NM_013471	ENSMUSG00000029994	Anxa4	AI265406|AIV|AW106930|Anx4|Xanx-4	annexin A4	protein-coding
chr3-4164	chr3	36475029	36476654	+	46.8	1625	promoter-TSS (NM_028183)	promoter-TSS (NM_028183)	46	NM_009673	11747	Mm.1620	NM_009673	ENSMUSG00000027712	Anxa5	Anx5|R74653	annexin A5	protein-coding
chr11-14438	chr11	55031523	55034003	+	67.7	2480	intron (NM_013472, intron 1 of 25)	MIRb|SINE|MIR	708	NM_001110211	11749	Mm.265347	NM_013472	ENSMUSG00000018340	Anxa6	AW107198|Anx6|AnxVI|Cabm|Camb	annexin A6	protein-coding
chr14-3415	chr14	20479059	20480617	+	49.4	1558	5' UTR (NM_009674, exon 1 of 13)	5' UTR (NM_009674, exon 1 of 13)	295	NM_009674	11750	Mm.280231	NM_009674	ENSMUSG00000021814	Anxa7	AI265384|AI316497|Anx7|synexin	annexin A7	protein-coding
chr1-6671	chr1	58029720	58030696	+	15.8	976	intron (NM_009676, intron 1 of 34)	intron (NM_009676, intron 1 of 34)	239	NM_009676	11761	Mm.26787	NM_009676	ENSMUSG00000063558	Aox1	AI196512|AI255253|Ao|Aox-1|Aox-2|Aox2|Moro|Ro	aldehyde oxidase 1	protein-coding
chr1-7309	chr1	58210231	58210870	+	11.1	639	5' UTR (NM_023631, exon 1 of 35)	5' UTR (NM_023631, exon 1 of 35)	153	NM_023631	71872	Mm.244525	NM_023631	ENSMUSG00000038242	Aox4	2310003G12Rik|Aoh2	aldehyde oxidase 4	protein-coding
chr3-8822	chr3	127836075	127837931	+	76.3	1856	intron (NM_145964, intron 1 of 9)	intron (NM_145964, intron 1 of 9)	489	NM_145964	211556	Mm.403486	NM_145964	ENSMUSG00000074238	Ap1ar	AA407621|C78909|Gadkin	adaptor-related protein complex 1 associated regulatory protein	protein-coding
chr11-4894	chr11	4946880	4948340	+	65.5	1460	promoter-TSS (NM_001243043)	promoter-TSS (NM_001243043)	89	NM_001243043	11764	Mm.274816	NM_007454	ENSMUSG00000009090	Ap1b1	Adtb1|b2b1660Clo	adaptor protein complex AP-1, beta 1 subunit	protein-coding
chr11-6743	chr11	4986505	4987726	+	46.2	1221	intron (NM_007454, intron 1 of 20)	CpG	291	NM_007454	11764	Mm.274816	NM_007454	ENSMUSG00000009090	Ap1b1	Adtb1|b2b1660Clo	adaptor protein complex AP-1, beta 1 subunit	protein-coding
chr8-5786	chr8	109778185	109779973	+	83.6	1788	intron (NM_009677, intron 1 of 23)	CpG	496	NM_001301211	11765	Mm.37210	NM_009677		Ap1g1	AA409002|AU041323|AW551707|Adtg|D8Ertd374e	adaptor protein complex AP-1, gamma 1 subunit	protein-coding
chr14-6809	chr14	55105302	55106633	+	27.2	1331	TTS (NM_177049)	TTS (NM_177049)	626	NM_007455	11766	Mm.238879	NM_007455	ENSMUSG00000040701	Ap1g2	Adtg2|G2ad	adaptor protein complex AP-1, gamma 2 subunit	protein-coding
chr14-6271	chr14	55109099	55109599	+	6.01	500	exon (NM_177049, exon 5 of 6)	exon (NM_177049, exon 5 of 6)	-2756	NM_007455	11766	Mm.238879	NM_007455	ENSMUSG00000040701	Ap1g2	Adtg2|G2ad	adaptor protein complex AP-1, gamma 2 subunit	protein-coding
chr8-2486	chr8	72239709	72241149	+	61.7	1440	intron (NM_007456, intron 1 of 11)	CpG	297	NM_007456	11767	Mm.290086	NM_007456	ENSMUSG00000003033	Ap1m1	AA408894|AP47|Adtm1A|Cltnm|[m]1A|mu1A	adaptor-related protein complex AP-1, mu subunit 1	protein-coding
chr5-6891	chr5	137045211	137046151	+	34.2	940	intron (NM_007457, intron 1 of 4)	intron (NM_007457, intron 1 of 4)	379	NM_007457	11769	Mm.833	NM_007457	ENSMUSG00000004849	Ap1s1	AP19	adaptor protein complex AP-1, sigma 1	protein-coding
chrX-2101	chrX	163908178	163910354	+	48.4	2176	5' UTR (NM_001290379, exon 1 of 6)	5' UTR (NM_001290379, exon 1 of 6)	249	NM_001290378	108012	Mm.426783	NM_026887	ENSMUSG00000031367	Ap1s2	1500012A13Rik|AI853648|EST1	adaptor-related protein complex 1, sigma 2 subunit	protein-coding
chr1-7345	chr1	79671028	79672571	+	48.1	1543	intron (NM_183027, intron 1 of 4)	CpG	173	NM_183027	252903	Mm.32409	NM_183027	ENSMUSG00000054702	Ap1s3	1190009B22|Jr2|[s]3A	adaptor-related protein complex AP-1, sigma 3	protein-coding
chr7-6324	chr7	44928065	44929797	+	57.3	1732	intron (NM_007458, intron 1 of 23)	intron (NM_007458, intron 1 of 23)	559	NM_007458	11771	Mm.6877	NM_007458	ENSMUSG00000060279	Ap2a1	Adtaa	adaptor-related protein complex 2, alpha 1 subunit	protein-coding
chr7-7097	chr7	141561500	141563577	+	79.4	2077	intron (NM_007459, intron 1 of 21)	CpG	358	NM_007459	11772	Mm.253090	NM_007459	ENSMUSG00000002957	Ap2a2	2410074K14Rik|AF006990|AW146353|Adtab|C78001|L25	adaptor-related protein complex 2, alpha 2 subunit	protein-coding
chr11-12071	chr11	83301988	83304473	+	68.4	2485	intron (NM_001035854, intron 1 of 21)	CpG	533	NM_001035854	71770	Mm.39053	NM_027915	ENSMUSG00000035152	Ap2b1	1300012O03Rik|AI788979	adaptor-related protein complex 2, beta 1 subunit	protein-coding
chr16-5523	chr16	20535143	20537742	+	72.5	2599	intron (NM_009679, intron 1 of 10)	intron (NM_009679, intron 1 of 10)	938	NM_009679	11773	Mm.18946	NM_009679	ENSMUSG00000022841	Ap2m1	-	adaptor-related protein complex 2, mu 1 subunit	protein-coding
chr7-6477	chr7	16738086	16739254	+	41.1	1168	intron (NM_198613, intron 1 of 4)	intron (NM_198613, intron 1 of 4)	226	NM_198613	232910	Mm.333597	NM_198613	ENSMUSG00000008036	Ap2s1	AI043088	adaptor-related protein complex 2, sigma 1 subunit	protein-coding
chr13-5760	chr13	94360479	94360979	+	8.23	500	intron (NM_009680, intron 1 of 26)	intron (NM_009680, intron 1 of 26)	1769	NM_009680	11774	Mm.21185	NM_009680	ENSMUSG00000021686	Ap3b1	AP-3|AU015684|C78395|Hps2|beta3A|pe|pearl|rim2	adaptor-related protein complex 3, beta 1 subunit	protein-coding
chr7-7247	chr7	81492802	81494122	+	59.2	1320	TTS (NM_183143)	TTS (NM_183143)	463	NM_021492	11775	Mm.322894	NM_021492	ENSMUSG00000062444	Ap3b2	AI549966|AU042881|Naptb|[b]-NAP|beta-NAP|beta3B	adaptor-related protein complex 3, beta 2 subunit	protein-coding
chr10-3404	chr10	80740890	80742641	+	80.1	1751	intron (NM_007460, intron 1 of 30)	intron (NM_007460, intron 1 of 30)	446	NM_007460	11776	Mm.209294	NM_007460	ENSMUSG00000020198	Ap3d1	AA407035|Ap3d|Bolvr|mBLVR1|mh|mocha	adaptor-related protein complex 3, delta 1 subunit	protein-coding
chr14-5294	chr14	21051324	21053469	+	90.8	2145	promoter-TSS (NM_018829)	promoter-TSS (NM_018829)	46	NM_018829	55946	Mm.376269	NM_018829		Ap3m1	1200013D09Rik|C78982|R75378	adaptor-related protein complex 3, mu 1 subunit	protein-coding
chr8-9965	chr8	22804618	22806202	+	44.6	1584	intron (NM_029505, intron 1 of 8)	intron (NM_029505, intron 1 of 8)	244	NM_001122820	64933	Mm.390023	NM_029505	ENSMUSG00000031539	Ap3m2	5830445E16Rik|AP-3B	adaptor-related protein complex 3, mu 2 subunit	protein-coding
chr8-3206	chr8	22807835	22808885	+	32.6	1050	Intergenic	CpG	-2706	NM_029505	64933	Mm.390023	NM_029505	ENSMUSG00000031539	Ap3m2	5830445E16Rik|AP-3B	adaptor-related protein complex 3, mu 2 subunit	protein-coding
chr18-3725	chr18	46740654	46742904	+	99.4	2250	promoter-TSS (NM_009681)	promoter-TSS (NM_009681)	-138	NM_009681	11777	Mm.312536	NM_009681	ENSMUSG00000024480	Ap3s1	[s]3A	adaptor-related protein complex 3, sigma 1 subunit	protein-coding
chr7-3921	chr7	79920112	79921530	+	52.5	1418	promoter-TSS (NM_009682)	promoter-TSS (NM_009682)	-181	NM_009682	11778	Mm.220173	NM_009682	ENSMUSG00000063801	Ap3s2	[s]3B	adaptor-related protein complex 3, sigma 2 subunit	protein-coding
chr2-12471	chr2	127008245	127009695	+	35.1	1450	intron (NM_175550, intron 1 of 20)	CpG	259	NM_175550	108011	Mm.134045	NM_175550		Ap4e1	2310033A20Rik|9930028M04Rik|AV087807	adaptor-related protein complex AP-4, epsilon 1	protein-coding
chr19-1721	chr19	5567178	5568974	+	83.6	1796	promoter-TSS (NM_001033448)	promoter-TSS (NM_001033448)	2	NM_001033448	381201	Mm.441906	NM_001033448	ENSMUSG00000049562	Ap5b1	Gm962	adaptor-related protein complex 5, beta 1 subunit	protein-coding
chr14-2878	chr14	49065439	49067551	+	91.2	2112	promoter-TSS (NM_144535)	promoter-TSS (NM_144535)	0	NM_144535	74385	Mm.379235	NM_144535	ENSMUSG00000036291	Ap5m1	4932432K03Rik|Mu5|Mudeng	adaptor-related protein complex 5, mu 1 subunit	protein-coding
chr2-5728	chr2	131209817	131211374	+	47.8	1557	non-coding (NR_110992, exon 1 of 2)	non-coding (NR_110992, exon 1 of 2)	235	NR_110992	69596	Mm.2937	NM_027129	ENSMUSG00000068264	Ap5s1	0610038L13Rik|2310035K24Rik|AW060727|sigma5	adaptor-related protein 5 complex, sigma 1 subunit	protein-coding
chr5-4965	chr5	142463540	142464725	+	38.3	1185	exon (NM_172725, exon 1 of 17)	exon (NM_172725, exon 1 of 17)	201	NM_172725	231855	Mm.78250	NM_172725	ENSMUSG00000039623	Ap5z1	C330006K01Rik	adaptor-related protein complex 5, zeta 1 subunit	protein-coding
chr10-3047	chr10	90828906	90832488	+	94.6	3582	intron (NM_181398, intron 3 of 9)	intron (NM_181398, intron 3 of 9)	252046	NM_001282947	11783	Mm.220289	NM_009684	ENSMUSG00000019979	Apaf1	6230400I06Rik|Apaf-1|Apaf1l|fog|mKIAA0413	apoptotic peptidase activating factor 1	protein-coding
chr10-9863	chr10	90957880	90958380	+	5.7	500	intron (NM_181398, intron 8 of 9)	intron (NM_181398, intron 8 of 9)	124613	NM_001282947	11783	Mm.220289	NM_009684	ENSMUSG00000019979	Apaf1	6230400I06Rik|Apaf-1|Apaf1l|fog|mKIAA0413	apoptotic peptidase activating factor 1	protein-coding
chr19-3902	chr19	23757895	23760173	+	80.7	2278	5' UTR (NM_177034, exon 1 of 13)	5' UTR (NM_177034, exon 1 of 13)	158	NM_177034	319924	Mm.22879	NM_177034	ENSMUSG00000024897	Apba1	6430513E09Rik|Lin-10|Mint|Mint1|Urop11|X11|X11alpha	amyloid beta (A4) precursor protein binding, family A, member 1	protein-coding
chr7-9465	chr7	64501186	64503613	+	96.2	2427	intron (NM_001291166, intron 1 of 14)	CpG	261	NM_001291166	11784	Mm.4657	NM_007461	ENSMUSG00000030519	Apba2	X11-like|X11L|XllL|mXllL	amyloid beta (A4) precursor protein-binding, family A, member 2	protein-coding
chr7-13541	chr7	64574834	64575334	+	5.38	500	intron (NM_001291167, intron 2 of 13)	intron (NM_001291167, intron 2 of 13)	72946	NM_001291166	11784	Mm.4657	NM_007461	ENSMUSG00000030519	Apba2	X11-like|X11L|XllL|mXllL	amyloid beta (A4) precursor protein-binding, family A, member 2	protein-coding
chr10-6343	chr10	81267917	81269262	+	35.1	1345	intron (NM_018758, intron 1 of 10)	intron (NM_018758, intron 1 of 10)	417	NM_018758	57267	Mm.293931	NM_018758	ENSMUSG00000004931	Apba3	AW208791|Mint-3|X11gamma|lin-10|mint3	amyloid beta (A4) precursor protein-binding, family A, member 3	protein-coding
chr7-10337	chr7	105580082	105582020	+	65.8	1938	intron (NM_009685, intron 1 of 13)	intron (NM_009685, intron 1 of 13)	440	NM_001253885	11785	Mm.38469	NM_009685	ENSMUSG00000037032	Apbb1	Fe65|Rir	amyloid beta (A4) precursor protein-binding, family B, member 1	protein-coding
chr7-7533	chr7	105568767	105569447	+	14.6	680	intron (NM_001253887, intron 1 of 13)	intron (NM_001253887, intron 1 of 13)	211	NM_001253887	11785	Mm.38469	NM_009685	ENSMUSG00000037032	Apbb1	Fe65|Rir	amyloid beta (A4) precursor protein-binding, family B, member 1	protein-coding
chr2-12144	chr2	22743901	22744820	+	38.9	919	Intergenic	LSU-rRNA_Hsa|rRNA|rRNA	-29967	NM_019456	54519	Mm.14255	NM_019456	ENSMUSG00000026786	Apbb1ip	9930118P07Rik|Prp48	amyloid beta (A4) precursor protein-binding, family B, member 1 interacting protein	protein-coding
chr5-6994	chr5	66617416	66619182	+	88	1766	intron (NM_001201414, intron 1 of 15)	CpG	518	NM_001201415	11787	Mm.5159	NM_009686	ENSMUSG00000029207	Apbb2	2310007D03Rik|FE65L1|Rirl1|TR2L|Zfra	amyloid beta (A4) precursor protein-binding, family B, member 2	protein-coding
chr5-6796	chr5	66619904	66620867	+	29.8	963	Intergenic	CpG	-1568	NM_009686	11787	Mm.5159	NM_009686	ENSMUSG00000029207	Apbb2	2310007D03Rik|FE65L1|Rirl1|TR2L|Zfra	amyloid beta (A4) precursor protein-binding, family B, member 2	protein-coding
chr5-8087	chr5	66336965	66338149	+	25	1184	5' UTR (NM_001201416, exon 1 of 7)	5' UTR (NM_001201416, exon 1 of 7)	108	NM_001201416	11787	Mm.5159	NM_009686	ENSMUSG00000029207	Apbb2	2310007D03Rik|FE65L1|Rirl1|TR2L|Zfra	amyloid beta (A4) precursor protein-binding, family B, member 2	protein-coding
chr18-4006	chr18	36678103	36680597	+	69	2494	promoter-TSS (NM_146085)	promoter-TSS (NM_146085)	16	NM_146085	225372	Mm.89673	NM_146085	ENSMUSG00000001379	Apbb3	Fe65l2|Rirl2|TR2S	amyloid beta (A4) precursor protein-binding, family B, member 3	protein-coding
chr18-2434	chr18	34220318	34221989	+	83.6	1671	5' UTR (NM_007462, exon 1 of 16)	5' UTR (NM_007462, exon 1 of 16)	169	NM_007462	11789	Mm.384171	NM_007462	ENSMUSG00000005871	Apc	AI047805|AU020952|AW124434|CC1|Min|mAPC	adenomatosis polyposis coli	protein-coding
chr10-4191	chr10	80298771	80299838	+	33.2	1067	intron (NR_038088, intron 1 of 4)	intron (NR_038088, intron 1 of 4)	-2516	NM_011789	23805	Mm.57247	NM_011789	ENSMUSG00000020135	Apc2	AI852447|APCL|R75424	adenomatosis polyposis coli 2	protein-coding
chr10-7709	chr10	80300342	80301605	+	22.2	1263	promoter-TSS (NM_011789)	promoter-TSS (NM_011789)	-847	NM_011789	23805	Mm.57247	NM_011789	ENSMUSG00000020135	Apc2	AI852447|APCL|R75424	adenomatosis polyposis coli 2	protein-coding
chr18-2798	chr18	62921710	62923478	+	56.3	1768	5' UTR (NM_133237, exon 1 of 5)	5' UTR (NM_133237, exon 1 of 5)	267	NM_133237	494504	Mm.391102	NM_133237	ENSMUSG00000071847	Apcdd1	AB023957|AU041258|Drapc1|EIG180	adenomatosis polyposis coli down-regulated 1	protein-coding
chr9-4673	chr9	108093953	108095467	+	41.5	1514	promoter-TSS (NM_146226)	promoter-TSS (NM_146226)	-230	NM_146226	235606	Mm.219639	NM_146226	ENSMUSG00000032590	Apeh	-	acylpeptide hydrolase	protein-coding
chr14-3939	chr14	50923986	50925957	+	65.8	1971	promoter-TSS (NM_009687)	promoter-TSS (NM_009687)	22	NM_009687	11792	Mm.203	NM_009687	ENSMUSG00000035960	Apex1	APE|Apex|HAP1|Ref-1	apurinic/apyrimidinic endonuclease 1	protein-coding
chrX-2909	chrX	150587926	150588932	+	14.2	1006	promoter-TSS (NM_029943)	promoter-TSS (NM_029943)	-280	NM_029943	77622	Mm.440275	NM_029943	ENSMUSG00000025269	Apex2	C430040P13Rik|ape2	apurinic/apyrimidinic endonuclease 2	protein-coding
chr3-5193	chr3	95893316	95895151	+	47.2	1835	exon (NM_146104, exon 1 of 6)	exon (NM_146104, exon 1 of 6)	312	NM_146104	226548	Mm.306954	NM_146104	ENSMUSG00000015750	Aph1a	6530402N02Rik|APH-1a	anterior pharynx defective 1a homolog (C. elegans)	protein-coding
chr9-7287	chr9	66794132	66796246	+	75.3	2114	intron (NM_177583, intron 1 of 5)	CpG	234	NM_177583	208117	Mm.41291	NM_177583	ENSMUSG00000032375	Aph1b	2310057K14Rik|Aph1c	anterior pharynx defective 1b homolog (C. elegans)	protein-coding
chr9-8151	chr9	66833755	66835569	+	61.4	1814	promoter-TSS (NM_026674)	promoter-TSS (NM_026674)	44	NM_026674	68318	Mm.284229	NM_026674	ENSMUSG00000053040	Aph1c	0610008A10Rik|APH-1b|Aph1b	anterior pharynx defective 1c homolog (C. elegans)	protein-coding
chr2-8606	chr2	94436797	94438307	+	63.3	1510	intron (NM_007466, intron 1 of 13)	CpG	595	NM_007466	11800	Mm.181824	NM_007466	ENSMUSG00000027193	Api5	AAC-11|AI196452	apoptosis inhibitor 5	protein-coding
chr2-14958	chr2	95232485	95232985	+	7.28	500	Intergenic	Intergenic	-794588	NM_007466	11800	Mm.181824	NM_007466	ENSMUSG00000027193	Api5	AAC-11|AI196452	apoptosis inhibitor 5	protein-coding
chr2-8895	chr2	103072731	103074489	+	57	1758	promoter-TSS (NM_019735)	promoter-TSS (NM_019735)	-65	NM_019735	56369	Mm.24772	NM_019735	ENSMUSG00000010911	Apip	APIP2|CGI-29|Mmrp19	APAF1 interacting protein	protein-coding
chr4-9288	chr4	149136754	149137694	+	32.9	940	intron (NM_027263, intron 1 of 4)	ID_B1|SINE|B4	376	NM_027263	69928	Mm.260893	NM_027263	ENSMUSG00000073705	Apitd1	2610040C18Rik|2810407L01Rik|CENP-S	apoptosis-inducing, TAF9-like domain 1	protein-coding
chr6-6581	chr6	87671301	87672859	+	35.4	1558	promoter-TSS (NM_001170489)	promoter-TSS (NM_001170489)	88	NM_024251	72103	Mm.31770	NM_024251	ENSMUSG00000030051	Aplf	2010301N04Rik|AI452191	aprataxin and PNKP like factor	protein-coding
chrX-1498	chrX	48034343	48035160	+	12	817	5' UTR (NM_013912, exon 1 of 3)	5' UTR (NM_013912, exon 1 of 3)	101	NM_013912	30878	Mm.29262	NM_013912	ENSMUSG00000037010	Apln	6030430G11Rik|Apel	apelin	protein-coding
chr7-8191	chr7	30444024	30445936	+	67.7	1912	intron (NM_007467, intron 1 of 16)	intron (NM_007467, intron 1 of 16)	602	NM_007467	11803	Mm.2381	NM_007467	ENSMUSG00000006651	Aplp1	-	amyloid beta (A4) precursor-like protein 1	protein-coding
chr9-8019	chr9	31210180	31212745	+	99.1	2565	intron (NM_001102456, intron 1 of 16)	CpG	353	NM_001102456	11804	Mm.19133	NM_009691	ENSMUSG00000031996	Aplp2	AI790698|APLP-2	amyloid beta (A4) precursor-like protein 2	protein-coding
chr2-11015	chr2	150607443	150609173	+	58.2	1730	intron (NM_027977, intron 1 of 8)	intron (NM_027977, intron 1 of 8)	215	NM_027977	71881	Mm.26599	NM_027977	ENSMUSG00000033096	Apmap	2310001A20Rik|AI314817	adipocyte plasma membrane associated protein	protein-coding
chr3-9287	chr3	88057391	88058767	+	49.7	1376	intron (NM_144897, intron 2 of 5)	intron (NM_144897, intron 2 of 5)	416	NM_144897	246703	Mm.205996	NM_144897	ENSMUSG00000028070	Apoa1bp	AA087124|AI-BP|AIBP|Apoa1ip|ESTM37	apolipoprotein A-I binding protein	protein-coding
chr6-4636	chr6	122601986	122603160	+	23.1	1174	promoter-TSS (NM_001134391)	promoter-TSS (NM_001134391)	-129	NM_001134391	11810	Mm.3333	NM_031159	ENSMUSG00000040613	Apobec1	Cdar1	apolipoprotein B mRNA editing enzyme, catalytic polypeptide 1	protein-coding
chr15-4409	chr15	79891681	79892450	+	16.8	769	promoter-TSS (NM_001160415)	promoter-TSS (NM_001160415)	-343	NM_030255	80287	Mm.284059	NM_030255	ENSMUSG00000009585	Apobec3	Arp3|BC003314|Cem15|Rfv3	apolipoprotein B mRNA editing enzyme, catalytic polypeptide 3	protein-coding
chr7-8155	chr7	19698589	19699089	+	9.18	500	intron (NM_009696, intron 1 of 3)	intron (NM_009696, intron 1 of 3)	327	NM_009696	11816	Mm.305152	NM_009696	ENSMUSG00000002985	Apoe	AI255918	apolipoprotein E	protein-coding
chr7-11065	chr7	19696577	19697077	+	6.96	500	exon (NM_009696, exon 4 of 4)	exon (NM_009696, exon 4 of 4)	2339	NM_009696	11816	Mm.305152	NM_009696	ENSMUSG00000002985	Apoe	AI255918	apolipoprotein E	protein-coding
chr15-6243	chr15	77363209	77363709	+	7.28	500	Intergenic	L2c|LINE|L2	35651	NM_029419	75761	Mm.232636	NM_029419	ENSMUSG00000010601	Apol7a	9130022K13Rik|Apol3	apolipoprotein L 7a	protein-coding
chr1-4371	chr1	71652924	71653973	+	25.3	1049	promoter-TSS (NM_001276411)	promoter-TSS (NM_001276411)	113	NR_040308	100042814	Mm.405775	NR_040308	ENSMUSG00000073652	Apol7d	ENSMUSG00000073652|Gm15456|OTTMUSG00000022136	apolipoprotein L 7d	ncRNA
chr6-2142	chr6	134983460	134984352	+	30.7	892	exon (NM_001109914, exon 2 of 2)	exon (NM_001109914, exon 2 of 2)	1905	NM_001109914	381823	Mm.296104	NM_001109914	ENSMUSG00000090698	Apold1	Gm1075	apolipoprotein L domain containing 1	protein-coding
chrX-2488	chrX	94366912	94367558	+	10.4	646	promoter-TSS (NM_001199339)	promoter-TSS (NM_001199339)	81	NM_001199338	68316	Mm.379156	NM_026673	ENSMUSG00000079508	Apoo	0610008C08Rik|1110019O03Rik	apolipoprotein O	protein-coding
chrX-799	chrX	112311436	112312072	+	13	636	intron (NM_026565, intron 1 of 8)	(CAAAA)n|Simple_repeat|Simple_repeat	346	NM_026565	68117	Mm.161014	NM_026565	ENSMUSG00000025525	Apool	6720473G16Rik|9430083G14Rik|E130106L15Rik	apolipoprotein O-like	protein-coding
chr16-3114	chr16	85171678	85174253	+	124.7	2575	intron (NM_001198826, intron 1 of 16)	CpG	742	NM_001198826	11820	Mm.277585	NM_007471	ENSMUSG00000022892	App	Abeta|Abpp|Adap|Ag|Cvap|E030013M08Rik|betaApp	amyloid beta (A4) precursor protein	protein-coding
chr11-10497	chr11	85233866	85235665	+	71.8	1799	promoter-TSS (NR_028329)	promoter-TSS (NR_028329)	355	NM_025825	66884	Mm.271997	NM_025825		Appbp2	1300003O07Rik|AI465480|PAT1	amyloid beta precursor protein (cytoplasmic tail) binding protein 2	protein-coding
chr14-1695	chr14	26969613	26971287	+	81.7	1674	exon (NM_145221, exon 1 of 22)	exon (NM_145221, exon 1 of 22)	101	NM_145221	72993	Mm.202322	NM_145221	ENSMUSG00000040760	Appl1	2900057D21Rik|7330406P05Rik|AI585782|AW209077|BB022931|C88264|DIP13	adaptor protein, phosphotyrosine interaction, PH domain and leucine zipper containing 1	protein-coding
chr10-6165	chr10	83647638	83649348	+	65.5	1710	intron (NM_145220, intron 1 of 20)	CpG	171	NM_145220	216190	Mm.282985	NM_145220	ENSMUSG00000020263	Appl2	Dip3b	adaptor protein, phosphotyrosine interaction, PH domain and leucine zipper containing 2	protein-coding
chr10-9095	chr10	83644909	83645744	+	11.1	835	intron (NM_145220, intron 1 of 20)	intron (NM_145220, intron 1 of 20)	3338	NM_145220	216190	Mm.282985	NM_145220	ENSMUSG00000020263	Appl2	Dip3b	adaptor protein, phosphotyrosine interaction, PH domain and leucine zipper containing 2	protein-coding
chr8-4586	chr8	122575841	122577311	+	55.1	1470	exon (NM_009698, exon 2 of 5)	exon (NM_009698, exon 2 of 5)	331	NM_009698	11821	Mm.1786	NM_009698	ENSMUSG00000006589	Aprt	C85684	adenine phosphoribosyl transferase	protein-coding
chr4-8996	chr4	40702221	40704458	+	56.7	2237	promoter-TSS (NM_001025444)	promoter-TSS (NM_001025444)	-145	NM_001025445	66408	Mm.430710	NM_025545	ENSMUSG00000028411	Aptx	2410016G21Rik|AA388047|FHA-HIT	aprataxin	protein-coding
chr7-4861	chr7	97787971	97789529	+	74.4	1558	Intergenic	CpG	-50503	NM_175105	66333	Mm.29756	NM_175105	ENSMUSG00000042797	Aqp11	1700015P13Rik|AI648923|sjds	aquaporin 11	protein-coding
chr7-11314	chr7	97736629	97738869	+	68.4	2240	exon (NM_175105, exon 1 of 3)	exon (NM_175105, exon 1 of 3)	498	NM_175105	66333	Mm.29756	NM_175105	ENSMUSG00000042797	Aqp11	1700015P13Rik|AI648923|sjds	aquaporin 11	protein-coding
chr18-2826	chr18	15552502	15553130	+	12	628	intron (NM_199055, intron 2 of 3)	intron (NM_199055, intron 2 of 3)	-149132	NM_009700	11829	Mm.250786	NM_009700	ENSMUSG00000024411	Aqp4	WCH4	aquaporin 4	protein-coding
chr2-8625	chr2	114174244	114175595	+	38.3	1351	intron (NM_009702, intron 1 of 34)	intron (NM_009702, intron 1 of 34)	420	NM_001290788	11834	Mm.2545	NM_009702	ENSMUSG00000040383	Aqr	AW495846|mKIAA0560	aquarius	protein-coding
chrX-3441	chrX	98148441	98151571	+	42.7	3130	exon (NM_013476, exon 1 of 8)	exon (NM_013476, exon 1 of 8)	256	NM_013476	11835	Mm.39005	NM_013476		Ar	AW320017|Tfm	androgen receptor	protein-coding
chrX-3366	chrX	20848244	20849207	+	19	963	intron (NM_001159645, intron 1 of 5)	CpG	182	NM_001159645	11836	Mm.220946	NM_009703	ENSMUSG00000001127	Araf	1200013E08Rik|A-Raf|AW495444|Araf1	v-raf murine sarcoma 3611 viral oncogene homolog	protein-coding
chrX-2616	chrX	20797735	20799080	+	16.8	1345	Intergenic	Intergenic	-50136	NM_009703	11836	Mm.220946	NM_009703	ENSMUSG00000001127	Araf	1200013E08Rik|A-Raf|AW495444|Araf1	v-raf murine sarcoma 3611 viral oncogene homolog	protein-coding
chrX-1989	chrX	20819109	20819875	+	11.4	766	Intergenic	Intergenic	-29051	NM_009703	11836	Mm.220946	NM_009703	ENSMUSG00000001127	Araf	1200013E08Rik|A-Raf|AW495444|Araf1	v-raf murine sarcoma 3611 viral oncogene homolog	protein-coding
chr5-5611	chr5	62765296	62766949	+	63.6	1653	promoter-TSS (NM_178407)	promoter-TSS (NM_178407)	55	NM_178407	212285	Mm.244403	NM_178407	ENSMUSG00000037999	Arap2	Centd1|Gm148|mKIAA0580	ArfGAP with RhoGAP domain, ankyrin repeat and PH domain 2	protein-coding
chr18-3587	chr18	38025422	38025922	+	9.18	500	Intergenic	Intergenic	-26703	NM_001205336	106952	Mm.247642	NM_139206	ENSMUSG00000024451	Arap3	Centd3|Drag1|E030006K04Rik|cnt-d3	ArfGAP with RhoGAP domain, ankyrin repeat and PH domain 3	protein-coding
chr15-5345	chr15	74671192	74672919	+	49.1	1727	exon (NM_001276684, exon 1 of 3)	exon (NM_001276684, exon 1 of 3)	515	NM_018790	11838	Mm.491310	NM_018790	ENSMUSG00000022602	Arc	Arc3.1|C86064|arg3.1|mArc	activity regulated cytoskeletal-associated protein	protein-coding
chr9-5633	chr9	44766793	44768161	+	59.5	1368	intron (NM_145985, intron 1 of 9)	CpG	331	NM_145985	213827	Mm.371682	NM_145985	ENSMUSG00000032096	Arcn1	4632432M07Rik|nur17	archain 1	protein-coding
chr5-7217	chr5	91139325	91140078	+	17.1	753	promoter-TSS (NM_009704)	promoter-TSS (NM_009704)	86	NM_009704	11839	Mm.8039	NM_009704	ENSMUSG00000029378	Areg	AR|Sdgf	amphiregulin	protein-coding
chr12-4025	chr12	84969802	84971596	+	60.5	1794	promoter-TSS (NM_028632)	promoter-TSS (NM_028632)	187	NM_178065	68497	Mm.24446	NM_178065	ENSMUSG00000042350	Arel1	1110018G07Rik|AI649076|AW610792|Kiaa0317|mKIAA0317	apoptosis resistant E3 ubiquitin protein ligase 1	protein-coding
chr11-15500	chr11	59226395	59228817	+	100.6	2422	intron (NM_007476, intron 1 of 4)	CpG	556	NM_001130408	11840	Mm.371546	NM_007476	ENSMUSG00000048076	Arf1	-	ADP-ribosylation factor 1	protein-coding
chr11-7094	chr11	103966446	103967750	+	49.7	1304	5' UTR (NM_007477, exon 1 of 5)	5' UTR (NM_007477, exon 1 of 5)	227	NM_007477	11841	Mm.5061	NM_007477	ENSMUSG00000062421	Arf2	-	ADP-ribosylation factor 2	protein-coding
chr15-1768	chr15	98762054	98763805	+	99.4	1751	intron (NM_007478, intron 1 of 4)	CpG	189	NM_007478	11842	Mm.221298	NM_007478	ENSMUSG00000051853	Arf3	5430400P17Rik|AI854770	ADP-ribosylation factor 3	protein-coding
chr15-6086	chr15	98761001	98761501	+	7.28	500	intron (NM_007478, intron 1 of 4)	L3b|LINE|CR1	1867	NM_007478	11842	Mm.221298	NM_007478	ENSMUSG00000051853	Arf3	5430400P17Rik|AI854770	ADP-ribosylation factor 3	protein-coding
chr14-3117	chr14	26637567	26639825	+	77.5	2258	intron (NM_007479, intron 1 of 5)	intron (NM_007479, intron 1 of 5)	499	NM_007479	11843	Mm.297768	NM_007479	ENSMUSG00000021877	Arf4	AA407803	ADP-ribosylation factor 4	protein-coding
chr6-5121	chr6	28423162	28424584	+	66.1	1422	intron (NM_007480, intron 1 of 5)	intron (NM_007480, intron 1 of 5)	233	NM_007480	11844	Mm.389075	NM_007480	ENSMUSG00000020440	Arf5	-	ADP-ribosylation factor 5	protein-coding
chr12-1151	chr12	69371417	69373799	+	125.3	2382	5' UTR (NM_007481, exon 2 of 2)	5' UTR (NM_007481, exon 2 of 2)	458	NM_007481	11845	Mm.27308	NM_007481	ENSMUSG00000044147	Arf6	AI788669|AW496366	ADP-ribosylation factor 6	protein-coding
chr2-6314	chr2	180966649	180968240	+	56.7	1591	5' UTR (NM_001177706, exon 1 of 12)	5' UTR (NM_001177706, exon 1 of 12)	144	NM_001177706	228998	Mm.33765	NM_145760	ENSMUSG00000027575	Arfgap1	AI115377|Arf1gap	ADP-ribosylation factor GTPase activating protein 1	protein-coding
chr2-4014	chr2	91265024	91266340	+	45.3	1316	exon (NM_023854, exon 2 of 16)	exon (NM_023854, exon 2 of 16)	567	NM_001166024	77038	Mm.43636	NM_023854	ENSMUSG00000027255	Arfgap2	2310032E02Rik|Zfp289	ADP-ribosylation factor GTPase activating protein 2	protein-coding
chr15-4710	chr15	83349235	83350831	+	52.2	1596	intron (NM_025445, intron 1 of 15)	CpG	214	NM_025445	66251	Mm.258910	NM_025445	ENSMUSG00000054277	Arfgap3	0610009H19Rik|1810004P07Rik|1810035F16Rik|9130416J18Rik|Arfgap1	ADP-ribosylation factor GTPase activating protein 3	protein-coding
chr1-6629	chr1	10231651	10233785	+	98.1	2134	promoter-TSS (NM_001102430)	promoter-TSS (NM_001102430)	-48	NM_001102430	211673	Mm.229141	NM_001102430	ENSMUSG00000067851	Arfgef1	ARFGEP1|BIG1|D130059B05Rik|D730028O18Rik|P200	ADP-ribosylation factor guanine nucleotide-exchange factor 1(brefeldin A-inhibited)	protein-coding
chr2-8440	chr2	166805066	166806409	+	47.2	1343	exon (NM_001085495, exon 1 of 39)	exon (NM_001085495, exon 1 of 39)	156	NM_001085495	99371	Mm.297192	NM_001085495	ENSMUSG00000074582	Arfgef2	AI463430|AW493672|BIG2|E230011G24Rik	ADP-ribosylation factor guanine nucleotide-exchange factor 2 (brefeldin A-inhibited)	protein-coding
chr3-5321	chr3	84581666	84583624	+	71.2	1958	promoter-TSS (NM_001081093)	promoter-TSS (NM_001081093)	-20	NM_001081093	99889	Mm.316536	NM_001081093	ENSMUSG00000074513	Arfip1	2310030I10Rik|Arfaptin|D3Ertd598e	ADP-ribosylation factor interacting protein 1	protein-coding
chr7-8028	chr7	105639500	105641414	+	66.5	1914	promoter-TSS (NM_029802)	promoter-TSS (NM_029802)	-41	NM_029802	76932	Mm.41637	NM_029802	ENSMUSG00000030881	Arfip2	2310002N04Rik|POR|Por1	ADP-ribosylation factor interacting protein 2	protein-coding
chr12-3706	chr12	79130395	79131555	+	21.5	1160	exon (NM_009705, exon 1 of 8)	exon (NM_009705, exon 1 of 8)	187	NM_009705	11847	Mm.3506	NM_009705	ENSMUSG00000021125	Arg2	AII|AU022422	arginase type II	protein-coding
chr2-3184	chr2	91649064	91650892	+	75	1828	promoter-TSS (NM_001033451)	promoter-TSS (NM_001033451)	-140	NR_027371	228359	Mm.22413	NM_146124	ENSMUSG00000027247	Arhgap1	B230365D05Rik|C76222|Cdc42GAP|p50rhoGAP	Rho GTPase activating protein 1	protein-coding
chr8-2587	chr8	77517233	77518356	+	48.4	1123	non-coding (NR_028125, exon 1 of 1)	non-coding (NR_028125, exon 1 of 1)	113	NM_030113	78514	Mm.165974	NM_030113	ENSMUSG00000037148	Arhgap10	A930033B01Rik|PSGAP-m|PSGAP-s	Rho GTPase activating protein 10	protein-coding
chr2-6796	chr2	113848134	113849595	+	44.3	1461	promoter-TSS (NM_181416)	promoter-TSS (NM_181416)	-203	NM_181416	228482	Mm.45753	NM_181416	ENSMUSG00000041219	Arhgap11a	6530401L14Rik|mKIAA0013	Rho GTPase activating protein 11A	protein-coding
chr18-3960	chr18	6134724	6136679	+	72.8	1955	intron (NM_001039692, intron 1 of 18)	CpG	397	NM_029277	75415	Mm.239675	NM_029277	ENSMUSG00000041225	Arhgap12	2810011M08Rik	Rho GTPase activating protein 12	protein-coding
chr18-2648	chr18	5989311	5990085	+	27.2	774	Intergenic	Intergenic	146400	NM_029277	75415	Mm.239675	NM_029277	ENSMUSG00000041225	Arhgap12	2810011M08Rik	Rho GTPase activating protein 12	protein-coding
chr18-5601	chr18	5901515	5902015	+	5.7	500	Intergenic	Intergenic	234333	NM_029277	75415	Mm.239675	NM_029277	ENSMUSG00000041225	Arhgap12	2810011M08Rik	Rho GTPase activating protein 12	protein-coding
chr2-14655	chr2	44060621	44061121	+	5.38	500	intron (NR_040622, intron 2 of 2)	intron (NR_040622, intron 2 of 2)	4453	NR_040622	320872	Mm.445023	NR_040622	ENSMUSG00000085089	Arhgap15os	A430092G05Rik	Rho GTPase activating protein 15, opposite strand	ncRNA
chr7-7560	chr7	123368742	123370706	+	89.3	1964	intron (NM_001122643, intron 1 of 19)	C-rich|Low_complexity|Low_complexity	191	NM_001122641	70497	Mm.403318	NM_144529	ENSMUSG00000030766	Arhgap17	5730403H17Rik|Nadrin|Nadrin2|Rich1|Wbp15	Rho GTPase activating protein 17	protein-coding
chr7-8639	chr7	123367090	123367852	+	12	762	intron (NM_001122643, intron 1 of 19)	intron (NM_001122643, intron 1 of 19)	2444	NM_001122641	70497	Mm.403318	NM_144529	ENSMUSG00000030766	Arhgap17	5730403H17Rik|Nadrin|Nadrin2|Rich1|Wbp15	Rho GTPase activating protein 17	protein-coding
chr19-4322	chr19	41801151	41802434	+	46.2	1283	intron (NM_001163495, intron 1 of 10)	CpG	292	NM_001163495	71085	Mm.21646	NM_027667	ENSMUSG00000025154	Arhgap19	4933411B03Rik|AI120128|AW546831|mFLJ00368	Rho GTPase activating protein 19	protein-coding
chr9-3107	chr9	51764581	51767510	+	106	2929	intron (NM_175535, intron 1 of 14)	CpG	693	NM_175535	244867	Mm.400352	NM_175535	ENSMUSG00000053199	Arhgap20	6530403F17Rik|A530023E23Rik|mKIAA1391	Rho GTPase activating protein 20	protein-coding
chr9-9317	chr9	51778627	51779127	+	6.01	500	intron (NM_175535, intron 1 of 14)	L1MB7|LINE|L1	13525	NM_175535	244867	Mm.400352	NM_175535	ENSMUSG00000053199	Arhgap20	6530403F17Rik|A530023E23Rik|mKIAA1391	Rho GTPase activating protein 20	protein-coding
chr2-7508	chr2	20965848	20969840	+	173.1	3992	promoter-TSS (NM_001081364)	promoter-TSS (NM_001081364)	-123	NM_001081364	71435	Mm.28507	NM_001081364	ENSMUSG00000036591	Arhgap21	5530401C11Rik|AA416458|ARHGAP10	Rho GTPase activating protein 21	protein-coding
chr2-12137	chr2	20960801	20961301	+	6.65	500	intron (NM_001128084, intron 1 of 24)	intron (NM_001128084, intron 1 of 24)	6670	NM_001128084	71435	Mm.28507	NM_001081364	ENSMUSG00000036591	Arhgap21	5530401C11Rik|AA416458|ARHGAP10	Rho GTPase activating protein 21	protein-coding
chr14-1700	chr14	33319607	33320370	+	22.2	763	intron (NM_153800, intron 4 of 10)	CpG	103165	NM_153800	239027	Mm.318350	NM_153800	ENSMUSG00000063506	Arhgap22	B230341L19Rik|RHOGAP2|p68RacGAP	Rho GTPase activating protein 22	protein-coding
chr11-3192	chr11	97450191	97450961	+	28.5	770	intron (NM_021493, intron 1 of 18)	intron (NM_021493, intron 1 of 18)	416	NM_021493	58996	Mm.394118	NM_021493	ENSMUSG00000049807	Arhgap23	A330041B18Rik	Rho GTPase activating protein 23	protein-coding
chr11-11259	chr11	97415184	97416420	+	25.6	1236	Intergenic	CpG	-34358	NM_021493	58996	Mm.394118	NM_021493	ENSMUSG00000049807	Arhgap23	A330041B18Rik	Rho GTPase activating protein 23	protein-coding
chr11-7906	chr11	97428013	97429114	+	18.7	1101	Intergenic	Intergenic	-21597	NM_021493	58996	Mm.394118	NM_021493	ENSMUSG00000049807	Arhgap23	A330041B18Rik	Rho GTPase activating protein 23	protein-coding
chr11-8400	chr11	97451514	97452014	+	11.4	500	exon (NM_021493, exon 2 of 19)	exon (NM_021493, exon 2 of 19)	1604	NM_021493	58996	Mm.394118	NM_021493	ENSMUSG00000049807	Arhgap23	A330041B18Rik	Rho GTPase activating protein 23	protein-coding
chr11-13240	chr11	97440396	97440896	+	8.23	500	Intergenic	CpG	-9514	NM_021493	58996	Mm.394118	NM_021493	ENSMUSG00000049807	Arhgap23	A330041B18Rik	Rho GTPase activating protein 23	protein-coding
chr5-5937	chr5	102845249	102845749	+	15.2	500	intron (NM_146161, intron 3 of 8)	intron (NM_146161, intron 3 of 8)	76689	NM_001286468	231532	Mm.440191	NM_029270	ENSMUSG00000057315	Arhgap24	0610025G21Rik	Rho GTPase activating protein 24	protein-coding
chr18-3479	chr18	38992243	38994547	+	110.5	2304	5' UTR (NM_175164, exon 1 of 23)	5' UTR (NM_175164, exon 1 of 23)	250	NM_175164	71302	Mm.329396	NM_175164	ENSMUSG00000036452	Arhgap26	1810044B20Rik|2610010G17Rik|4933432P15Rik|AI853435|mKIAA0621	Rho GTPase activating protein 26	protein-coding
chr18-4761	chr18	39087038	39087538	+	6.33	500	intron (NM_175164, intron 1 of 22)	intron (NM_175164, intron 1 of 22)	94143	NM_175164	71302	Mm.329396	NM_175164	ENSMUSG00000036452	Arhgap26	1810044B20Rik|2610010G17Rik|4933432P15Rik|AI853435|mKIAA0621	Rho GTPase activating protein 26	protein-coding
chr11-5880	chr11	103362626	103363573	+	26.6	947	intron (NM_001205236, intron 1 of 17)	intron (NM_001205236, intron 1 of 17)	593	NM_183288	544817	Mm.259113	NM_133715	ENSMUSG00000034255	Arhgap27	2310069I04Rik|5730442P18Rik|Gm21552|Sh3d20	Rho GTPase activating protein 27	protein-coding
chr11-10582	chr11	103360027	103361247	+	25.6	1220	exon (NM_183288, exon 3 of 3)	exon (NM_183288, exon 3 of 3)	3055	NM_183288	544817	Mm.259113	NM_133715	ENSMUSG00000034255	Arhgap27	2310069I04Rik|5730442P18Rik|Gm21552|Sh3d20	Rho GTPase activating protein 27	protein-coding
chr11-6447	chr11	103332905	103333405	+	14.6	500	exon (NM_133715, exon 15 of 16)	exon (NM_133715, exon 15 of 16)	11547	NM_133715	544817	Mm.259113	NM_133715	ENSMUSG00000034255	Arhgap27	2310069I04Rik|5730442P18Rik|Gm21552|Sh3d20	Rho GTPase activating protein 27	protein-coding
chr17-3638	chr17	68003656	68004415	+	19.9	759	promoter-TSS (NM_172964)	promoter-TSS (NM_172964)	73	NM_172964	268970	Mm.9935	NM_172964	ENSMUSG00000024043	Arhgap28	AU044757|AW550892|E130310N06	Rho GTPase activating protein 28	protein-coding
chr3-5232	chr3	121952888	121954174	+	39.9	1286	intron (NM_172525, intron 1 of 22)	CpG	205	NM_172525	214137	Mm.229287	NM_172525	ENSMUSG00000039831	Arhgap29	6720461J18Rik|A830014I19|AU040217|B130017I01Rik|C76601|Parg1	Rho GTPase activating protein 29	protein-coding
chr3-4246	chr3	121967400	121968363	+	26	963	intron (NM_172525, intron 1 of 22)	intron (NM_172525, intron 1 of 22)	14555	NM_172525	214137	Mm.229287	NM_172525	ENSMUSG00000039831	Arhgap29	6720461J18Rik|A830014I19|AU040217|B130017I01Rik|C76601|Parg1	Rho GTPase activating protein 29	protein-coding
chr16-2992	chr16	38712326	38713581	+	36.7	1255	promoter-TSS (NM_020260)	promoter-TSS (NM_020260)	82	NM_020260	12549	Mm.370848	NM_020260	ENSMUSG00000022799	Arhgap31	5830477L08Rik|AU041750|Cdgap|D330026I07Rik	Rho GTPase activating protein 31	protein-coding
chr9-3730	chr9	32031724	32034168	+	86.1	2444	Intergenic	CpG	-83190	NM_001195632	330914	Mm.46683	NM_177379	ENSMUSG00000041444	Arhgap32	3426406O18Rik|Gc-gap|Grit|Px-rics|Rics|mKIAA0712|p200Rhogap|p250Gap	Rho GTPase activating protein 32	protein-coding
chr7-5133	chr7	30534077	30535710	+	64.2	1633	intron (NM_178252, intron 1 of 21)	CpG	167	NM_001289682	233071	Mm.190704	NM_178252	ENSMUSG00000036882	Arhgap33	AW324378|NOMA-GAP|Snx26|TCGAP	Rho GTPase activating protein 33	protein-coding
chr7-13330	chr7	30512491	30512991	+	5.06	500	intron (NM_019546, intron 9 of 9)	intron (NM_019546, intron 9 of 9)	-2381	NR_036630	100504207	Mm.297831	NM_001004161	ENSMUSG00000062132	Arhgap33os	Gm1082	Rho GTPase activating protein 33, opposite strand	ncRNA
chr7-7873	chr7	16612965	16615749	+	104.4	2784	intron (NM_172739, intron 1 of 6)	CpG	636	NM_172739	232906	Mm.28646	NM_172739	ENSMUSG00000058230	Arhgap35	6430596G11Rik|AI841135|Grlf1|mKIAA1722|p190A|p190RhoGAP	Rho GTPase activating protein 35	protein-coding
chrX-3386	chrX	49494008	49494508	+	6.33	500	intron (NM_001081123, intron 2 of 12)	CpG	23808	NM_001081123	75404	Mm.44305	NM_001081123	ENSMUSG00000036198	Arhgap36	1100001E04Rik|rho-gap	Rho GTPase activating protein 36	protein-coding
chr15-7203	chr15	76814885	76818947	+	118.7	4062	intron (NM_001168288, intron 1 of 11)	intron (NM_001168288, intron 1 of 11)	1254	NM_198420	223666	Mm.322931	NM_198420	ENSMUSG00000033697	Arhgap39	9530053N22|AI843066|D15Wsu169e|Kiaa1688|Porf-2	Rho GTPase activating protein 39	protein-coding
chr15-6807	chr15	76781364	76781864	+	6.33	500	intron (NM_001168288, intron 1 of 11)	B1F|SINE|Alu	36556	NM_198420	223666	Mm.322931	NM_198420	ENSMUSG00000033697	Arhgap39	9530053N22|AI843066|D15Wsu169e|Kiaa1688|Porf-2	Rho GTPase activating protein 39	protein-coding
chr9-4689	chr9	9238299	9239557	+	49.4	1258	promoter-TSS (NM_027823)	promoter-TSS (NM_027823)	85	NM_027823	71544	Mm.334955	NM_027823	ENSMUSG00000050730	Arhgap42	9030420J04Rik|BE136619	Rho GTPase activating protein 42	protein-coding
chr11-6360	chr11	65161710	65163319	+	78.2	1609	intron (NM_001099288, intron 1 of 19)	CpG	447	NM_001099288	216831	Mm.134338	NM_175003	ENSMUSG00000033389	Arhgap44	6330543G20|AI840762|AU040829|AW493732|Rich2	Rho GTPase activating protein 44	protein-coding
chr11-13031	chr11	65126302	65126982	+	9.18	680	intron (NM_001099288, intron 1 of 19)	intron (NM_001099288, intron 1 of 19)	36319	NM_001099288	216831	Mm.134338	NM_175003	ENSMUSG00000033389	Arhgap44	6330543G20|AI840762|AU040829|AW493732|Rich2	Rho GTPase activating protein 44	protein-coding
chr12-4980	chr12	52502880	52505549	+	124.7	2669	Intergenic	CpG	-11863	NM_009706	11855	Mm.35059	NM_009706	ENSMUSG00000035133	Arhgap5	p190-B|p190B	Rho GTPase activating protein 5	protein-coding
chr12-5578	chr12	52395944	52396444	+	6.96	500	Intergenic	Intergenic	-119883	NM_009706	11855	Mm.35059	NM_009706	ENSMUSG00000035133	Arhgap5	p190-B|p190B	Rho GTPase activating protein 5	protein-coding
chrX-3327	chrX	169036302	169037257	+	13.3	955	non-coding (NR_109847, exon 1 of 15)	non-coding (NR_109847, exon 1 of 15)	168	NR_109847	11856	Mm.441810	NM_009707	ENSMUSG00000031355	Arhgap6	AI504284|RhoGAPX-1	Rho GTPase activating protein 6	protein-coding
chrX-2935	chrX	168795335	168795835	+	6.96	500	5' UTR (NM_009707, exon 1 of 13)	5' UTR (NM_009707, exon 1 of 13)	486	NM_009707	11856	Mm.441810	NM_009707	ENSMUSG00000031355	Arhgap6	AI504284|RhoGAPX-1	Rho GTPase activating protein 6	protein-coding
chr10-5992	chr10	127326614	127327251	+	9.81	637	exon (NM_146011, exon 8 of 15)	exon (NM_146011, exon 8 of 15)	3205	NM_146011	216445	Mm.227198	NM_146011	ENSMUSG00000040345	Arhgap9	AU043488	Rho GTPase activating protein 9	protein-coding
chr10-9998	chr10	127318006	127318506	+	5.7	500	Intergenic	Intergenic	-3708	NM_001285785	216445	Mm.227198	NM_146011	ENSMUSG00000040345	Arhgap9	AU043488	Rho GTPase activating protein 9	protein-coding
chr11-11796	chr11	120579897	120582471	+	80.7	2574	intron (NM_133796, intron 1 of 5)	CpG	436	NM_133796	192662	Mm.30016	NM_133796	ENSMUSG00000025132	Arhgdia	5330430M07Rik|Gdi-1|Rho-GDI|RhoDGI|RhoGDI-1	Rho GDP dissociation inhibitor (GDI) alpha	protein-coding
chr7-5103	chr7	24902685	24905044	+	58.9	2359	promoter-TSS (NM_001130152)	promoter-TSS (NM_001130152)	-482	NM_001130152	16801	Mm.3181	NM_008488	ENSMUSG00000040940	Arhgef1	Lbcl2|Lsc	Rho guanine nucleotide exchange factor (GEF) 1	protein-coding
chr8-3885	chr8	14910879	14912329	+	42.1	1450	promoter-TSS (NM_172751)	promoter-TSS (NM_172751)	-59	NM_172751	234094	Mm.240298	NM_172751	ENSMUSG00000071176	Arhgef10	6430549H08Rik|mKIAA0294	Rho guanine nucleotide exchange factor (GEF) 10	protein-coding
chr4-7117	chr4	140648033	140649370	+	42.4	1337	promoter-TSS (NM_001112723)	promoter-TSS (NM_001112723)	55	NM_001112723	72754	Mm.29329	NM_172415	ENSMUSG00000040964	Arhgef10l	2810441C07Rik	Rho guanine nucleotide exchange factor (GEF) 10-like	protein-coding
chr3-5157	chr3	87616856	87619874	+	83.2	3018	promoter-TSS (NM_001003912)	promoter-TSS (NM_001003912)	-386	NM_001003912	213498	Mm.287267	NM_001003912	ENSMUSG00000041977	Arhgef11	B930073M02|E130307F09|PDZ-RhoGEF|Prg|RhoGEF|mKIAA0380	Rho guanine nucleotide exchange factor (GEF) 11	protein-coding
chr9-9829	chr9	43103323	43106666	+	109.8	3343	intron (NM_027144, intron 1 of 40)	intron (NM_027144, intron 1 of 40)	724	NM_027144	69632	Mm.275266	NM_027144	ENSMUSG00000059495	Arhgef12	2310014B11Rik|AU019857|Larg|mKIAA0382	Rho guanine nucleotide exchange factor (GEF) 12	protein-coding
chr7-4523	chr7	100931101	100932465	+	41.5	1364	5' UTR (NM_001081116, exon 1 of 21)	5' UTR (NM_001081116, exon 1 of 21)	378	NM_001081116	207212	Mm.29954	NM_001081116	ENSMUSG00000032875	Arhgef17	8030463K16|AI428794|AW558066|BC035332|mKIAA0337	Rho guanine nucleotide exchange factor (GEF) 17	protein-coding
chr8-3514	chr8	3392538	3393922	+	41.8	1384	intron (NM_133962, intron 1 of 19)	intron (NM_133962, intron 1 of 19)	222	NM_133962	102098	Mm.170461	NM_133962	ENSMUSG00000004568	Arhgef18	AI467246|D030053O22Rik	rho/rac guanine nucleotide exchange factor (GEF) 18	protein-coding
chr3-2758	chr3	88620810	88623566	+	100.3	2756	intron (NM_001198913, intron 1 of 21)	intron (NM_001198913, intron 1 of 21)	794	NM_001198913	16800	Mm.239329	NM_008487	ENSMUSG00000028059	Arhgef2	AA408978|GEF|GEF-H1|GEFH1|LFP40|Lbcl1|Lfc|P40|mKIAA0651	rho/rac guanine nucleotide exchange factor (GEF) 2	protein-coding
chr3-9309	chr3	88629065	88632466	+	69.9	3401	intron (NM_008487, intron 2 of 21)	intron (NM_008487, intron 2 of 21)	9371	NM_001198913	16800	Mm.239329	NM_008487	ENSMUSG00000028059	Arhgef2	AA408978|GEF|GEF-H1|GEFH1|LFP40|Lbcl1|Lfc|P40|mKIAA0651	rho/rac guanine nucleotide exchange factor (GEF) 2	protein-coding
chr10-5435	chr10	127187551	127190170	+	86.4	2619	intron (NM_001166413, intron 2 of 15)	intron (NM_001166413, intron 2 of 15)	963	NM_001166413	52666	Mm.272230	NM_028027	ENSMUSG00000019467	Arhgef25	2410008H17Rik|D10Ertd610e|GEFT	Rho guanine nucleotide exchange factor (GEF) 25	protein-coding
chr3-3613	chr3	62338571	62340136	+	60.1	1565	5' UTR (NM_001081295, exon 1 of 14)	5' UTR (NM_001081295, exon 1 of 14)	576	NM_001081295	622434	Mm.153974	NM_001081295	ENSMUSG00000036885	Arhgef26	4631416L12Rik|8430436L14Rik|AI303572|AW491953|SGEF	Rho guanine nucleotide exchange factor (GEF) 26	protein-coding
chr13-2671	chr13	98205422	98207052	+	78.5	1630	promoter-TSS (NM_012026)	promoter-TSS (NM_012026)	-72	NM_012026	110596	Mm.252718	NM_012026	ENSMUSG00000021662	Arhgef28	9230110L08Rik|AI323540|D13Bwg1089e|RIP2|Rgnef|RhoGEF|Rhoip2|p190RhoGEF	Rho guanine nucleotide exchange factor (GEF) 28	protein-coding
chr13-7717	chr13	98146391	98146891	+	6.01	500	intron (NM_012026, intron 1 of 35)	intron (NM_012026, intron 1 of 35)	59524	NM_012026	110596	Mm.252718	NM_012026	ENSMUSG00000021662	Arhgef28	9230110L08Rik|AI323540|D13Bwg1089e|RIP2|Rgnef|RhoGEF|Rhoip2|p190RhoGEF	Rho guanine nucleotide exchange factor (GEF) 28	protein-coding
chr14-3565	chr14	27335401	27338211	+	77.2	2810	intron (NM_001289687, intron 1 of 9)	intron (NM_001289687, intron 1 of 9)	769	NM_001289687	71704	Mm.248606	NM_027871	ENSMUSG00000021895	Arhgef3	1200004I24Rik|9830169H03Rik|C76747|Xpln	Rho guanine nucleotide exchange factor (GEF) 3	protein-coding
chr14-5829	chr14	27114258	27115365	+	27.9	1107	Intergenic	CpG	-29182	NM_001289686	71704	Mm.248606	NM_027871	ENSMUSG00000021895	Arhgef3	1200004I24Rik|9830169H03Rik|C76747|Xpln	Rho guanine nucleotide exchange factor (GEF) 3	protein-coding
chr14-5831	chr14	27338822	27339322	+	5.7	500	intron (NM_001289687, intron 1 of 9)	intron (NM_001289687, intron 1 of 9)	3035	NM_001289687	71704	Mm.248606	NM_027871	ENSMUSG00000021895	Arhgef3	1200004I24Rik|9830169H03Rik|C76747|Xpln	Rho guanine nucleotide exchange factor (GEF) 3	protein-coding
chr4-9391	chr4	43499142	43499914	+	15.2	772	exon (NM_001013377, exon 1 of 9)	exon (NM_001013377, exon 1 of 9)	132	NM_001013377	230098	Mm.331567	NM_001013377	ENSMUSG00000051517	Arhgef39	E130306D19Rik	Rho guanine nucleotide exchange factor (GEF) 39	protein-coding
chr1-6238	chr1	34749950	34751350	+	57.9	1400	Intergenic	CpG	-51072	NM_183019	226970	Mm.41604	NM_183019	ENSMUSG00000037509	Arhgef4	9330140K16Rik|Asef|ENSMUSG00000070955	Rho guanine nucleotide exchange factor (GEF) 4	protein-coding
chr1-6440	chr1	34801433	34803159	+	57	1726	intron (NM_183019, intron 1 of 9)	intron (NM_183019, intron 1 of 9)	574	NM_183019	226970	Mm.41604	NM_183019	ENSMUSG00000037509	Arhgef4	9330140K16Rik|Asef|ENSMUSG00000070955	Rho guanine nucleotide exchange factor (GEF) 4	protein-coding
chr14-2599	chr14	51984286	51985588	+	50.3	1302	5' UTR (NM_001145922, exon 1 of 23)	5' UTR (NM_001145922, exon 1 of 23)	104	NM_001145922	268739	Mm.9239	NM_198249	ENSMUSG00000004562	Arhgef40	E130112L23Rik|Gm669|Solo	Rho guanine nucleotide exchange factor (GEF) 40	protein-coding
chr6-3591	chr6	43265344	43266646	+	28.2	1302	intron (NM_133674, intron 1 of 14)	intron (NM_133674, intron 1 of 14)	351	NM_133674	54324	Mm.320978	NM_133674	ENSMUSG00000033542	Arhgef5	2210412D05Rik|AA717842|AW495314|Tim1	Rho guanine nucleotide exchange factor (GEF) 5	protein-coding
chrX-2997	chrX	57325613	57326798	+	19	1185	intron (NM_152801, intron 2 of 21)	intron (NM_152801, intron 2 of 21)	12524	NM_152801	73341	Mm.261443	NM_152801	ENSMUSG00000031133	Arhgef6	1600028C08Rik|1700038J06Rik|4930592P22Rik|alpha-PIX	Rac/Cdc42 guanine nucleotide exchange factor (GEF) 6	protein-coding
chr8-3752	chr8	11727368	11729084	+	80.7	1716	5' UTR (NM_001113517, exon 1 of 19)	5' UTR (NM_001113517, exon 1 of 19)	121	NM_001113517	54126	Mm.244068	NM_017402	ENSMUSG00000031511	Arhgef7	Cool|PIX|Pak3bp|betaPix|betaPix-b|betaPix-c|cool-1|mKIAA0142|p85Cool1|p85SPR	Rho guanine nucleotide exchange factor (GEF7)	protein-coding
chr8-7049	chr8	11757482	11759128	+	62	1646	promoter-TSS (NM_001113518)	promoter-TSS (NM_001113518)	-25	NM_001113518	54126	Mm.244068	NM_017402	ENSMUSG00000031511	Arhgef7	Cool|PIX|Pak3bp|betaPix|betaPix-b|betaPix-c|cool-1|mKIAA0142|p85Cool1|p85SPR	Rho guanine nucleotide exchange factor (GEF7)	protein-coding
chrX-3434	chrX	95163900	95166666	+	38	2766	intron (NM_001290384, intron 1 of 9)	intron (NM_001290384, intron 1 of 9)	1256	NM_001290384	236915	Mm.44841	NM_001033329	ENSMUSG00000025656	Arhgef9	9630036L12Rik|A230067K14|mKIAA0424	CDC42 guanine nucleotide exchange factor (GEF) 9	protein-coding
chrX-2344	chrX	95195280	95197078	+	32	1798	Intergenic	Intergenic	-29640	NM_001290385	236915	Mm.44841	NM_001033329	ENSMUSG00000025656	Arhgef9	9630036L12Rik|A230067K14|mKIAA0424	CDC42 guanine nucleotide exchange factor (GEF) 9	protein-coding
chr4-13038	chr4	133750510	133755002	+	185.5	4492	exon (NM_001080819, exon 1 of 20)	exon (NM_001080819, exon 1 of 20)	855	NM_001080819	93760	Mm.22478	NM_001080819	ENSMUSG00000007880	Arid1a	1110030E03Rik|BAF250a|Osa1|Smarcf1	AT rich interactive domain 1A (SWI-like)	protein-coding
chr4-5410	chr4	133812958	133814593	+	79.1	1635	Intergenic	CpG	-60164	NM_001080819	93760	Mm.22478	NM_001080819	ENSMUSG00000007880	Arid1a	1110030E03Rik|BAF250a|Osa1|Smarcf1	AT rich interactive domain 1A (SWI-like)	protein-coding
chr4-3360	chr4	133756341	133757876	+	44.9	1535	Intergenic	Intergenic	-3497	NM_001080819	93760	Mm.22478	NM_001080819	ENSMUSG00000007880	Arid1a	1110030E03Rik|BAF250a|Osa1|Smarcf1	AT rich interactive domain 1A (SWI-like)	protein-coding
chr4-10581	chr4	133748251	133748751	+	7.28	500	intron (NM_001080819, intron 1 of 19)	intron (NM_001080819, intron 1 of 19)	5110	NM_001080819	93760	Mm.22478	NM_001080819	ENSMUSG00000007880	Arid1a	1110030E03Rik|BAF250a|Osa1|Smarcf1	AT rich interactive domain 1A (SWI-like)	protein-coding
chr17-3656	chr17	4993766	4998746	+	196.2	4980	exon (NM_001085355, exon 1 of 20)	exon (NM_001085355, exon 1 of 20)	1182	NM_001085355	239985	Mm.133401	NM_001085355	ENSMUSG00000069729	Arid1b	8030481M12|9330189K18Rik|AI836955|Ardi1b|B230217J03Rik|mKIAA1235	AT rich interactive domain 1B (SWI-like)	protein-coding
chr17-5572	chr17	4907559	4909277	+	51.9	1718	Intergenic	CpG	-86656	NM_001085355	239985	Mm.133401	NM_001085355	ENSMUSG00000069729	Arid1b	8030481M12|9330189K18Rik|AI836955|Ardi1b|B230217J03Rik|mKIAA1235	AT rich interactive domain 1B (SWI-like)	protein-coding
chr17-8023	chr17	4865786	4866413	+	6.96	627	Intergenic	Intergenic	-128975	NM_001085355	239985	Mm.133401	NM_001085355	ENSMUSG00000069729	Arid1b	8030481M12|9330189K18Rik|AI836955|Ardi1b|B230217J03Rik|mKIAA1235	AT rich interactive domain 1B (SWI-like)	protein-coding
chr17-8545	chr17	5000009	5000509	+	5.7	500	intron (NM_001085355, intron 1 of 19)	intron (NM_001085355, intron 1 of 19)	5185	NM_001085355	239985	Mm.133401	NM_001085355	ENSMUSG00000069729	Arid1b	8030481M12|9330189K18Rik|AI836955|Ardi1b|B230217J03Rik|mKIAA1235	AT rich interactive domain 1B (SWI-like)	protein-coding
chr15-5426	chr15	96284008	96288982	+	215.5	4974	Intergenic	CpG	-1027	NM_175251	77044	Mm.17166	NM_175251	ENSMUSG00000033237	Arid2	1700124K17Rik|4432409D24Rik|zipzap/p200	AT rich interactive domain 2 (ARID, RFX-like)	protein-coding
chr15-6078	chr15	96282407	96282907	+	7.6	500	Intergenic	Intergenic	-4865	NM_175251	77044	Mm.17166	NM_175251	ENSMUSG00000033237	Arid2	1700124K17Rik|4432409D24Rik|zipzap/p200	AT rich interactive domain 2 (ARID, RFX-like)	protein-coding
chr10-2935	chr10	79926303	79928606	+	80.7	2303	intron (NM_001288625, intron 1 of 8)	CpG	113	NM_001288625	13496	Mm.301282	NM_007880	ENSMUSG00000019564	Arid3a	Bright|Dri1|Dril1	AT rich interactive domain 3A (BRIGHT-like)	protein-coding
chr10-9716	chr10	79937174	79937674	+	6.01	500	intron (NM_001288625, intron 3 of 8)	intron (NM_001288625, intron 3 of 8)	10083	NM_001288625	13496	Mm.301282	NM_007880	ENSMUSG00000019564	Arid3a	Bright|Dri1|Dril1	AT rich interactive domain 3A (BRIGHT-like)	protein-coding
chr9-5808	chr9	57836004	57837262	+	39.2	1258	Intergenic	CpG	-2399	NM_019689	56380	Mm.425588	NM_019689	ENSMUSG00000004661	Arid3b	Bdp|Dri2	AT rich interactive domain 3B (BRIGHT-like)	protein-coding
chr12-2445	chr12	71014719	71017327	+	131.3	2608	promoter-TSS (NM_001081195)	promoter-TSS (NM_001081195)	56	NM_001081195	238247	Mm.241601	NM_001081195	ENSMUSG00000048118	Arid4a	A630009N03|A630067N03Rik|MmRBBP1|Rbbp1	AT rich interactive domain 4A (RBP1-like)	protein-coding
chr12-6139	chr12	71047774	71049995	+	45.9	2221	intron (NM_001081195, intron 11 of 23)	intron (NM_001081195, intron 11 of 23)	32917	NM_001081195	238247	Mm.241601	NM_001081195	ENSMUSG00000048118	Arid4a	A630009N03|A630067N03Rik|MmRBBP1|Rbbp1	AT rich interactive domain 4A (RBP1-like)	protein-coding
chr13-2778	chr13	14062472	14065439	+	123.8	2967	promoter-TSS (NM_010282)	promoter-TSS (NM_010282)	171	NM_194262	94246	Mm.439784	NM_194262	ENSMUSG00000039219	Arid4b	BCAA|BRCAA1|RBBP1L1|Rbp1l1|SAP180	AT rich interactive domain 4B (RBP1-like)	protein-coding
chr1-2757	chr1	36307563	36308501	+	35.1	938	intron (NM_001290727, intron 1 of 5)	CpG	299	NM_001290727	214855	Mm.34316	NM_145996	ENSMUSG00000037447	Arid5a	D430024K22Rik|Mrf1	AT rich interactive domain 5A (MRF1-like)	protein-coding
chr10-4301	chr10	68276290	68280600	+	102.2	4310	intron (NM_023598, intron 1 of 9)	intron (NM_023598, intron 1 of 9)	281	NM_023598	71371	Mm.440357	NM_023598	ENSMUSG00000019947	Arid5b	4930580B11|5430435G07Rik|AI467247|Desrt|Mrf2|Mrf2alpha|Mrf2beta	AT rich interactive domain 5B (MRF1-like)	protein-coding
chr10-5347	chr10	68282711	68283489	+	14.9	778	Intergenic	Intergenic	-4374	NM_023598	71371	Mm.440357	NM_023598	ENSMUSG00000019947	Arid5b	4930580B11|5430435G07Rik|AI467247|Desrt|Mrf2|Mrf2alpha|Mrf2beta	AT rich interactive domain 5B (MRF1-like)	protein-coding
chr10-7280	chr10	68135914	68136543	+	14.2	629	intron (NM_023598, intron 4 of 9)	intron (NM_023598, intron 4 of 9)	142498	NM_023598	71371	Mm.440357	NM_023598	ENSMUSG00000019947	Arid5b	4930580B11|5430435G07Rik|AI467247|Desrt|Mrf2|Mrf2alpha|Mrf2beta	AT rich interactive domain 5B (MRF1-like)	protein-coding
chr9-7507	chr9	59484523	59487679	+	135.5	3156	exon (NM_019927, exon 1 of 14)	exon (NM_019927, exon 1 of 14)	273	NM_019927	23806	Mm.305925	NM_019927	ENSMUSG00000025234	Arih1	AU021774|Ari|Ari1|Hari|Hhari|Ubch7bp|Uip77	ariadne ubiquitin-conjugating enzyme E2 binding protein homolog 1 (Drosophila)	protein-coding
chr9-8247	chr9	108648165	108650337	+	82.3	2172	5' UTR (NM_011790, exon 1 of 16)	5' UTR (NM_011790, exon 1 of 16)	129	NM_011790	23807	Mm.290447	NM_011790	ENSMUSG00000064145	Arih2	AI843547|ARI2|TRIAD1|UIP48	ariadne homolog 2 (Drosophila)	protein-coding
chr10-5078	chr10	88730360	88732625	+	90.8	2265	promoter-TSS (NM_001037166)	promoter-TSS (NM_001037166)	78	NM_025859	104303	Mm.291247	NM_025859	ENSMUSG00000060904	Arl1	2310008D22Rik|AU019749	ADP-ribosylation factor-like 1	protein-coding
chr13-8135	chr13	54574536	54576189	+	58.6	1653	intron (NM_019968, intron 1 of 3)	CpG	349	NM_019968	56795	Mm.89484	NM_019968	ENSMUSG00000025870	Arl10	Arl10a|Arm1	ADP-ribosylation factor-like 10	protein-coding
chr16-1271	chr16	62846332	62847614	+	48.4	1282	promoter-TSS (NM_026577)	promoter-TSS (NM_026577)	67	NM_026577	68146	Mm.96833	NM_026577	ENSMUSG00000022911	Arl13b	A530097K21Rik|A930014M17Rik|Arl2l1|C530009C10Rik|hnn	ADP-ribosylation factor-like 13B	protein-coding
chr2-2466	chr2	106973941	106974972	+	35.8	1031	promoter-TSS (NM_001025102)	promoter-TSS (NM_001025102)	-59	NM_001025102	212772	Mm.381231	NM_173750	ENSMUSG00000027122	Arl14ep	2700007P21Rik|4930448O08Rik|ARF7EP	ADP-ribosylation factor-like 14 effector protein	protein-coding
chr2-13056	chr2	106959339	106959839	+	6.65	500	Intergenic	Intergenic	10802	NM_173750	212772	Mm.381231	NM_173750	ENSMUSG00000027122	Arl14ep	2700007P21Rik|4930448O08Rik|ARF7EP	ADP-ribosylation factor-like 14 effector protein	protein-coding
chr13-843	chr13	113794047	113795658	+	76.6	1611	intron (NM_172595, intron 1 of 4)	CpG	344	NM_172595	218639	Mm.79837	NM_172595	ENSMUSG00000042348	Arl15	A430036I03|Arfrp2|C230032K13Rik	ADP-ribosylation factor-like 15	protein-coding
chr11-10632	chr11	120466452	120468542	+	80.4	2090	promoter-TSS (NM_008244)	promoter-TSS (NM_008244)	103	NM_197995	70317	Mm.485046	NM_197995		Arl16	2600005N12Rik	ADP-ribosylation factor-like 16	protein-coding
chr19-2833	chr19	6140147	6141629	+	68	1482	intron (NM_019722, intron 1 of 4)	CpG	249	NM_019722	56327	Mm.21071	NM_019722		Arl2	2610009M23Rik|AI115441|AW553335	ADP-ribosylation factor-like 2	protein-coding
chr8-2696	chr8	94666338	94667873	+	59.2	1535	promoter-TSS (NM_024269)	promoter-TSS (NM_024269)	14	NM_024269	107566	Mm.393247	NM_024191	ENSMUSG00000031776	Arl2bp	1700010P10Rik|1700027H16Rik|6330544B05Rik|AI482273|AI849834|BART|Bart1	ADP-ribosylation factor-like 2 binding protein	protein-coding
chr12-5567	chr12	40036265	40038863	+	107	2598	promoter-TSS (NM_007487)	promoter-TSS (NM_007487)	-188	NM_007487	11861	Mm.12723	NM_007487	ENSMUSG00000047446	Arl4a	AI467555|Arl4	ADP-ribosylation factor-like 4A	protein-coding
chr12-7335	chr12	40017181	40017681	+	5.7	500	Intergenic	Intergenic	19945	NM_007487	11861	Mm.12723	NM_007487	ENSMUSG00000047446	Arl4a	AI467555|Arl4	ADP-ribosylation factor-like 4A	protein-coding
chr1-6735	chr1	88700806	88702554	+	71.2	1748	5' UTR (NM_177305, exon 1 of 1)	5' UTR (NM_177305, exon 1 of 1)	511	NM_177305	320982	Mm.27968	NM_177305	ENSMUSG00000049866	Arl4c	A630084M22Rik|Arl7|LAK	ADP-ribosylation factor-like 4C	protein-coding
chr1-8399	chr1	88699758	88700258	+	8.23	500	3' UTR (NM_177305, exon 1 of 1)	3' UTR (NM_177305, exon 1 of 1)	2183	NM_177305	320982	Mm.27968	NM_177305	ENSMUSG00000049866	Arl4c	A630084M22Rik|Arl7|LAK	ADP-ribosylation factor-like 4C	protein-coding
chr11-5500	chr11	101665318	101666106	+	24.7	788	intron (NM_025404, intron 1 of 1)	CpG	171	NM_025404	80981	Mm.266840	NM_025404	ENSMUSG00000034936	Arl4d	1110036H21Rik|ARL6|AW456149|Arf4l|Arfl4|Arl5	ADP-ribosylation factor-like 4D	protein-coding
chr11-8968	chr11	101657733	101658501	+	13.6	768	Intergenic	CpG	-7424	NM_025404	80981	Mm.266840	NM_025404	ENSMUSG00000034936	Arl4d	1110036H21Rik|ARL6|AW456149|Arf4l|Arfl4|Arl5	ADP-ribosylation factor-like 4D	protein-coding
chr11-11692	chr11	101666773	101667432	+	11.4	659	exon (NM_025404, exon 2 of 2)	exon (NM_025404, exon 2 of 2)	1561	NM_025404	80981	Mm.266840	NM_025404	ENSMUSG00000034936	Arl4d	1110036H21Rik|ARL6|AW456149|Arf4l|Arfl4|Arl5	ADP-ribosylation factor-like 4D	protein-coding
chr2-8836	chr2	52423883	52425679	+	67.1	1796	promoter-TSS (NM_182994)	promoter-TSS (NM_182994)	93	NM_182994	75423	Mm.314378	NM_182994	ENSMUSG00000036093	Arl5a	2410015N24Rik|2810410P22Rik|AA408731|AW610751|Arl5|T25534	ADP-ribosylation factor-like 5A	protein-coding
chr2-8213	chr2	15054467	15056753	+	80.7	2286	promoter-TSS (NM_001165943)	promoter-TSS (NM_001165943)	248	NM_029466	75869	Mm.174068	NM_029466		Arl5b	4930587A11Rik|AW146430|Arl8	ADP-ribosylation factor-like 5B	protein-coding
chr11-8146	chr11	97995247	97996344	+	23.7	1097	intron (NM_207231, intron 1 of 5)	intron (NM_207231, intron 1 of 5)	378	NM_207231	217151	Mm.277896	NM_207231	ENSMUSG00000038352	Arl5c	Arl12|BC065791	ADP-ribosylation factor-like 5C	protein-coding
chr16-4690	chr16	59638247	59640008	+	60.8	1761	5' UTR (NM_019665, exon 1 of 8)	5' UTR (NM_019665, exon 1 of 8)	212	NM_019665	56297	Mm.392505	NM_019665	ENSMUSG00000022722	Arl6	1110018H24Rik|2210411E14Rik|BBS3	ADP-ribosylation factor-like 6	protein-coding
chr16-6494	chr16	59714347	59714847	+	6.01	500	intron (NM_007938, intron 14 of 17)	intron (NM_007938, intron 14 of 17)	-75258	NM_019665	56297	Mm.392505	NM_019665	ENSMUSG00000022722	Arl6	1110018H24Rik|2210411E14Rik|BBS3	ADP-ribosylation factor-like 6	protein-coding
chr7-4237	chr7	118128676	118129839	+	45.6	1163	intron (NM_019419, intron 1 of 5)	intron (NM_019419, intron 1 of 5)	368	NM_019419	54208	Mm.29924	NM_019419	ENSMUSG00000030654	Arl6ip1	AIP-6|AL022945|ARMER|AU042858|Aip-1|Arl6ip|C85138|mKIAA0069	ADP-ribosylation factor-like 6 interacting protein 1	protein-coding
chr5-2374	chr5	124115929	124117104	+	44.6	1175	exon (NM_144509, exon 1 of 5)	exon (NM_144509, exon 1 of 5)	408	NM_144509	65105	Mm.29430	NM_144509	ENSMUSG00000029404	Arl6ip4	AA408210|AA408365|Aip-4|Srp25	ADP-ribosylation factor-like 6 interacting protein 4	protein-coding
chr2-8541	chr2	53190251	53193065	+	115.8	2814	promoter-TSS (NM_018785)	promoter-TSS (NM_018785)	-426	NM_022989	65103	Mm.37623	NM_022989	ENSMUSG00000026960	Arl6ip6	2310057C01Rik|2610529A11Rik|Aip-6	ADP-ribosylation factor-like 6 interacting protein 6	protein-coding
chr2-10432	chr2	53501646	53502279	+	8.55	633	Intergenic	Intergenic	309878	NM_022989	65103	Mm.37623	NM_022989	ENSMUSG00000026960	Arl6ip6	2310057C01Rik|2610529A11Rik|Aip-6	ADP-ribosylation factor-like 6 interacting protein 6	protein-coding
chr1-1724	chr1	135146277	135148336	+	114.9	2059	intron (NM_026823, intron 1 of 6)	CpG	472	NM_026823	68724	Mm.174998	NM_026823	ENSMUSG00000026426	Arl8a	1110033P22Rik|Arl10b|gie2	ADP-ribosylation factor-like 8A	protein-coding
chr6-2819	chr6	108782812	108784194	+	69.3	1382	intron (NM_026011, intron 1 of 6)	CpG	444	NM_026011	67166	Mm.271178	NM_026011	ENSMUSG00000030105	Arl8b	2610313E07Rik|3100002J04Rik|Arl10c|gie1	ADP-ribosylation factor-like 8B	protein-coding
chr6-7422	chr6	108784827	108785327	+	6.96	500	intron (NM_026011, intron 1 of 6)	intron (NM_026011, intron 1 of 6)	2018	NM_026011	67166	Mm.271178	NM_026011	ENSMUSG00000030105	Arl8b	2610313E07Rik|3100002J04Rik|Arl10c|gie1	ADP-ribosylation factor-like 8B	protein-coding
chr3-4415	chr3	19162026	19163771	+	62	1745	intron (NM_028840, intron 1 of 6)	CpG	167	NM_028840	74252	Mm.200383	NM_028840	ENSMUSG00000027599	Armc1	2310016N05Rik|2900046P06Rik|3110009G21Rik|AA409258|AW048872|Arcp|C330014L16Rik	armadillo repeat containing 1	protein-coding
chr5-7361	chr5	21645629	21646813	+	42.7	1184	promoter-TSS (NM_001199632)	promoter-TSS (NM_001199632)	237	NM_026034	67211	Mm.260782	NM_026034	ENSMUSG00000038525	Armc10	2810037C14Rik|Svh	armadillo repeat containing 10	protein-coding
chr17-3359	chr17	28522294	28523503	+	46.2	1209	Intergenic	CpG	-7963	NM_026290	67645	Mm.46170	NM_026290	ENSMUSG00000024223	Armc12	4930511I11Rik|AV041658	armadillo repeat containing 12	protein-coding
chr10-5161	chr10	42017833	42018620	+	22.5	787	5' UTR (NM_001034858, exon 1 of 18)	5' UTR (NM_001034858, exon 1 of 18)	156	NM_001034858	213402	Mm.211320	NM_001034858	ENSMUSG00000071324	Armc2	2610018I05Rik	armadillo repeat containing 2	protein-coding
chr2-8768	chr2	19198585	19199452	+	17.7	867	promoter-TSS (NM_001271565)	promoter-TSS (NM_001271565)	-100	NM_001271563	70882	Mm.276696	NM_001081083	ENSMUSG00000037683	Armc3	4921513G22Rik	armadillo repeat containing 3	protein-coding
chr2-9660	chr2	19275984	19276619	+	8.55	635	intron (NM_001271564, intron 10 of 18)	intron (NM_001271564, intron 10 of 18)	77183	NM_001271564	70882	Mm.276696	NM_001081083	ENSMUSG00000037683	Armc3	4921513G22Rik	armadillo repeat containing 3	protein-coding
chr18-4907	chr18	7297513	7298013	+	6.96	500	intron (NM_001081393, intron 1 of 20)	intron (NM_001081393, intron 1 of 20)	138	NM_001081393	74934	Mm.107918	NM_001081393	ENSMUSG00000061802	Armc4	4930463I21Rik|b2b227.1Clo|b2b643Clo	armadillo repeat containing 4	protein-coding
chr8-2142	chr8	70233626	70235430	+	71.2	1804	promoter-TSS (NM_133972)	promoter-TSS (NM_133972)	-106	NM_133972	76813	Mm.383251	NM_133972	ENSMUSG00000002343	Armc6	2410153K17Rik|AW554412	armadillo repeat containing 6	protein-coding
chr11-7522	chr11	115475139	115476394	+	38	1255	promoter-TSS (NM_177778)	promoter-TSS (NM_177778)	89	NM_177778	276905	Mm.38019	NM_177778	ENSMUSG00000057219	Armc7	A630084C13|BC023126	armadillo repeat containing 7	protein-coding
chr9-2662	chr9	99567874	99569475	+	74.4	1601	5' UTR (NM_001166138, exon 1 of 12)	5' UTR (NM_001166138, exon 1 of 12)	225	NM_028768	74125	Mm.234823	NM_028768	ENSMUSG00000032468	Armc8	1200015K23Rik|Gid5|HSPC056	armadillo repeat containing 8	protein-coding
chr1-7838	chr1	86154066	86155342	+	38.3	1276	promoter-TSS (NM_030184)	promoter-TSS (NM_030184)	-76	NM_030184	78795	Mm.379264	NM_027456	ENSMUSG00000062590	Armc9	3830422A13Rik|4831423D23Rik|4930438O05Rik|5730415N24Rik	armadillo repeat containing 9	protein-coding
chr1-11753	chr1	86195638	86196286	+	7.91	648	intron (NM_027456, intron 13 of 20)	intron (NM_027456, intron 13 of 20)	41147	NM_027456	78795	Mm.379264	NM_027456	ENSMUSG00000062590	Armc9	3830422A13Rik|4831423D23Rik|4930438O05Rik|5730415N24Rik	armadillo repeat containing 9	protein-coding
chrX-1552	chrX	134718156	134718914	+	11.1	758	intron (NM_001166380, intron 2 of 4)	intron (NM_001166380, intron 2 of 4)	597	NM_001166378	78248	Mm.458522	NM_030066	ENSMUSG00000033460	Armcx1	3010033I09Rik|ALEX1	armadillo repeat containing, X-linked 1	protein-coding
chrX-2528	chrX	134807670	134809318	+	33.5	1648	5' UTR (NM_026139, exon 2 of 5)	5' UTR (NM_026139, exon 2 of 5)	727	NM_001166398	67416	Mm.285969	NM_026139	ENSMUSG00000033436	Armcx2	3230401N03Rik|AI043003|ALEX2	armadillo repeat containing, X-linked 2	protein-coding
chrX-2889	chrX	134756343	134757518	+	21.2	1175	promoter-TSS (NR_106061)	promoter-TSS (NR_106061)	362	NM_027870	71703	Mm.67949	NM_027870	ENSMUSG00000049047	Armcx3	1200004E24Rik|AI450003|ALEX3	armadillo repeat containing, X-linked 3	protein-coding
chrX-2725	chrX	134685940	134687100	+	24.1	1160	promoter-TSS (NR_045454)	promoter-TSS (NR_045454)	1	NM_001202500	100503043	Mm.31961	NM_001202500	ENSMUSG00000049804	Armcx4	AI448196|Gm195	armadillo repeat containing, X-linked 4	protein-coding
chrX-2065	chrX	134750580	134751452	+	12.7	872	5' UTR (NM_001007578, exon 2 of 4)	5' UTR (NM_001007578, exon 2 of 4)	403	NM_001007578	278097	Mm.113272	NM_001007578	ENSMUSG00000050394	Armcx6	AW060994	armadillo repeat containing, X-linked 6	protein-coding
chr3-5527	chr3	95433820	95435300	+	49.4	1480	exon (NM_001037737, exon 1 of 22)	exon (NM_001037737, exon 1 of 22)	170	NM_009709	11863	Mm.250265	NM_009709	ENSMUSG00000015522	Arnt	D3Ertd557e|Drnt|ESTM42|Hif1b|W08714|bHLHe2|mKIAA4051	aryl hydrocarbon receptor nuclear translocator	protein-coding
chr7-3236	chr7	84409357	84410709	+	61.4	1352	promoter-TSS (NM_007488)	promoter-TSS (NM_007488)	5	NM_007488	11864	Mm.38594	NM_007488	ENSMUSG00000015709	Arnt2	Hif-2b|bHLHe1|mKIAA0307	aryl hydrocarbon receptor nuclear translocator 2	protein-coding
chr7-9207	chr7	113206516	113209097	+	93.1	2581	intron (NM_007489, intron 1 of 19)	CpG	341	NM_007489	11865	Mm.440371	NM_007489	ENSMUSG00000055116	Arntl	Arnt3|BMAL1b|Bmal1|MOP3|bHLHe5|bmal1b'	aryl hydrocarbon receptor nuclear translocator-like	protein-coding
chr7-13872	chr7	113215206	113215706	+	5.7	500	intron (NM_007489, intron 1 of 19)	intron (NM_007489, intron 1 of 19)	7991	NM_007489	11865	Mm.440371	NM_007489	ENSMUSG00000055116	Arntl	Arnt3|BMAL1b|Bmal1|MOP3|bHLHe5|bmal1b'	aryl hydrocarbon receptor nuclear translocator-like	protein-coding
chr6-1602	chr6	146795970	146796725	+	27.5	755	Intergenic	Intergenic	-9183	NM_172309	272322	Mm.333500	NM_172309	ENSMUSG00000040187	Arntl2	4632430A05Rik|BMAL2|CLIF|MOP9|bHLHe6	aryl hydrocarbon receptor nuclear translocator-like 2	protein-coding
chr5-4675	chr5	145083530	145085340	+	65.8	1810	intron (NM_019767, intron 1 of 9)	intron (NM_019767, intron 1 of 9)	566	NM_019767	56443	Mm.371610	NM_019767	ENSMUSG00000029621	Arpc1a	0610010H08Rik|1110030K07Rik|41kDa|AA407347|Sid32|Sid329	actin related protein 2/3 complex, subunit 1A	protein-coding
chr5-6542	chr5	145114131	145115214	+	27.9	1083	intron (NM_023142, intron 1 of 9)	CpG	416	NM_023142	11867	Mm.30010	NM_023142		Arpc1b	41kDa|AA408064|AA408534|AA571392|AF007010|AW208418|L72|SOP2Hs|p41-ARC	actin related protein 2/3 complex, subunit 1B	protein-coding
chr1-4783	chr1	74236090	74239591	+	113.3	3501	intron (NM_029711, intron 1 of 9)	intron (NM_029711, intron 1 of 9)	1290	NM_029711	76709	Mm.337038	NM_029711	ENSMUSG00000006304	Arpc2	2210023N03Rik|34kDa|p34-Arc	actin related protein 2/3 complex, subunit 2	protein-coding
chr1-9022	chr1	74240242	74240742	+	7.6	500	intron (NM_029711, intron 1 of 9)	intron (NM_029711, intron 1 of 9)	3942	NM_029711	76709	Mm.337038	NM_029711	ENSMUSG00000006304	Arpc2	2210023N03Rik|34kDa|p34-Arc	actin related protein 2/3 complex, subunit 2	protein-coding
chr5-7493	chr5	122391649	122393341	+	47.5	1692	intron (NM_019824, intron 1 of 6)	intron (NM_019824, intron 1 of 6)	567	NM_019824	56378	Mm.275942	NM_019824	ENSMUSG00000029465	Arpc3	1110006A04Rik|21kDa|AA408672|AI788639|p21-Ar|p21Arc	actin related protein 2/3 complex, subunit 3	protein-coding
chr6-4222	chr6	113377064	113379354	+	98.7	2290	promoter-TSS (NM_026552)	promoter-TSS (NM_026552)	96	NM_026552	68089	Mm.289306	NM_026552	ENSMUSG00000079426	Arpc4	20kDa|5330419I20Rik|AI327076|p20-Arc	actin related protein 2/3 complex, subunit 4	protein-coding
chr1-8773	chr1	152764378	152767847	+	118.4	3469	promoter-TSS (NM_026369)	promoter-TSS (NM_026369)	-430	NM_026369	67771	Mm.288974	NM_026369	ENSMUSG00000008475	Arpc5	5830443F10Rik|p16-Arc	actin related protein 2/3 complex, subunit 5	protein-coding
chr2-8011	chr2	39007458	39009484	+	79.4	2026	intron (NM_028809, intron 1 of 3)	intron (NM_028809, intron 1 of 3)	332	NM_028809	74192	Mm.38155	NM_028809	ENSMUSG00000026755	Arpc5l	2010015J01Rik|AI852867|ARC16-2|AW555592|AW742746	actin related protein 2/3 complex, subunit 5-like	protein-coding
chr9-6000	chr9	75037327	75038911	+	60.1	1584	intron (NM_001142655, intron 2 of 3)	CpG	387	NM_021548	59046	Mm.247837	NM_021548	ENSMUSG00000007656	Arpp19	19kDa|2700024H10Rik|ARPP-19|AW559096|Arpp12	cAMP-regulated phosphoprotein 19	protein-coding
chr9-10258	chr9	112230398	112236337	+	145.6	5939	promoter-TSS (NM_001177616)	promoter-TSS (NM_001177616)	-866	NM_001177616	74100	Mm.297444	NM_028755	ENSMUSG00000032503	Arpp21	0710001E13Rik|AI853636|ARPP-21|D9Bwg1012e|R3hdm3|Tarpp	cyclic AMP-regulated phosphoprotein, 21	protein-coding
chr7-6380	chr7	99535211	99536499	+	46.8	1288	intron (NM_177231, intron 1 of 15)	CpG	369	NM_177231	109689	Mm.260193	NM_177231	ENSMUSG00000018909	Arrb1	1200006I17Rik|AW208571|G430100A01Rik	arrestin, beta 1	protein-coding
chr7-11980	chr7	99537098	99537937	+	11.4	839	intron (NM_177231, intron 1 of 15)	intron (NM_177231, intron 1 of 15)	2031	NM_177231	109689	Mm.260193	NM_177231	ENSMUSG00000018909	Arrb1	1200006I17Rik|AW208571|G430100A01Rik	arrestin, beta 1	protein-coding
chr11-8339	chr11	70432330	70433469	+	43.7	1139	intron (NM_001271360, intron 1 of 15)	intron (NM_001271360, intron 1 of 15)	319	NM_001271360	216869	Mm.203747	NM_145429	ENSMUSG00000060216	Arrb2	AI326910|AW122872	arrestin, beta 2	protein-coding
chr2-8481	chr2	24934434	24935641	+	41.5	1207	exon (NM_178408, exon 1 of 8)	exon (NM_178408, exon 1 of 8)	244	NM_001162485	215705	Mm.45275	NM_178408	ENSMUSG00000026972	Arrdc1	AI957342|BC004091	arrestin domain containing 1	protein-coding
chr8-3794	chr8	70838814	70839711	+	30.1	897	exon (NM_027560, exon 1 of 8)	exon (NM_027560, exon 1 of 8)	458	NM_027560	70807	Mm.24215	NM_027560	ENSMUSG00000002910	Arrdc2	4632416I05Rik|Ilad1	arrestin domain containing 2	protein-coding
chr13-6801	chr13	80882523	80887096	+	158.6	4573	intron (NM_001042591, intron 1 of 7)	intron (NM_001042591, intron 1 of 7)	1387	NM_001042591	105171	Mm.423137	NM_001042591	ENSMUSG00000074794	Arrdc3	AI450344|mKIAA1376	arrestin domain containing 3	protein-coding
chr13-8303	chr13	80780058	80780558	+	5.38	500	Intergenic	Intergenic	-103114	NM_001042591	105171	Mm.423137	NM_001042591	ENSMUSG00000074794	Arrdc3	AI450344|mKIAA1376	arrestin domain containing 3	protein-coding
chr7-6552	chr7	68748209	68749561	+	48.7	1352	exon (NM_025549, exon 1 of 5)	exon (NM_025549, exon 1 of 5)	353	NM_025549	66412	Mm.251199	NM_025549	ENSMUSG00000042659	Arrdc4	2410003C09Rik|AV216361	arrestin domain containing 4	protein-coding
chr13-4948	chr13	93771301	93773014	+	67.4	1713	intron (NM_009712, intron 1 of 7)	intron (NM_009712, intron 1 of 7)	478	NM_009712	11881	Mm.300178	NM_009712	ENSMUSG00000042082	Arsb	1110007C02Rik|AI480648|As-1|As-1r|As-1s|As-1t|As1|As1-r|As1-s|As1-t|Asr-1|Ast-1	arylsulfatase B	protein-coding
chr13-5757	chr13	93773778	93774546	+	11.1	768	intron (NM_009712, intron 1 of 7)	intron (NM_009712, intron 1 of 7)	2483	NM_009712	11881	Mm.300178	NM_009712	ENSMUSG00000042082	Arsb	1110007C02Rik|AI480648|As-1|As-1r|As-1s|As-1t|As1|As1-r|As1-s|As1-t|Asr-1|Ast-1	arylsulfatase B	protein-coding
chr11-7713	chr11	109472261	109474543	+	86.1	2282	promoter-TSS (NM_134038)	promoter-TSS (NM_134038)	28	NM_028710	74008	Mm.482224	NM_028710	ENSMUSG00000020604	Arsg	6330406P08Rik|AI846872	arylsulfatase G	protein-coding
chr3-4378	chr3	126363362	126366039	+	53.5	2677	5' UTR (NM_173451, exon 1 of 2)	5' UTR (NM_173451, exon 1 of 2)	848	NM_173451	271970	Mm.317021	NM_173451	ENSMUSG00000046561	Arsj	9330196J05Rik|D830047F08	arylsulfatase J	protein-coding
chr13-8286	chr13	76097541	76099653	+	47.2	2112	promoter-TSS (NM_029847)	promoter-TSS (NM_029847)	63	NM_029847	77041	Mm.196399	NM_029847	ENSMUSG00000021592	Arsk	2810429K17Rik|4833414G15Rik	arylsulfatase K	protein-coding
chr4-8095	chr4	117926395	117927566	+	36.4	1171	exon (NM_001284193, exon 5 of 5)	exon (NM_001284193, exon 5 of 5)	2783	NM_001284192	11876	Mm.56897	NM_009711	ENSMUSG00000028539	Artn	neublastin	artemin	protein-coding
chr8-5165	chr8	124721186	124723008	+	78.8	1822	promoter-TSS (NM_026855)	promoter-TSS (NM_026855)	-42	NM_026855	68865	Mm.22779	NM_026855	ENSMUSG00000031982	Arv1	1110067L22Rik|AI461928|AW121084	ARV1 homolog (yeast)	protein-coding
chr16-1468	chr16	18347843	18349060	+	59.8	1217	5' UTR (NM_001272029, exon 1 of 18)	5' UTR (NM_001272029, exon 1 of 18)	269	NM_001272029	11877	Mm.293599	NM_033474	ENSMUSG00000000325	Arvcf	-	armadillo repeat gene deleted in velo-cardio-facial syndrome	protein-coding
chr16-2155	chr16	18392490	18393566	+	27.5	1076	intron (NM_001272031, intron 1 of 16)	intron (NM_001272031, intron 1 of 16)	465	NM_001272032	11877	Mm.293599	NM_033474	ENSMUSG00000000325	Arvcf	-	armadillo repeat gene deleted in velo-cardio-facial syndrome	protein-coding
chrX-3425	chrX	93288348	93288848	+	5.7	500	exon (NM_007492, exon 2 of 5)	exon (NM_007492, exon 2 of 5)	1952	NM_007492	11878	Mm.275547	NM_007492	ENSMUSG00000035277	Arx	-	aristaless related homeobox	protein-coding
chr8-8343	chr8	41373547	41375388	+	63.6	1841	intron (NM_019734, intron 1 of 13)	CpG	230	NM_019734	11886	Mm.22547	NM_019734	ENSMUSG00000031591	Asah1	2310081N20Rik|AC|Asah	N-acylsphingosine amidohydrolase 1	protein-coding
chr19-2003	chr19	32107871	32108500	+	19.3	629	Intergenic	Intergenic	-5045	NM_018830	54447	Mm.491229	NM_018830	ENSMUSG00000024887	Asah2	AI585898	N-acylsphingosine amidohydrolase 2	protein-coding
chr15-3616	chr15	64311600	64313643	+	63.3	2043	promoter-TSS (NM_001276463)	promoter-TSS (NM_001276463)	52	NM_001276462	13196	Mm.277236	NM_010026	ENSMUSG00000022377	Asap1	AV239055|DEF-1|Ddef1|PAP|mKIAA1249|s19	ArfGAP with SH3 domain, ankyrin repeat and PH domain1	protein-coding
chr15-4373	chr15	64381838	64383213	+	61.4	1375	intron (NM_001276461, intron 1 of 28)	CpG	394	NM_001276461	13196	Mm.277236	NM_010026	ENSMUSG00000022377	Asap1	AV239055|DEF-1|Ddef1|PAP|mKIAA1249|s19	ArfGAP with SH3 domain, ankyrin repeat and PH domain1	protein-coding
chr15-6767	chr15	64249219	64249719	+	6.65	500	intron (NM_001276462, intron 1 of 27)	intron (NM_001276462, intron 1 of 27)	63204	NM_001276462	13196	Mm.277236	NM_010026	ENSMUSG00000022377	Asap1	AV239055|DEF-1|Ddef1|PAP|mKIAA1249|s19	ArfGAP with SH3 domain, ankyrin repeat and PH domain1	protein-coding
chr15-8243	chr15	64202750	64203250	+	6.33	500	intron (NM_001276462, intron 2 of 27)	intron (NM_001276462, intron 2 of 27)	109673	NM_001276462	13196	Mm.277236	NM_010026	ENSMUSG00000022377	Asap1	AV239055|DEF-1|Ddef1|PAP|mKIAA1249|s19	ArfGAP with SH3 domain, ankyrin repeat and PH domain1	protein-coding
chr12-3857	chr12	21111138	21112992	+	65.2	1854	exon (NM_001004364, exon 1 of 27)	exon (NM_001004364, exon 1 of 27)	309	NM_001098168	211914	Mm.358946	NM_001004364	ENSMUSG00000052632	Asap2	6530401G17Rik|Ddef2|Gm1523|Gm592|PAG3|PAP	ArfGAP with SH3 domain, ankyrin repeat and PH domain 2	protein-coding
chr12-4781	chr12	20990059	20991203	+	22.8	1144	Intergenic	CpG	-121125	NM_001135192	211914	Mm.358946	NM_001004364	ENSMUSG00000052632	Asap2	6530401G17Rik|Ddef2|Gm1523|Gm592|PAG3|PAP	ArfGAP with SH3 domain, ankyrin repeat and PH domain 2	protein-coding
chr4-9217	chr4	136205863	136207328	+	26	1465	exon (NM_001008232, exon 1 of 25)	exon (NM_001008232, exon 1 of 25)	230	NM_001008232	230837	Mm.77788	NM_001008232	ENSMUSG00000036995	Asap3	9430088F20Rik|Ddefl1|Gm140|UPLC1	ArfGAP with SH3 domain, ankyrin repeat and PH domain 3	protein-coding
chr1-6517	chr1	91539698	91541406	+	71.5	1708	promoter-TSS (NM_001039126)	promoter-TSS (NM_001039126)	-13	NM_001039126	65247	Mm.234152	NM_023046	ENSMUSG00000026311	Asb1	1700029O08Rik|1700054C17Rik|AI426616|AI851378|mKIAA1146	ankyrin repeat and SOCS box-containing 1	protein-coding
chr13-4814	chr13	3633531	3634827	+	40.8	1296	intron (NM_001267724, intron 1 of 3)	CpG	147	NM_178283	142688	Mm.253061	NM_178283	ENSMUSG00000033781	Asb13	2210015B19Rik|6430573K02Rik|Asb-13|C85285	ankyrin repeat and SOCS box-containing 13	protein-coding
chr13-7306	chr13	3709083	3709583	+	5.7	500	Intergenic	Intergenic	75301	NM_178283	142688	Mm.253061	NM_178283	ENSMUSG00000033781	Asb13	2210015B19Rik|6430573K02Rik|Asb-13|C85285	ankyrin repeat and SOCS box-containing 13	protein-coding
chr6-9090	chr6	24530875	24531375	+	5.7	500	intron (NM_080847, intron 1 of 9)	intron (NM_080847, intron 1 of 9)	2981	NM_080847	78910	Mm.160150	NM_080847	ENSMUSG00000029685	Asb15	4930400E23Rik|Asb-15	ankyrin repeat and SOCS box-containing 15	protein-coding
chr11-7087	chr11	102276352	102276979	+	15.5	627	exon (NM_148953, exon 3 of 5)	exon (NM_148953, exon 3 of 5)	7842	NM_148953	217217	Mm.216432	NM_148953		Asb16	-	ankyrin repeat and SOCS box-containing 16	protein-coding
chr1-8707	chr1	90006609	90007109	+	7.6	500	intron (NM_139152, intron 1 of 5)	intron (NM_139152, intron 1 of 5)	7718	NM_139152	208372	Mm.215164	NM_139152	ENSMUSG00000067081	Asb18	Asb-18	ankyrin repeat and SOCS box-containing 18	protein-coding
chr11-8010	chr11	30953436	30955094	+	48.1	1658	promoter-TSS (NM_025745)	promoter-TSS (NM_025745)	-133	NM_023906	65257	Mm.440539	NM_023906	ENSMUSG00000020305	Asb3	2400011J03Rik|Asb-3	ankyrin repeat and SOCS box-containing 3	protein-coding
chr6-6964	chr6	5382829	5384231	+	18.4	1402	intron (NM_023048, intron 1 of 5)	intron (NM_023048, intron 1 of 5)	144	NM_023048	65255	Mm.51340	NM_023048	ENSMUSG00000042607	Asb4	8430401O13Rik|AV117194|AW060255	ankyrin repeat and SOCS box-containing 4	protein-coding
chr2-9385	chr2	30827159	30828609	+	52.2	1450	intron (NM_133346, intron 1 of 5)	CpG	416	NM_133346	72323	Mm.27656	NM_133346		Asb6	2510004M11Rik|AA409356	ankyrin repeat and SOCS box-containing 6	protein-coding
chr7-3748	chr7	66688806	66690645	+	64.9	1839	promoter-TSS (NM_001191001)	promoter-TSS (NM_001191001)	-164	NR_003961	117589	Mm.34785	NM_080443	ENSMUSG00000030509	Asb7	AI449039|Asb-7|D030055C23Rik	ankyrin repeat and SOCS box-containing 7	protein-coding
chr15-5262	chr15	98144477	98146045	+	63.9	1568	intron (NM_001170711, intron 1 of 3)	CpG	441	NM_001170710	78541	Mm.200766	NM_030121	ENSMUSG00000048175	Asb8	4930539L19Rik|AI788835|C430011H06Rik	ankyrin repeat and SOCS box-containing 8	protein-coding
chr10-8406	chr10	60001583	60003930	+	66.5	2347	promoter-TSS (NM_026937)	promoter-TSS (NM_026937)	-49	NM_026937	69090	Mm.155839	NM_026937	ENSMUSG00000044475	Ascc1	1810015P09Rik|AI550520|ASC1p50|CGI-18	activating signal cointegrator 1 complex subunit 1	protein-coding
chr11-10652	chr11	4637256	4638758	+	38	1502	intron (NM_029291, intron 1 of 19)	intron (NM_029291, intron 1 of 19)	214	NM_029291	75452	Mm.439906	NM_029291	ENSMUSG00000020412	Ascc2	1700011I11Rik|2610034L15Rik|AI482016|ASC1p100|AW046480	activating signal cointegrator 1 complex subunit 2	protein-coding
chr10-6059	chr10	50591824	50593784	+	74.7	1960	5' UTR (NM_198007, exon 1 of 42)	5' UTR (NM_198007, exon 1 of 42)	135	NM_198007	77987	Mm.222497	NM_198007	ENSMUSG00000038774	Ascc3	ASC1p200|B630009I04Rik|BC023451|D430001L07Rik|D630041L21|Helic1|RNAH	activating signal cointegrator 1 complex subunit 3	protein-coding
chr10-8606	chr10	87491961	87494264	+	82.9	2303	5' UTR (NM_008553, exon 1 of 2)	5' UTR (NM_008553, exon 1 of 2)	548	NM_008553	17172	Mm.136217	NM_008553	ENSMUSG00000020052	Ascl1	AI225900|ASH1|Mash1|bHLHa46	achaete-scute complex homolog 1 (Drosophila)	protein-coding
chr10-4216	chr10	87485797	87486580	+	19	783	Intergenic	CT-rich|Low_complexity|Low_complexity	7472	NM_008553	17172	Mm.136217	NM_008553	ENSMUSG00000020052	Ascl1	AI225900|ASH1|Mash1|bHLHa46	achaete-scute complex homolog 1 (Drosophila)	protein-coding
chr10-4339	chr10	85928117	85929176	+	30.4	1059	exon (NM_001163614, exon 1 of 1)	exon (NM_001163614, exon 1 of 1)	155	NM_001163614	67341	Mm.382315	NM_001163614	ENSMUSG00000085111	Ascl4	1700054F16Rik|bHLHa44	achaete-scute complex homolog 4 (Drosophila)	protein-coding
chr1-5179	chr1	136050989	136051614	+	13.3	625	TTS (NM_001270609)	TTS (NM_001270609)	497	NM_001270609	226439	Mm.491831	NM_001270609	ENSMUSG00000097918	Ascl5	Ascl5-ps|Gm197|bHLHa47	achaete-scute complex homolog 5 (Drosophila)	protein-coding
chr10-5333	chr10	53595945	53598317	+	88.6	2372	5' UTR (NM_025541, exon 1 of 4)	5' UTR (NM_025541, exon 1 of 4)	170	NM_025541	66403	Mm.272989	NM_025541	ENSMUSG00000019857	Asf1a	2310079C17Rik|C79052	anti-silencing function 1A histone chaperone	protein-coding
chr8-6634	chr8	25839856	25842021	+	69.9	2165	promoter-TSS (NM_011791)	promoter-TSS (NM_011791)	-151	NM_011791	23808	Mm.27706	NM_011791	ENSMUSG00000031575	Ash2l	-	ash2 (absent, small, or homeotic)-like (Drosophila)	protein-coding
chr15-4181	chr15	99670034	99671541	+	46.8	1507	promoter-TSS (NM_009597)	promoter-TSS (NM_009597)	69	NM_009597	11419	Mm.440107	NM_009597	ENSMUSG00000023017	Asic1	AI843610|ASIC|ASIC1a|Accn2|B530003N02Rik|BNaC2	acid-sensing (proton-gated) ion channel 1	protein-coding
chr15-6103	chr15	99664757	99665257	+	7.91	500	Intergenic	Intergenic	-5711	NM_009597	11419	Mm.440107	NM_009597	ENSMUSG00000023017	Asic1	AI843610|ASIC|ASIC1a|Accn2|B530003N02Rik|BNaC2	acid-sensing (proton-gated) ion channel 1	protein-coding
chr11-10485	chr11	81151005	81154083	+	120.6	3078	5' UTR (NM_007384, exon 1 of 10)	5' UTR (NM_007384, exon 1 of 10)	359	NM_007384	11418	Mm.234998	NM_007384	ENSMUSG00000020704	Asic2	ACIC2|Accn1|BNC1|BNaC1|BNaC1a|Mdeg	acid-sensing (proton-gated) ion channel 2	protein-coding
chr11-6401	chr11	81968552	81969182	+	16.8	630	promoter-TSS (NM_001034013)	promoter-TSS (NM_001034013)	-471	NM_001034013	11418	Mm.234998	NM_007384	ENSMUSG00000020704	Asic2	ACIC2|Accn1|BNC1|BNaC1|BNaC1a|Mdeg	acid-sensing (proton-gated) ion channel 2	protein-coding
chr1-10265	chr1	75451322	75451953	+	8.23	631	intron (NM_183022, intron 1 of 9)	intron (NM_183022, intron 1 of 9)	1127	NM_183022	241118	Mm.110790	NM_183022	ENSMUSG00000033007	Asic4	Accn4|BNAC4	acid-sensing (proton-gated) ion channel family member 4	protein-coding
chr1-11692	chr1	75459238	75459738	+	5.7	500	intron (NM_183022, intron 1 of 9)	intron (NM_183022, intron 1 of 9)	8978	NM_183022	241118	Mm.110790	NM_183022	ENSMUSG00000033007	Asic4	Accn4|BNAC4	acid-sensing (proton-gated) ion channel family member 4	protein-coding
chr5-5843	chr5	130023665	130024165	+	14.2	500	intron (NM_133768, intron 2 of 16)	intron (NM_133768, intron 2 of 16)	416	NM_133768	109900	Mm.23869	NM_133768	ENSMUSG00000025533	Asl	2510006M18Rik	argininosuccinate lyase	protein-coding
chr8-6721	chr8	85024277	85025563	+	37.3	1286	intron (NM_019652, intron 1 of 6)	intron (NM_019652, intron 1 of 6)	358	NM_019652	56495	Mm.41475	NM_019652	ENSMUSG00000052456	Asna1	1810048H22Rik|ArsA	arsA arsenite transporter, ATP-binding, homolog 1 (bacterial)	protein-coding
chr6-6023	chr6	7692240	7693666	+	48.4	1426	intron (NM_012055, intron 1 of 11)	(CCCCG)n|Simple_repeat|Simple_repeat	229	NM_012055	27053	Mm.2942	NM_012055	ENSMUSG00000029752	Asns	-	asparagine synthetase	protein-coding
chr1-7305	chr1	53352063	53352976	+	21.8	913	intron (NM_001290984, intron 1 of 5)	CpG	233	NM_001290984	70396	Mm.285783	NM_133728	ENSMUSG00000026095	Asnsd1	2210409M21Rik	asparagine synthetase domain containing 1	protein-coding
chr4-7678	chr4	9668059	9669488	+	53.2	1429	intron (NM_001290367, intron 1 of 22)	CpG	389	NM_001177850	65973	Mm.222206	NM_023066	ENSMUSG00000028207	Asph	2310005F16Rik|3110001L23Rik|AI848629|AW261690|AW561901|BAH|C79816|cI-37	aspartate-beta-hydroxylase	protein-coding
chr5-5638	chr5	112393480	112395585	+	67.1	2105	Intergenic	GA-rich|Low_complexity|Low_complexity	-2319	NM_028386	72898	Mm.151745	NM_028386	ENSMUSG00000029348	Asphd2	2900006N09Rik|9230106G13Rik	aspartate beta-hydroxylase domain containing 2	protein-coding
chr5-7040	chr5	112389612	112390112	+	9.5	500	intron (NM_028386, intron 1 of 2)	intron (NM_028386, intron 1 of 2)	2351	NM_028386	72898	Mm.151745	NM_028386	ENSMUSG00000029348	Asphd2	2900006N09Rik|9230106G13Rik	aspartate beta-hydroxylase domain containing 2	protein-coding
chr5-8145	chr5	112390861	112391361	+	9.18	500	intron (NM_028386, intron 1 of 2)	intron (NM_028386, intron 1 of 2)	1102	NM_028386	72898	Mm.151745	NM_028386	ENSMUSG00000029348	Asphd2	2900006N09Rik|9230106G13Rik	aspartate beta-hydroxylase domain containing 2	protein-coding
[truncated: 14,598 more rows]
