# Supplementary material for: ChIP-Seq analysis of the adult male mouse brain after developmental exposure to arsenic
Source: Data Brief. 2015 Sep 9;5:248–54. doi: 10.1016/j.dib.2015.08.037 (PMC4589800; doi:10.1016/j.dib.2015.08.037)
Supplement: Supplementary file 3 — Supplementary material [file mmc3.xlsx]

## Sheet: Sheet1
TABLE 3: H3K4me3 ChIP-Seq for control adult male dentate gyrus (PD70), Control sample 1
PeakID (cmd=annotatePeaks.pl Control1-input_histone mm10)	Chr	Start	End	Strand	Peak Score	Focus Ratio/Region Size	Annotation	Detailed Annotation	Distance to TSS	Nearest PromoterID	Entrez ID	Nearest Unigene	Nearest Refseq	Nearest Ensembl	Gene Name	Gene Alias	Gene Description	Gene Type
chr8-4682	chr8	65617807	65619253	+	44.7	1446	promoter-TSS (NM_175188)	promoter-TSS (NM_175188)	5	NM_175188	72925	Mm.380457	NM_175188	ENSMUSG00000036469	2011-02-28	2900024D24Rik|BB085186	membrane-associated ring finger (C3HC4) 1	protein-coding
chr1-5733	chr1	184844931	184846604	+	79	1673	promoter-TSS (NM_133684)	promoter-TSS (NM_133684)	80	NM_133684	67247	Mm.177724	NM_133684	ENSMUSG00000073481	2011-03-01	2810484M10Rik|Mosc2|mARC1	mitochondrial amidoxime reducing component 2	protein-coding
chr17-4590	chr17	33717971	33719043	+	43	1072	intron (NR_045522, intron 1 of 6)	CpG	170	NM_001252480	224703	Mm.311439	NM_145486	ENSMUSG00000079557	2011-03-01	9530046H09Rik|MARCH-II	membrane-associated ring finger (C3HC4) 2	protein-coding
chr1-12285	chr1	184851867	184852497	+	9.06	630	Intergenic	Intergenic	-6335	NM_133684	67247	Mm.177724	NM_133684	ENSMUSG00000073481	2011-03-01	2810484M10Rik|Mosc2|mARC1	mitochondrial amidoxime reducing component 2	protein-coding
chr18-2536	chr18	56924579	56926344	+	72.2	1765	promoter-TSS (NM_177115)	promoter-TSS (NM_177115)	87	NM_177115	320253	Mm.312623	NM_177115	ENSMUSG00000032656	2011-03-02	6330411I15Rik|A530081L18Rik|AI843639|MARCH-III	membrane-associated ring finger (C3HC4) 3	protein-coding
chr1-7460	chr1	72534480	72537749	+	108.8	3269	5' UTR (NM_001045533, exon 1 of 4)	5' UTR (NM_001045533, exon 1 of 4)	450	NM_001045533	381270	Mm.337023	NM_001045533	ENSMUSG00000039372	2011-03-03	BC056494|mKIAA1399	membrane-associated ring finger (C3HC4) 4	protein-coding
chr1-12547	chr1	72532725	72533449	+	9.06	724	intron (NM_001045533, intron 1 of 3)	intron (NM_001045533, intron 1 of 3)	3477	NM_001045533	381270	Mm.337023	NM_001045533	ENSMUSG00000039372	2011-03-03	BC056494|mKIAA1399	membrane-associated ring finger (C3HC4) 4	protein-coding
chr19-3029	chr19	37206523	37208916	+	120.1	2393	promoter-TSS (NM_001290827)	promoter-TSS (NM_001290827)	174	NM_001164336	69104	Mm.175989	NM_027314	ENSMUSG00000023307	2011-03-04	1810015H18Rik|2310008I22Rik|2700055A20Rik|5730499H23Rik|E130202O05Rik|MARCH-V|MITOL|Marchv|Rnf153	membrane-associated ring finger (C3HC4) 5	protein-coding
chr19-4296	chr19	37233768	37234268	+	11.3	500	Intergenic	CpG	26473	NM_001164336	69104	Mm.175989	NM_027314	ENSMUSG00000023307	2011-03-04	1810015H18Rik|2310008I22Rik|2700055A20Rik|5730499H23Rik|E130202O05Rik|MARCH-V|MITOL|Marchv|Rnf153	membrane-associated ring finger (C3HC4) 5	protein-coding
chr15-4481	chr15	31529745	31531788	+	96	2043	intron (NM_172606, intron 1 of 25)	CpG	271	NM_172606	223455	Mm.272185	NM_172606	ENSMUSG00000039100	2011-03-05	3830408G03|F830029L24Rik|mKIAA0597	membrane-associated ring finger (C3HC4) 6	protein-coding
chr2-7700	chr2	60208971	60211277	+	95.7	2306	intron (NM_020575, intron 1 of 9)	CpG	188	NM_020575	57438	Mm.260635	NM_020575	ENSMUSG00000026977	2011-03-06	Axo|Axot|Gtrgeo17	membrane-associated ring finger (C3HC4) 7	protein-coding
chr2-13787	chr2	60207923	60208423	+	7.08	500	Intergenic	Intergenic	-1763	NM_020575	57438	Mm.260635	NM_020575	ENSMUSG00000026977	2011-03-06	Axo|Axot|Gtrgeo17	membrane-associated ring finger (C3HC4) 7	protein-coding
chr6-4904	chr6	116337471	116339012	+	62.6	1541	5' UTR (NM_027920, exon 1 of 7)	5' UTR (NM_027920, exon 1 of 7)	118	NM_027920	71779	Mm.27064	NM_027920	ENSMUSG00000025702	2011-03-07	1300017E09Rik|Mir	membrane-associated ring finger (C3HC4) 8	protein-coding
chr10-4104	chr10	127059037	127060752	+	76.8	1715	5' UTR (NM_001033262, exon 1 of 4)	5' UTR (NM_001033262, exon 1 of 4)	290	NM_001033262	216438	Mm.37892	NM_001033262		2011-03-08	AI608492|BC019560	membrane-associated ring finger (C3HC4) 9	protein-coding
chr10-9671	chr10	127057763	127058263	+	6.8	500	intron (NM_001033262, intron 2 of 3)	intron (NM_001033262, intron 2 of 3)	2171	NM_001033262	216438	Mm.37892	NM_001033262		2011-03-08	AI608492|BC019560	membrane-associated ring finger (C3HC4) 9	protein-coding
chr11-7263	chr11	105456310	105457657	+	35.7	1347	promoter-TSS (NM_001039242)	promoter-TSS (NM_001039242)	-248	NM_001039242	632687	Mm.121570	NM_172568	ENSMUSG00000078627	2011-03-09	4933417C16Rik|AV039223|OTTMUSG00000002847|Rnf190	membrane-associated ring finger (C3HC4) 10	protein-coding
chr11-19234	chr11	105387267	105387767	+	5.66	500	intron (NM_172568, intron 7 of 11)	intron (NM_172568, intron 7 of 11)	69218	NM_172568	632687	Mm.121570	NM_172568	ENSMUSG00000078627	2011-03-09	4933417C16Rik|AV039223|OTTMUSG00000002847|Rnf190	membrane-associated ring finger (C3HC4) 10	protein-coding
chr15-4582	chr15	26308511	26310219	+	63.4	1708	exon (NM_177597, exon 1 of 4)	exon (NM_177597, exon 1 of 4)	293	NM_177597	211147	Mm.54257	NM_177597	ENSMUSG00000022269	2011-03-10	9630025C22	membrane-associated ring finger (C3HC4) 11	protein-coding
chr1-2999	chr1	93477888	93480243	+	103.1	2355	promoter-TSS (NM_010891)	promoter-TSS (NM_010891)	4	NM_001159719	18000	Mm.428652	NM_010891	ENSMUSG00000026276	2011-09-01	AW208991|Nedd-5|Nedd5|mKIAA0158	septin 2	protein-coding
chr15-3838	chr15	82274539	82276385	+	88.1	1846	intron (NM_011889, intron 1 of 9)	intron (NM_011889, intron 1 of 9)	527	NM_011889	24050	Mm.309707	NM_011889	ENSMUSG00000022456	2011-09-02	3110018K01Rik|AV154067|B530002E20Rik|Sep3	septin 3	protein-coding
chr11-12629	chr11	87577942	87579257	+	38.8	1315	intron (NM_001284398, intron 1 of 10)	CpG	210	NM_001284398	18952	Mm.2214	NM_011129	ENSMUSG00000020486	2011-09-03	ARTS|Bh5|OTTMUSG00000001265|Pnutl2	septin 4	protein-coding
chr11-17549	chr11	87580193	87581124	+	11	931	promoter-TSS (NM_011129)	promoter-TSS (NM_011129)	-403	NM_001284392	18952	Mm.2214	NM_011129	ENSMUSG00000020486	2011-09-03	ARTS|Bh5|OTTMUSG00000001265|Pnutl2	septin 4	protein-coding
chr16-3570	chr16	18625167	18630525	+	166.8	5358	intron (NM_213614, intron 2 of 11)	intron (NM_213614, intron 2 of 11)	2092	NM_213614	18951	Mm.20365	NM_213614	ENSMUSG00000072214	2011-09-04	Cdcrel-1|Cdcrel1|Pnutl1	septin 5	protein-coding
chrX-3844	chrX	36988343	36990216	+	41.4	1873	intron (NM_001177323, intron 1 of 9)	intron (NM_001177323, intron 1 of 9)	416	NM_001177324	56526	Mm.260036	NM_019942	ENSMUSG00000050379	2011-09-05	2810035H17Rik|C920001C06Rik|Sep6|mKIAA0128	septin 6	protein-coding
chr9-9389	chr9	25251176	25254210	+	128	3034	exon (NM_009859, exon 1 of 13)	exon (NM_009859, exon 1 of 13)	254	NM_001205367	235072	Mm.270259	NM_009859	ENSMUSG00000001833	2011-09-06	Cdc10|E430034N22	septin 7	protein-coding
chr11-10886	chr11	53519128	53521719	+	111.3	2591	intron (NM_001252333, intron 1 of 9)	intron (NM_001252333, intron 1 of 9)	687	NM_001252333	20362	Mm.274399	NM_033144	ENSMUSG00000018398	2011-09-07	AW046166|Sepl|mKIAA0202	septin 8	protein-coding
chr11-9134	chr11	117265869	117267733	+	69.7	1864	intron (NM_001113487, intron 1 of 10)	intron (NM_001113487, intron 1 of 10)	555	NM_001113487	53860	Mm.38450	NM_017380	ENSMUSG00000059248	2011-09-08	MSF1|Msf|PNUTL4|Sint1	septin 9	protein-coding
chr11-11095	chr11	117331371	117333236	+	53.2	1865	promoter-TSS (NM_001113488)	promoter-TSS (NM_001113488)	-10	NM_001113488	53860	Mm.38450	NM_017380	ENSMUSG00000059248	2011-09-08	MSF1|Msf|PNUTL4|Sint1	septin 9	protein-coding
chr11-6029	chr11	117394288	117395201	+	24.9	913	Intergenic	CpG	62431	NM_001113488	53860	Mm.38450	NM_017380	ENSMUSG00000059248	2011-09-08	MSF1|Msf|PNUTL4|Sint1	septin 9	protein-coding
chr11-11696	chr11	117407225	117407970	+	15	745	Intergenic	Intergenic	75284	NM_001113488	53860	Mm.38450	NM_017380	ENSMUSG00000059248	2011-09-08	MSF1|Msf|PNUTL4|Sint1	septin 9	protein-coding
chr11-12032	chr11	117414894	117415394	+	10.5	500	Intergenic	Intergenic	82831	NM_001113488	53860	Mm.38450	NM_017380	ENSMUSG00000059248	2011-09-08	MSF1|Msf|PNUTL4|Sint1	septin 9	protein-coding
chr5-7579	chr5	93092115	93095035	+	131.7	2920	exon (NM_001009818, exon 1 of 10)	exon (NM_001009818, exon 1 of 10)	118	NM_001009818	52398	Mm.394184	NM_001009818	ENSMUSG00000058013	2011-09-10	6230410I01Rik|AW548875|D5Ertd606e	septin 11	protein-coding
chr12-4752	chr12	85823669	85825726	+	87.5	2057	promoter-TSS (NM_021446)	promoter-TSS (NM_021446)	-152	NM_021446	58520	Mm.143795	NM_021446	ENSMUSG00000021252	0610007P14Rik	1190004E09Rik|AU019315|C77855|ORF11	RIKEN cDNA 0610007P14 gene	protein-coding
chr11-6839	chr11	51688015	51689707	+	62.6	1692	promoter-TSS (NM_025319)	promoter-TSS (NM_025319)	-227	NM_025319	66050	Mm.35693	NM_025319	ENSMUSG00000007777	0610009B22Rik	-	RIKEN cDNA 0610009B22 gene	protein-coding
chr11-10570	chr11	120346561	120350820	+	181.8	4259	promoter-TSS (NM_009609)	promoter-TSS (NM_009609)	12	NR_038126	66838	Mm.375010	NR_038126	ENSMUSG00000043644	0610009L18Rik	-	RIKEN cDNA 0610009L18 gene	ncRNA
chr18-3913	chr18	38249444	38251288	+	61.7	1844	promoter-TSS (NR_015475)	promoter-TSS (NR_015475)	117	NM_024179	66839	Mm.281086	NM_024179	ENSMUSG00000024442	0610009O20Rik	2700004E22Rik|Dele|Kiaa0141	RIKEN cDNA 0610009O20 gene	protein-coding
chr11-17075	chr11	23632589	23634401	+	74.2	1812	5' UTR (NM_027860, exon 1 of 22)	5' UTR (NM_027860, exon 1 of 22)	136	NM_027860	71675	Mm.48031	NM_027860	ENSMUSG00000042208	0610010F05Rik	Kiaa1841|mKIAA1841	RIKEN cDNA 0610010F05 gene	protein-coding
chr11-8239	chr11	70236974	70240783	+	150.7	3809	promoter-TSS (NM_001177603)	promoter-TSS (NM_001177603)	-964	NM_145758	104457	Mm.39265	NM_026757	ENSMUSG00000020831	0610010K14Rik	1110020A23Rik|AL033328|AU045833|Bap18	RIKEN cDNA 0610010K14 gene	protein-coding
chr17-2830	chr17	25874687	25876924	+	84.4	2237	intron (NM_026686, intron 1 of 5)	intron (NM_026686, intron 1 of 5)	305	NM_026686	68347	Mm.35098	NM_026686	ENSMUSG00000025731	0610011F06Rik	-	RIKEN cDNA 0610011F06 gene	protein-coding
chr16-6370	chr16	31946159	31949528	+	118.7	3369	promoter-TSS (NM_026554)	promoter-TSS (NM_026554)	678	NR_027897	106264	Mm.347369	NM_025320		0610012G03Rik	AI839730	RIKEN cDNA 0610012G03 gene	ncRNA
chr6-5893	chr6	72346851	72348269	+	54.7	1418	intron (NM_026696, intron 1 of 3)	CpG	243	NM_026696	68364	Mm.52711	NM_026696	ENSMUSG00000058706	0610030E20Rik	1500031N04Rik|2810411C16Rik|AI461894	RIKEN cDNA 0610030E20 gene	protein-coding
chr3-5949	chr3	88324623	88325802	+	45	1179	intron (NM_020003, intron 1 of 5)	intron (NM_020003, intron 1 of 5)	189	NM_020003	56700	Mm.439922	NM_020003		0610031J06Rik	AB027141|NCU-G1	RIKEN cDNA 0610031J06 gene	protein-coding
chr4-4648	chr4	107889298	107890810	+	53.5	1512	exon (NM_028754, exon 1 of 7)	exon (NM_028754, exon 1 of 7)	155	NM_028754	74098	Mm.274853	NM_028754	ENSMUSG00000028608	0610037L13Rik	1110008H16Rik	RIKEN cDNA 0610037L13 gene	protein-coding
chr2-14075	chr2	163643311	163645479	+	77	2168	promoter-TSS (NR_028113)	promoter-TSS (NR_028113)	-455	NR_028113	68386	Mm.410649	NR_028113	ENSMUSG00000058812	0610039K10Rik	-	RIKEN cDNA 0610039K10 gene	ncRNA
chr6-8337	chr6	108658105	108663577	+	166.8	5472	promoter-TSS (NR_104577)	promoter-TSS (NR_104577)	93	NR_104577	75394	Mm.395061	NR_040757	ENSMUSG00000087341	0610040F04Rik	-	RIKEN cDNA 0610040F04 gene	ncRNA
chr6-7558	chr6	108709165	108710121	+	23.5	956	Intergenic	Intergenic	-48709	NR_104577	75394	Mm.395061	NR_040757	ENSMUSG00000087341	0610040F04Rik	-	RIKEN cDNA 0610040F04 gene	ncRNA
chr6-10995	chr6	108665626	108666126	+	5.66	500	3' UTR (NM_011498, exon 5 of 5)	3' UTR (NM_011498, exon 5 of 5)	-4942	NR_104577	75394	Mm.395061	NR_040757	ENSMUSG00000087341	0610040F04Rik	-	RIKEN cDNA 0610040F04 gene	ncRNA
chr5-6049	chr5	63812025	63813067	+	33.4	1042	promoter-TSS (NM_029554)	promoter-TSS (NM_029554)	51	NM_029554	76261	Mm.38143	NM_029554	ENSMUSG00000060512	0610040J01Rik	AI662686	RIKEN cDNA 0610040J01 gene	protein-coding
chr5-10243	chr5	63767270	63767770	+	8.21	500	intron (NM_177006, intron 3 of 6)	intron (NM_177006, intron 3 of 6)	-44975	NM_029554	76261	Mm.38143	NM_029554	ENSMUSG00000060512	0610040J01Rik	AI662686	RIKEN cDNA 0610040J01 gene	protein-coding
chr6-2814	chr6	38532725	38536024	+	119.2	3299	promoter-TSS (NM_025363)	promoter-TSS (NM_025363)	-487	NM_025363	66117	Mm.158971	NM_025363	ENSMUSG00000019689	1110001J03Rik	Fmc1	RIKEN cDNA 1110001J03 gene	protein-coding
chr16-5462	chr16	90933823	90935682	+	84.4	1859	promoter-TSS (NM_026502)	promoter-TSS (NM_026502)	97	NM_026502	68001	Mm.45374	NM_026502	ENSMUSG00000022972	1110004E09Rik	-	RIKEN cDNA 1110004E09 gene	protein-coding
chr16-5675	chr16	90903397	90903897	+	6.8	500	intron (NM_027627, intron 6 of 6)	intron (NM_027627, intron 6 of 6)	31202	NM_026502	68001	Mm.45374	NM_026502	ENSMUSG00000022972	1110004E09Rik	-	RIKEN cDNA 1110004E09 gene	protein-coding
chr7-4749	chr7	116092673	116094403	+	58.3	1730	promoter-TSS (NR_029433)	promoter-TSS (NR_029433)	158	NM_019772	56372	Mm.24231	NM_019772	ENSMUSG00000030663	1110004F10Rik	Smacp|Smap|sid2057|sid2057p	RIKEN cDNA 1110004F10 gene	protein-coding
chr13-2870	chr13	49215253	49216567	+	54.7	1314	intron (NM_026738, intron 1 of 5)	CpG	116	NM_026738	68480	Mm.3336	NM_026738	ENSMUSG00000037960	1110007C09Rik	AI851695|Bincard	RIKEN cDNA 1110007C09 gene	protein-coding
chr2-7963	chr2	156861941	156864256	+	127.2	2315	promoter-TSS (NR_015591)	promoter-TSS (NR_015591)	-24	NM_026124	67388	Mm.29264	NM_026124	ENSMUSG00000027637	1110008F13Rik	AI316789	RIKEN cDNA 1110008F13 gene	protein-coding
chr2-8225	chr2	32381005	32382688	+	67.4	1683	promoter-TSS (NM_198001)	promoter-TSS (NM_198001)	69	NM_198001	73737	Mm.27608	NM_198001	ENSMUSG00000039195	1110008P14Rik	C79326	RIKEN cDNA 1110008P14 gene	protein-coding
chrX-2907	chrX	70385055	70386084	+	18.4	1029	promoter-TSS (NM_026787)	promoter-TSS (NM_026787)	-344	NM_026787	68618	Mm.293255	NM_026787	ENSMUSG00000045237	1110012L19Rik	-	RIKEN cDNA 1110012L19 gene	protein-coding
chr4-9802	chr4	41506571	41507791	+	30	1220	exon (NM_001253778, exon 2 of 4)	exon (NM_001253778, exon 2 of 4)	583	NM_028624	73721	Mm.45614	NM_028624	ENSMUSG00000028441	1110017D15Rik	Cbe1|Smrp1	RIKEN cDNA 1110017D15 gene	protein-coding
chr9-5180	chr9	50767378	50768891	+	57.2	1513	promoter-TSS (NM_198675)	promoter-TSS (NM_198675)	18	NM_023483	68721	Mm.171374	NM_023483	ENSMUSG00000037971	1110032A03Rik	4930500N06Rik|c11orf1	RIKEN cDNA 1110032A03 gene	protein-coding
chr3-7119	chr3	68868826	68871106	+	87.5	2280	exon (NM_001167996, exon 1 of 1)	exon (NM_001167996, exon 1 of 1)	380	NM_001167996	68725	Mm.45741	NM_001167996	ENSMUSG00000046999	1110032F04Rik	AI115547	RIKEN cDNA 1110032F04 gene	protein-coding
chr2-12525	chr2	132686318	132687387	+	28.9	1069	Intergenic	Intergenic	-3431	NM_028637	73747	Mm.284114	NM_028637	ENSMUSG00000044991	1110034G24Rik	-	RIKEN cDNA 1110034G24 gene	protein-coding
chr9-4147	chr9	64049851	64050754	+	23.2	903	intron (NR_040713, intron 1 of 2)	intron (NR_040713, intron 1 of 2)	473	NR_040713	68697	Mm.491042	NR_040713	ENSMUSG00000097036	1110036E04Rik	-	RIKEN cDNA 1110036E04 gene	ncRNA
chr4-5021	chr4	11485298	11487061	+	66.8	1763	intron (NM_001081183, intron 1 of 24)	CpG	221	NM_001081183	66185	Mm.331487	NM_001081183	ENSMUSG00000040720	1110037F02Rik	4930422M05Rik|Kiaa1429|mKIAA1429	RIKEN cDNA 1110037F02 gene	protein-coding
chr17-5800	chr17	34951199	34953111	+	71.4	1912	non-coding (NR_015536, exon 2 of 4)	non-coding (NR_015536, exon 2 of 4)	313	NR_027943	68763	Mm.28895	NR_015536	ENSMUSG00000092203	1110038B12Rik	0610009C20Rik|0910001G04Rik	RIKEN cDNA 1110038B12 gene	ncRNA
chr15-4953	chr15	76947878	76949748	+	71.7	1870	exon (NM_054099, exon 1 of 4)	exon (NM_054099, exon 1 of 4)	269	NM_054099	117171	Mm.322968	NM_054099		1110038F14Rik	-	RIKEN cDNA 1110038F14 gene	protein-coding
chr15-4829	chr15	76973880	76974514	+	12.7	634	Intergenic	Intergenic	25653	NM_054099	117171	Mm.322968	NM_054099		1110038F14Rik	-	RIKEN cDNA 1110038F14 gene	protein-coding
chr13-6431	chr13	33934833	33936519	+	53	1686	promoter-TSS (NR_040707)	promoter-TSS (NR_040707)	-356	NR_040707	68808	Mm.443347	NR_040707	ENSMUSG00000085457	1110046J04Rik	-	RIKEN cDNA 1110046J04 gene	ncRNA
chr2-9281	chr2	91443781	91444973	+	34.6	1192	intron (NM_175123, intron 1 of 8)	intron (NM_175123, intron 1 of 8)	265	NM_175123	228356	Mm.386861	NM_175123	ENSMUSG00000040591	1110051M20Rik	AI586322	RIKEN cDNA 1110051M20 gene	protein-coding
chr16-4152	chr16	24392596	24394776	+	90.3	2180	promoter-TSS (NR_037954)	promoter-TSS (NR_037954)	-31	NR_037954	68841	Mm.361995	NR_037954		1110054M08Rik	AI481106	RIKEN cDNA 1110054M08 gene	ncRNA
chr12-3128	chr12	8207669	8208858	+	42.8	1189	intron (NM_001167767, intron 1 of 5)	CpG	136	NM_001167767	68832	Mm.25608	NM_172401	ENSMUSG00000037669	1110057K04Rik	LDAH	RIKEN cDNA 1110057K04 gene	protein-coding
chr9-3603	chr9	122950185	122951740	+	64.3	1555	promoter-TSS (NM_025419)	promoter-TSS (NM_025419)	38	NM_025419	66202	Mm.268307	NM_025419	ENSMUSG00000032551	1110059G10Rik	-	RIKEN cDNA 1110059G10 gene	protein-coding
chr6-5316	chr6	134926628	134929202	+	84.1	2574	Intergenic	Intergenic	-1177	NR_037956	381822	Mm.5935	NR_037955	ENSMUSG00000098318	1190002F15Rik	AI120476	RIKEN cDNA 1190002F15 gene	ncRNA
chr9-5449	chr9	94536464	94539681	+	167.1	3217	promoter-TSS (NM_001033145)	promoter-TSS (NM_001033145)	9	NM_001033145	68861	Mm.258746	NM_001033145	ENSMUSG00000045414	1190002N15Rik	GoPro49|HASF	RIKEN cDNA 1190002N15 gene	protein-coding
chr8-2644	chr8	120633800	120635174	+	53.2	1374	promoter-TSS (NM_197988)	promoter-TSS (NM_197988)	-105	NM_197988	68918	Mm.473736	NM_197988	ENSMUSG00000043687	1190005I06Rik	-	RIKEN cDNA 1190005I06 gene	protein-coding
chr10-7372	chr10	82622269	82623874	+	53	1605	5' UTR (NM_001135567, exon 1 of 3)	5' UTR (NM_001135567, exon 1 of 3)	157	NM_001135569	544717	Mm.334867	NM_001135567	ENSMUSG00000063320	1190007I07Rik	-	RIKEN cDNA 1190007I07 gene	protein-coding
chr11-12977	chr11	73047455	73049700	+	71.1	2245	intron (NM_025818, intron 1 of 12)	intron (NM_025818, intron 1 of 12)	710	NM_025818	66874	Mm.41903	NM_025818		1200014J11Rik	C130061O14Rik|C78393	RIKEN cDNA 1200014J11 gene	protein-coding
chr16-2985	chr16	21793812	21795104	+	52.4	1292	intron (NR_037957, intron 1 of 4)	CpG	111	NR_037958	100043489	Mm.326535	NR_037957	ENSMUSG00000097290	1300002E11Rik	1500026P21Rik	RIKEN cDNA 1300002E11 gene	ncRNA
chr3-7153	chr3	88831194	88832733	+	33.4	1539	intron (NR_015498, intron 1 of 1)	intron (NR_015498, intron 1 of 1)	524	NR_015498	319830	Mm.400394	NR_015498		1500004A13Rik	5430404N14Rik|BB132176	RIKEN cDNA 1500004A13 gene	ncRNA
chr15-2173	chr15	82255791	82257466	+	65.7	1675	intron (NR_037698, intron 1 of 1)	intron (NR_037698, intron 1 of 1)	605	NR_037698	76505	Mm.23023	NR_037697	ENSMUSG00000068099	1500009C09Rik	-	RIKEN cDNA 1500009C09 gene	ncRNA
chr10-5827	chr10	83722469	83723909	+	48.7	1440	intron (NM_001145198, intron 1 of 5)	CpG	324	NM_001145198	69784	Mm.271188	NM_001145198	ENSMUSG00000087651	1500009L16Rik	2700050C19Rik|OCC-1	RIKEN cDNA 1500009L16 gene	protein-coding
chr10-11459	chr10	83946875	83947375	+	5.66	500	Intergenic	Intergenic	224260	NM_001145198	69784	Mm.271188	NM_001145198	ENSMUSG00000087651	1500009L16Rik	2700050C19Rik|OCC-1	RIKEN cDNA 1500009L16 gene	protein-coding
chr10-11460	chr10	83962036	83962536	+	5.38	500	Intergenic	Intergenic	239421	NM_001145198	69784	Mm.271188	NM_001145198	ENSMUSG00000087651	1500009L16Rik	2700050C19Rik|OCC-1	RIKEN cDNA 1500009L16 gene	protein-coding
chr5-12005	chr5	114812444	114814239	+	53.2	1795	intron (NR_027818, intron 1 of 1)	MMERVK10C-int|LTR|ERVK	635	NR_027818	66236	Mm.268546	NR_027817	ENSMUSG00000072694	1500011B03Rik	AI415201|AV141149|AW556386	RIKEN cDNA 1500011B03 gene	ncRNA
chr2-14605	chr2	127791443	127792647	+	43.3	1204	intron (NR_015476, intron 1 of 1)	intron (NR_015476, intron 1 of 1)	443	NR_015476	67885	Mm.27359	NM_175125	ENSMUSG00000051319	1500011K16Rik	-	RIKEN cDNA 1500011K16 gene	ncRNA
chr2-12631	chr2	167061205	167064581	+	145.3	3376	promoter-TSS (NM_001081005)	promoter-TSS (NM_001081005)	-41	NM_001081005	68949	Mm.391959	NM_001081005	ENSMUSG00000074578	1500012F01Rik	Zfas1	RIKEN cDNA 1500012F01 gene	protein-coding
chr7-8169	chr7	75308358	75309143	+	21	785	promoter-TSS (NM_001109753)	promoter-TSS (NM_001109753)	48	NR_045814	68954	Mm.46960	NR_045812	ENSMUSG00000097247	1500012K07Rik	-	RIKEN cDNA 1500012K07 gene	ncRNA
chr18-4927	chr18	61736902	61738110	+	28	1208	exon (NM_178928, exon 15 of 19)	exon (NM_178928, exon 15 of 19)	11116	NR_029432	68982	Mm.441992	NR_029432	ENSMUSG00000098702	1500015A07Rik	-	RIKEN cDNA 1500015A07 gene	ncRNA
chr17-2476	chr17	24220190	24221369	+	45	1179	promoter-TSS (NM_028056)	promoter-TSS (NM_028056)	-10	NM_028056	72016	Mm.23881	NM_028056	ENSMUSG00000024118	1600002H07Rik	-	RIKEN cDNA 1600002H07 gene	protein-coding
chr10-8386	chr10	80172503	80173530	+	25.5	1027	promoter-TSS (NM_027207)	promoter-TSS (NM_027207)	72	NM_027207	69770	Mm.302754	NM_027207	ENSMUSG00000035595	1600002K03Rik	-	RIKEN cDNA 1600002K03 gene	protein-coding
chr17-6709	chr17	14942361	14944133	+	66	1772	promoter-TSS (NM_026451)	promoter-TSS (NM_026451)	63	NM_001083880	67912	Mm.390949	NM_026451	ENSMUSG00000050088	1600012H06Rik	-	RIKEN cDNA 1600012H06 gene	protein-coding
chr7-7024	chr7	38183024	38184782	+	66.8	1758	intron (NM_028166, intron 1 of 3)	CpG	116	NM_028166	72244	Mm.187554	NM_028166		1600014C10Rik	AI428873	RIKEN cDNA 1600014C10 gene	protein-coding
chr7-11739	chr7	38173984	38174484	+	8.21	500	Intergenic	Intergenic	-8983	NM_001085385	72244	Mm.187554	NM_028166		1600014C10Rik	AI428873	RIKEN cDNA 1600014C10 gene	protein-coding
chr17-5545	chr17	45736059	45736982	+	31.2	923	Intergenic	Intergenic	-2676	NM_028164	72240	Mm.482897	NM_028164	ENSMUSG00000094690	1600014C23Rik	-	RIKEN cDNA 1600014C23 gene	protein-coding
chrX-2680	chrX	85048030	85050041	+	40.5	2011	intron (NM_007868, intron 62 of 78)	intron (NM_007868, intron 62 of 78)	-200642	NM_028046	71996	Mm.20201	NM_028046	ENSMUSG00000035491	1600014K23Rik	AI324104	RIKEN cDNA 1600014K23 gene	protein-coding
chr9-11895	chr9	99470582	99471082	+	5.66	500	exon (NM_001165957, exon 8 of 10)	exon (NM_001165957, exon 8 of 10)	411	NR_028123	69797	Mm.307159	NR_028123		1600029I14Rik	-	RIKEN cDNA 1600029I14 gene	ncRNA
chr17-6292	chr17	47410228	47410861	+	10.5	633	Intergenic	CpG	4167	NM_001172091	75462	Mm.46129	NM_029296	ENSMUSG00000047150	1700001C19Rik	-	RIKEN cDNA 1700001C19 gene	protein-coding
chr14-4627	chr14	66296197	66299878	+	134.5	3681	promoter-TSS (NR_038077)	promoter-TSS (NR_038077)	-908	NR_038077	69303	Mm.352258	NR_038077	ENSMUSG00000085984	1700001G11Rik	-	RIKEN cDNA 1700001G11 gene	ncRNA
chr1-6681	chr1	33669240	33670789	+	67.1	1549	promoter-TSS (NM_008922)	promoter-TSS (NM_008922)	190	NR_033199	67503	Mm.87069	NM_026204	ENSMUSG00000044744	1700001G17Rik	-	RIKEN cDNA 1700001G17 gene	ncRNA
chr15-4534	chr15	83366705	83367756	+	20.7	1051	promoter-TSS (NR_027980)	promoter-TSS (NR_027980)	67	NR_027980	69291	Mm.66794	NM_001033147		1700001L05Rik	-	RIKEN cDNA 1700001L05 gene	ncRNA
chr2-14294	chr2	30771002	30772081	+	31.2	1079	Intergenic	CpG	30196	NM_198000	73598	Mm.34166	NM_198000	ENSMUSG00000044320	1700001O22Rik	1700113K14Rik|4930549G18Rik	RIKEN cDNA 1700001O22 gene	protein-coding
chr2-9884	chr2	30800914	30801681	+	22.9	767	exon (NM_198000, exon 1 of 7)	exon (NM_198000, exon 1 of 7)	440	NM_198000	73598	Mm.34166	NM_198000	ENSMUSG00000044320	1700001O22Rik	1700113K14Rik|4930549G18Rik	RIKEN cDNA 1700001O22 gene	protein-coding
chr2-7785	chr2	154549396	154549896	+	13	500	exon (NM_029305, exon 3 of 3)	exon (NM_029305, exon 3 of 3)	742	NM_029305	75480	Mm.440434	NM_029305	ENSMUSG00000038523	1700003F12Rik	-	RIKEN cDNA 1700003F12 gene	protein-coding
chr3-10878	chr3	124930948	124931448	+	5.38	500	Intergenic	Intergenic	-350107	NR_015460	384775	Mm.489851	NR_015460	ENSMUSG00000039174	1700003H04Rik	4930538K10Rik|4933400D22Rik	RIKEN cDNA 1700003H04 gene	ncRNA
chr4-6021	chr4	34729820	34730320	+	13.6	500	5' UTR (NM_027041, exon 1 of 11)	5' UTR (NM_027041, exon 1 of 11)	136	NM_027041	69329	Mm.389548	NM_027041	ENSMUSG00000028294	1700003M02Rik	AU024269	RIKEN cDNA 1700003M02 gene	protein-coding
chr4-6364	chr4	129959603	129961139	+	43.9	1536	promoter-TSS (NR_040647)	promoter-TSS (NR_040647)	-3	NR_040647	72225	Mm.102193	NR_040647		1700003M07Rik	-	RIKEN cDNA 1700003M07 gene	ncRNA
chr4-9368	chr4	129933871	129934371	+	8.78	500	Intergenic	Intergenic	-26253	NR_040647	72225	Mm.102193	NR_040647		1700003M07Rik	-	RIKEN cDNA 1700003M07 gene	ncRNA
chr13-8375	chr13	107645574	107646359	+	8.78	785	Intergenic	Intergenic	-41431	NR_045900	72257	Mm.234155	NR_045900		1700006H21Rik	-	RIKEN cDNA 1700006H21 gene	ncRNA
chr13-7965	chr13	107619094	107619770	+	8.5	676	Intergenic	Intergenic	-67965	NR_045900	72257	Mm.234155	NR_045900		1700006H21Rik	-	RIKEN cDNA 1700006H21 gene	ncRNA
chr5-7084	chr5	98328968	98329727	+	20.7	759	promoter-TSS (NM_001024614)	promoter-TSS (NM_001024614)	43	NM_001024614	75784	Mm.443240	NM_001024614	ENSMUSG00000057816	1700007G11Rik	4930428O21Rik	RIKEN cDNA 1700007G11 gene	protein-coding
chr5-9414	chr5	98292625	98293404	+	12.2	779	Intergenic	Intergenic	-36290	NM_001024614	75784	Mm.443240	NM_001024614	ENSMUSG00000057816	1700007G11Rik	4930428O21Rik	RIKEN cDNA 1700007G11 gene	protein-coding
chr2-10645	chr2	28466049	28466808	+	13	759	promoter-TSS (NM_027040)	promoter-TSS (NM_027040)	-104	NM_027040	69327	Mm.46470	NM_027040	ENSMUSG00000026831	1700007K13Rik	Rbest47	RIKEN cDNA 1700007K13 gene	protein-coding
chr16-4842	chr16	33337182	33337682	+	7.65	500	Intergenic	Intergenic	43304	NR_045709	100502742	Mm.217880	NR_045709	ENSMUSG00000097318	1700007L15Rik	-	RIKEN cDNA 1700007L15 gene	ncRNA
chr16-7244	chr16	33344624	33345124	+	5.95	500	Intergenic	Intergenic	35862	NR_045709	100502742	Mm.217880	NR_045709	ENSMUSG00000097318	1700007L15Rik	-	RIKEN cDNA 1700007L15 gene	ncRNA
chr1-10687	chr1	187052637	187053137	+	7.36	500	intron (NM_028848, intron 9 of 9)	intron (NM_028848, intron 9 of 9)	-72251	NR_040554	69308	Mm.490882	NR_040554	ENSMUSG00000089730	1700007P06Rik	-	RIKEN cDNA 1700007P06 gene	ncRNA
chr7-8233	chr7	127511671	127513725	+	66	2054	non-coding (NR_024331, exon 1 of 1)	non-coding (NR_024331, exon 1 of 1)	171	NR_024331	629159	Mm.256720	NR_024331		1700008J07Rik	AW048743	RIKEN cDNA 1700008J07 gene	ncRNA
chr17-8685	chr17	49063945	49064572	+	9.06	627	intron (NM_027452, intron 1 of 2)	B3A|SINE|B2	49275	NR_038144	69311	Mm.46140	NR_038141		1700008K24Rik	-	RIKEN cDNA 1700008K24 gene	ncRNA
chr7-7368	chr7	44373693	44375202	+	47.9	1509	5' UTR (NM_027049, exon 2 of 6)	5' UTR (NM_027049, exon 2 of 6)	583	NM_027049	69349	Mm.358922	NM_027049	ENSMUSG00000008028	1700008O03Rik	-	RIKEN cDNA 1700008O03 gene	protein-coding
chr7-7724	chr7	44359804	44361146	+	36.3	1342	intron (NM_027049, intron 5 of 5)	CpG	14555	NM_027049	69349	Mm.358922	NM_027049	ENSMUSG00000008028	1700008O03Rik	-	RIKEN cDNA 1700008O03 gene	protein-coding
chr4-14301	chr4	39578060	39578560	+	5.66	500	Intergenic	Intergenic	128017	NM_001081095	75471	Mm.23522	NM_001081095	ENSMUSG00000028287	1700009N14Rik	AI429145	RIKEN cDNA 1700009N14 gene	protein-coding
chr1-7165	chr1	171101659	171103124	+	54.1	1465	Intergenic	tRNA-Asp-GAY|tRNA|tRNA	-19270	NM_001081275	75472	Mm.32760	NM_029301	ENSMUSG00000026649	1700009P17Rik	AV282292|Flattop|Fltp	RIKEN cDNA 1700009P17 gene	protein-coding
chr1-6970	chr1	171110732	171112113	+	44.2	1381	Intergenic	Intergenic	-10239	NM_001081275	75472	Mm.32760	NM_029301	ENSMUSG00000026649	1700009P17Rik	AV282292|Flattop|Fltp	RIKEN cDNA 1700009P17 gene	protein-coding
chr17-5735	chr17	9031912	9032667	+	14.4	755	Intergenic	Intergenic	43956	NM_025851	66931	Mm.67591	NM_025851	ENSMUSG00000023873	1700010I14Rik	-	RIKEN cDNA 1700010I14 gene	protein-coding
chr8-6903	chr8	79209776	79210534	+	12.2	758	TTS (NM_026315)	TTS (NM_026315)	38428	NM_026315	67687	Mm.178707	NM_026315	ENSMUSG00000031682	1700011L22Rik	-	RIKEN cDNA 1700011L22 gene	protein-coding
chr8-9546	chr8	79141100	79141757	+	8.78	657	intron (NM_001294279, intron 8 of 14)	intron (NM_001294279, intron 8 of 14)	107155	NM_026315	67687	Mm.178707	NM_026315	ENSMUSG00000031682	1700011L22Rik	-	RIKEN cDNA 1700011L22 gene	protein-coding
chr6-9841	chr6	31807877	31808377	+	5.95	500	Intergenic	Intergenic	-242161	NM_029587	76382	Mm.23510	NM_029587	ENSMUSG00000029766	1700012A03Rik	AI429084	RIKEN cDNA 1700012A03 gene	protein-coding
chr7-13462	chr7	111121437	111123462	+	86.7	2025	non-coding (NR_015573, exon 1 of 3)	non-coding (NR_015573, exon 1 of 3)	226	NR_015573	75479	Mm.381620	NR_015573		1700012D14Rik	-	RIKEN cDNA 1700012D14 gene	ncRNA
chr3-4647	chr3	108536138	108538174	+	41.4	2036	promoter-TSS (NM_001033304)	promoter-TSS (NM_001033304)	-428	NM_029314	75504	Mm.271255	NM_029314	ENSMUSG00000027886	1700013F07Rik	-	RIKEN cDNA 1700013F07 gene	protein-coding
chr13-8969	chr13	5696818	5697318	+	6.23	500	Intergenic	MMERVK9C_I-int|LTR|ERVK	161024	NR_045891	71867	Mm.179181	NR_045891		1700016G22Rik	-	RIKEN cDNA 1700016G22 gene	ncRNA
chr5-13416	chr5	103691791	103693802	+	54.4	2011	Intergenic	CpG	-37064	NM_001163550	74218	Mm.159141	NM_028824	ENSMUSG00000029320	1700016H13Rik	-	RIKEN cDNA 1700016H13 gene	protein-coding
chr5-10631	chr5	103655234	103655903	+	16.1	669	5' UTR (NM_028824, exon 1 of 4)	5' UTR (NM_028824, exon 1 of 4)	156	NM_028824	74218	Mm.159141	NM_028824	ENSMUSG00000029320	1700016H13Rik	-	RIKEN cDNA 1700016H13 gene	protein-coding
chr11-7379	chr11	75966073	75967534	+	52.4	1461	Intergenic	CpG	-33109	NM_198637	74230	Mm.271247	NM_198637	ENSMUSG00000053783	1700016K19Rik	-	RIKEN cDNA 1700016K19 gene	protein-coding
chr9-4142	chr9	57261286	57262836	+	72.2	1550	intron (NM_028820, intron 1 of 2)	CpG	538	NM_028820	74211	Mm.428905	NM_028820	ENSMUSG00000032300	1700017B05Rik	AA682102|D9Ertd278e	RIKEN cDNA 1700017B05 gene	protein-coding
chr9-10382	chr9	57281348	57281848	+	7.08	500	Intergenic	Intergenic	-18999	NM_028820	74211	Mm.428905	NM_028820	ENSMUSG00000032300	1700017B05Rik	AA682102|D9Ertd278e	RIKEN cDNA 1700017B05 gene	protein-coding
chr3-6528	chr3	40531172	40532496	+	33.1	1324	Intergenic	CpG	-8922	NR_040445	100040882	Mm.272869	NR_040445	ENSMUSG00000037884	1700017G19Rik	-	RIKEN cDNA 1700017G19 gene	ncRNA
chr10-11557	chr10	100741230	100741730	+	5.38	500	Intergenic	Intergenic	149094	NM_001081246	66605	Mm.72646	NM_001081246	ENSMUSG00000056912	1700017N19Rik	-	RIKEN cDNA 1700017N19 gene	protein-coding
chr19-4870	chr19	29046489	29048473	+	81.9	1984	promoter-TSS (NR_028360)	promoter-TSS (NR_028360)	-2	NR_028360	67329	Mm.394933	NR_028360		1700018L02Rik	-	RIKEN cDNA 1700018L02 gene	ncRNA
chr8-7940	chr8	3475929	3476429	+	7.65	500	exon (NM_029598, exon 2 of 9)	exon (NM_029598, exon 2 of 9)	5317	NM_029598	76406	Mm.74996	NM_029598	ENSMUSG00000040340	1700019B03Rik	-	RIKEN cDNA 1700019B03 gene	protein-coding
chr1-11255	chr1	52952184	52953520	+	45.9	1336	promoter-TSS (NM_144953)	promoter-TSS (NM_144953)	-12	NM_144953	67080	Mm.236287	NM_144953	ENSMUSG00000043629	1700019D03Rik	2410136C24Rik|AA410151|smAKAP	RIKEN cDNA 1700019D03 gene	protein-coding
chr6-9007	chr6	85904433	85905205	+	10.8	772	5' UTR (NM_029331, exon 1 of 4)	5' UTR (NM_029331, exon 1 of 4)	119	NM_029331	75541	Mm.24454	NM_029331	ENSMUSG00000068299	1700019G17Rik	-	RIKEN cDNA 1700019G17 gene	protein-coding
chr6-4947	chr6	6005575	6006491	+	23.2	916	intron (NM_001191023, intron 13 of 15)	CpG	-28640	NR_040255	72249	Mm.443268	NR_040255	ENSMUSG00000085416	1700019G24Rik	-	RIKEN cDNA 1700019G24 gene	ncRNA
chr1-4661	chr1	86441812	86443258	+	52.1	1446	Intergenic	CpG	16206	NM_027966	71863	Mm.179627	NM_027966	ENSMUSG00000036574	1700019O17Rik	-	RIKEN cDNA 1700019O17 gene	protein-coding
chr1-13578	chr1	86433859	86434814	+	16.7	955	Intergenic	CpG	8007	NM_027966	71863	Mm.179627	NM_027966	ENSMUSG00000036574	1700019O17Rik	-	RIKEN cDNA 1700019O17 gene	protein-coding
chr1-8054	chr1	86440547	86441047	+	9.06	500	Intergenic	Intergenic	14468	NM_027966	71863	Mm.179627	NM_027966	ENSMUSG00000036574	1700019O17Rik	-	RIKEN cDNA 1700019O17 gene	protein-coding
chr2-10775	chr2	119593865	119595443	+	64.9	1578	intron (NR_027832, intron 1 of 2)	CpG	358	NR_015473	66602	Mm.379181	NR_015473	ENSMUSG00000085438	1700020I14Rik	1190006L01Rik|4933437I03Rik|AI451541|AI585852|AW538376|AW558897	RIKEN cDNA 1700020I14 gene	ncRNA
chr11-7050	chr11	83440282	83441166	+	28.3	884	exon (NM_025492, exon 3 of 3)	exon (NM_025492, exon 3 of 3)	3030	NM_025492	66330	Mm.44800	NM_025492	ENSMUSG00000035085	1700020L24Rik	-	RIKEN cDNA 1700020L24 gene	protein-coding
chr9-9707	chr9	120764930	120765430	+	6.8	500	Intergenic	Intergenic	150070	NR_040742	76402	Mm.436588	NR_040742		1700020M21Rik	-	RIKEN cDNA 1700020M21 gene	ncRNA
chr9-11266	chr9	120869769	120870269	+	6.51	500	Intergenic	Intergenic	45231	NR_040742	76402	Mm.436588	NR_040742		1700020M21Rik	-	RIKEN cDNA 1700020M21 gene	ncRNA
chr9-13081	chr9	120910737	120911237	+	5.66	500	Intergenic	RMER15|LTR|ERVL	4263	NR_040742	76402	Mm.436588	NR_040742		1700020M21Rik	-	RIKEN cDNA 1700020M21 gene	ncRNA
chr10-6866	chr10	43539665	43541401	+	52.7	1736	intron (NM_026411, intron 1 of 3)	CpG	461	NM_026411	67851	Mm.209953	NM_026411	ENSMUSG00000019797	1700021F05Rik	-	RIKEN cDNA 1700021F05 gene	protein-coding
chr16-4368	chr16	32867305	32868883	+	49.6	1578	exon (NM_001200038, exon 1 of 20)	exon (NM_001200038, exon 1 of 20)	272	NM_172615	100502698	Mm.327319	NM_172615	ENSMUSG00000035629	1700021K19Rik	5330403K09|Kiaa0226|Rubicon|mKIAA0226	RIKEN cDNA 1700021K19 gene	protein-coding
chr4-15040	chr4	134430258	134430758	+	5.1	500	Intergenic	Intergenic	19663	NR_045800	69409	Mm.226215	NR_045800	ENSMUSG00000087343	1700021N21Rik	-	RIKEN cDNA 1700021N21 gene	ncRNA
chr5-3713	chr5	24623724	24624875	+	50.1	1151	Intergenic	Intergenic	-21154	NR_003953	72252	Mm.87446	NR_003953	ENSMUSG00000038165	1700022A21Rik	-	glycerol-3-phosphate dehydrogenase 1-like pseudogene	pseudo
chr5-9966	chr5	77015582	77016781	+	27.2	1199	exon (NM_027970, exon 1 of 9)	exon (NM_027970, exon 1 of 9)	158	NM_027970	71868	Mm.151092	NM_027970	ENSMUSG00000029248	1700023E05Rik	Thegl	RIKEN cDNA 1700023E05 gene	protein-coding
chr11-7772	chr11	103192266	103195107	+	59.5	2841	exon (NM_019679, exon 15 of 27)	exon (NM_019679, exon 15 of 27)	14862	NM_001254724	69441	Mm.380648	NM_027082	ENSMUSG00000020940	1700023F06Rik	-	RIKEN cDNA 1700023F06 gene	protein-coding
chr11-13120	chr11	103198328	103199823	+	30	1495	TTS (NM_019679)	TTS (NM_019679)	9473	NM_001254724	69441	Mm.380648	NM_027082	ENSMUSG00000020940	1700023F06Rik	-	RIKEN cDNA 1700023F06 gene	protein-coding
chr6-3952	chr6	29985179	29985679	+	17.3	500	promoter-TSS (NR_040264)	promoter-TSS (NR_040264)	100	NR_040263	76419	Mm.84522	NR_040263	ENSMUSG00000045709	1700023L04Rik	-	RIKEN cDNA 1700023L04 gene	ncRNA
chr14-7529	chr14	123837646	123838146	+	5.95	500	intron (NM_145467, intron 3 of 10)	intron (NM_145467, intron 3 of 10)	-149739	NR_045479	69393	Mm.491348	NR_045479		1700024B18Rik	-	RIKEN cDNA 1700024B18 gene	ncRNA
chr4-14623	chr4	104948848	104949348	+	5.66	500	intron (NM_001285952, intron 3 of 20)	intron (NM_001285952, intron 3 of 20)	35642	NM_001285953	242594	Mm.65181	NM_001162980	ENSMUSG00000078612	1700024P16Rik	C1orf168|Gm620	RIKEN cDNA 1700024P16 gene	protein-coding
chr1-9039	chr1	152088109	152091590	+	134.2	3481	intron (NM_197990, intron 1 of 5)	CpG	471	NM_197990	69399	Mm.278031	NM_197990	ENSMUSG00000032666	1700025G04Rik	2610510E02Rik|2900042O04Rik|ENSMUSG00000073540	RIKEN cDNA 1700025G04 gene	protein-coding
chr2-14267	chr2	28699150	28700559	+	47.6	1409	promoter-TSS (NM_027283)	promoter-TSS (NM_027283)	-203	NM_027283	69987	Mm.239376	NM_027283	ENSMUSG00000026809	1700026L06Rik	MAST	RIKEN cDNA 1700026L06 gene	protein-coding
chr2-15921	chr2	28692255	28692755	+	5.95	500	intron (NM_027283, intron 4 of 4)	intron (NM_027283, intron 4 of 4)	7146	NM_027283	69987	Mm.239376	NM_027283	ENSMUSG00000026809	1700026L06Rik	MAST	RIKEN cDNA 1700026L06 gene	protein-coding
chr5-10563	chr5	64374655	64375510	+	12.5	855	Intergenic	Intergenic	92860	NR_040681	69999	Mm.261413	NR_040681		1700027F09Rik	-	RIKEN cDNA 1700027F09 gene	ncRNA
chr10-10372	chr10	43723143	43723643	+	7.36	500	Intergenic	Intergenic	-22765	NR_040581	69443	Mm.484042	NR_040581		1700027J07Rik	-	RIKEN cDNA 1700027J07 gene	ncRNA
chr10-10373	chr10	43740177	43740677	+	6.8	500	Intergenic	Intergenic	-5731	NR_040581	69443	Mm.484042	NR_040581		1700027J07Rik	-	RIKEN cDNA 1700027J07 gene	ncRNA
chr5-5089	chr5	151367992	151369685	+	52.7	1693	non-coding (NR_045699, exon 1 of 4)	non-coding (NR_045699, exon 1 of 4)	163	NR_045699	625175	Mm.443286	NR_045699	ENSMUSG00000097321	1700028E10Rik	A630054D14|Gm6561	RIKEN cDNA 1700028E10 gene	ncRNA
chr10-7605	chr10	82811861	82812539	+	15.3	678	promoter-TSS (NR_038042)	promoter-TSS (NR_038042)	77	NR_038042	70003	Mm.48789	NR_038042	ENSMUSG00000056821	1700028I16Rik	-	RIKEN cDNA 1700028I16 gene	ncRNA
chr2-13339	chr2	92381305	92381947	+	8.78	642	TTS (NM_145122)	TTS (NM_145122)	-1292	NM_183112	75641	Mm.330409	NM_183112	ENSMUSG00000044916	1700029I15Rik	1700021K07Rik	RIKEN cDNA 1700029I15 gene	protein-coding
chr13-9185	chr13	44383473	44383973	+	5.66	500	Intergenic	Intergenic	-56004	NR_045489	69491	Mm.392410	NR_045489	ENSMUSG00000098144	1700029N11Rik	-	RIKEN cDNA 1700029N11 gene	ncRNA
chr12-7403	chr12	20920304	20921863	+	48.4	1559	Intergenic	CpG	-105304	NR_015521	69513	Mm.273972	NR_015521		1700030C10Rik	-	RIKEN cDNA 1700030C10 gene	ncRNA
chr12-6237	chr12	20615133	20615633	+	5.95	500	Intergenic	CpG	200396	NR_015521	69513	Mm.273972	NR_015521		1700030C10Rik	-	RIKEN cDNA 1700030C10 gene	ncRNA
chr8-6489	chr8	116978096	116979353	+	51.3	1257	intron (NM_027103, intron 1 of 2)	CpG	219	NM_027103	69528	Mm.272846	NM_027103	ENSMUSG00000031847	1700030J22Rik	-	RIKEN cDNA 1700030J22 gene	protein-coding
chr12-2878	chr12	52602721	52605166	+	94.3	2445	Intergenic	Intergenic	-1621	NR_045910	73278	Mm.396209	NR_045910		1700031P21Rik	-	RIKEN cDNA 1700031P21 gene	ncRNA
chr5-8512	chr5	112655600	112656100	+	9.06	500	Intergenic	RMER17C|LTR|ERVK	-65854	NR_045397	67325	Mm.490791	NR_045396	ENSMUSG00000097962	1700034G24Rik	-	RIKEN cDNA 1700034G24 gene	ncRNA
chr1-6317	chr1	191905750	191909127	+	161.2	3377	promoter-TSS (NR_030669)	promoter-TSS (NR_030669)	89	NR_030669	98736	Mm.379232	NM_001024489	ENSMUSG00000055833	1700034H15Rik	4930557M11Rik|BB016121	RIKEN cDNA 1700034H15 gene	ncRNA
chr1-4828	chr1	9747224	9748686	+	62.9	1462	non-coding (NR_040462, exon 1 of 4)	non-coding (NR_040462, exon 1 of 4)	307	NR_040462	73331	Mm.460470	NR_040462		1700034P13Rik	-	RIKEN cDNA 1700034P13 gene	ncRNA
chr1-8645	chr1	9745493	9746307	+	12.7	814	exon (NM_173443, exon 1 of 3)	exon (NM_173443, exon 1 of 3)	-1748	NR_040462	73331	Mm.460470	NR_040462		1700034P13Rik	-	RIKEN cDNA 1700034P13 gene	ncRNA
chr2-16471	chr2	131159150	131160961	+	60	1811	promoter-TSS (NM_026091)	promoter-TSS (NM_026091)	-35	NM_026091	67326	Mm.27711	NM_026091	ENSMUSG00000027327	1700037H04Rik	-	RIKEN cDNA 1700037H04 gene	protein-coding
chr7-8357	chr7	45277027	45277788	+	16.7	761	Intergenic	CpG	-5466	NM_001033176	76713	Mm.425445	NM_001033176	ENSMUSG00000070568	1700039E15Rik	Gm19188	RIKEN cDNA 1700039E15 gene	protein-coding
chr19-3240	chr19	44835805	44836628	+	26.6	823	promoter-TSS (NR_045315)	promoter-TSS (NR_045315)	-278	NR_045315	73322	Mm.250457	NR_045315	ENSMUSG00000092369	1700039E22Rik	-	RIKEN cDNA 1700039E22 gene	ncRNA
chr19-6099	chr19	44837642	44838142	+	6.8	500	TTS (NM_011037)	TTS (NM_011037)	-1954	NR_045315	73322	Mm.250457	NR_045315	ENSMUSG00000092369	1700039E22Rik	-	RIKEN cDNA 1700039E22 gene	ncRNA
chr10-8639	chr10	68541196	68542121	+	16.1	925	intron (NM_028491, intron 1 of 7)	intron (NM_028491, intron 1 of 7)	217	NM_028491	73287	Mm.141830	NM_028491	ENSMUSG00000019945	1700040L02Rik	-	RIKEN cDNA 1700040L02 gene	protein-coding
chr16-6472	chr16	76896298	76896798	+	5.95	500	Intergenic	Intergenic	114333	NR_040573	76601	Mm.396217	NR_040573		1700041M19Rik	-	RIKEN cDNA 1700041M19 gene	ncRNA
chr4-9063	chr4	116176251	116176751	+	7.93	500	Intergenic	Intergenic	3129	NM_001099295	67323	Mm.45442	NM_001099295	ENSMUSG00000078593	1700042G07Rik	-	RIKEN cDNA 1700042G07 gene	protein-coding
chr4-5171	chr4	57433539	57436027	+	103.4	2488	Intergenic	Intergenic	-70491	NR_038179	73349	Mm.393774	NR_038178		1700042G15Rik	-	RIKEN cDNA 1700042G15 gene	ncRNA
chr14-4323	chr14	118473467	118474890	+	34	1423	Intergenic	Intergenic	108300	NR_045624	73306	Mm.362328	NR_045624		1700044C05Rik	-	RIKEN cDNA 1700044C05 gene	ncRNA
chr9-6843	chr9	121937527	121938213	+	11.9	686	intron (NR_033553, intron 1 of 4)	intron (NR_033553, intron 1 of 4)	595	NR_033553	69430	Mm.482910	NR_033553	ENSMUSG00000043773	1700048O20Rik	1700022O21Rik	RIKEN cDNA 1700048O20 gene	ncRNA
chr6-8328	chr6	100562607	100564186	+	49.3	1579	Intergenic	CpG	35996	NR_040525	73395	Mm.69413	NR_040525		1700049E22Rik	-	RIKEN cDNA 1700049E22 gene	ncRNA
chr6-10968	chr6	100480011	100480511	+	5.38	500	Intergenic	Intergenic	-47139	NR_040525	73395	Mm.69413	NR_040525		1700049E22Rik	-	RIKEN cDNA 1700049E22 gene	ncRNA
chr7-7000	chr7	27928739	27929813	+	30.3	1074	intron (NM_028538, intron 1 of 3)	CpG	154	NM_028538	73430	Mm.379224	NM_028538	ENSMUSG00000070709	1700049G17Rik	AV321011|BB026409	RIKEN cDNA 1700049G17 gene	protein-coding
chr10-4492	chr10	4431604	4433497	+	52.7	1893	promoter-TSS (NM_024261)	promoter-TSS (NM_024261)	-55	NM_024261	73419	Mm.346733	NM_024261	ENSMUSG00000061759	1700052N19Rik	AW320013|AW536799	RIKEN cDNA 1700052N19 gene	protein-coding
chr6-7800	chr6	112197315	112198101	+	13.9	786	Intergenic	LTR41|LTR|ERVL	-13000	NR_027865	67336	Mm.378014	NR_027865		1700054K19Rik	-	RIKEN cDNA 1700054K19 gene	ncRNA
chr2-10220	chr2	118307415	118308184	+	12.7	769	intron (NR_045919, intron 2 of 2)	intron (NR_045919, intron 2 of 2)	2885	NR_045919	73358	Mm.437192	NR_045919	ENSMUSG00000085889	1700054M17Rik	-	RIKEN cDNA 1700054M17 gene	ncRNA
chr1-5592	chr1	184033061	184035250	+	81.9	2189	promoter-TSS (NM_022019)	promoter-TSS (NM_022019)	-157	NM_028516	73363	Mm.50115	NM_028516	ENSMUSG00000044854	1700056E22Rik	-	RIKEN cDNA 1700056E22 gene	protein-coding
chr4-13680	chr4	124277160	124278191	+	18.7	1031	Intergenic	CpG	208284	NR_040774	78460	Mm.452060	NR_040774		1700057H15Rik	-	RIKEN cDNA 1700057H15 gene	ncRNA
chr2-18069	chr2	158194817	158195317	+	5.38	500	TTS (NM_177657)	TTS (NM_177657)	3059	NR_036606	73399	Mm.416861	NR_036606	ENSMUSG00000078957	1700060C20Rik	-	RIKEN cDNA 1700060C20 gene	ncRNA
chr17-8720	chr17	56883169	56884208	+	15.9	1039	exon (NM_030141, exon 10 of 14)	exon (NM_030141, exon 10 of 14)	8055	NM_030141	78625	Mm.160106	NM_030141	ENSMUSG00000024209	1700061G19Rik	1700026H02|AI507598	RIKEN cDNA 1700061G19 gene	protein-coding
chr9-9101	chr9	41273308	41274219	+	13.6	911	Intergenic	Intergenic	67608	NR_040392	78500	Mm.275715	NR_040392		1700063D05Rik	-	RIKEN cDNA 1700063D05 gene	ncRNA
chr9-11460	chr9	41198328	41199515	+	12.2	1187	Intergenic	Intergenic	-7234	NR_040392	78500	Mm.275715	NR_040392		1700063D05Rik	-	RIKEN cDNA 1700063D05 gene	ncRNA
chr9-6880	chr9	41228708	41229208	+	11.3	500	Intergenic	Intergenic	22803	NR_040392	78500	Mm.275715	NR_040392		1700063D05Rik	-	RIKEN cDNA 1700063D05 gene	ncRNA
chr9-7827	chr9	41207423	41207923	+	8.21	500	intron (NR_040392, intron 1 of 4)	intron (NR_040392, intron 1 of 4)	1518	NR_040392	78500	Mm.275715	NR_040392		1700063D05Rik	-	RIKEN cDNA 1700063D05 gene	ncRNA
chr12-5781	chr12	99561797	99564096	+	87.2	2299	Intergenic	Intergenic	65028	NR_045288	73457	Mm.383439	NR_045288		1700064M15Rik	-	RIKEN cDNA 1700064M15 gene	ncRNA
chr12-2346	chr12	99627433	99628587	+	39.7	1154	promoter-TSS (NR_045288)	promoter-TSS (NR_045288)	-36	NR_045288	73457	Mm.383439	NR_045288		1700064M15Rik	-	RIKEN cDNA 1700064M15 gene	ncRNA
chr12-5956	chr12	99670250	99670750	+	7.93	500	Intergenic	Intergenic	-42526	NR_045288	73457	Mm.383439	NR_045288		1700064M15Rik	-	RIKEN cDNA 1700064M15 gene	ncRNA
chr9-1375	chr9	95857378	95858792	+	68.3	1414	promoter-TSS (NM_001271569)	promoter-TSS (NM_001271569)	-203	NM_001271569	73410	Mm.443314	NM_028533		1700065D16Rik	-	RIKEN cDNA 1700065D16 gene	protein-coding
chr1-7774	chr1	192834347	192835552	+	35.4	1205	Intergenic	CpG	-6756	NR_040468	73455	Mm.414869	NR_040468		1700065J18Rik	-	RIKEN cDNA 1700065J18 gene	ncRNA
chr1-5361	chr1	57377299	57378805	+	71.4	1506	promoter-TSS (NR_037999)	promoter-TSS (NR_037999)	432	NM_028546	73467	Mm.263673	NM_028546	ENSMUSG00000038323	1700066M21Rik	AI428479	RIKEN cDNA 1700066M21 gene	protein-coding
chr11-14454	chr11	81611952	81613463	+	27.5	1511	intron (NM_001034013, intron 1 of 9)	intron (NM_001034013, intron 1 of 9)	-39168	NM_001033765	237880	Mm.435528	NM_001033765		1700071K01Rik	-	RIKEN cDNA 1700071K01 gene	protein-coding
chr11-14455	chr11	81634673	81635467	+	11	794	intron (NM_001034013, intron 1 of 9)	intron (NM_001034013, intron 1 of 9)	-61531	NM_001033765	237880	Mm.435528	NM_001033765		1700071K01Rik	-	RIKEN cDNA 1700071K01 gene	protein-coding
chr6-7828	chr6	120579405	120580658	+	23.5	1253	Intergenic	Intergenic	25235	NR_045733	73505	Mm.416867	NR_045733		1700072O05Rik	-	RIKEN cDNA 1700072O05 gene	ncRNA
chr6-6291	chr6	145339741	145342031	+	57.8	2290	Intergenic	CpG	-46739	NR_003625	381827	Mm.179075	NM_001001987		1700073E17Rik	-	ribosomal protein L7 pseudogene	pseudo
chr2-12228	chr2	4017448	4019719	+	62	2271	Intergenic	Intergenic	122558	NR_040500	73489	Mm.488103	NR_040500	ENSMUSG00000084859	1700080N15Rik	4933408D14Rik	RIKEN cDNA 1700080N15 gene	ncRNA
chr2-15742	chr2	3963956	3964456	+	34	500	Intergenic	Intergenic	176935	NR_040500	73489	Mm.488103	NR_040500	ENSMUSG00000084859	1700080N15Rik	4933408D14Rik	RIKEN cDNA 1700080N15 gene	ncRNA
chr5-9755	chr5	119085978	119086734	+	13	756	Intergenic	Intergenic	-21880	NR_040693	73477	Mm.410863	NR_040693		1700081H04Rik	-	RIKEN cDNA 1700081H04 gene	ncRNA
chr13-8782	chr13	70074087	70074587	+	5.66	500	Intergenic	Intergenic	-45989	NR_045965	74280	Mm.273343	NR_045965		1700084F23Rik	1700003E18Rik|4930589D02Rik	RIKEN cDNA 1700084F23 gene	ncRNA
chr12-1960	chr12	74284114	74285876	+	66.8	1762	intron (NR_030733, intron 1 of 4)	intron (NR_030733, intron 1 of 4)	719	NR_030734	74284	Mm.287421	NR_030733		1700086L19Rik	1700006L05Rik|AU016007	RIKEN cDNA 1700086L19 gene	ncRNA
chr18-4392	chr18	38238541	38239539	+	28.3	998	non-coding (NR_015475, exon 4 of 4)	non-coding (NR_015475, exon 4 of 4)	11158	NR_027903	73516	Mm.48776	NR_015475	ENSMUSG00000097080	1700086O06Rik	-	RIKEN cDNA 1700086O06 gene	ncRNA
chr11-16813	chr11	114198652	114199152	+	6.23	500	intron (NR_045930, intron 2 of 2)	intron (NR_045930, intron 2 of 2)	644	NR_045930	73536	Mm.54275	NR_045930	ENSMUSG00000078600	1700092K14Rik	-	RIKEN cDNA 1700092K14 gene	ncRNA
chr10-9450	chr10	76391537	76392037	+	6.51	500	intron (NR_040580, intron 2 of 4)	intron (NR_040580, intron 2 of 4)	2772	NR_040580	67523	Mm.437833	NR_040580		1700094J05Rik	-	RIKEN cDNA 1700094J05 gene	ncRNA
chr6-7224	chr6	52443258	52443758	+	7.93	500	Intergenic	Intergenic	-48943	NR_046049	74304	Mm.490579	NR_046049		1700094M24Rik	-	RIKEN cDNA 1700094M24 gene	ncRNA
chr11-16785	chr11	109331058	109331703	+	7.93	645	Intergenic	Intergenic	-15487	NR_027883	67927	Mm.394490	NR_027883		1700096J18Rik	-	RIKEN cDNA 1700096J18 gene	ncRNA
chr5-5909	chr5	25529097	25530719	+	79.3	1622	promoter-TSS (NR_027388)	promoter-TSS (NR_027388)	-110	NR_027388	73571	Mm.105263	NR_027388		1700096K18Rik	-	RIKEN cDNA 1700096K18 gene	ncRNA
chr6-4306	chr6	129532718	129536462	+	126.9	3744	intron (NM_020590, intron 1 of 3)	intron (NM_020590, intron 1 of 3)	-1306	NR_045270	100504641	Mm.398286	NR_045270	ENSMUSG00000097675	1700101I11Rik	-	RIKEN cDNA 1700101I11 gene	ncRNA
chr17-9341	chr17	3610863	3611760	+	11.9	897	Intergenic	Intergenic	53487	NR_045302	68230	Mm.431352	NR_045302		1700102H20Rik	-	RIKEN cDNA 1700102H20 gene	ncRNA
chr19-3133	chr19	7381831	7384057	+	105.6	2226	promoter-TSS (NM_001167831)	promoter-TSS (NM_001167831)	-59	NR_045703	654802	Mm.414924	NR_045703		1700105P06Rik	-	RIKEN cDNA 1700105P06 gene	ncRNA
chr14-8043	chr14	76637126	76637626	+	5.38	500	Intergenic	Intergenic	-40192	NR_015485	73272	Mm.116804	NR_015485		1700108F19Rik	1700020I02Rik|BB065030	RIKEN cDNA 1700108F19 gene	ncRNA
chr14-5424	chr14	61294123	61294623	+	7.08	500	intron (NR_033788, intron 2 of 2)	intron (NR_033788, intron 2 of 2)	10961	NR_033788	67355	Mm.193728	NR_033788		1700109G14Rik	1700126G13Rik	RIKEN cDNA 1700109G14 gene	ncRNA
chr11-14470	chr11	84642088	84643031	+	23.8	943	Intergenic	CpG	77873	NR_046197	78471	Mm.47152	NR_046197	ENSMUSG00000085044	1700109G15Rik	-	RIKEN cDNA 1700109G15 gene	ncRNA
chr11-14471	chr11	84760849	84761507	+	9.91	658	Intergenic	Intergenic	-40746	NR_046197	78471	Mm.47152	NR_046197	ENSMUSG00000085044	1700109G15Rik	-	RIKEN cDNA 1700109G15 gene	ncRNA
chr17-4253	chr17	10335011	10336324	+	38.8	1313	Intergenic	CpG	11065	NR_045461	76634	Mm.491052	NR_045461		1700110C19Rik	-	RIKEN cDNA 1700110C19 gene	ncRNA
chr9-9419	chr9	40343577	40346848	+	88.4	3271	intron (NM_172768, intron 2 of 19)	intron (NM_172768, intron 2 of 19)	11740	NR_040728	73558	Mm.398307	NR_040728		1700110K17Rik	-	RIKEN cDNA 1700110K17 gene	ncRNA
chr9-9801	chr9	40374771	40376756	+	54.9	1985	intron (NM_172768, intron 2 of 19)	intron (NM_172768, intron 2 of 19)	42291	NR_040728	73558	Mm.398307	NR_040728		1700110K17Rik	-	RIKEN cDNA 1700110K17 gene	ncRNA
chr9-6717	chr9	40392068	40392568	+	9.91	500	intron (NM_172768, intron 2 of 19)	intron (NM_172768, intron 2 of 19)	58846	NR_040728	73558	Mm.398307	NR_040728		1700110K17Rik	-	RIKEN cDNA 1700110K17 gene	ncRNA
chr9-10263	chr9	40330533	40331033	+	6.8	500	intron (NM_172768, intron 3 of 19)	intron (NM_172768, intron 3 of 19)	-2689	NR_040728	73558	Mm.398307	NR_040728		1700110K17Rik	-	RIKEN cDNA 1700110K17 gene	ncRNA
chr9-12286	chr9	40371457	40371957	+	5.66	500	intron (NM_172768, intron 2 of 19)	intron (NM_172768, intron 2 of 19)	38235	NR_040728	73558	Mm.398307	NR_040728		1700110K17Rik	-	RIKEN cDNA 1700110K17 gene	ncRNA
chr14-7605	chr14	22085546	22086046	+	6.23	500	intron (NM_028275, intron 2 of 6)	intron (NM_028275, intron 2 of 6)	66084	NM_028275	76633	Mm.489898	NM_028275	ENSMUSG00000063458	1700112E06Rik	2700009F18Rik|Oca7	RIKEN cDNA 1700112E06 gene	protein-coding
chr1-8866	chr1	184440798	184441716	+	17.8	918	Intergenic	Intergenic	116434	NR_040472	73590	Mm.82792	NR_040472		1700112H15Rik	-	RIKEN cDNA 1700112H15 gene	ncRNA
chr3-6563	chr3	88177011	88177765	+	13.9	754	intron (NR_045997, intron 1 of 2)	intron (NR_045997, intron 1 of 2)	397	NR_045997	76642	Mm.424420	NR_045997	ENSMUSG00000096935	1700113A16Rik	2210408E11Rik|AA408983	RIKEN cDNA 1700113A16 gene	ncRNA
chr10-5307	chr10	87058009	87058945	+	25.5	936	intron (NM_029685, intron 1 of 5)	CpG	431	NM_029685	76640	Mm.78423	NM_029685	ENSMUSG00000047129	1700113H08Rik	-	RIKEN cDNA 1700113H08 gene	protein-coding
chr12-4490	chr12	106478396	106478896	+	11.6	500	Intergenic	Intergenic	-30980	NR_036593	76639	Mm.375609	NR_036593	ENSMUSG00000092066	1700121N20Rik	-	RIKEN cDNA 1700121N20 gene	ncRNA
chr17-5187	chr17	48001894	48002519	+	12.7	625	Intergenic	Intergenic	36087	NM_029689	76651	Mm.76918	NM_029689	ENSMUSG00000094928	1700122O11Rik	-	RIKEN cDNA 1700122O11 gene	protein-coding
chr14-4375	chr14	54685130	54687899	+	98	2769	exon (NM_023190, exon 1 of 19)	exon (NM_023190, exon 1 of 19)	343	NM_021437	58248	Mm.197509	NM_021437	ENSMUSG00000040822	1700123O20Rik	-	RIKEN cDNA 1700123O20 gene	protein-coding
chr16-3726	chr16	6348245	6350879	+	63.7	2634	intron (NM_021477, intron 2 of 16)	intron (NM_021477, intron 2 of 16)	373975	NR_045799	68238	Mm.434605	NR_045799		1700123O21Rik	-	RIKEN cDNA 1700123O21 gene	ncRNA
chr16-7010	chr16	6159523	6160023	+	5.95	500	intron (NM_021477, intron 1 of 16)	intron (NM_021477, intron 1 of 16)	184186	NR_045799	68238	Mm.434605	NR_045799		1700123O21Rik	-	RIKEN cDNA 1700123O21 gene	ncRNA
chr4-4256	chr4	124894451	124895305	+	24.9	854	promoter-TSS (NR_040651)	promoter-TSS (NR_040651)	-96	NR_040651	73628	Mm.398337	NR_040651	ENSMUSG00000085263	1700125G02Rik	-	RIKEN cDNA 1700125G02 gene	ncRNA
chr8-9916	chr8	68392599	68393099	+	5.66	500	intron (NM_001252623, intron 6 of 10)	intron (NM_001252623, intron 6 of 10)	24390	NR_038181	73609	Mm.443247	NR_038181	ENSMUSG00000085197	1700125H03Rik	4930510D22Rik	RIKEN cDNA 1700125H03 gene	ncRNA
chr11-9062	chr11	85182871	85183526	+	15	655	Intergenic	Intergenic	12102	NM_028589	73634	Mm.48850	NM_028589	ENSMUSG00000018479	1700125H20Rik	-	RIKEN cDNA 1700125H20 gene	protein-coding
chr11-11286	chr11	85170090	85170590	+	9.35	500	promoter-TSS (NM_028589)	promoter-TSS (NM_028589)	-756	NM_028589	73634	Mm.48850	NM_028589	ENSMUSG00000018479	1700125H20Rik	-	RIKEN cDNA 1700125H20 gene	protein-coding
chr12-8536	chr12	49481173	49481673	+	5.95	500	promoter-TSS (NR_045472)	promoter-TSS (NR_045472)	-561	NR_045472	69054	Mm.417838	NR_045472		1810007C17Rik	-	RIKEN cDNA 1810007C17 gene	ncRNA
chr19-4387	chr19	8888170	8889592	+	50.7	1422	promoter-TSS (NR_027866)	promoter-TSS (NR_027866)	-2	NR_104416	66276	Mm.27503	NM_025463	ENSMUSG00000071653	1810009A15Rik	-	RIKEN cDNA 1810009A15 gene	protein-coding
chr7-16767	chr7	145185685	145186185	+	5.1	500	Intergenic	B4A|SINE|B4	22184	NR_033626	100040049	Mm.102235	NR_033626		1810010D01Rik	Gm2572	RIKEN cDNA 1810010D01 gene	ncRNA
chr11-13132	chr11	107025310	107028873	+	88.4	3563	Intergenic	Intergenic	-1132	NM_001163473	69066	Mm.40679	NM_001163473		1810010H24Rik	OTTMUSG00000003581	RIKEN cDNA 1810010H24 gene	protein-coding
chr16-4536	chr16	8828929	8832142	+	145.9	3213	exon (NM_001081400, exon 1 of 4)	exon (NM_001081400, exon 1 of 4)	435	NM_001081400	69053	Mm.390868	NM_001081400	ENSMUSG00000022507	1810013L24Rik	1110017P05Rik|3010002C02Rik|AA792997|AW124177|Gm19906|R74903	RIKEN cDNA 1810013L24 gene	protein-coding
chr16-5741	chr16	9003952	9004452	+	7.08	500	Intergenic	Intergenic	174102	NM_001081400	69053	Mm.390868	NM_001081400	ENSMUSG00000022507	1810013L24Rik	1110017P05Rik|3010002C02Rik|AA792997|AW124177|Gm19906|R74903	RIKEN cDNA 1810013L24 gene	protein-coding
chr10-2588	chr10	86685214	86686382	+	49.8	1168	intron (NR_015572, intron 1 of 2)	CpG	271	NR_015572	66263	Mm.392261	NR_015572		1810014B01Rik	-	RIKEN cDNA 1810014B01 gene	pseudo
chr3-8038	chr3	14610422	14611983	+	48.4	1561	promoter-TSS (NM_001099674)	promoter-TSS (NM_001099674)	54	NM_001099674	69126	Mm.389020	NM_001099674	ENSMUSG00000078784	1810022K09Rik	AI746582|AL023036	RIKEN cDNA 1810022K09 gene	protein-coding
chr2-12927	chr2	127182473	127183305	+	21.8	832	Intergenic	Intergenic	25391	NM_198630	329509	Mm.120738	NM_198630	ENSMUSG00000044145	1810024B03Rik	-	RIKEN cDNA 1810024B03 gene	protein-coding
chr7-12260	chr7	73555711	73559802	+	154.4	4091	intron (NR_037569, intron 1 of 4)	intron (NR_037569, intron 1 of 4)	639	NR_037569	69170	Mm.34539	NR_037569		1810026B05Rik	-	RIKEN cDNA 1810026B05 gene	ncRNA
chr7-9804	chr7	73617522	73619566	+	79.6	2044	Intergenic	CpG	-60149	NR_037569	69170	Mm.34539	NR_037569		1810026B05Rik	-	RIKEN cDNA 1810026B05 gene	ncRNA
chr7-11825	chr7	73606586	73607425	+	13.6	839	Intergenic	Intergenic	-48610	NR_037569	69170	Mm.34539	NR_037569		1810026B05Rik	-	RIKEN cDNA 1810026B05 gene	ncRNA
chr7-10705	chr7	73594733	73595233	+	7.93	500	Intergenic	Intergenic	-36588	NR_037569	69170	Mm.34539	NR_037569		1810026B05Rik	-	RIKEN cDNA 1810026B05 gene	ncRNA
chr7-12261	chr7	73607999	73608499	+	6.8	500	Intergenic	Intergenic	-49854	NR_037569	69170	Mm.34539	NR_037569		1810026B05Rik	-	RIKEN cDNA 1810026B05 gene	ncRNA
chrX-3173	chrX	12672988	12673768	+	14.2	780	exon (NM_175141, exon 1 of 7)	exon (NM_175141, exon 1 of 7)	168	NM_175141	69155	Mm.15974	NM_175141	ENSMUSG00000044148	1810030O07Rik	-	RIKEN cDNA 1810030O07 gene	protein-coding
chr11-6183	chr11	116671347	116672791	+	54.7	1444	promoter-TSS (NR_028569)	promoter-TSS (NR_028569)	409	NR_027819	66293	Mm.432051	NM_025472	ENSMUSG00000020812	1810032O08Rik	-	RIKEN cDNA 1810032O08 gene	ncRNA
chr13-5907	chr13	64248799	64249299	+	11.9	500	promoter-TSS (NM_001122989)	promoter-TSS (NM_001122989)	349	NR_045798	66503	Mm.443331	NR_045798	ENSMUSG00000097101	1810034E14Rik	-	RIKEN cDNA 1810034E14 gene	ncRNA
chr3-6170	chr3	122923831	122925121	+	39.7	1290	promoter-TSS (NM_024461)	promoter-TSS (NM_024461)	79	NM_024461	67704	Mm.24219	NM_024461	ENSMUSG00000054091	1810037I17Rik	5730414I01Rik	RIKEN cDNA 1810037I17 gene	protein-coding
chr15-3941	chr15	84443489	84446922	+	112.2	3433	intron (NM_001163145, intron 1 of 4)	intron (NM_001163145, intron 1 of 4)	1892	NM_001163145	72301	Mm.275387	NM_001163145	ENSMUSG00000062760	1810041L15Rik	Kiaa1644	RIKEN cDNA 1810041L15 gene	protein-coding
chr15-6756	chr15	84450374	84450874	+	7.36	500	Intergenic	Intergenic	-3527	NM_001163145	72301	Mm.275387	NM_001163145	ENSMUSG00000062760	1810041L15Rik	Kiaa1644	RIKEN cDNA 1810041L15 gene	protein-coding
chr15-7809	chr15	84429436	84429936	+	6.8	500	intron (NM_001163145, intron 1 of 4)	intron (NM_001163145, intron 1 of 4)	17411	NM_001163145	72301	Mm.275387	NM_001163145	ENSMUSG00000062760	1810041L15Rik	Kiaa1644	RIKEN cDNA 1810041L15 gene	protein-coding
chr10-3525	chr10	77978032	77979526	+	58.9	1494	exon (NM_026431, exon 1 of 7)	exon (NM_026431, exon 1 of 7)	129	NM_026431	67884	Mm.297512	NM_026431	ENSMUSG00000020284	1810043G02Rik	AV026620|D10Jhu13e	RIKEN cDNA 1810043G02 gene	protein-coding
chr11-11708	chr11	120097918	120099805	+	80.2	1887	promoter-TSS (NM_001110242)	promoter-TSS (NM_001110242)	-73	NM_001110242	208501	Mm.46699	NM_001110242		1810043H04Rik	-	RIKEN cDNA 1810043H04 gene	protein-coding
chr11-18049	chr11	120110395	120110895	+	5.95	500	intron (NM_024249, intron 12 of 16)	intron (NM_024249, intron 12 of 16)	11711	NM_001110242	208501	Mm.46699	NM_001110242		1810043H04Rik	-	RIKEN cDNA 1810043H04 gene	protein-coding
chr6-4664	chr6	91440318	91441913	+	61.5	1595	promoter-TSS (NR_045980)	promoter-TSS (NR_045980)	128	NR_038153	69798	Mm.229265	NR_038153		1810044D09Rik	-	RIKEN cDNA 1810044D09 gene	ncRNA
chr19-4921	chr19	3707515	3709219	+	68.5	1704	promoter-TSS (NM_028077)	promoter-TSS (NM_028077)	34	NM_028077	72056	Mm.23780	NM_028077	ENSMUSG00000035372	1810055G02Rik	AI256204	RIKEN cDNA 1810055G02 gene	protein-coding
chr19-2564	chr19	3719175	3719931	+	26.6	756	Intergenic	Intergenic	11220	NM_028077	72056	Mm.23780	NM_028077	ENSMUSG00000035372	1810055G02Rik	AI256204	RIKEN cDNA 1810055G02 gene	protein-coding
chr6-7209	chr6	35252204	35253674	+	42.5	1470	non-coding (NR_027875, exon 1 of 3)	non-coding (NR_027875, exon 1 of 3)	207	NR_027875	67705	Mm.228046	NR_015608	ENSMUSG00000073155	1810058I24Rik	AI414869|AI848234	RIKEN cDNA 1810058I24 gene	ncRNA
chr14-2574	chr14	20545446	20547001	+	59.2	1555	promoter-TSS (NR_033571)	promoter-TSS (NR_033571)	-70	NR_033571	75602	Mm.437061	NR_033571	ENSMUSG00000084925	1810062O18Rik	-	RIKEN cDNA 1810062O18 gene	ncRNA
chr10-4853	chr10	39926615	39927245	+	14.7	630	promoter-TSS (NM_001163503)	promoter-TSS (NM_001163503)	-7	NM_001163503	72045	Mm.235981	NM_001163503	ENSMUSG00000039339	2010001E11Rik	Naglt1b	RIKEN cDNA 2010001E11 gene	protein-coding
chr19-4330	chr19	46689499	46690827	+	50.1	1328	intron (NM_025563, intron 1 of 4)	intron (NM_025563, intron 1 of 4)	257	NM_025563	66439	Mm.87163	NM_025563	ENSMUSG00000062376	2010012O05Rik	4930569L17Rik|AI413851|AI467257	RIKEN cDNA 2010012O05 gene	protein-coding
chr4-5131	chr4	155408788	155409954	+	42.8	1166	non-coding (NR_102287, exon 4 of 4)	non-coding (NR_102287, exon 4 of 4)	181	NM_177674	544678	Mm.472798	NM_177674	ENSMUSG00000042233	2010015L04Rik	A530045M11	RIKEN cDNA 2010015L04 gene	protein-coding
chr17-10709	chr17	86228798	86229298	+	5.38	500	intron (NM_011104, intron 1 of 14)	intron (NM_011104, intron 1 of 14)	58130	NR_045435	72104	Mm.443401	NR_045435		2010106C02Rik	-	RIKEN cDNA 2010106C02 gene	ncRNA
chr12-4914	chr12	111965799	111967366	+	58.9	1567	intron (NM_027360, intron 1 of 3)	intron (NM_027360, intron 1 of 3)	395	NM_027360	70257	Mm.318	NM_027360	ENSMUSG00000021290	2010107E04Rik	9430003J03Rik|AU043134|AV124504|Mp68	RIKEN cDNA 2010107E04 gene	protein-coding
chr6-5476	chr6	35002188	35002976	+	19.8	788	Intergenic	Intergenic	-24583	NM_001025573	243753	Mm.440221	NM_001025573	ENSMUSG00000029847	2010107G12Rik	Gm468	RIKEN cDNA 2010107G12 gene	protein-coding
chr10-10444	chr10	62110119	62111279	+	47	1160	intron (NM_027251, intron 1 of 3)	intron (NM_027251, intron 1 of 3)	314	NM_027251	69894	Mm.294126	NM_027251	ENSMUSG00000020083	2010107G23Rik	AA545165	RIKEN cDNA 2010107G23 gene	protein-coding
chr10-10442	chr10	62084108	62084608	+	5.95	500	Intergenic	Intergenic	26655	NM_027251	69894	Mm.294126	NM_027251	ENSMUSG00000020083	2010107G23Rik	AA545165	RIKEN cDNA 2010107G23 gene	protein-coding
chr13-5434	chr13	63239432	63241666	+	64.6	2234	intron (NR_110520, intron 2 of 5)	intron (NR_110520, intron 2 of 5)	520	NR_110520	72061	Mm.188105	NM_028079	ENSMUSG00000021458	2010111I01Rik	2300006M17Rik|AP-O|Aopep	RIKEN cDNA 2010111I01 gene	protein-coding
chr13-3370	chr13	62964515	62965446	+	41.6	931	promoter-TSS (NM_001289924)	promoter-TSS (NM_001289924)	87	NM_001289926	72061	Mm.188105	NM_028079	ENSMUSG00000021458	2010111I01Rik	2300006M17Rik|AP-O|Aopep	RIKEN cDNA 2010111I01 gene	protein-coding
chr1-6163	chr1	37717458	37720453	+	88.1	2995	intron (NM_028096, intron 1 of 9)	intron (NM_028096, intron 1 of 9)	856	NM_028096	72097	Mm.142607	NM_028096	ENSMUSG00000026090	2010300C02Rik	-	RIKEN cDNA 2010300C02 gene	protein-coding
chr1-9684	chr1	37715544	37716310	+	11.9	766	intron (NM_028096, intron 1 of 9)	intron (NM_028096, intron 1 of 9)	3884	NM_028096	72097	Mm.142607	NM_028096	ENSMUSG00000026090	2010300C02Rik	-	RIKEN cDNA 2010300C02 gene	protein-coding
chr1-10755	chr1	37687702	37688202	+	7.36	500	intron (NM_028096, intron 1 of 9)	intron (NM_028096, intron 1 of 9)	31859	NM_028096	72097	Mm.142607	NM_028096	ENSMUSG00000026090	2010300C02Rik	-	RIKEN cDNA 2010300C02 gene	protein-coding
chr1-10756	chr1	37698465	37698965	+	6.8	500	intron (NM_028096, intron 1 of 9)	intron (NM_028096, intron 1 of 9)	21096	NM_028096	72097	Mm.142607	NM_028096	ENSMUSG00000026090	2010300C02Rik	-	RIKEN cDNA 2010300C02 gene	protein-coding
chr1-13315	chr1	37677593	37678093	+	5.38	500	intron (NM_028096, intron 1 of 9)	intron (NM_028096, intron 1 of 9)	41968	NM_028096	72097	Mm.142607	NM_028096	ENSMUSG00000026090	2010300C02Rik	-	RIKEN cDNA 2010300C02 gene	protein-coding
chrX-3327	chrX	13241793	13243292	+	25.8	1499	intron (NR_045429, intron 1 of 2)	intron (NR_045429, intron 1 of 2)	5191	NR_045429	72122	Mm.75434	NR_045429		2010308F09Rik	-	RIKEN cDNA 2010308F09 gene	ncRNA
chr9-10178	chr9	124280907	124282955	+	72.8	2048	Intergenic	Intergenic	30763	NM_001243119	630836	Mm.458553	NM_001243117		2010315B03Rik	BC029716	RIKEN cDNA 2010315B03 gene	protein-coding
chr9-6536	chr9	124311951	124312867	+	32.9	916	intron (NM_001243117, intron 1 of 4)	intron (NM_001243117, intron 1 of 4)	285	NM_001243119	630836	Mm.458553	NM_001243117		2010315B03Rik	BC029716	RIKEN cDNA 2010315B03 gene	protein-coding
chr7-15704	chr7	29248091	29248591	+	5.38	500	TTS (NM_029887)	TTS (NM_029887)	126	NM_028179	72275	Mm.441142	NM_028179		2200002D01Rik	2010005J02Rik|H2RSP|IMUP|IMUP-1|IMUP-2	RIKEN cDNA 2200002D01 gene	protein-coding
chrX-4140	chrX	153723029	153724169	+	20.4	1140	promoter-TSS (NM_027327)	promoter-TSS (NM_027327)	45	NM_027327	70123	Mm.146408	NM_027327		2210013O21Rik	AI181827|Thp5	RIKEN cDNA 2210013O21 gene	protein-coding
chr13-6078	chr13	58384537	58385582	+	35.1	1045	exon (NM_027335, exon 1 of 4)	exon (NM_027335, exon 1 of 4)	166	NM_027335	70153	Mm.296610	NM_027335	ENSMUSG00000021550	2210016F16Rik	-	RIKEN cDNA 2210016F16 gene	protein-coding
chr5-12674	chr5	114941316	114943284	+	65.4	1968	promoter-TSS (NM_028211)	promoter-TSS (NM_028211)	98	NM_028211	72357	Mm.292672	NM_028211		2210016L21Rik	-	RIKEN cDNA 2210016L21 gene	protein-coding
chr7-15042	chr7	98655239	98657884	+	106.5	2645	promoter-TSS (NM_172280)	promoter-TSS (NM_172280)	8	NM_172280	233545	Mm.387819	NM_172280	ENSMUSG00000035401	2210018M11Rik	2310016L09Rik|AU019521|AU019557|Emsy	RIKEN cDNA 2210018M11 gene	protein-coding
chr12-7116	chr12	73564765	73565529	+	11.6	764	Intergenic	Intergenic	16664	NR_044985	73644	Mm.369885	NR_044985		2210039B01Rik	-	RIKEN cDNA 2210039B01 gene	ncRNA
chr17-6541	chr17	21908897	21910164	+	37.4	1267	intron (NM_001256493, intron 1 of 4)	intron (NM_001256493, intron 1 of 4)	396	NM_001256493	70081	Mm.245648	NM_001256493		2210404O09Rik	-	RIKEN cDNA 2210404O09 gene	protein-coding
chr13-9434	chr13	77397657	77398157	+	7.08	500	intron (NM_001145676, intron 19 of 19)	intron (NM_001145676, intron 19 of 19)	262371	NM_001145676	72371	Mm.81475	NM_028215	ENSMUSG00000071252	2210408I21Rik	-	RIKEN cDNA 2210408I21 gene	protein-coding
chr18-4604	chr18	82750733	82751569	+	12.2	836	Intergenic	B4A|SINE|B4	7888	NR_045389	76961	Mm.396392	NR_045389		2210420H20Rik	-	RIKEN cDNA 2210420H20 gene	ncRNA
chr9-8110	chr9	63398114	63399879	+	91.5	1765	exon (NM_027090, exon 1 of 2)	exon (NM_027090, exon 1 of 2)	248	NM_027090	69478	Mm.113942	NM_027090	ENSMUSG00000032403	2300009A05Rik	-	RIKEN cDNA 2300009A05 gene	protein-coding
chr6-7626	chr6	129237865	129238501	+	11.9	636	promoter-TSS (NR_040265)	promoter-TSS (NR_040265)	-138	NR_040265	76432	Mm.261738	NR_040265	ENSMUSG00000097354	2310001H17Rik	AI646108	RIKEN cDNA 2310001H17 gene	ncRNA
chr2-7797	chr2	163471617	163473041	+	68.5	1424	promoter-TSS (NR_028122)	promoter-TSS (NR_028122)	-216	NR_028122	69517	Mm.395343	NR_028122	ENSMUSG00000053353	2310001K24Rik	-	RIKEN cDNA 2310001K24 gene	ncRNA
chr2-14072	chr2	163459094	163459594	+	6.8	500	Intergenic	Intergenic	-13201	NR_028122	69517	Mm.395343	NR_028122	ENSMUSG00000053353	2310001K24Rik	-	RIKEN cDNA 2310001K24 gene	ncRNA
chr11-14133	chr11	120377590	120379122	+	54.1	1532	exon (NM_027980, exon 2 of 10)	exon (NM_027980, exon 2 of 10)	390	NM_027980	71885	Mm.274890	NM_027980	ENSMUSG00000025384	2310003H01Rik	Faap100	RIKEN cDNA 2310003H01 gene	protein-coding
chr1-8762	chr1	93176185	93177020	+	16.4	835	Intergenic	CpG	-15654	NM_172411	71874	Mm.158766	NM_172411	ENSMUSG00000034159	2310007B03Rik	-	RIKEN cDNA 2310007B03 gene	protein-coding
chr11-16758	chr11	106364585	106365085	+	5.95	500	Intergenic	Intergenic	-9991	NM_029345	75573	Mm.159539	NM_029345	ENSMUSG00000009210	2310007L24Rik	Prr29	RIKEN cDNA 2310007L24 gene	protein-coding
chr1-7536	chr1	138856434	138857204	+	16.4	770	promoter-TSS (NM_001081226)	promoter-TSS (NM_001081226)	35	NM_001081226	69549	Mm.264673	NM_001081226	ENSMUSG00000079283	2310009B15Rik	-	RIKEN cDNA 2310009B15 gene	protein-coding
chr10-9499	chr10	80319249	80320809	+	38	1560	intron (NM_025521, intron 1 of 1)	B1_Mus1|SINE|Alu	519	NM_025521	66374	Mm.383824	NM_025521	ENSMUSG00000020133	2310011J03Rik	AI452186|AW545358	RIKEN cDNA 2310011J03 gene	protein-coding
chr10-5033	chr10	80323046	80324209	+	29.7	1163	intron (NM_008793, intron 10 of 14)	CpG-1280	-3079	NM_025521	66374	Mm.383824	NM_025521	ENSMUSG00000020133	2310011J03Rik	AI452186|AW545358	RIKEN cDNA 2310011J03 gene	protein-coding
chr7-9675	chr7	12928217	12928717	+	9.35	500	exon (NM_029809, exon 2 of 2)	exon (NM_029809, exon 2 of 2)	1051	NM_029809	381845	Mm.439896	NM_029809	ENSMUSG00000033967	2310014L17Rik	AV237412|C77118	RIKEN cDNA 2310014L17 gene	protein-coding
chr12-5423	chr12	80131979	80133195	+	46.4	1216	intron (NR_033514, intron 1 of 2)	CpG	257	NR_033514	69548	Mm.269712	NR_033514	ENSMUSG00000097729	2310015A10Rik	5330419I17Rik	RIKEN cDNA 2310015A10 gene	ncRNA
chr8-8408	chr8	124660813	124663524	+	84.4	2711	intron (NM_175149, intron 1 of 3)	intron (NM_175149, intron 1 of 3)	1201	NM_175149	69551	Mm.261920	NM_175149	ENSMUSG00000031983	2310022B05Rik	-	RIKEN cDNA 2310022B05 gene	protein-coding
chr9-6899	chr9	50738923	50739704	+	14.2	781	TTS (NM_025865)	TTS (NM_025865)	7208	NM_025865	66952	Mm.273375	NM_025865	ENSMUSG00000032062	2310030G06Rik	2610024D04Rik|AV017521	RIKEN cDNA 2310030G06 gene	protein-coding
chr11-9890	chr11	59207999	59209573	+	51.3	1574	intron (NM_024210, intron 1 of 6)	intron (NM_024210, intron 1 of 6)	425	NM_024210	67862	Mm.358708	NM_024210	ENSMUSG00000020441	2310033P09Rik	Mmtag2	RIKEN cDNA 2310033P09 gene	protein-coding
chr19-4664	chr19	46348154	46350448	+	90.3	2294	promoter-TSS (NR_040418)	promoter-TSS (NR_040418)	-313	NR_040418	75579	Mm.436708	NR_040418		2310034G01Rik	-	RIKEN cDNA 2310034G01 gene	ncRNA
chr1-6233	chr1	105662922	105665317	+	107.3	2395	promoter-TSS (NM_013784)	promoter-TSS (NM_013784)	258	NM_173187	227446	Mm.337339	NM_029349	ENSMUSG00000026319	2310035C23Rik	6430401N10|Kiaa1468|mKIAA1468	RIKEN cDNA 2310035C23 gene	protein-coding
chr8-6925	chr8	85024327	85028756	+	155.5	4429	promoter-TSS (NM_026760)	promoter-TSS (NM_026760)	-292	NM_026760	68544	Mm.196005	NM_026760	ENSMUSG00000041203	2310036O22Rik	1110002H14Rik|AI854688	RIKEN cDNA 2310036O22 gene	protein-coding
chr17-8674	chr17	46771855	46774073	+	66.6	2218	TTS (NM_025433)	TTS (NM_025433)	329	NM_025966	67101	Mm.358702	NM_025966	ENSMUSG00000062619	2310039H08Rik	-	RIKEN cDNA 2310039H08 gene	protein-coding
chr6-6367	chr6	86471577	86473170	+	37.7	1593	Intergenic	CpG	15854	NR_040293	381792	Mm.333223	NR_040292		2310040G24Rik	-	RIKEN cDNA 2310040G24 gene	ncRNA
chr8-5326	chr8	70138477	70140475	+	62.9	1998	promoter-TSS (NM_011266)	promoter-TSS (NM_011266)	-237	NM_001145552	72368	Mm.644	NM_001145552		2310045N01Rik	Mef2bnb	RIKEN cDNA 2310045N01 gene	protein-coding
chr11-7522	chr11	69058635	69061443	+	128.3	2808	exon (NM_028005, exon 1 of 1)	exon (NM_028005, exon 1 of 1)	264	NM_028005	71923	Mm.340257	NM_028005	ENSMUSG00000045176	2310047M10Rik	-	RIKEN cDNA 2310047M10 gene	protein-coding
chr11-6096	chr11	69063292	69064305	+	32.9	1013	Intergenic	Intergenic	4023	NM_028005	71923	Mm.340257	NM_028005	ENSMUSG00000045176	2310047M10Rik	-	RIKEN cDNA 2310047M10 gene	protein-coding
chr7-3339	chr7	131362002	131363579	+	85.2	1577	promoter-TSS (NM_026655)	promoter-TSS (NM_026655)	-92	NM_026655	68277	Mm.121122	NM_026655	ENSMUSG00000040177	2310057M21Rik	3110040E10Rik|AI429544	RIKEN cDNA 2310057M21 gene	protein-coding
chr17-6438	chr17	35896189	35898344	+	80.2	2155	TTS (NM_001142744)	TTS (NM_001142744)	112	NM_001033630	69662	Mm.260159	NM_001033630	ENSMUSG00000050705	2310061I04Rik	-	RIKEN cDNA 2310061I04 gene	protein-coding
chr11-14639	chr11	115764765	115766736	+	63.2	1971	intron (NM_028014, intron 1 of 31)	CpG	317	NM_028014	71947	Mm.23168	NM_028014	ENSMUSG00000020747	2310067B10Rik	Kiaa0195|mKIAA0195	RIKEN cDNA 2310067B10 gene	protein-coding
chr15-5139	chr15	99972095	99974164	+	96.6	2069	non-coding (NR_028124, exon 1 of 1)	non-coding (NR_028124, exon 1 of 1)	158	NR_028124	70281	Mm.484037	NR_028124		2310068J16Rik	-	RIKEN cDNA 2310068J16 gene	ncRNA
chr15-1606	chr15	44787302	44788461	+	47.3	1159	non-coding (NR_040309, exon 1 of 3)	non-coding (NR_040309, exon 1 of 3)	118	NR_040309	69659	Mm.352401	NR_040309	ENSMUSG00000097102	2310069G16Rik	-	RIKEN cDNA 2310069G16 gene	ncRNA
chr7-8758	chr7	44245537	44247656	+	89.2	2119	promoter-TSS (NM_025880)	promoter-TSS (NM_025880)	-126	NM_025880	668661	Mm.274492	NM_025880	ENSMUSG00000045411	2410002F23Rik	-	RIKEN cDNA 2410002F23 gene	protein-coding
chr11-11614	chr11	97590097	97591016	+	16.1	919	Intergenic	Intergenic	-7955	NR_045496	69729	Mm.233452	NR_045496	ENSMUSG00000085860	2410003L11Rik	-	RIKEN cDNA 2410003L11 gene	ncRNA
chr3-6851	chr3	145937448	145939646	+	79	2198	intron (NM_025555, intron 1 of 2)	CpG	515	NM_025555	66421	Mm.25137	NM_025555		2410004B18Rik	4930572C24Rik	RIKEN cDNA 2410004B18 gene	protein-coding
chr18-3783	chr18	33794388	33795732	+	52.1	1344	non-coding (NR_038152, exon 1 of 2)	non-coding (NR_038152, exon 1 of 2)	168	NR_038152	69749	Mm.248787	NR_038151	ENSMUSG00000087590	2410004N09Rik	-	RIKEN cDNA 2410004N09 gene	ncRNA
chr18-5512	chr18	33850612	33851112	+	6.8	500	intron (NM_013512, intron 13 of 23)	intron (NM_013512, intron 13 of 23)	55970	NR_038152	69749	Mm.248787	NR_038151	ENSMUSG00000087590	2410004N09Rik	-	RIKEN cDNA 2410004N09 gene	ncRNA
chr17-10540	chr17	56608045	56610624	+	74.5	2579	intron (NM_153152, intron 1 of 3)	intron (NM_153152, intron 1 of 3)	437	NM_153152	224904	Mm.34002	NM_153152	ENSMUSG00000049760	2410015M20Rik	QIL1	RIKEN cDNA 2410015M20 gene	protein-coding
chr12-4074	chr12	83950111	83952576	+	103.9	2465	exon (NM_023633, exon 1 of 1)	exon (NM_023633, exon 1 of 1)	735	NM_023633	71952	Mm.251483	NM_023633	ENSMUSG00000046791	2410016O06Rik	MAPJD|NO66	RIKEN cDNA 2410016O06 gene	protein-coding
chr17-5671	chr17	36145173	36145959	+	15	786	intron (NR_033517, intron 1 of 3)	CpG	548	NR_033517	675325	Mm.75890	NR_033517	ENSMUSG00000038311	2410017I17Rik	-	RIKEN cDNA 2410017I17 gene	ncRNA
chr12-6739	chr12	22905983	22906632	+	10.5	649	Intergenic	CpG	103936	NR_015504	69732	Mm.391403	NM_028362	ENSMUSG00000073164	2410018L13Rik	2810480C08Rik	RIKEN cDNA 2410018L13 gene	ncRNA
chr12-6740	chr12	23009638	23010138	+	6.8	500	non-coding (NR_015504, exon 1 of 4)	non-coding (NR_015504, exon 1 of 4)	355	NR_015504	69732	Mm.391403	NM_028362	ENSMUSG00000073164	2410018L13Rik	2810480C08Rik	RIKEN cDNA 2410018L13 gene	ncRNA
chr15-6840	chr15	8168317	8170766	+	82.1	2449	intron (NM_001162906, intron 1 of 52)	intron (NM_001162906, intron 1 of 52)	435	NM_001162906	73692	Mm.164436	NM_001162906	ENSMUSG00000039801	2410089E03Rik	4732468D17Rik|b2b012Clo	RIKEN cDNA 2410089E03 gene	protein-coding
chr19-3208	chr19	18670738	18672167	+	54.7	1429	intron (NM_026120, intron 1 of 7)	CpG	672	NM_026120	67383	Mm.306602	NM_026120	ENSMUSG00000024726	2410127L17Rik	-	RIKEN cDNA 2410127L17 gene	protein-coding
chr5-7937	chr5	118244251	118246226	+	80.2	1975	promoter-TSS (NM_172998)	promoter-TSS (NM_172998)	11	NM_001081236	76792	Mm.103428	NM_001081236		2410131K14Rik	-	RIKEN cDNA 2410131K14 gene	protein-coding
chr5-9218	chr5	118380486	118381842	+	30.6	1356	Intergenic	Intergenic	135937	NM_001081236	76792	Mm.103428	NM_001081236		2410131K14Rik	-	RIKEN cDNA 2410131K14 gene	protein-coding
chr5-13574	chr5	118331100	118332252	+	21.2	1152	Intergenic	Intergenic	86449	NM_001081236	76792	Mm.103428	NM_001081236		2410131K14Rik	-	RIKEN cDNA 2410131K14 gene	protein-coding
chr16-2978	chr16	18836288	18837331	+	43	1043	exon (NM_001033164, exon 2 of 3)	exon (NM_001033164, exon 2 of 3)	229	NM_001033164	72307	Mm.36907	NM_001033164	ENSMUSG00000071632	2510002D24Rik	2410043I01Rik|AA163535|AA409624|DXMgi27	RIKEN cDNA 2510002D24 gene	protein-coding
chr10-6890	chr10	62577071	62579140	+	69.4	2069	exon (NM_028197, exon 1 of 7)	exon (NM_028197, exon 1 of 7)	352	NM_028197	72320	Mm.258955	NM_028197	ENSMUSG00000036955	2510003E04Rik	0710007C18Rik|KBP|mKIAA1279	RIKEN cDNA 2510003E04 gene	protein-coding
chr16-4972	chr16	21693337	21695570	+	115.3	2233	5' UTR (NM_001001881, exon 1 of 2)	5' UTR (NM_001001881, exon 1 of 2)	212	NM_001001881	72190	Mm.131606	NM_001001881	ENSMUSG00000043391	2510009E07Rik	AI194952	RIKEN cDNA 2510009E07 gene	protein-coding
chr16-7153	chr16	21692195	21692695	+	5.66	500	intron (NM_001001881, intron 1 of 1)	intron (NM_001001881, intron 1 of 1)	2220	NM_001001881	72190	Mm.131606	NM_001001881	ENSMUSG00000043391	2510009E07Rik	AI194952	RIKEN cDNA 2510009E07 gene	protein-coding
chr4-8179	chr4	147940557	147942239	+	76.2	1682	exon (NM_029841, exon 1 of 3)	exon (NM_029841, exon 1 of 3)	503	NM_029841	77034	Mm.183076	NM_029841	ENSMUSG00000044496	2510039O18Rik	Kiaa2013	RIKEN cDNA 2510039O18 gene	protein-coding
chr4-15285	chr4	147945967	147946467	+	5.38	500	intron (NM_029841, intron 2 of 2)	intron (NM_029841, intron 2 of 2)	5322	NM_029841	77034	Mm.183076	NM_029841	ENSMUSG00000044496	2510039O18Rik	Kiaa2013	RIKEN cDNA 2510039O18 gene	protein-coding
chr6-7408	chr6	13870611	13872263	+	38.5	1652	promoter-TSS (NR_045995)	promoter-TSS (NR_045995)	46	NR_024619	66520	Mm.29615	NM_183258		2610001J05Rik	C79299	RIKEN cDNA 2610001J05 gene	ncRNA
chr4-2602	chr4	155249713	155250841	+	50.7	1128	non-coding (NR_033802, exon 1 of 3)	non-coding (NR_033802, exon 1 of 3)	311	NR_033802	67513	Mm.10374	NM_001190445	ENSMUSG00000073684	2610002J02Rik	Faap20	RIKEN cDNA 2610002J02 gene	protein-coding
chrX-2557	chrX	107815398	107816602	+	29.5	1204	promoter-TSS (NM_001163104)	promoter-TSS (NM_001163104)	334	NM_025921	67028	Mm.37274	NM_025921	ENSMUSG00000031242	2610002M06Rik	8430408J07Rik|AI876413|Chmp1b2	RIKEN cDNA 2610002M06 gene	protein-coding
chr8-6380	chr8	20424263	20424906	+	21.5	643	intron (NR_028428, intron 1 of 5)	CpG	230	NR_028428	381598	Mm.359054	NM_001024708	ENSMUSG00000071793	2610005L07Rik	2810038F24Rik|6720476A01Rik	cadherin 11 pseudogene	pseudo
chr10-9062	chr10	79095618	79097877	+	58.3	2259	intron (NM_001004362, intron 1 of 5)	RMER5|LTR|ERV1	853	NM_001004362	72128	Mm.297854	NM_001004362	ENSMUSG00000060301	2610008E11Rik	-	RIKEN cDNA 2610008E11 gene	protein-coding
chrX-2896	chrX	50840812	50842173	+	27.8	1361	promoter-TSS (NM_133729)	promoter-TSS (NM_133729)	56	NM_133729	70415	Mm.391246	NM_133729		2610018G03Rik	Mst4	RIKEN cDNA 2610018G03 gene	protein-coding
chr7-13348	chr7	79934299	79936261	+	64.9	1962	promoter-TSS (NM_027420)	promoter-TSS (NM_027420)	-16	NM_027420	70420	Mm.34266	NM_027420	ENSMUSG00000039043	2610034B18Rik	Arpin	RIKEN cDNA 2610034B18 gene	protein-coding
chr11-8693	chr11	113199656	113202062	+	105.6	2406	intron (NR_015556, intron 1 of 2)	intron (NR_015556, intron 1 of 2)	979	NR_015556	72386	Mm.266961	NR_015556	ENSMUSG00000087259	2610035D17Rik	-	RIKEN cDNA 2610035D17 gene	ncRNA
chr11-13144	chr11	113172322	113173225	+	15.9	903	intron (NR_015556, intron 1 of 2)	intron (NR_015556, intron 1 of 2)	29065	NR_015556	72386	Mm.266961	NR_015556	ENSMUSG00000087259	2610035D17Rik	-	RIKEN cDNA 2610035D17 gene	ncRNA
chr11-13603	chr11	113164964	113165464	+	7.36	500	intron (NR_015556, intron 1 of 2)	intron (NR_015556, intron 1 of 2)	36624	NR_015556	72386	Mm.266961	NR_015556	ENSMUSG00000087259	2610035D17Rik	-	RIKEN cDNA 2610035D17 gene	ncRNA
chr11-19297	chr11	113132378	113132878	+	6.51	500	intron (NR_015556, intron 1 of 2)	intron (NR_015556, intron 1 of 2)	69210	NR_015556	72386	Mm.266961	NR_015556	ENSMUSG00000087259	2610035D17Rik	-	RIKEN cDNA 2610035D17 gene	ncRNA
chr8-6815	chr8	129233361	129235261	+	57.2	1900	promoter-TSS (NM_153780)	promoter-TSS (NM_153780)	-265	NM_153780	72139	Mm.426514	NM_153780		2610044O15Rik8	2610044O15Rik	RIKEN cDNA 2610044O15 gene	protein-coding
chr8-8164	chr8	129262868	129264266	+	33.4	1398	Intergenic	Intergenic	-29521	NM_153780	72139	Mm.426514	NM_153780		2610044O15Rik8	2610044O15Rik	RIKEN cDNA 2610044O15 gene	protein-coding
chr3-3424	chr3	17786404	17787161	+	18.7	757	Intergenic	CpG	-3139	NR_033490	70441	Mm.458192	NR_033490		2610100L16Rik	100040120|Gm2612	RIKEN cDNA 2610100L16 gene	ncRNA
chr7-9048	chr7	84689033	84690716	+	78.7	1683	intron (NR_038175, intron 1 of 4)	CpG	234	NR_038175	72495	Mm.382914	NR_038175		2610206C17Rik	-	RIKEN cDNA 2610206C17 gene	ncRNA
chr4-8687	chr4	10873113	10875666	+	102	2553	promoter-TSS (NM_026005)	promoter-TSS (NM_026005)	-109	NM_026005	67157	Mm.440552	NM_026005	ENSMUSG00000059482	2610301B20Rik	AI428449	RIKEN cDNA 2610301B20 gene	protein-coding
chr13-6227	chr13	28884783	28885283	+	9.63	500	intron (NR_045053, intron 1 of 8)	intron (NR_045053, intron 1 of 8)	389	NR_045053	72518	Mm.37454	NR_045053		2610307P16Rik	AI666457	RIKEN cDNA 2610307P16 gene	ncRNA
chr11-8435	chr11	78261137	78262828	+	60	1691	intron (NM_001002004, intron 1 of 38)	CpG	228	NM_001002004	72503	Mm.237103	NM_001002004	ENSMUSG00000010277	2610507B11Rik	AU022687|D11Bhm178e|D11Bhm179e|E1|Kiaa0100|mKIAA0100	RIKEN cDNA 2610507B11 gene	protein-coding
chr11-14426	chr11	78272729	78273229	+	7.93	500	intron (NM_001002004, intron 17 of 38)	intron (NM_001002004, intron 17 of 38)	11225	NM_001002004	72503	Mm.237103	NM_001002004	ENSMUSG00000010277	2610507B11Rik	AU022687|D11Bhm178e|D11Bhm179e|E1|Kiaa0100|mKIAA0100	RIKEN cDNA 2610507B11 gene	protein-coding
chr5-7110	chr5	114822895	114823861	+	19.3	966	promoter-TSS (NM_181075)	promoter-TSS (NM_181075)	90	NM_181075	330173	Mm.482205	NM_181075	ENSMUSG00000092486	2610524H06Rik	-	RIKEN cDNA 2610524H06 gene	protein-coding
chr8-6864	chr8	60889859	60891895	+	54.9	2036	intron (NM_028299, intron 1 of 7)	intron (NM_028299, intron 1 of 7)	426	NM_028299	72612	Mm.25263	NM_028299	ENSMUSG00000038005	2700029M09Rik	C230006B22Rik	RIKEN cDNA 2700029M09 gene	protein-coding
chr5-4764	chr5	23850409	23851052	+	27.8	643	intron (NR_045040, intron 1 of 3)	CpG	133	NR_045042	67194	Mm.423733	NR_045040	ENSMUSG00000097180	2700038G22Rik	-	RIKEN cDNA 2700038G22 gene	ncRNA
chr12-3085	chr12	71135915	71137944	+	70.8	2029	promoter-TSS (NM_001024854)	promoter-TSS (NM_001024854)	81	NM_029818	76967	Mm.87290	NM_029818	ENSMUSG00000034601	2700049A03Rik	Talpid3|mKIAA0586	RIKEN cDNA 2700049A03 gene	protein-coding
chr14-7061	chr14	19822738	19824807	+	69.4	2069	promoter-TSS (NM_026528)	promoter-TSS (NM_026528)	51	NM_026528	68045	Mm.21932	NM_026528	ENSMUSG00000021807	2700060E02Rik	-	RIKEN cDNA 2700060E02 gene	protein-coding
chr18-3310	chr18	24466133	24468160	+	90.3	2027	Intergenic	CpG	-3725	NM_026529	68046	Mm.276574	NM_026529	ENSMUSG00000024273	2700062C07Rik	AI195775|C87515	RIKEN cDNA 2700062C07 gene	protein-coding
chr18-5038	chr18	24470381	24471836	+	29.7	1455	intron (NM_026529, intron 2 of 4)	CpG-6784	237	NM_026529	68046	Mm.276574	NM_026529	ENSMUSG00000024273	2700062C07Rik	AI195775|C87515	RIKEN cDNA 2700062C07 gene	protein-coding
chr19-2407	chr19	7416671	7419013	+	101.7	2342	exon (NM_175381, exon 1 of 5)	exon (NM_175381, exon 1 of 5)	217	NM_175381	108899	Mm.386838	NM_175381	ENSMUSG00000053080	2700081O15Rik	AI255177|AI848741|AW742297	RIKEN cDNA 2700081O15 gene	protein-coding
chr6-9200	chr6	133104556	133106406	+	62.3	1850	exon (NM_001271583, exon 1 of 3)	exon (NM_001271583, exon 1 of 3)	242	NM_001271582	381820	Mm.291762	NM_001163445	ENSMUSG00000072704	2700089E24Rik	AI662692	RIKEN cDNA 2700089E24 gene	protein-coding
chr2-11328	chr2	84669899	84671388	+	47.3	1489	promoter-TSS (NM_001033166)	promoter-TSS (NM_001033166)	65	NM_001037279	72657	Mm.259293	NM_001033166	ENSMUSG00000076437	2700094K13Rik	Selh	RIKEN cDNA 2700094K13 gene	protein-coding
chr5-5496	chr5	124327142	124329100	+	71.9	1958	promoter-TSS (NM_001277867)	promoter-TSS (NM_001277867)	32	NM_001134717	72650	Mm.121658	NM_028310	ENSMUSG00000047635	2810006K23Rik	-	RIKEN cDNA 2810006K23 gene	protein-coding
chr11-11694	chr11	117076090	117077652	+	62.3	1562	promoter-TSS (NR_027059)	promoter-TSS (NR_027059)	88	NR_027059	76972	Mm.309167	NR_027059	ENSMUSG00000086859	2810008D09Rik	-	RIKEN cDNA 2810008D09 gene	ncRNA
chr8-11620	chr8	123044090	123044590	+	5.38	500	non-coding (NR_045268, exon 1 of 1)	non-coding (NR_045268, exon 1 of 1)	1765	NR_045268	100503178	Mm.294938	NR_045268		2810013P06Rik	-	RIKEN cDNA 2810013P06 gene	ncRNA
chr11-4339	chr11	58867010	58868175	+	38.5	1165	intron (NM_172403, intron 1 of 4)	intron (NM_172403, intron 1 of 4)	352	NM_172403	69944	Mm.32118	NM_172403		2810021J22Rik	AI449137	RIKEN cDNA 2810021J22 gene	protein-coding
chr1-4377	chr1	157411205	157413536	+	103.9	2331	promoter-TSS (NR_027984)	promoter-TSS (NR_027984)	18	NR_027984	69953	Mm.286863	NM_027274	ENSMUSG00000049881	2810025M15Rik	AI429618	RIKEN cDNA 2810025M15 gene	ncRNA
chr12-6424	chr12	111572651	111576081	+	154.1	3430	promoter-TSS (NM_021516)	promoter-TSS (NM_021516)	36	NR_045295	100504687	Mm.26072	NR_045295	ENSMUSG00000096995	2810029C07Rik	AU017849	RIKEN cDNA 2810029C07 gene	ncRNA
chr12-8381	chr12	5383570	5384070	+	5.66	500	intron (NR_015579, intron 1 of 1)	intron (NR_015579, intron 1 of 1)	7318	NR_015579	72669	Mm.10434	NM_028318		2810032G03Rik	AI461720	RIKEN cDNA 2810032G03 gene	ncRNA
chr13-8827	chr13	84055173	84055673	+	5.66	500	Intergenic	Intergenic	164215	NR_036594	72677	Mm.245636	NR_036594		2810049E08Rik	-	RIKEN cDNA 2810049E08 gene	ncRNA
chr16-4494	chr16	77419052	77423069	+	71.1	4017	intron (NR_015543, intron 2 of 4)	intron (NR_015543, intron 2 of 4)	91732	NR_015543	77994	Mm.394688	NR_015543	ENSMUSG00000090386	2810055G20Rik	D730043B02Rik	RIKEN cDNA 2810055G20 gene	ncRNA
chr16-6475	chr16	77236467	77238058	+	25.2	1591	Intergenic	Intergenic	-92066	NR_015543	77994	Mm.394688	NR_015543	ENSMUSG00000090386	2810055G20Rik	D730043B02Rik	RIKEN cDNA 2810055G20 gene	ncRNA
chr16-5042	chr16	77239034	77240026	+	14.2	992	Intergenic	Intergenic	-89798	NR_015543	77994	Mm.394688	NR_015543	ENSMUSG00000090386	2810055G20Rik	D730043B02Rik	RIKEN cDNA 2810055G20 gene	ncRNA
chr16-5444	chr16	77328945	77329445	+	7.93	500	promoter-TSS (NR_015543)	promoter-TSS (NR_015543)	-133	NR_015543	77994	Mm.394688	NR_015543	ENSMUSG00000090386	2810055G20Rik	D730043B02Rik	RIKEN cDNA 2810055G20 gene	ncRNA
chr16-5901	chr16	77292116	77292616	+	6.51	500	Intergenic	Intergenic	-36962	NR_015543	77994	Mm.394688	NR_015543	ENSMUSG00000090386	2810055G20Rik	D730043B02Rik	RIKEN cDNA 2810055G20 gene	ncRNA
chr3-7606	chr3	88685122	88687029	+	79	1907	intron (NM_028814, intron 1 of 13)	CpG	281	NM_028814	74200	Mm.251800	NM_028814	ENSMUSG00000028060	2810403A07Rik	A430106P18Rik|AI256352|AI451678|Blom7|Kiaa0907	RIKEN cDNA 2810403A07 gene	protein-coding
chr3-8170	chr3	88677372	88677872	+	7.08	500	Intergenic	Intergenic	-8172	NM_028814	74200	Mm.251800	NM_028814	ENSMUSG00000028060	2810403A07Rik	A430106P18Rik|AI256352|AI451678|Blom7|Kiaa0907	RIKEN cDNA 2810403A07 gene	protein-coding
chr2-16721	chr2	165492062	165494167	+	65.4	2105	exon (NM_001007581, exon 1 of 2)	exon (NM_001007581, exon 1 of 2)	200	NM_001007581	381406	Mm.330785	NM_001007581	ENSMUSG00000039725	2810408M09Rik	-	RIKEN cDNA 2810408M09 gene	protein-coding
chr2-18182	chr2	165486958	165487458	+	5.38	500	Intergenic	Intergenic	6106	NM_001007581	381406	Mm.330785	NM_001007581	ENSMUSG00000039725	2810408M09Rik	-	RIKEN cDNA 2810408M09 gene	protein-coding
chr11-7294	chr11	120185225	120190441	+	162.9	5216	intron (NR_030682, intron 2 of 2)	intron (NR_030682, intron 2 of 2)	2023	NR_030682	100042332	Mm.269766	NR_030682		2810410L24Rik	-	RIKEN cDNA 2810410L24 gene	ncRNA
chr9-9949	chr9	65889938	65890795	+	11.3	857	promoter-TSS (NM_026515)	promoter-TSS (NM_026515)	43	NM_026515	68026	Mm.351273	NM_026515	ENSMUSG00000040204	2810417H13Rik	AA409629|Ns5apt9|Ns5atp9|PAF15|Paf|mKIAA0101|p15(PAF)	RIKEN cDNA 2810417H13 gene	protein-coding
chr8-5213	chr8	70505867	70506918	+	38.2	1051	intron (NM_025577, intron 2 of 4)	intron (NM_025577, intron 2 of 4)	347	NM_025577	66462	Mm.28242	NM_025577	ENSMUSG00000058833	2810428I15Rik	-	RIKEN cDNA 2810428I15 gene	protein-coding
chr13-3047	chr13	3477924	3478946	+	27.2	1022	intron (NR_015522, intron 1 of 4)	CpG	132	NR_015522	76937	Mm.487240	NR_015522	ENSMUSG00000097709	2810429I04Rik	AI256682	RIKEN cDNA 2810429I04 gene	ncRNA
chr13-5341	chr13	3360294	3361293	+	23.8	999	Intergenic	CpG	-117510	NR_015522	76937	Mm.487240	NR_015522	ENSMUSG00000097709	2810429I04Rik	AI256682	RIKEN cDNA 2810429I04 gene	ncRNA
chr13-6368	chr13	3359061	3359561	+	8.78	500	Intergenic	CpG	-118992	NR_015522	76937	Mm.487240	NR_015522	ENSMUSG00000097709	2810429I04Rik	AI256682	RIKEN cDNA 2810429I04 gene	ncRNA
chr1-14049	chr1	162093157	162093657	+	6.51	500	intron (NM_001038619, intron 15 of 20)	MIRb|SINE|MIR	88438	NR_040562	72753	Mm.452125	NR_040562	ENSMUSG00000090260	2810442N19Rik	-	RIKEN cDNA 2810442N19 gene	ncRNA
chr6-7630	chr6	134897175	134899361	+	70.8	2186	promoter-TSS (NR_072990)	promoter-TSS (NR_072990)	307	NR_029441	72813	Mm.409034	NR_029441		2810454H06Rik	-	RIKEN cDNA 2810454H06 gene	ncRNA
chr1-11911	chr1	86045520	86047471	+	52.1	1951	exon (NM_001144993, exon 1 of 3)	exon (NM_001144993, exon 1 of 3)	632	NM_001144992	72792	Mm.54981	NM_001144992	ENSMUSG00000026227	2810459M11Rik	-	RIKEN cDNA 2810459M11 gene	protein-coding
chr6-5209	chr6	149308931	149310268	+	57.2	1337	5' UTR (NM_001289662, exon 1 of 5)	5' UTR (NM_001289662, exon 1 of 5)	185	NM_026054	67246	Mm.333515	NM_026054	ENSMUSG00000032712	2810474O19Rik	6720435I21Rik|AA536804|AU020969|GET|Kiaa1551	RIKEN cDNA 2810474O19 gene	protein-coding
chrX-3816	chrX	12157925	12160659	+	44.7	2734	intron (NR_045434, intron 1 of 3)	CpG	1054	NR_045434	72937	Mm.440386	NR_045434	ENSMUSG00000087271	2900008C10Rik	-	RIKEN cDNA 2900008C10 gene	ncRNA
chrX-3991	chrX	12134735	12137631	+	43.3	2896	intron (NR_045434, intron 3 of 3)	(GA)n|Simple_repeat|Simple_repeat	24163	NR_045434	72937	Mm.440386	NR_045434	ENSMUSG00000087271	2900008C10Rik	-	RIKEN cDNA 2900008C10 gene	ncRNA
chrX-370	chrX	12127811	12129234	+	27.8	1423	intron (NM_001168321, intron 1 of 13)	CpG	31824	NR_045434	72937	Mm.440386	NR_045434	ENSMUSG00000087271	2900008C10Rik	-	RIKEN cDNA 2900008C10 gene	ncRNA
chrX-3497	chrX	12133244	12133912	+	8.78	668	TTS (NR_045434)	TTS (NR_045434)	26768	NR_045434	72937	Mm.440386	NR_045434	ENSMUSG00000087271	2900008C10Rik	-	RIKEN cDNA 2900008C10 gene	ncRNA
chrX-2752	chrX	12151535	12152035	+	7.36	500	intron (NR_045434, intron 1 of 3)	intron (NR_045434, intron 1 of 3)	8561	NR_045434	72937	Mm.440386	NR_045434	ENSMUSG00000087271	2900008C10Rik	-	RIKEN cDNA 2900008C10 gene	ncRNA
chrX-3814	chrX	12155491	12156140	+	7.36	649	intron (NR_045434, intron 1 of 3)	intron (NR_045434, intron 1 of 3)	4531	NR_045434	72937	Mm.440386	NR_045434	ENSMUSG00000087271	2900008C10Rik	-	RIKEN cDNA 2900008C10 gene	ncRNA
chr5-10668	chr5	113135543	113139503	+	125.2	3960	intron (NM_172884, intron 1 of 7)	intron (NM_172884, intron 1 of 7)	25790	NM_172884	243219	Mm.160131	NM_172884	ENSMUSG00000051339	2900026A02Rik	8430408O14Rik|A530094D01|AW539426|Gm449|Kiaa1671|mKIAA1671	RIKEN cDNA 2900026A02 gene	protein-coding
chr5-12650	chr5	113193229	113194008	+	11.6	779	Intergenic	Intergenic	-30305	NM_172884	243219	Mm.160131	NM_172884	ENSMUSG00000051339	2900026A02Rik	8430408O14Rik|A530094D01|AW539426|Gm449|Kiaa1671|mKIAA1671	RIKEN cDNA 2900026A02 gene	protein-coding
chr5-11489	chr5	113165131	113165788	+	8.78	657	Intergenic	Intergenic	-2146	NM_172884	243219	Mm.160131	NM_172884	ENSMUSG00000051339	2900026A02Rik	8430408O14Rik|A530094D01|AW539426|Gm449|Kiaa1671|mKIAA1671	RIKEN cDNA 2900026A02 gene	protein-coding
chr5-11487	chr5	113144839	113145339	+	6.8	500	intron (NM_172884, intron 1 of 7)	L2c|LINE|L2	18224	NM_172884	243219	Mm.160131	NM_172884	ENSMUSG00000051339	2900026A02Rik	8430408O14Rik|A530094D01|AW539426|Gm449|Kiaa1671|mKIAA1671	RIKEN cDNA 2900026A02 gene	protein-coding
chr5-14493	chr5	113182767	113183267	+	5.66	500	Intergenic	Intergenic	-19704	NM_172884	243219	Mm.160131	NM_172884	ENSMUSG00000051339	2900026A02Rik	8430408O14Rik|A530094D01|AW539426|Gm449|Kiaa1671|mKIAA1671	RIKEN cDNA 2900026A02 gene	protein-coding
chr11-15956	chr11	117598467	117599786	+	22.1	1319	Intergenic	Intergenic	-12121	NR_015489	78403	Mm.212543	NR_015489		2900041M22Rik	-	RIKEN cDNA 2900041M22 gene	ncRNA
chr11-11697	chr11	117628076	117629011	+	15.9	935	Intergenic	Intergenic	17296	NR_015489	78403	Mm.212543	NR_015489		2900041M22Rik	-	RIKEN cDNA 2900041M22 gene	ncRNA
chr11-16877	chr11	117482226	117482952	+	9.63	726	Intergenic	Intergenic	-128658	NR_015489	78403	Mm.212543	NR_015489		2900041M22Rik	-	RIKEN cDNA 2900041M22 gene	ncRNA
chr11-17958	chr11	117525679	117526324	+	6.8	645	Intergenic	Intergenic	-85246	NR_015489	78403	Mm.212543	NR_015489		2900041M22Rik	-	RIKEN cDNA 2900041M22 gene	ncRNA
chr11-19436	chr11	117483462	117483962	+	5.38	500	Intergenic	Intergenic	-127535	NR_015489	78403	Mm.212543	NR_015489		2900041M22Rik	-	RIKEN cDNA 2900041M22 gene	ncRNA
chr9-10331	chr9	46703971	46704471	+	6.51	500	Intergenic	Intergenic	-209382	NR_015605	73040	Mm.265384	NR_015605		2900052N01Rik	AU067665	RIKEN cDNA 2900052N01 gene	ncRNA
chr1-8313	chr1	118458768	118460242	+	40.8	1474	promoter-TSS (NR_027901)	promoter-TSS (NR_027901)	-240	NR_027901	68204	Mm.443536	NR_027901		2900060B14Rik	-	RIKEN cDNA 2900060B14 gene	ncRNA
chr7-4857	chr7	81523102	81524276	+	43.9	1174	intron (NR_045299, intron 1 of 4)	intron (NR_045299, intron 1 of 4)	139	NR_045299	100504421	Mm.217071	NR_045299	ENSMUSG00000097277	2900076A07Rik	WI1-1616M8.2	RIKEN cDNA 2900076A07 gene	ncRNA
chr1-11783	chr1	42701203	42701703	+	6.8	500	non-coding (NR_027891, exon 1 of 1)	non-coding (NR_027891, exon 1 of 1)	1117	NR_027891	73100	Mm.467885	NR_027891		2900092D14Rik	-	RIKEN cDNA 2900092D14 gene	ncRNA
chr2-11465	chr2	156392707	156393336	+	10.2	629	promoter-TSS (NR_024329)	promoter-TSS (NR_024329)	-42	NR_024329	347740	Mm.324242	NR_024329		2900097C17Rik	1810005K14Rik|4930563C06Rik	RIKEN cDNA 2900097C17 gene	ncRNA
chrX-3605	chrX	152367635	152369712	+	41.1	2077	promoter-TSS (NR_045452)	promoter-TSS (NR_045452)	101	NR_045451	75693	Mm.287381	NR_045451	ENSMUSG00000084885	3010001F23Rik	-	RIKEN cDNA 3010001F23 gene	ncRNA
chr11-16208	chr11	50174129	50175998	+	39.4	1869	intron (NM_026543, intron 1 of 6)	intron (NM_026543, intron 1 of 6)	212	NM_026543	68067	Mm.40828	NM_026543	ENSMUSG00000020381	3010026O09Rik	2900016G09Rik|AI851514|AW475975	RIKEN cDNA 3010026O09 gene	protein-coding
chr8-8355	chr8	108536993	108538080	+	18.1	1087	intron (NR_030569, intron 2 of 3).2	intron (NR_030569, intron 2 of 3).2	47141	NR_077224	109215	Mm.65282	NR_077224		3010033K07Rik	-	RIKEN cDNA 3010033K07 gene	ncRNA
chr8-8629	chr8	108101179	108102309	+	14.4	1130	Intergenic	Intergenic	482933	NR_077224	109215	Mm.65282	NR_077224		3010033K07Rik	-	RIKEN cDNA 3010033K07 gene	ncRNA
chr7-10166	chr7	124347458	124347958	+	8.5	500	intron (NM_001252072, intron 1 of 1)	intron (NM_001252072, intron 1 of 1)	361227	NR_045907	73076	Mm.417827	NR_045907	ENSMUSG00000086254	3100003L05Rik	-	RIKEN cDNA 3100003L05 gene	ncRNA
chr16-1575	chr16	13671635	13672901	+	61.7	1266	intron (NM_001177552, intron 1 of 5)	CpG	248	NM_025653	66598	Mm.223689	NM_025653	ENSMUSG00000079737	3110001I22Rik	-	RIKEN cDNA 3110001I22 gene	protein-coding
chr18-5759	chr18	12167800	12169492	+	57.5	1692	promoter-TSS (NM_029623)	promoter-TSS (NM_029623)	-84	NM_029623	76482	Mm.196596	NM_029623	ENSMUSG00000024410	3110002H16Rik	2400010D15Rik|Mic-1|Mic1	RIKEN cDNA 3110002H16 gene	protein-coding
chrX-1920	chrX	123103048	123104562	+	37.1	1514	intron (NM_028426, intron 1 of 3)	MMERVK10C-int|LTR|ERVK	246	NM_028426	73061	Mm.292979	NM_028426	ENSMUSG00000079450	3110007F17Rik	-	RIKEN cDNA 3110007F17 gene	protein-coding
chr12-7295	chr12	110188094	110188733	+	8.21	639	Intergenic	CpG	-30340	NR_045466	67280	Mm.390495	NR_045466		3110009F21Rik	-	RIKEN cDNA 3110009F21 gene	ncRNA
chr13-7974	chr13	110882478	110882978	+	7.08	500	Intergenic	Intergenic	346703	NR_045908	73129	Mm.417826	NR_045908		3110015C05Rik	-	RIKEN cDNA 3110015C05 gene	ncRNA
chr13-8933	chr13	110968477	110968977	+	5.38	500	Intergenic	Intergenic	260704	NR_045908	73129	Mm.417826	NR_045908		3110015C05Rik	-	RIKEN cDNA 3110015C05 gene	ncRNA
chr1-9127	chr1	9600939	9602507	+	42.5	1568	intron (NM_178399, intron 1 of 5)	intron (NM_178399, intron 1 of 5)	456	NM_178399	76982	Mm.491098	NM_178399	ENSMUSG00000067879	3110035E14Rik	AI415019|AV164974|R75066	RIKEN cDNA 3110035E14 gene	protein-coding
chr9-7408	chr9	41375981	41377111	+	23.5	1130	promoter-TSS (NR_040725)	promoter-TSS (NR_040725)	-15	NR_040725	73144	Mm.482850	NR_040725		3110039I08Rik	-	RIKEN cDNA 3110039I08 gene	ncRNA
chr12-8532	chr12	49379877	49393736	+	319.8	13859	TTS (NM_008241)	TTS (NM_008241)	-2846	NR_026733	67293	Mm.185800	NR_026733	ENSMUSG00000089922	3110039M20Rik	-	RIKEN cDNA 3110039M20 gene	ncRNA
chr12-4962	chr12	49400182	49402176	+	55.8	1994	intron (NR_026733, intron 2 of 2)	intron (NR_026733, intron 2 of 2)	11527	NR_026733	67293	Mm.185800	NR_026733	ENSMUSG00000089922	3110039M20Rik	-	RIKEN cDNA 3110039M20 gene	ncRNA
chr7-11851	chr7	81788468	81789541	+	38.8	1073	intron (NM_026077, intron 1 of 4)	intron (NM_026077, intron 1 of 4)	449	NM_026077	67290	Mm.248391	NM_026077	ENSMUSG00000025102	3110040N11Rik	AI851475	RIKEN cDNA 3110040N11 gene	protein-coding
chr4-10886	chr4	35224740	35226997	+	90.1	2257	promoter-TSS (NM_001081343)	promoter-TSS (NM_001081343)	12	NM_001081343	73205	Mm.331544	NM_001081343	ENSMUSG00000028300	3110043O21Rik	AI840585	RIKEN cDNA 3110043O21 gene	protein-coding
chr17-6212	chr17	21650247	21650961	+	12.5	714	promoter-TSS (NM_001166497)	promoter-TSS (NM_001166497)	-7	NM_001166497	73229	Mm.296733	NM_001166497		3110052M02Rik	mszf57|mszf71	RIKEN cDNA 3110052M02 gene	protein-coding
chr12-8033	chr12	71013800	71017491	+	154.4	3691	promoter-TSS (NM_001081195)	promoter-TSS (NM_001081195)	178	NR_045056	73204	Mm.363770	NR_045055	ENSMUSG00000085622	3110056K07Rik	4921536K06Rik	RIKEN cDNA 3110056K07 gene	ncRNA
chr3-6063	chr3	40893357	40895307	+	48.4	1950	promoter-TSS (NM_026622)	promoter-TSS (NM_026622)	55	NM_026622	269423	Mm.32373	NM_026622	ENSMUSG00000037818	3110057O12Rik	2310068E01Rik|4732404H23|AI645591	RIKEN cDNA 3110057O12 gene	protein-coding
chr6-5232	chr6	34877426	34878675	+	36.5	1249	promoter-TSS (NM_001135611)	promoter-TSS (NM_001135611)	15	NM_001135611	78412	Mm.248440	NM_199145	ENSMUSG00000046806	3110062M04Rik	AL023049|Mri	RIKEN cDNA 3110062M04 gene	protein-coding
chr1-13590	chr1	87448332	87448832	+	5.38	500	intron (NM_146112, intron 28 of 28)	intron (NM_146112, intron 28 of 28)	-21682	NM_028473	73234	Mm.7310	NM_028473	ENSMUSG00000026258	3110079O15Rik	Snorc	RIKEN cDNA 3110079O15 gene	protein-coding
chr5-8831	chr5	139459801	139461156	+	44.7	1355	promoter-TSS (NM_028469)	promoter-TSS (NM_028469)	56	NM_028469	73212	Mm.84294	NM_028469	ENSMUSG00000053553	3110082I17Rik	AW411904	RIKEN cDNA 3110082I17 gene	protein-coding
chr5-4654	chr5	30114095	30114595	+	18.1	500	exon (NM_001167879, exon 4 of 6)	exon (NM_001167879, exon 4 of 6)	-8259	NM_001256263	433868	Mm.450696	NM_001256263		3110082J24Rik	ENSMUSG00000073106	RIKEN cDNA 3110082J24 gene	protein-coding
chr2-7775	chr2	150362266	150363150	+	25.8	884	promoter-TSS (NM_027017)	promoter-TSS (NM_027017)	57	NM_027017	69277	Mm.272470	NM_027017	ENSMUSG00000063364	3300002I08Rik	2900016H11Rik	RIKEN cDNA 3300002I08 gene	protein-coding
chr2-12971	chr2	150310725	150311766	+	19.8	1041	intron (NM_027017, intron 3 of 3)	intron (NM_027017, intron 3 of 3)	51520	NM_027017	69277	Mm.272470	NM_027017	ENSMUSG00000063364	3300002I08Rik	2900016H11Rik	RIKEN cDNA 3300002I08 gene	protein-coding
chr17-6892	chr17	5752712	5753212	+	8.21	500	exon (NM_146073, exon 9 of 9)	exon (NM_146073, exon 9 of 9)	-45695	NR_045081	78512	Mm.23696	NR_045079	ENSMUSG00000096965	3300005D01Rik	-	RIKEN cDNA 3300005D01 gene	ncRNA
chr14-1772	chr14	49782813	49783833	+	33.1	1020	promoter-TSS (NM_026142)	promoter-TSS (NM_026142)	44	NM_026142	67419	Mm.318710	NM_026142	ENSMUSG00000036242	3632451O06Rik	AU067705	RIKEN cDNA 3632451O06 gene	protein-coding
chrX-3428	chrX	135035505	135036278	+	13.9	773	intron (NR_040282, intron 2 of 3)	intron (NR_040282, intron 2 of 3)	711	NR_040281	320606	Mm.439072	NR_040281	ENSMUSG00000089759	3632454L22Rik	-	RIKEN cDNA 3632454L22 gene	ncRNA
chr14-4137	chr14	12283918	12285013	+	51.3	1095	intron (NM_001284384, intron 1 of 4)	CpG	262	NM_146051	218734	Mm.44068	NM_146051	ENSMUSG00000033111	3830406C13Rik	-	RIKEN cDNA 3830406C13 gene	protein-coding
chr13-8371	chr13	107207448	107208416	+	15.9	968	Intergenic	Intergenic	185362	NR_015471	100040322	Mm.133867	NR_015471		3830408C21Rik	-	RIKEN cDNA 3830408C21 gene	ncRNA
chr19-5834	chr19	28963347	28965203	+	74.8	1856	promoter-TSS (NM_198651)	promoter-TSS (NM_198651)	-121	NM_198651	381218	Mm.280653	NM_198651	ENSMUSG00000064202	4430402I18Rik	AW122618|Spata6l	RIKEN cDNA 4430402I18 gene	protein-coding
chr19-4869	chr19	28975225	28975725	+	11.9	500	Intergenic	Intergenic	-11321	NM_198651	381218	Mm.280653	NM_198651	ENSMUSG00000064202	4430402I18Rik	AW122618|Spata6l	RIKEN cDNA 4430402I18 gene	protein-coding
chr2-5475	chr2	93014663	93015581	+	28.6	918	intron (NM_001177536, intron 1 of 6)	CpG	-14226	NR_110333	433456	Mm.235231	NM_001002794		4631405J19Rik	-	RIKEN cDNA 4631405J19 gene	ncRNA
chr3-6682	chr3	19894236	19896036	+	65.1	1800	non-coding (NR_027985, exon 1 of 1)	non-coding (NR_027985, exon 1 of 1)	265	NR_027985	70808	Mm.427103	NR_027985		4632415L05Rik	AI662792	RRS1 ribosome biogenesis regulator homolog pseudogene	pseudo
chr10-8612	chr10	60346494	60346994	+	7.65	500	promoter-TSS (NM_028732)	promoter-TSS (NM_028732)	-107	NM_028732	74048	Mm.273584	NM_028732	ENSMUSG00000020101	4632428N05Rik	Dies1|PD-1H|VISTA	RIKEN cDNA 4632428N05 gene	protein-coding
chr6-5327	chr6	148211110	148213014	+	81	1904	promoter-TSS (NR_015615)	promoter-TSS (NR_015615)	-226	NR_015615	320737	Mm.137858	NR_015615		4732416N19Rik	-	RIKEN cDNA 4732416N19 gene	ncRNA
chr7-12111	chr7	25394165	25396382	+	57.8	2217	non-coding (NR_015569, exon 1 of 7)	non-coding (NR_015569, exon 1 of 7)	560	NR_015569	654804	Mm.389841	NM_001039540		4732471J01Rik	-	RIKEN cDNA 4732471J01 gene	ncRNA
chr7-7334	chr7	25377139	25377814	+	13.6	675	intron (NR_073027, intron 1 of 5)	intron (NR_073027, intron 1 of 5)	657	NR_073028	654804	Mm.389841	NM_001039540		4732471J01Rik	-	RIKEN cDNA 4732471J01 gene	ncRNA
chr11-13145	chr11	113285231	113285731	+	7.93	500	intron (NM_027216, intron 7 of 9)	(CAGA)n|Simple_repeat|Simple_repeat	-75812	NR_040276	319871	Mm.383743	NR_040276	ENSMUSG00000085421	4732490B19Rik	-	RIKEN cDNA 4732490B19 gene	ncRNA
chr17-8454	chr17	12327996	12328496	+	7.08	500	TTS (NR_045290)	TTS (NR_045290)	9393	NR_045290	224523	Mm.188855	NR_045290	ENSMUSG00000097350	4732491K20Rik	-	RIKEN cDNA 4732491K20 gene	ncRNA
chr8-10912	chr8	10899037	10899537	+	5.66	500	promoter-TSS (NR_102285)	promoter-TSS (NR_102285)	-635	NR_102285	71624	Mm.139075	NR_102285		4833411C07Rik	-	RIKEN cDNA 4833411C07 gene	ncRNA
chr7-12244	chr7	67848480	67849803	+	30.3	1323	Intergenic	Intergenic	-45645	NR_045954	73904	Mm.70992	NR_045954	ENSMUSG00000097697	4833412C05Rik	-	RIKEN cDNA 4833412C05 gene	ncRNA
chr7-8382	chr7	67803421	67804406	+	17.6	985	promoter-TSS (NR_045954)	promoter-TSS (NR_045954)	-417	NR_045954	73904	Mm.70992	NR_045954	ENSMUSG00000097697	4833412C05Rik	-	RIKEN cDNA 4833412C05 gene	ncRNA
chr11-5413	chr11	95858165	95860161	+	83.6	1996	intron (NR_045187, intron 1 of 1)	CpG	346	NR_045187	73906	Mm.399894	NR_045187	ENSMUSG00000086015	4833417C18Rik	-	RIKEN cDNA 4833417C18 gene	ncRNA
chr18-2490	chr18	4352587	4354311	+	67.7	1724	promoter-TSS (NM_007746)	promoter-TSS (NM_007746)	-98	NR_040328	73915	Mm.482777	NR_040328		4833419F23Rik	-	RIKEN cDNA 4833419F23 gene	ncRNA
chr13-8960	chr13	119461966	119463795	+	53.2	1829	5' UTR (NM_026127, exon 1 of 14)	5' UTR (NM_026127, exon 1 of 14)	121	NM_001113550	67392	Mm.390641	NM_026127	ENSMUSG00000062822	4833420G17Rik	2210017J06Rik|5730533D17Rik|AW107518|C85193	RIKEN cDNA 4833420G17 gene	protein-coding
chr9-4971	chr9	45430035	45432917	+	128.3	2882	promoter-TSS (NR_040732)	promoter-TSS (NR_040732)	-244	NR_040732	74602	Mm.394117	NR_040732	ENSMUSG00000097074	4833428L15Rik	-	RIKEN cDNA 4833428L15 gene	ncRNA
chr9-12378	chr9	45545227	45545853	+	7.93	626	intron (NM_001081270, intron 3 of 32)	intron (NM_001081270, intron 3 of 32)	-114308	NR_040732	74602	Mm.394117	NR_040732	ENSMUSG00000097074	4833428L15Rik	-	RIKEN cDNA 4833428L15 gene	ncRNA
chr13-5258	chr13	54564207	54565792	+	67.1	1585	intron (NM_133797, intron 1 of 8)	CpG	383	NM_001252646	97820	Mm.24593	NM_133797	ENSMUSG00000025871	4833439L19Rik	4930558H15Rik|C81457|Kiaa1191|P33monox	RIKEN cDNA 4833439L19 gene	protein-coding
chr2-11655	chr2	93976044	93977186	+	28.3	1142	Intergenic	CpG	-3419	NR_045827	70852	Mm.437014	NR_045827	ENSMUSG00000027196	4921507L20Rik	-	RIKEN cDNA 4921507L20 gene	ncRNA
chr6-4238	chr6	50596169	50597383	+	35.7	1214	promoter-TSS (NM_027564)	promoter-TSS (NM_027564)	-186	NM_027564	70821	Mm.157323	NM_027564	ENSMUSG00000029828	4921507P07Rik	TISP74	RIKEN cDNA 4921507P07 gene	protein-coding
chr3-9281	chr3	79196902	79197402	+	6.23	500	Intergenic	Intergenic	-15767	NR_045502	70924	Mm.444622	NR_045502		4921511C10Rik	-	RIKEN cDNA 4921511C10 gene	ncRNA
chr12-3665	chr12	12420892	12421664	+	15.9	772	Intergenic	Intergenic	-28803	NR_045829	70858	Mm.410838	NR_045829		4921511I17Rik	-	RIKEN cDNA 4921511I17 gene	ncRNA
chr12-6464	chr12	12401289	12402069	+	11.9	780	Intergenic	Intergenic	-9204	NR_045829	70858	Mm.410838	NR_045829		4921511I17Rik	-	RIKEN cDNA 4921511I17 gene	ncRNA
chr8-6151	chr8	85431830	85433255	+	61.5	1425	intron (NM_025722, intron 1 of 3)	CpG	299	NR_033144	66714	Mm.272748	NM_025722	ENSMUSG00000036934	4921524J17Rik	-	RIKEN cDNA 4921524J17 gene	protein-coding
chr8-12248	chr8	85452122	85452622	+	5.66	500	Intergenic	(T)n|Simple_repeat|Simple_repeat	-19531	NM_025722	66714	Mm.272748	NM_025722	ENSMUSG00000036934	4921524J17Rik	-	RIKEN cDNA 4921524J17 gene	protein-coding
chr13-6670	chr13	52154798	52155429	+	8.78	631	Intergenic	Intergenic	58372	NR_045061	74050	Mm.84860	NR_045061		4921525O09Rik	-	RIKEN cDNA 4921525O09 gene	ncRNA
chr2-9398	chr2	179976215	179977708	+	72.5	1493	promoter-TSS (NM_001081092)	promoter-TSS (NM_001081092)	108	NR_033782	66730	Mm.31773	NR_033782	ENSMUSG00000085704	4921531C22Rik	-	RIKEN cDNA 4921531C22 gene	ncRNA
chr18-6051	chr18	83231932	83232864	+	15.9	932	Intergenic	Intergenic	93486	NR_045361	70960	Mm.410834	NR_045361		4921531P14Rik	1700108N05Rik	RIKEN cDNA 4921531P14 gene	ncRNA
chr2-5761	chr2	130838757	130841144	+	113.3	2387	intron (NM_029432, intron 1 of 36)	CpG	160	NM_029432	228602	Mm.271990	NM_029432	ENSMUSG00000027309	4930402H24Rik	2810487F15Rik|AI413763|C78926	RIKEN cDNA 4930402H24 gene	protein-coding
chr4-4820	chr4	9770576	9771204	+	17.8	628	intron (NR_030693, intron 1 of 3)	intron (NR_030693, intron 1 of 3)	305	NR_030693	320152	Mm.159946	NR_030693		4930412C18Rik	5730591J02Rik	RIKEN cDNA 4930412C18 gene	ncRNA
chr5-12031	chr5	118757510	118758010	+	7.08	500	intron (NM_172424, intron 28 of 30)	intron (NM_172424, intron 28 of 30)	-194579	NR_040694	74627	Mm.410828	NR_040694		4930413E15Rik	-	RIKEN cDNA 4930413E15 gene	ncRNA
chr5-6626	chr5	107687651	107688743	+	28	1092	Intergenic	CpG	15283	NR_045871	654809	Mm.399159	NR_045871		4930428O21Rik	-	RIKEN cDNA 4930428O21 gene	ncRNA
chr3-8056	chr3	32363964	32366471	+	100.8	2507	promoter-TSS (NR_027966)	promoter-TSS (NR_027966)	-272	NR_027966	67576	Mm.435324	NR_027966	ENSMUSG00000049507	4930429B21Rik	-	RIKEN cDNA 4930429B21 gene	ncRNA
chr9-10003	chr9	79814581	79815081	+	6.23	500	TTS (NM_001081243)	TTS (NM_001081243)	21190	NR_040734	74633	Mm.262175	NR_040734	ENSMUSG00000086918	4930429F24Rik	-	RIKEN cDNA 4930429F24 gene	ncRNA
chr10-4197	chr10	100588458	100589503	+	43	1045	intron (NM_175128, intron 1 of 6)	CpG	279	NM_175128	68281	Mm.268474	NM_175128	ENSMUSG00000046567	4930430F08Rik	4930571E09Rik|A730088G13Rik|AW551239|C430008C19Rik	RIKEN cDNA 4930430F08 gene	protein-coding
chr15-4480	chr15	30646411	30647753	+	37.1	1342	exon (NM_008729, exon 7 of 23)	exon (NM_008729, exon 7 of 23)	-392044	NR_045186	73784	Mm.66947	NR_045186		4930430F21Rik	-	RIKEN cDNA 4930430F21 gene	ncRNA
chr9-10893	chr9	57327463	57327963	+	5.66	500	Intergenic	MTC|LTR|ERVL-MaLR	-63357	NR_040729	73772	Mm.444684	NR_040729		4930430J02Rik	-	RIKEN cDNA 4930430J02 gene	ncRNA
chr5-12466	chr5	44917418	44917918	+	6.23	500	Intergenic	Intergenic	-48533	NR_073013	75783	Mm.218472	NR_073013		4930431F12Rik	-	RIKEN cDNA 4930431F12 gene	ncRNA
chr3-7773	chr3	18625325	18625825	+	7.36	500	Intergenic	Intergenic	-145098	NR_040544	73959	Mm.60616	NR_040544		4930433B08Rik	-	RIKEN cDNA 4930433B08 gene	ncRNA
chr2-8259	chr2	74129113	74130006	+	17.3	893	Intergenic	Intergenic	178158	NR_040501	73962	Mm.50289	NR_040501	ENSMUSG00000085405	4930441J16Rik	-	RIKEN cDNA 4930441J16 gene	ncRNA
chr10-3584	chr10	22058143	22059151	+	38.2	1008	Intergenic	CpG	9432	NM_053264	114671	Mm.288194	NM_053264	ENSMUSG00000069712	4930444G20Rik	-	RIKEN cDNA 4930444G20 gene	protein-coding
chr1-6511	chr1	16092671	16093869	+	31.7	1198	promoter-TSS (NM_001243238)	promoter-TSS (NM_001243238)	-229	NM_001243238	75799	Mm.78557	NM_001243238	ENSMUSG00000067795	4930444P10Rik	-	RIKEN cDNA 4930444P10 gene	protein-coding
chr18-2672	chr18	82855408	82856389	+	21.8	981	promoter-TSS (NR_125720)	promoter-TSS (NR_125720)	1	NR_125720	73985	Mm.399211	NR_125720		4930445N18Rik	3010027C24Rik	RIKEN cDNA 4930445N18 gene	ncRNA
chr18-4469	chr18	82867750	82868782	+	18.4	1032	Intergenic	Intergenic	12369	NR_125720	73985	Mm.399211	NR_125720		4930445N18Rik	3010027C24Rik	RIKEN cDNA 4930445N18 gene	ncRNA
chr18-3482	chr18	82825388	82825888	+	11.3	500	Intergenic	Intergenic	-30259	NR_125720	73985	Mm.399211	NR_125720		4930445N18Rik	3010027C24Rik	RIKEN cDNA 4930445N18 gene	ncRNA
chr12-7531	chr12	72917439	72917939	+	6.51	500	promoter-TSS (NM_029444)	promoter-TSS (NM_029444)	76	NM_029444	75801	Mm.242892	NM_029444	ENSMUSG00000021098	4930447C04Rik	4921504I02Rik|A930035O15Rik|Six6OS|Six6as|Six6os1	RIKEN cDNA 4930447C04 gene	protein-coding
chr14-5307	chr14	105482974	105483755	+	12.7	781	Intergenic	Intergenic	-15424	NR_045921	74864	Mm.159344	NR_045921	ENSMUSG00000022116	4930449E01Rik	-	RIKEN cDNA 4930449E01 gene	ncRNA
chr19-6726	chr19	57313034	57315518	+	79.6	2484	Intergenic	Intergenic	40316	NR_045319	78120	Mm.445892	NR_045319		4930449E18Rik	-	RIKEN cDNA 4930449E18 gene	ncRNA
chr19-6725	chr19	57274850	57275350	+	7.93	500	intron (NR_045319, intron 1 of 2)	intron (NR_045319, intron 1 of 2)	1140	NR_045319	78120	Mm.445892	NR_045319		4930449E18Rik	-	RIKEN cDNA 4930449E18 gene	ncRNA
chr17-5096	chr17	9905964	9906464	+	11.9	500	Intergenic	Intergenic	-130348	NR_045433	71092	Mm.243827	NR_045433		4930452A19Rik	4933424P20Rik	RIKEN cDNA 4930452A19 gene	ncRNA
chr17-6029	chr17	9764769	9765269	+	9.91	500	intron (NR_045433, intron 3 of 3)	intron (NR_045433, intron 3 of 3)	10847	NR_045433	71092	Mm.243827	NR_045433		4930452A19Rik	4933424P20Rik	RIKEN cDNA 4930452A19 gene	ncRNA
chr14-4335	chr14	8665570	8666855	+	42.5	1285	promoter-TSS (NM_028934)	promoter-TSS (NM_028934)	78	NM_028934	74430	Mm.271901	NM_028934	ENSMUSG00000021747	4930452B06Rik	4933406L09Rik|AI854000	RIKEN cDNA 4930452B06 gene	protein-coding
chr1-13989	chr1	154326999	154327499	+	5.66	500	Intergenic	Intergenic	-70343	NR_040629	78112	Mm.401935	NR_040629		4930452N14Rik	-	RIKEN cDNA 4930452N14 gene	ncRNA
chr16-4737	chr16	64769766	64771528	+	70.5	1762	intron (NM_026273, intron 1 of 2)	CpG	292	NM_026273	67609	Mm.212157	NM_026273	ENSMUSG00000059920	4930453N24Rik	AI649104	RIKEN cDNA 4930453N24 gene	protein-coding
chr18-6607	chr18	32836703	32838568	+	59.5	1865	promoter-TSS (NR_045381)	promoter-TSS (NR_045381)	-348	NR_045381	75795	Mm.382634	NR_045381	ENSMUSG00000097553	4930455D15Rik	-	RIKEN cDNA 4930455D15 gene	ncRNA
chr3-6482	chr3	116967267	116968874	+	45.9	1607	promoter-TSS (NR_040596)	promoter-TSS (NR_040596)	-197	NR_040596	74654	Mm.410820	NR_040596	ENSMUSG00000080907	4930455H04Rik	-	RIKEN cDNA 4930455H04 gene	ncRNA
chr9-10920	chr9	58467611	58468300	+	8.21	689	intron (NR_040736, intron 2 of 2)	intron (NR_040736, intron 2 of 2)	12782	NR_040736	74879	Mm.416924	NR_040736	ENSMUSG00000097651	4930461G14Rik	-	RIKEN cDNA 4930461G14 gene	ncRNA
chr12-8255	chr12	107548941	107550143	+	15.9	1202	Intergenic	Intergenic	185946	NR_045973	74968	Mm.359821	NR_045973	ENSMUSG00000085641	4930465M20Rik	4930431H15Rik	RIKEN cDNA 4930465M20 gene	ncRNA
chr1-9896	chr1	161170302	161171250	+	25.8	948	TTS (NM_028664)	TTS (NM_028664)	-11462	NM_001195189	100502590	Mm.449990	NM_001195189		4930469G21Rik	-	RIKEN cDNA 4930469G21 gene	protein-coding
chr2-16788	chr2	170638611	170639237	+	8.21	626	Intergenic	Intergenic	-36907	NR_027825	67637	Mm.158163	NM_026287	ENSMUSG00000043583	4930470P17Rik	-	RIKEN cDNA 4930470P17 gene	ncRNA
chr12-7637	chr12	99107008	99107508	+	5.95	500	Intergenic	ORR1D2-int|LTR|ERVL-MaLR	55550	NR_038130	67639	Mm.87374	NR_038130		4930474N09Rik	-	RIKEN cDNA 4930474N09 gene	ncRNA
chr16-7418	chr16	78531323	78531823	+	5.1	500	Intergenic	Intergenic	-28743	NR_040569	75818	Mm.410817	NR_040569		4930478L05Rik	-	RIKEN cDNA 4930478L05 gene	ncRNA
chr17-2881	chr17	90454186	90456533	+	86.7	2347	intron (NM_177284, intron 15 of 20)	CpG	-405810	NR_045463	78800	Mm.410772	NR_045463	ENSMUSG00000090160	4930480K15Rik	-	RIKEN cDNA 4930480K15 gene	ncRNA
chr17-6014	chr17	90452088	90453248	+	20.7	1160	intron (NM_177284, intron 15 of 20)	L3|LINE|CR1	-408501	NR_045463	78800	Mm.410772	NR_045463	ENSMUSG00000090160	4930480K15Rik	-	RIKEN cDNA 4930480K15 gene	ncRNA
chr19-4232	chr19	5406024	5408047	+	41.9	2023	non-coding (NR_015545, exon 1 of 5)	non-coding (NR_015545, exon 1 of 5)	220	NR_027938	74931	Mm.388511	NR_015545	ENSMUSG00000086938	4930481A15Rik	-	RIKEN cDNA 4930481A15 gene	ncRNA
chr1-11704	chr1	20477486	20478540	+	23.5	1054	intron (NM_153179, intron 35 of 66)	G-rich|Low_complexity|Low_complexity	121559	NR_045734	75028	Mm.417820	NR_045734		4930486I03Rik	-	RIKEN cDNA 4930486I03 gene	ncRNA
chr1-8693	chr1	62884835	62885498	+	10.2	663	Intergenic	Intergenic	-90434	NR_040601	74992	Mm.401979	NR_040601		4930487H11Rik	-	RIKEN cDNA 4930487H11 gene	ncRNA
chr1-12520	chr1	62779609	62780109	+	5.95	500	intron (NM_001077405, intron 12 of 15)	intron (NM_001077405, intron 12 of 15)	14873	NR_040601	74992	Mm.401979	NR_040601		4930487H11Rik	-	RIKEN cDNA 4930487H11 gene	ncRNA
chr1-12282	chr1	184663722	184664530	+	8.5	808	Intergenic	Intergenic	-48371	NR_040627	74971	Mm.410816	NR_040627	ENSMUSG00000092578	4930488B22Rik	-	RIKEN cDNA 4930488B22 gene	ncRNA
chr5-8619	chr5	149831578	149832078	+	13	500	Intergenic	Intergenic	-15919	NR_045758	70969	Mm.78499	NR_045758		4930500F04Rik	4931407C17Rik	RIKEN cDNA 4930500F04 gene	ncRNA
chr2-11037	chr2	104572711	104573336	+	9.06	625	Intergenic	Intergenic	13564	NR_040323	74959	Mm.417819	NR_040322	ENSMUSG00000086454	4930500J02Rik	-	RIKEN cDNA 4930500J02 gene	ncRNA
chr5-14936	chr5	139529009	139529509	+	5.38	500	intron (NR_040701, intron 2 of 3)	intron (NR_040701, intron 2 of 3)	5508	NR_040701	74973	Mm.141282	NR_040701		4930500L23Rik	-	RIKEN cDNA 4930500L23 gene	ncRNA
chr3-4671	chr3	146684902	146685781	+	26.1	879	Intergenic	CpG	-34024	NM_029144	75015	Mm.250432	NM_029144		4930503B20Rik	1700013A07Rik|1700095G21Rik|4930483N21Rik	RIKEN cDNA 4930503B20 gene	protein-coding
chr3-9574	chr3	146681547	146682522	+	15.3	975	Intergenic	Intergenic	-30717	NM_029144	75015	Mm.250432	NM_029144		4930503B20Rik	1700013A07Rik|1700095G21Rik|4930483N21Rik	RIKEN cDNA 4930503B20 gene	protein-coding
chr11-9389	chr11	30471389	30472854	+	39.7	1465	promoter-TSS (NM_001100394)	promoter-TSS (NM_001100394)	-292	NM_001100394	75087	Mm.159422	NM_001100394	ENSMUSG00000040919	4930505A04Rik	-	RIKEN cDNA 4930505A04 gene	protein-coding
chr17-8445	chr17	8310309	8312289	+	61.2	1980	promoter-TSS (NR_073374)	promoter-TSS (NR_073374)	-181	NR_073374	75060	Mm.426530	NR_073374	ENSMUSG00000087478	4930506C21Rik	-	RIKEN cDNA 4930506C21 gene	ncRNA
chr19-5223	chr19	59074265	59076174	+	60.6	1909	intron (NM_001114312, intron 1 of 16)	CpG	850	NM_175172	71653	Mm.37338	NM_175172	ENSMUSG00000041362	4930506M07Rik	Kiaa1598|Shootin1|mKIAA1598	RIKEN cDNA 4930506M07 gene	protein-coding
chr12-8595	chr12	69789287	69791464	+	70.5	2177	promoter-TSS (NR_033573)	promoter-TSS (NR_033573)	31	NR_033573	74724	Mm.399254	NR_033573		4930512B01Rik	4930472D12Rik	RIKEN cDNA 4930512B01 gene	ncRNA
chr5-14536	chr5	114771838	114777136	+	195.1	5298	promoter-TSS (NM_019834)	promoter-TSS (NM_019834)	496	NR_027872	67642	Mm.482535	NM_175120	ENSMUSG00000092183	4930515G01Rik	-	RIKEN cDNA 4930515G01 gene	ncRNA
chr9-7747	chr9	114367628	114368606	+	24.9	978	promoter-TSS (NR_040384)	promoter-TSS (NR_040384)	-207	NR_040383	75116	Mm.72675	NR_040383	ENSMUSG00000074039	4930520O04Rik	-	RIKEN cDNA 4930520O04 gene	ncRNA
chr13-7206	chr13	70277778	70278278	+	7.08	500	Intergenic	Intergenic	45206	NR_036596	75086	Mm.390616	NR_036596		4930520P13Rik	-	RIKEN cDNA 4930520P13 gene	ncRNA
chr4-8731	chr4	53217387	53218345	+	26.9	958	Intergenic	Intergenic	-28330	NR_040665	78180	Mm.243847	NR_040665	ENSMUSG00000086947	4930522O17Rik	-	RIKEN cDNA 4930522O17 gene	ncRNA
chr11-16133	chr11	31948280	31949719	+	27.2	1439	Intergenic	(TG)n|Simple_repeat|Simple_repeat	-16634	NM_026262	67592	Mm.78654	NM_026262	ENSMUSG00000020299	4930524B15Rik	-	RIKEN cDNA 4930524B15 gene	protein-coding
chr9-9594	chr9	89827157	89827657	+	7.08	500	intron (NR_040735, intron 1 of 5)	intron (NR_040735, intron 1 of 5)	888	NR_040735	74700	Mm.159306	NR_040735	ENSMUSG00000098627	4930524O08Rik	-	RIKEN cDNA 4930524O08 gene	ncRNA
chr13-6507	chr13	67830381	67831752	+	38	1371	promoter-TSS (NR_045194)	promoter-TSS (NR_045194)	-81	NR_045194	320163	Mm.444711	NR_045194	ENSMUSG00000097276	4930525G20Rik	-	RIKEN cDNA 4930525G20 gene	ncRNA
chr13-9398	chr13	67844240	67844740	+	6.23	500	Intergenic	Intergenic	-13505	NR_045194	320163	Mm.444711	NR_045194	ENSMUSG00000097276	4930525G20Rik	-	RIKEN cDNA 4930525G20 gene	ncRNA
chr9-10179	chr9	124422532	124424659	+	113.9	2127	promoter-TSS (NR_015516)	promoter-TSS (NR_015516)	-192	NR_102721	75135	Mm.476814	NR_015516		4930526I15Rik	1600027J15Rik	RIKEN cDNA 4930526I15 gene	ncRNA
chr9-5589	chr9	124425186	124426344	+	37.7	1158	TTS (NR_015516)	TTS (NR_015516)	1978	NR_015516	75135	Mm.476814	NR_015516		4930526I15Rik	1600027J15Rik	RIKEN cDNA 4930526I15 gene	ncRNA
chr14-6457	chr14	45561693	45562325	+	7.36	632	intron (NR_045809, intron 6 of 6)	intron (NR_045809, intron 6 of 6)	18299	NR_045809	67651	Mm.55930	NR_045809		4930527F14Rik	-	RIKEN cDNA 4930527F14 gene	ncRNA
chr14-7217	chr14	45597572	45598072	+	6.23	500	intron (NM_001039106, intron 11 of 11)	intron (NM_001039106, intron 11 of 11)	54112	NR_045809	67651	Mm.55930	NR_045809		4930527F14Rik	-	RIKEN cDNA 4930527F14 gene	ncRNA
chr14-7214	chr14	45550329	45550829	+	5.95	500	intron (NR_045809, intron 3 of 6)	MTD|LTR|ERVL-MaLR	6869	NR_045809	67651	Mm.55930	NR_045809		4930527F14Rik	-	RIKEN cDNA 4930527F14 gene	ncRNA
chr4-8226	chr4	21847318	21849061	+	70.5	1743	non-coding (NR_028384, exon 1 of 1)	non-coding (NR_028384, exon 1 of 1)	259	NR_028384	67735	Mm.391650	NR_028384		4930528A17Rik	-	RIKEN cDNA 4930528A17 gene	ncRNA
chr18-6377	chr18	68955115	68955615	+	6.23	500	Intergenic	Intergenic	-3837	NR_038051	78931	Mm.160155	NR_038051		4930546C10Rik	-	RIKEN cDNA 4930546C10 gene	ncRNA
chr16-1244	chr16	59600491	59601595	+	44.2	1104	Intergenic	CpG	-35902	NR_040564	75145	Mm.399348	NR_040564		4930547E14Rik	-	RIKEN cDNA 4930547E14 gene	ncRNA
chr16-3988	chr16	59604294	59605072	+	12.7	778	Intergenic	Intergenic	-32262	NR_040564	75145	Mm.399348	NR_040564		4930547E14Rik	-	RIKEN cDNA 4930547E14 gene	ncRNA
chr16-7422	chr16	83726410	83726910	+	5.95	500	Intergenic	Lx5|LINE|L1	-644483	NR_040567	75247	Mm.417813	NR_040567		4930553E22Rik	-	RIKEN cDNA 4930553E22 gene	ncRNA
chr2-9695	chr2	57181273	57182611	+	45.9	1338	promoter-TSS (NR_040356)	promoter-TSS (NR_040356)	111	NR_040633	75279	Mm.401987	NR_040633	ENSMUSG00000086396	4930555B11Rik	-	RIKEN cDNA 4930555B11 gene	ncRNA
chr14-3949	chr14	5070776	5071540	+	12.7	764	Intergenic	CpG	20529	NM_175393	108978	Mm.396152	NM_175393	ENSMUSG00000079378	4930555G01Rik	-	RIKEN cDNA 4930555G01 gene	protein-coding
chr11-13405	chr11	72214261	72216058	+	63.7	1797	promoter-TSS (NM_001163728)	promoter-TSS (NM_001163728)	21	NM_001163728	75304	Mm.340776	NM_001163728		4930563E22Rik	-	RIKEN cDNA 4930563E22 gene	protein-coding
chr5-8363	chr5	131613099	131616910	+	91.5	3811	intron (NM_177047, intron 5 of 18)	intron (NM_177047, intron 5 of 18)	-265265	NR_040704	75369	Mm.389696	NR_040704		4930563F08Rik	-	RIKEN cDNA 4930563F08 gene	ncRNA
chr5-9801	chr5	131794364	131794864	+	7.93	500	intron (NM_177047, intron 4 of 18)	intron (NM_177047, intron 4 of 18)	-85655	NR_040704	75369	Mm.389696	NR_040704		4930563F08Rik	-	RIKEN cDNA 4930563F08 gene	ncRNA
chr8-7711	chr8	125567344	125570631	+	132.3	3287	Intergenic	Intergenic	-15651	NR_015535	75930	Mm.234080	NR_015535		4930567H12Rik	4930579P07Rik	RIKEN cDNA 4930567H12 gene	ncRNA
chr16-7388	chr16	71894890	71895390	+	5.1	500	Intergenic	Intergenic	645236	NR_040576	78221	Mm.399298	NR_040576		4930567J20Rik	-	RIKEN cDNA 4930567J20 gene	ncRNA
chr10-10264	chr10	10688944	10689444	+	7.93	500	exon (NM_016976, exon 9 of 9)	exon (NM_016976, exon 9 of 9)	-61852	NR_046010	78056	Mm.271285	NR_046010		4930567K20Rik	1700038H22Rik	RIKEN cDNA 4930567K20 gene	ncRNA
chr1-11559	chr1	165018700	165019604	+	11.9	904	Intergenic	RLTR20A2B_MM|LTR|ERVK	72778	NR_040480	75857	Mm.109021	NR_040480		4930568G15Rik	-	RIKEN cDNA 4930568G15 gene	ncRNA
chr7-12406	chr7	125393254	125393754	+	8.21	500	Intergenic	Intergenic	24643	NM_001145759	75861	Mm.349600	NM_001145759	ENSMUSG00000090457	4930571K23Rik	AI428146	RIKEN cDNA 4930571K23 gene	protein-coding
chr14-6130	chr14	25128218	25128718	+	6.51	500	Intergenic	Intergenic	14773	NR_045718	75862	Mm.109191	NR_045718		4930572O13Rik	-	RIKEN cDNA 4930572O13 gene	ncRNA
chr3-6233	chr3	51275539	51278188	+	143	2649	non-coding (NR_073429, exon 1 of 1)	non-coding (NR_073429, exon 1 of 1)	102	NR_073429	67746	Mm.441177	NR_073429		4930577N17Rik	-	RIKEN cDNA 4930577N17 gene	ncRNA
chr15-5396	chr15	98983223	98986493	+	80.2	3270	Intergenic	Intergenic	-1107	NR_045991	75951	Mm.441657	NR_045991	ENSMUSG00000097587	4930578M01Rik	3010001K12Rik	RIKEN cDNA 4930578M01 gene	ncRNA
chr15-5136	chr15	98992776	98993843	+	24.1	1067	Intergenic	CpG	7344	NR_045991	75951	Mm.441657	NR_045991	ENSMUSG00000097587	4930578M01Rik	3010001K12Rik	RIKEN cDNA 4930578M01 gene	ncRNA
chr15-7588	chr15	99000923	99002035	+	15.3	1112	Intergenic	RMER15|LTR|ERVL	15514	NR_045991	75951	Mm.441657	NR_045991	ENSMUSG00000097587	4930578M01Rik	3010001K12Rik	RIKEN cDNA 4930578M01 gene	ncRNA
chr15-6577	chr15	98970508	98971154	+	8.78	646	Intergenic	RSINE1|SINE|B4	-15134	NR_045991	75951	Mm.441657	NR_045991	ENSMUSG00000097587	4930578M01Rik	3010001K12Rik	RIKEN cDNA 4930578M01 gene	ncRNA
chr2-13954	chr2	124234692	124235192	+	6.51	500	intron (NM_001290997, intron 2 of 20)	intron (NM_001290997, intron 2 of 20)	-12584	NR_040612	75946	Mm.415059	NR_040612	ENSMUSG00000086954	4930583P06Rik	-	RIKEN cDNA 4930583P06 gene	ncRNA
chr18-4993	chr18	82917235	82918537	+	36.8	1302	TTS (NR_033307)	TTS (NR_033307)	2674	NR_033307	75853	Mm.420737	NR_033307		4930592I03Rik	-	RIKEN cDNA 4930592I03 gene	ncRNA
chr14-5092	chr14	51357812	51358965	+	29.5	1153	Intergenic	CpG	-12899	NR_045736	75377	Mm.402100	NR_045736		4930597G03Rik	-	RIKEN cDNA 4930597G03 gene	ncRNA
chr19-2863	chr19	26845363	26845999	+	17.3	636	Intergenic	Intergenic	-21774	NR_045306	70942	Mm.411548	NR_045306	ENSMUSG00000093772	4931403E22Rik	-	RIKEN cDNA 4931403E22 gene	ncRNA
chr9-5264	chr9	15305680	15307174	+	62.6	1494	promoter-TSS (NM_001199485)	promoter-TSS (NM_001199485)	21	NM_001199484	70984	Mm.261842	NM_133732	ENSMUSG00000031938	4931406C07Rik	-	RIKEN cDNA 4931406C07 gene	protein-coding
chr14-6399	chr14	25606376	25609298	+	141.9	2922	intron (NM_183208, intron 6 of 23)	CpG	21033	NR_033492	77592	Mm.444871	NM_175264		4931406H21Rik	-	RIKEN cDNA 4931406H21 gene	ncRNA
chr7-8745	chr7	34312563	34314089	+	74.5	1526	Intergenic	CpG	-27717	NM_172741	233103	Mm.491097	NM_172741	ENSMUSG00000066571	4931406P16Rik	AA553327|mKIAA0355	RIKEN cDNA 4931406P16 gene	protein-coding
chr14-5976	chr14	54602733	54603689	+	25.5	956	intron (NM_028890, intron 1 of 6)	intron (NM_028890, intron 1 of 6)	2697	NM_028890	74359	Mm.79815	NM_028890	ENSMUSG00000022179	4931414P19Rik	-	RIKEN cDNA 4931414P19 gene	protein-coding
chr14-5977	chr14	54605404	54606619	+	20.4	1215	promoter-TSS (NM_028890)	promoter-TSS (NM_028890)	-103	NM_028890	74359	Mm.79815	NM_028890	ENSMUSG00000022179	4931414P19Rik	-	RIKEN cDNA 4931414P19 gene	protein-coding
chr3-5526	chr3	55054643	55055830	+	44.7	1187	promoter-TSS (NM_007628)	promoter-TSS (NM_007628)	-6	NR_040593	70970	Mm.251485	NR_040593		4931419H13Rik	-	RIKEN cDNA 4931419H13 gene	ncRNA
chr16-6464	chr16	70881170	70881796	+	8.5	626	Intergenic	Intergenic	-249593	NR_040561	70972	Mm.399391	NR_040561		4931420L22Rik	-	RIKEN cDNA 4931420L22 gene	ncRNA
chr2-16948	chr2	23234208	23234708	+	5.38	500	intron (NM_027635, intron 6 of 10)	CpG	26982	NM_027635	70981	Mm.314026	NM_027635	ENSMUSG00000026774	4931423N10Rik	-	RIKEN cDNA 4931423N10 gene	protein-coding
chr8-5509	chr8	105288816	105290136	+	47.9	1320	promoter-TSS (NM_028888)	promoter-TSS (NM_028888)	52	NM_001166394	74356	Mm.204876	NM_028888	ENSMUSG00000014837	4931428F04Rik	AI426165|Kiaa0895l	RIKEN cDNA 4931428F04 gene	protein-coding
chr9-6879	chr9	40963714	40964505	+	17.8	791	promoter-TSS (NM_001081121)	promoter-TSS (NM_001081121)	3	NM_001081121	70989	Mm.335087	NM_001081121	ENSMUSG00000032023	4931429I11Rik	BB239335|jhy	RIKEN cDNA 4931429I11 gene	protein-coding
chr9-8561	chr9	46443200	46443700	+	7.36	500	Intergenic	CpG	-123464	NM_183104	74361	Mm.159169	NM_183104	ENSMUSG00000056617	4931429L15Rik	-	RIKEN cDNA 4931429L15 gene	protein-coding
chr9-10328	chr9	46328637	46329137	+	7.08	500	Intergenic	Intergenic	-8901	NM_183104	74361	Mm.159169	NM_183104	ENSMUSG00000056617	4931429L15Rik	-	RIKEN cDNA 4931429L15 gene	protein-coding
chr9-9836	chr9	46315347	46315847	+	6.51	500	intron (NM_183104, intron 3 of 12)	intron (NM_183104, intron 3 of 12)	4389	NM_183104	74361	Mm.159169	NM_183104	ENSMUSG00000056617	4931429L15Rik	-	RIKEN cDNA 4931429L15 gene	protein-coding
chr6-7820	chr6	118977346	118977846	+	7.65	500	intron (NM_001159534, intron 3 of 46)	intron (NM_001159534, intron 3 of 46)	97438	NR_046053	74363	Mm.399403	NR_046053		4931430N09Rik	-	RIKEN cDNA 4931430N09 gene	ncRNA
chr6-10249	chr6	118935953	118936453	+	5.95	500	intron (NM_001159534, intron 3 of 46)	intron (NM_001159534, intron 3 of 46)	56045	NR_046053	74363	Mm.399403	NR_046053		4931430N09Rik	-	RIKEN cDNA 4931430N09 gene	ncRNA
chr6-10248	chr6	118927796	118928296	+	5.1	500	intron (NM_001159534, intron 3 of 46)	intron (NM_001159534, intron 3 of 46)	47888	NR_046053	74363	Mm.399403	NR_046053		4931430N09Rik	-	RIKEN cDNA 4931430N09 gene	ncRNA
chr14-4971	chr14	62759405	62762170	+	158.6	2765	5' UTR (NM_008715, exon 1 of 19)	5' UTR (NM_008715, exon 1 of 19)	286	NR_045503	71000	Mm.399410	NR_045503	ENSMUSG00000097775	4931440J10Rik	-	RIKEN cDNA 4931440J10 gene	ncRNA
chr3-10436	chr3	65585882	65586382	+	5.66	500	Intergenic	B1_Mur4|SINE|Alu	-56718	NR_027955	71004	Mm.475465	NM_001033527	ENSMUSG00000074580	4931440P22Rik	-	RIKEN cDNA 4931440P22 gene	ncRNA
chr16-3211	chr16	42874698	42876882	+	70.5	2184	promoter-TSS (NR_040522)	promoter-TSS (NR_040522)	-28	NR_040522	75722	Mm.243747	NR_040521	ENSMUSG00000075070	4932412D23Rik	ENSMUSG00000075070|Gm10809	RIKEN cDNA 4932412D23 gene	ncRNA
chr9-9627	chr9	103569444	103569944	+	7.08	500	intron (NM_178638, intron 3 of 5)	intron (NM_178638, intron 3 of 5)	12604	NR_040764	319215	Mm.425597	NR_040764		4932413F04Rik	-	RIKEN cDNA 4932413F04 gene	ncRNA
chr9-10537	chr9	103540112	103540612	+	5.95	500	intron (NM_178638, intron 3 of 5)	intron (NM_178638, intron 3 of 5)	-16728	NR_040764	319215	Mm.425597	NR_040764		4932413F04Rik	-	RIKEN cDNA 4932413F04 gene	ncRNA
chr2-7396	chr2	129800117	129803364	+	146.1	3247	promoter-TSS (NR_029452)	promoter-TSS (NR_029452)	-281	NR_029452	654409	Mm.305555	NR_029452		4932416H05Rik	-	RIKEN cDNA 4932416H05 gene	ncRNA
chr11-17879	chr11	114465908	114466408	+	5.95	500	intron (NR_037269, intron 2 of 4)	intron (NR_037269, intron 2 of 4)	-17298	NR_027643	319819	Mm.50754	NM_177008	ENSMUSG00000062391	4932435O22Rik	-	RIKEN cDNA 4932435O22 gene	ncRNA
chr3-5781	chr3	36862544	36864121	+	58.9	1577	5' UTR (NM_172679, exon 1 of 86)	5' UTR (NM_172679, exon 1 of 86)	226	NM_172679	229227	Mm.207907	NM_172679	ENSMUSG00000037270	4932438A13Rik	4732443H21|B830039D19Rik|D630029K19Rik|FSA|Kiaa1109|Tweek	RIKEN cDNA 4932438A13 gene	protein-coding
chr5-8460	chr5	57714193	57720801	+	225.4	6608	promoter-TSS (NM_018764)	promoter-TSS (NM_018764)	422	NR_015588	319216	Mm.332387	NR_015588	ENSMUSG00000097216	4932441J04Rik	-	RIKEN cDNA 4932441J04 gene	ncRNA
chr1-4674	chr1	89579959	89581612	+	83	1653	intron (NM_178119, intron 1 of 17)	CpG	103107	NR_015540	74403	Mm.444291	NR_015540		4933400F21Rik	1700091C04Rik|4930565K10Rik	RIKEN cDNA 4933400F21 gene	ncRNA
chr1-10905	chr1	89750826	89751326	+	6.51	500	intron (NM_001037136, intron 11 of 16)	intron (NM_001037136, intron 11 of 16)	-67184	NR_015540	74403	Mm.444291	NR_015540		4933400F21Rik	1700091C04Rik|4930565K10Rik	RIKEN cDNA 4933400F21 gene	ncRNA
chr8-8072	chr8	87656495	87657264	+	10.8	769	Intergenic	Intergenic	92972	NM_177901	330820	Mm.212913	NM_177901		4933402J07Rik	-	RIKEN cDNA 4933402J07 gene	protein-coding
chr8-9231	chr8	87570512	87571012	+	7.08	500	intron (NM_177901, intron 3 of 5)	intron (NM_177901, intron 3 of 5)	6855	NM_177901	330820	Mm.212913	NM_177901		4933402J07Rik	-	RIKEN cDNA 4933402J07 gene	protein-coding
chr8-10570	chr8	87668124	87668624	+	6.23	500	intron (NM_033327, intron 7 of 7)	intron (NM_033327, intron 7 of 7)	104467	NM_177901	330820	Mm.212913	NM_177901		4933402J07Rik	-	RIKEN cDNA 4933402J07 gene	protein-coding
chr13-4666	chr13	23270111	23271092	+	22.1	981	Intergenic	Intergenic	-7749	NR_046038	74061	Mm.399501	NR_046038	ENSMUSG00000085122	4933404K08Rik	-	RIKEN cDNA 4933404K08 gene	ncRNA
chr13-6205	chr13	23285751	23286835	+	15.6	1084	Intergenic	Intergenic	7943	NR_046038	74061	Mm.399501	NR_046038	ENSMUSG00000085122	4933404K08Rik	-	RIKEN cDNA 4933404K08 gene	ncRNA
chr5-6382	chr5	136918681	136920268	+	48.4	1587	intron (NR_015555, intron 1 of 3)	CpG	328	NR_015555	66752	Mm.135764	NR_015555	ENSMUSG00000097908	4933404O12Rik	AW494809	RIKEN cDNA 4933404O12 gene	ncRNA
chr14-5329	chr14	7488525	7489025	+	7.36	500	Intergenic	Intergenic	76302	NR_015568	68308	Mm.390669	NR_015568	ENSMUSG00000090585	4933406F09Rik	1700007H14Rik|4930429F21Rik|4930570O04Rik|Gm3768	RIKEN cDNA 4933406F09 gene	ncRNA
chr12-8925	chr12	107112551	107113051	+	5.95	500	Intergenic	Intergenic	-396477	NR_015512	71033	Mm.159404	NR_015512	ENSMUSG00000085820	4933406K04Rik	4930426M03Rik|4930485I22Rik|4933427G14Rik	RIKEN cDNA 4933406K04 gene	ncRNA
chr12-8923	chr12	106879730	106880230	+	5.38	500	Intergenic	Intergenic	-163656	NR_015512	71033	Mm.159404	NR_015512	ENSMUSG00000085820	4933406K04Rik	4930426M03Rik|4930485I22Rik|4933427G14Rik	RIKEN cDNA 4933406K04 gene	ncRNA
chr4-5459	chr4	124575458	124575958	+	15	500	TTS (NR_045819)	TTS (NR_045819)	6529	NR_045819	108809	Mm.250313	NR_045819		4933407E24Rik	-	RIKEN cDNA 4933407E24 gene	ncRNA
chrX-2916	chrX	75763778	75764791	+	15.9	1013	intron (NR_029443, intron 1 of 8)	intron (NR_029443, intron 1 of 8)	415	NR_029443	74396	Mm.162493	NR_029443	ENSMUSG00000087396	4933407K13Rik	A130080L05Rik	RIKEN cDNA 4933407K13 gene	ncRNA
chr10-9597	chr10	93588308	93590158	+	72.8	1850	promoter-TSS (NR_045810)	promoter-TSS (NR_045810)	-180	NR_045810	74454	Mm.410794	NR_045810	ENSMUSG00000097407	4933408J17Rik	-	RIKEN cDNA 4933408J17 gene	ncRNA
chr10-4933	chr10	117905638	117906791	+	25.8	1153	Intergenic	LTR85a|LTR|Gypsy?	-19245	NR_045342	71067	Mm.410793	NR_045342		4933411E08Rik	-	RIKEN cDNA 4933411E08 gene	ncRNA
chr13-4183	chr13	15758813	15759575	+	17	762	Intergenic	Intergenic	43436	NR_045507	71071	Mm.380845	NR_045507		4933412O06Rik	-	RIKEN cDNA 4933412O06 gene	ncRNA
chr8-6194	chr8	123234734	123236530	+	75.3	1796	exon (NM_030176, exon 2 of 3)	exon (NM_030176, exon 2 of 3)	541	NR_045849	71186	Mm.449984	NR_045849	ENSMUSG00000097637	4933417D19Rik	-	RIKEN cDNA 4933417D19 gene	ncRNA
chr7-7719	chr7	42504947	42506270	+	39.1	1323	Intergenic	CpG	-57528	NM_027702	71162	Mm.158598	NM_027702	ENSMUSG00000030463	4933421I07Rik	-	RIKEN cDNA 4933421I07 gene	protein-coding
chr4-7434	chr4	33030185	33032324	+	110.5	2139	promoter-TSS (NM_019586)	promoter-TSS (NM_019586)	69	NR_036602	100504166	Mm.426309	NR_036602	ENSMUSG00000085037	4933421O10Rik	-	RIKEN cDNA 4933421O10 gene	ncRNA
chr4-11828	chr4	33019576	33020076	+	6.51	500	3' UTR (NM_027491, exon 7 of 7)	3' UTR (NM_027491, exon 7 of 7)	11497	NR_036602	100504166	Mm.426309	NR_036602	ENSMUSG00000085037	4933421O10Rik	-	RIKEN cDNA 4933421O10 gene	ncRNA
chr9-11424	chr9	35364342	35364842	+	6.8	500	Intergenic	Intergenic	83487	NR_040715	71133	Mm.158577	NR_040715		4933422A05Rik	-	RIKEN cDNA 4933422A05 gene	ncRNA
chr9-11421	chr9	35334594	35335094	+	5.38	500	Intergenic	Intergenic	53739	NR_040715	71133	Mm.158577	NR_040715		4933422A05Rik	-	RIKEN cDNA 4933422A05 gene	ncRNA
chr12-2229	chr12	80790383	80793252	+	84.7	2869	intron (NM_178682, intron 1 of 5)	intron (NM_178682, intron 1 of 5)	1285	NM_178682	217684	Mm.341776	NM_178682	ENSMUSG00000021133	4933426M11Rik	mKIAA0247	RIKEN cDNA 4933426M11 gene	protein-coding
chr15-6478	chr15	74708447	74709884	+	62.3	1437	promoter-TSS (NR_033197)	promoter-TSS (NR_033197)	4	NR_033197	66769	Mm.482908	NM_025756	ENSMUSG00000044276	4933427E11Rik	-	RIKEN cDNA 4933427E11 gene	ncRNA
chr11-16114	chr11	25288298	25288798	+	6.23	500	Intergenic	Intergenic	-37559	NR_045853	71234	Mm.158627	NR_045853	ENSMUSG00000033015	4933427E13Rik	-	RIKEN cDNA 4933427E13 gene	ncRNA
chr11-13511	chr11	97536576	97537776	+	20.1	1200	exon (NM_018873, exon 5 of 20)	exon (NM_018873, exon 5 of 20)	-36836	NM_001289118	100141474	Mm.482426	NM_001289118		4933428G20Rik	-	RIKEN cDNA 4933428G20 gene	protein-coding
chr11-10732	chr11	97500602	97501102	+	11.6	500	promoter-TSS (NM_001289118)	promoter-TSS (NM_001289118)	-512	NM_001289118	100141474	Mm.482426	NM_001289118		4933428G20Rik	-	RIKEN cDNA 4933428G20 gene	protein-coding
chr11-17653	chr11	97511553	97512224	+	8.5	671	3' UTR (NM_018873, exon 20 of 20)	3' UTR (NM_018873, exon 20 of 20)	-11548	NM_001289118	100141474	Mm.482426	NM_001289118		4933428G20Rik	-	RIKEN cDNA 4933428G20 gene	protein-coding
chr11-17081	chr11	24484664	24485164	+	5.95	500	intron (NR_045857, intron 1 of 3)	intron (NR_045857, intron 1 of 3)	3005	NR_045857	71316	Mm.79162	NR_045857	ENSMUSG00000086892	4933430M04Rik	-	RIKEN cDNA 4933430M04 gene	ncRNA
chr9-10422	chr9	61081443	61081943	+	6.23	500	Intergenic	Intergenic	23693	NR_105026	66785	Mm.158134	NR_105026		4933433G08Rik	-	RIKEN cDNA 4933433G08 gene	ncRNA
chr17-3896	chr17	84096457	84096957	+	16.1	500	Intergenic	CpG	18047	NR_045458	74473	Mm.399575	NR_045458		4933433H22Rik	-	RIKEN cDNA 4933433H22 gene	ncRNA
chr7-16031	chr7	68507209	68507709	+	5.38	500	Intergenic	MTE2b|LTR|ERVL-MaLR	90035	NR_046208	71244	Mm.410787	NR_046208		4933436H12Rik	-	RIKEN cDNA 4933436H12 gene	ncRNA
chr5-10755	chr5	126694441	126695213	+	11	772	Intergenic	Intergenic	-335962	NR_040685	71247	Mm.399586	NR_040685		4933438B17Rik	-	RIKEN cDNA 4933438B17 gene	ncRNA
chr4-9418	chr4	147101769	147102400	+	10.5	631	Intergenic	CpG	-33648	NR_045446	71270	Mm.460830	NR_045446	ENSMUSG00000093617	4933438K21Rik	-	RIKEN cDNA 4933438K21 gene	ncRNA
chr7-12405	chr7	125112285	125112785	+	6.8	500	Intergenic	MLT1A1|LTR|ERVL-MaLR	237251	NR_045804	71208	Mm.159465	NM_172408		4933440M02Rik	-	RIKEN cDNA 4933440M02 gene	ncRNA
chr7-12907	chr7	125154802	125155302	+	6.23	500	Intergenic	Intergenic	194734	NR_045804	71208	Mm.159465	NM_172408		4933440M02Rik	-	RIKEN cDNA 4933440M02 gene	ncRNA
chr14-3154	chr14	75015956	75016984	+	28	1028	intron (NM_198642, intron 1 of 13)	CpG	443	NM_198642	271221	Mm.320280	NM_198642	ENSMUSG00000034959	5031414D18Rik	Gm744|Gm911|Kiaa0226l	RIKEN cDNA 5031414D18 gene	protein-coding
chr14-6944	chr14	75068582	75069082	+	6.23	500	intron (NR_030568, intron 2 of 3)	intron (NR_030568, intron 2 of 3)	52805	NM_198642	271221	Mm.320280	NM_198642	ENSMUSG00000034959	5031414D18Rik	Gm744|Gm911|Kiaa0226l	RIKEN cDNA 5031414D18 gene	protein-coding
chr5-13964	chr5	23431016	23436801	+	252.6	5785	promoter-TSS (NM_026984)	promoter-TSS (NM_026984)	445	NR_040469	269630	Mm.425231	NR_040469	ENSMUSG00000073147	5031425E22Rik	-	RIKEN cDNA 5031425E22 gene	ncRNA
chr5-9592	chr5	23417745	23419208	+	40.8	1463	Intergenic	CpG	15877	NR_040469	269630	Mm.425231	NR_040469	ENSMUSG00000073147	5031425E22Rik	-	RIKEN cDNA 5031425E22 gene	ncRNA
chr5-5772	chr5	23386627	23387398	+	17.8	771	Intergenic	Intergenic	47341	NR_040469	269630	Mm.425231	NR_040469	ENSMUSG00000073147	5031425E22Rik	-	RIKEN cDNA 5031425E22 gene	ncRNA
chr5-10194	chr5	23251515	23252015	+	8.5	500	intron (NM_001081231, intron 3 of 3)	intron (NM_001081231, intron 3 of 3)	182588	NR_040469	269630	Mm.425231	NR_040469	ENSMUSG00000073147	5031425E22Rik	-	RIKEN cDNA 5031425E22 gene	ncRNA
chr15-4535	chr15	84986605	84988542	+	79.3	1937	intron (NM_001033273, intron 1 of 9)	CpG	398	NM_001033273	223739	Mm.323925	NM_001033273	ENSMUSG00000036046	5031439G07Rik	AW554572|mKIAA0930	RIKEN cDNA 5031439G07 gene	protein-coding
chr15-6357	chr15	84985298	84985798	+	7.93	500	intron (NM_001033273, intron 1 of 9)	L2b|LINE|L2	2423	NM_001033273	223739	Mm.323925	NM_001033273	ENSMUSG00000036046	5031439G07Rik	AW554572|mKIAA0930	RIKEN cDNA 5031439G07 gene	protein-coding
chr1-9629	chr1	185481839	185482339	+	8.21	500	Intergenic	Intergenic	-15217	NR_033600	114668	Mm.379303	NR_033600		5033404E19Rik	-	NSA2 ribosome biogenesis homolog pseudogene	pseudo
chr2-13977	chr2	131847840	131848340	+	6.8	500	promoter-TSS (NR_029381)	promoter-TSS (NR_029381)	-434	NR_029381	414081	Mm.246905	NR_029381	ENSMUSG00000086822	5330413P13Rik	-	RIKEN cDNA 5330413P13 gene	ncRNA
chr16-5022	chr16	50731793	50733362	+	50.4	1569	non-coding (NR_028300, exon 1 of 2)	non-coding (NR_028300, exon 1 of 2)	196	NR_028300	68190	Mm.139089	NR_028300		5330426P16Rik	-	RIKEN cDNA 5330426P16 gene	ncRNA
chr16-7356	chr16	50766525	50767025	+	5.66	500	Intergenic	Intergenic	-34002	NR_028300	68190	Mm.139089	NR_028300		5330426P16Rik	-	RIKEN cDNA 5330426P16 gene	ncRNA
chrX-3571	chrX	105390678	105391621	+	12.5	943	intron (NR_015552, intron 1 of 4)	intron (NR_015552, intron 1 of 4)	605	NR_015552	100043213	Mm.388967	NR_015552	ENSMUSG00000087620	5330434G04Rik	-	RIKEN cDNA 5330434G04 gene	ncRNA
chr6-4345	chr6	50565634	50567560	+	87.8	1926	promoter-TSS (NM_007808)	promoter-TSS (NM_007808)	-46	NR_015581	73183	Mm.430720	NR_015581	ENSMUSG00000085776	5430402O13Rik	3110047M22Rik	RIKEN cDNA 5430402O13 gene	ncRNA
chr5-8081	chr5	100426981	100430578	+	111.6	3597	intron (NR_034038, intron 2 of 4)	intron (NR_034038, intron 2 of 4)	756	NR_034038	100503199	Mm.392282	NR_034038	ENSMUSG00000097772	5430416N02Rik	100041797|Adapt33|Gm3514	RIKEN cDNA 5430416N02 gene	ncRNA
chr5-11432	chr5	100423461	100423961	+	6.8	500	intron (NR_034038, intron 3 of 4)	RMER17A2|LTR|ERVK	5824	NR_034038	100503199	Mm.392282	NR_034038	ENSMUSG00000097772	5430416N02Rik	100041797|Adapt33|Gm3514	RIKEN cDNA 5430416N02 gene	ncRNA
chr8-7562	chr8	25275024	25275524	+	10.2	500	Intergenic	Intergenic	30996	NR_040352	74489	Mm.256468	NR_040352		5430421F17Rik	-	RIKEN cDNA 5430421F17 gene	ncRNA
chrX-1354	chrX	105069648	105070465	+	15	817	promoter-TSS (NR_015467)	promoter-TSS (NR_015467)	68	NR_015467	71445	Mm.242968	NR_015467	ENSMUSG00000087174	5530601H04Rik	AI835882	RIKEN cDNA 5530601H04 gene	ncRNA
chrX-3175	chrX	13041610	13042685	+	19.5	1075	intron (NR_038158, intron 1 of 2)	L1MDa|LINE|L1	132	NR_038158	70489	Mm.383563	NR_038158	ENSMUSG00000087424	5730405O15Rik	-	RIKEN cDNA 5730405O15 gene	ncRNA
chr4-14885	chr4	126609139	126610489	+	44.2	1350	promoter-TSS (NM_001013755)	promoter-TSS (NM_001013755)	-40	NM_001145950	230757	Mm.296838	NM_001013755	ENSMUSG00000073755	5730409E04Rik	7530403E16Rik|AI849033	RIKEN cDNA 5730409E04Rik gene	protein-coding
chrX-1825	chrX	136115531	136116311	+	11.3	780	TTS (NR_045424)	TTS (NR_045424)	10999	NR_045425	70491	Mm.396636	NR_045424	ENSMUSG00000087553	5730412P04Rik	-	RIKEN cDNA 5730412P04 gene	ncRNA
chr11-11273	chr11	80377122	80378665	+	56.6	1543	exon (NM_027472, exon 1 of 10)	exon (NM_027472, exon 1 of 10)	122	NM_027472	70591	Mm.86860	NM_027472	ENSMUSG00000057181	5730455P16Rik	-	RIKEN cDNA 5730455P16 gene	protein-coding
chr6-8548	chr6	52390233	52390733	+	6.51	500	Intergenic	Intergenic	-75651	NR_038163	70593	Mm.158412	NR_038163	ENSMUSG00000086126	5730457N03Rik	Evx1as	RIKEN cDNA 5730457N03 gene	ncRNA
chr4-12488	chr4	44663626	44665116	+	39.9	1490	intron (NM_008782, intron 5 of 9)	CpG	-38429	NR_073462	70602	Mm.491142	NR_073462		5730488B01Rik	-	RIKEN cDNA 5730488B01 gene	ncRNA
chr4-9813	chr4	44558395	44558895	+	7.93	500	intron (NM_008782, intron 8 of 9)	intron (NM_008782, intron 8 of 9)	-144155	NR_073462	70602	Mm.491142	NR_073462		5730488B01Rik	-	RIKEN cDNA 5730488B01 gene	ncRNA
chr12-3205	chr12	18609937	18611054	+	28.3	1117	Intergenic	CpG	95985	NM_001033157	236366	Mm.352227	NM_001033157		5730507C01Rik	-	RIKEN cDNA 5730507C01 gene	protein-coding
chr12-8429	chr12	19387966	19388466	+	6.23	500	Intergenic	CpG	873706	NM_001033157	236366	Mm.352227	NM_001033157		5730507C01Rik	-	RIKEN cDNA 5730507C01 gene	protein-coding
chr12-7872	chr12	19288299	19288799	+	6.23	500	Intergenic	CpG	774039	NM_001033157	236366	Mm.352227	NM_001033157		5730507C01Rik	-	RIKEN cDNA 5730507C01 gene	protein-coding
chr3-5474	chr3	127895584	127896735	+	42.8	1151	exon (NM_027482, exon 1 of 2)	exon (NM_027482, exon 1 of 2)	164	NM_027482	70617	Mm.317049	NM_027482	ENSMUSG00000050549	5730508B09Rik	2700063A17Rik|C80506	RIKEN cDNA 5730508B09 gene	protein-coding
chr11-14217	chr11	26209517	26211345	+	57.8	1828	intron (NR_027973, intron 1 of 5)	CpG	145	NR_027973	70626	Mm.379180	NM_027486		5730522E02Rik	-	RIKEN cDNA 5730522E02 gene	ncRNA
chr1-9562	chr1	136233461	136234931	+	41.4	1470	promoter-TSS (NM_028872)	promoter-TSS (NM_028872)	84	NM_028872	67313	Mm.36763	NM_028872	ENSMUSG00000041605	5730559C18Rik	1700034M08Rik|4933426C09Rik|AI586180|D1Mgi54	RIKEN cDNA 5730559C18 gene	protein-coding
chr4-6936	chr4	46388778	46390365	+	66.6	1587	promoter-TSS (NM_029086)	promoter-TSS (NM_029086)	-148	NM_029086	74753	Mm.45973	NM_029086	ENSMUSG00000028331	5830415F09Rik	AV014846|Nap1	RIKEN cDNA 5830415F09 gene	protein-coding
chr5-8461	chr5	64038105	64038605	+	10.2	500	Intergenic	MTEa|LTR|ERVL-MaLR	-6618	NR_045384	74757	Mm.159329	NR_045384		5830416I19Rik	-	RIKEN cDNA 5830416I19 gene	ncRNA
chr3-10589	chr3	88774857	88775357	+	5.95	500	Intergenic	Intergenic	-1950	NR_028359	100302730	Mm.482358	NR_028359		5830417I10Rik	3632445O20Rik|AA387005	gon-4-like pseudogene	pseudo
chr9-8235	chr9	15356959	15358451	+	54.1	1492	promoter-TSS (NM_176976)	promoter-TSS (NM_176976)	83	NM_176976	319675	Mm.218317	NM_176976	ENSMUSG00000046111	5830418K08Rik	5832426L23Rik|Gm1131|Kiaa1731	RIKEN cDNA 5830418K08 gene	protein-coding
chr12-8019	chr12	69458182	69458682	+	6.23	500	Intergenic	Intergenic	17118	NR_038060	76062	Mm.380755	NR_038060		5830428M24Rik	100040862|Gm3007	RIKEN cDNA 5830428M24 gene	ncRNA
chr9-2889	chr9	120577124	120578144	+	35.7	1020	non-coding (NR_073359, exon 1 of 1)	non-coding (NR_073359, exon 1 of 1)	303	NR_073359	76100	Mm.48212	NR_073359	ENSMUSG00000052658	5830454E08Rik	-	RIKEN cDNA 5830454E08 gene	ncRNA
chr5-9401	chr5	90588806	90589306	+	8.78	500	intron (NM_001252661, intron 12 of 13)	intron (NM_001252661, intron 12 of 13)	27847	NM_001252661	622307	Mm.389654	NM_001252661	ENSMUSG00000070690	5830473C10Rik	Arg|Gm17754	RIKEN cDNA 5830473C10 gene	protein-coding
chr4-13166	chr4	154499953	154500453	+	6.51	500	intron (NM_001291029, intron 2 of 15)	intron (NM_001291029, intron 2 of 15)	136164	NR_045643	320939	Mm.436738	NR_045643		5930403L14Rik	-	RIKEN cDNA 5930403L14 gene	ncRNA
chr5-7015	chr5	148994209	148995397	+	43	1188	intron (NR_102383, intron 1 of 1)	intron (NR_102383, intron 1 of 1)	411	NR_102383	319982	Mm.33303	NR_102383	ENSMUSG00000041298	5930430L01Rik	-	RIKEN cDNA 5930430L01 gene	ncRNA
chr13-5798	chr13	101233926	101234563	+	10.5	637	intron (NR_046158, intron 1 of 3)	intron (NR_046158, intron 1 of 3)	2117	NR_046158	328324	Mm.402274	NR_046158		5930438M14Rik	5930438M14	RIKEN cDNA 5930438M14 gene	ncRNA
chr13-6144	chr13	101092292	101092920	+	9.91	628	Intergenic	Intergenic	-139521	NR_046158	328324	Mm.402274	NR_046158		5930438M14Rik	5930438M14	RIKEN cDNA 5930438M14 gene	ncRNA
chr1-10420	chr1	73962324	73962958	+	9.91	634	intron (NM_001289895, intron 18 of 32)	intron (NM_001289895, intron 18 of 32)	-98175	NR_045311	109198	Mm.359721	NR_045311		6030407O03Rik	-	RIKEN cDNA 6030407O03 gene	ncRNA
chr9-5424	chr9	58487612	58490916	+	166.8	3304	intron (NM_176921, intron 1 of 2)	intron (NM_176921, intron 1 of 2)	661	NM_176921	319477	Mm.153674	NM_176921	ENSMUSG00000066607	6030419C18Rik	-	RIKEN cDNA 6030419C18 gene	protein-coding
chr9-10405	chr9	58492522	58493022	+	6.8	500	intron (NM_176921, intron 2 of 2)	intron (NM_176921, intron 2 of 2)	4169	NM_176921	319477	Mm.153674	NM_176921	ENSMUSG00000066607	6030419C18Rik	-	RIKEN cDNA 6030419C18 gene	protein-coding
chr12-3515	chr12	110991857	110992629	+	21	772	Intergenic	Intergenic	-2155	NR_036598	77878	Mm.293198	NR_036598		6030440G07Rik	-	RIKEN cDNA 6030440G07 gene	ncRNA
chr15-3981	chr15	12737776	12740188	+	69.1	2412	Intergenic	Intergenic	85675	NM_029998	77877	Mm.207311	NM_029998	ENSMUSG00000022195	6030458C11Rik	-	RIKEN cDNA 6030458C11 gene	protein-coding
chr12-7918	chr12	31129205	31129705	+	5.95	500	Intergenic	Intergenic	-39407	NR_102715	100043065	Mm.479482	NM_001034058		6030469F06Rik	-	RIKEN cDNA 6030469F06 gene	ncRNA
chr1-5589	chr1	180482288	180484363	+	81	2075	exon (NM_001081227, exon 1 of 4)	exon (NM_001081227, exon 1 of 4)	179	NM_001081227	381310	Mm.44791	NM_001081227	ENSMUSG00000053963	6330403A02Rik	ENSMUSG00000056615|Gm10001|R75555	RIKEN cDNA 6330403A02 gene	protein-coding
chr1-12251	chr1	180432923	180433585	+	9.63	662	3' UTR (NM_001081227, exon 4 of 4)	3' UTR (NM_001081227, exon 4 of 4)	50250	NM_001081227	381310	Mm.44791	NM_001081227	ENSMUSG00000053963	6330403A02Rik	ENSMUSG00000056615|Gm10001|R75555	RIKEN cDNA 6330403A02 gene	protein-coding
chr1-12255	chr1	180460828	180461328	+	5.66	500	intron (NM_001081227, intron 1 of 3)	intron (NM_001081227, intron 1 of 3)	22426	NM_001081227	381310	Mm.44791	NM_001081227	ENSMUSG00000053963	6330403A02Rik	ENSMUSG00000056615|Gm10001|R75555	RIKEN cDNA 6330403A02 gene	protein-coding
chr11-8807	chr11	71032397	71034016	+	41.1	1619	exon (NM_134022, exon 1 of 2)	exon (NM_134022, exon 1 of 2)	411	NM_134022	103712	Mm.27768	NM_134022		6330403K07Rik	AI415455|AV161034|UGS148	RIKEN cDNA 6330403K07 gene	protein-coding
chr7-6034	chr7	13278000	13279333	+	42.8	1333	promoter-TSS (NM_010715)	promoter-TSS (NM_010715)	55	NM_177312	321008	Mm.458832	NM_177312	ENSMUSG00000070814	6330408A02Rik	-	RIKEN cDNA 6330408A02 gene	protein-coding
chr2-6694	chr2	32741096	32742717	+	68.5	1621	promoter-TSS (NM_027529)	promoter-TSS (NM_027529)	-890	NM_027529	70730	Mm.401360	NM_027529	ENSMUSG00000009551	6330409D20Rik	AA517851	RIKEN cDNA 6330409D20 gene	protein-coding
chr3-4659	chr3	129724567	129725755	+	39.4	1188	exon (NM_010113, exon 6 of 24)	exon (NM_010113, exon 6 of 24)	-28597	NR_040589	319224	Mm.477035	NR_040589		6330410L21Rik	-	RIKEN cDNA 6330410L21 gene	ncRNA
chr4-6040	chr4	63558208	63559514	+	50.7	1306	Intergenic	CpG	-1499	NM_144905	230279	Mm.41523	NM_144905	ENSMUSG00000045917	6330416G13Rik	AW492431|bM230C2.2	RIKEN cDNA 6330416G13 gene	protein-coding
chr5-13782	chr5	138262602	138264797	+	78.2	2195	promoter-TSS (NR_045821)	promoter-TSS (NR_045821)	-346	NR_045821	69004	Mm.439868	NR_045821	ENSMUSG00000085227	6330418K02Rik	-	RIKEN cDNA 6330418K02 gene	ncRNA
chrX-2259	chrX	56374132	56375538	+	30.6	1406	non-coding (NR_028086, exon 1 of 2)	non-coding (NR_028086, exon 1 of 2)	249	NR_028086	320237	Mm.233168	NM_183030		6330419J24Rik	Ncrna00086	RIKEN cDNA 6330419J24 gene	ncRNA
chr2-13448	chr2	147194747	147195247	+	7.08	500	intron (NR_030769, intron 1 of 5)	CpG	7573	NR_108091	78068	Mm.261511	NR_108091	ENSMUSG00000053545	6430503K07Rik	-	RIKEN cDNA 6430503K07 gene	ncRNA
chr7-4004	chr7	139978324	139979561	+	33.7	1237	promoter-TSS (NM_001033465)	promoter-TSS (NM_001033465)	-187	NM_001033465	381933	Mm.389985	NM_001033465	ENSMUSG00000073795	6430531B16Rik	Gm1093	RIKEN cDNA 6430531B16 gene	protein-coding
chr8-5265	chr8	120113357	120115117	+	76.5	1760	promoter-TSS (NM_172286)	promoter-TSS (NM_172286)	85	NM_001163762	234797	Mm.101958	NM_172286	ENSMUSG00000031824	6430548M08Rik	AW049007|Kiaa0513|mKIAA0513	RIKEN cDNA 6430548M08 gene	protein-coding
chr8-10179	chr8	120126945	120127445	+	6.8	500	intron (NM_001163762, intron 1 of 7)	intron (NM_001163762, intron 1 of 7)	13043	NM_001163762	234797	Mm.101958	NM_172286	ENSMUSG00000031824	6430548M08Rik	AW049007|Kiaa0513|mKIAA0513	RIKEN cDNA 6430548M08 gene	protein-coding
chr13-7261	chr13	99447231	99447731	+	6.8	500	intron (NM_008634, intron 2 of 6)	intron (NM_008634, intron 2 of 6)	-34655	NR_015515	320893	Mm.470842	NR_015515		6430562O15Rik	-	RIKEN cDNA 6430562O15 gene	ncRNA
chr13-8886	chr13	99416069	99416569	+	6.51	500	TTS (NM_173757)	TTS (NM_173757)	-3493	NR_015515	320893	Mm.470842	NR_015515		6430562O15Rik	-	RIKEN cDNA 6430562O15 gene	ncRNA
chr13-9537	chr13	99459436	99459936	+	5.38	500	intron (NM_008634, intron 2 of 6)	intron (NM_008634, intron 2 of 6)	-46860	NR_015515	320893	Mm.470842	NR_015515		6430562O15Rik	-	RIKEN cDNA 6430562O15 gene	ncRNA
chr9-6330	chr9	107340000	107341204	+	41.1	1204	promoter-TSS (NM_175486)	promoter-TSS (NM_175486)	-38	NM_175486	235599	Mm.71039	NM_175486	ENSMUSG00000037977	6430571L13Rik	-	RIKEN cDNA 6430571L13 gene	protein-coding
chr8-5563	chr8	36457229	36458883	+	69.1	1654	Intergenic	CpG	-31135	NM_176952	319582	Mm.180924	NM_176952	ENSMUSG00000039620	6430573F11Rik	Kiaa1456	RIKEN cDNA 6430573F11 gene	protein-coding
chr8-8208	chr8	36532999	36533499	+	7.65	500	Intergenic	Intergenic	44058	NM_176952	319582	Mm.180924	NM_176952	ENSMUSG00000039620	6430573F11Rik	Kiaa1456	RIKEN cDNA 6430573F11 gene	protein-coding
chr2-13675	chr2	29249313	29253717	+	176.7	4404	intron (NR_029460, intron 1 of 1)	CpG	1478	NR_029460	76220	Mm.330108	NR_029460		6530402F18Rik	mKIAA1857	RIKEN cDNA 6530402F18 gene	ncRNA
chr17-8449	chr17	9166910	9168813	+	43.9	1903	non-coding (NR_027881, exon 1 of 3)	non-coding (NR_027881, exon 1 of 3)	161	NR_027881	67791	Mm.158175	NR_027881	ENSMUSG00000097049	6530411M01Rik	-	RIKEN cDNA 6530411M01 gene	ncRNA
chr19-5053	chr19	57543731	57544231	+	9.06	500	Intergenic	Intergenic	34915	NR_040307	78073	Mm.12411	NR_040306		6720468P15Rik	-	RIKEN cDNA 6720468P15 gene	ncRNA
chr13-4989	chr13	62684202	62685507	+	27.2	1305	Intergenic	Intergenic	-60672	NM_173381	211378	Mm.247448	NM_173381		6720489N17Rik	9330128I06	RIKEN cDNA 6720489N17 gene	protein-coding
chr13-6494	chr13	62652732	62653917	+	26.3	1185	Intergenic	Intergenic	-29142	NM_173381	211378	Mm.247448	NM_173381		6720489N17Rik	9330128I06	RIKEN cDNA 6720489N17 gene	protein-coding
chr13-6085	chr13	62623761	62624393	+	9.63	632	5' UTR (NM_173381, exon 1 of 3)	5' UTR (NM_173381, exon 1 of 3)	105	NM_173381	211378	Mm.247448	NM_173381		6720489N17Rik	9330128I06	RIKEN cDNA 6720489N17 gene	protein-coding
chr8-2732	chr8	20296833	20297763	+	34.3	930	intron (NR_030708, intron 1 of 4)	CpG	134	NR_030708	547150	Mm.359054	NR_030708	ENSMUSG00000071796	6820431F20Rik	-	cadherin 11 pseudogene	pseudo
chr8-2812	chr8	20122242	20122996	+	30.9	754	Intergenic	CpG	174813	NR_030708	547150	Mm.359054	NR_030708	ENSMUSG00000071796	6820431F20Rik	-	cadherin 11 pseudogene	pseudo
chr15-7526	chr15	85505868	85506368	+	6.8	500	Intergenic	Intergenic	-2891	NM_001256072	328577	Mm.212960	NM_001256072	ENSMUSG00000096607	7530416G11Rik	-	RIKEN cDNA 7530416G11 gene	protein-coding
chr18-4320	chr18	77712605	77715011	+	103.9	2406	promoter-TSS (NR_027978)	promoter-TSS (NR_027978)	202	NM_178670	212163	Mm.23293	NM_178670	ENSMUSG00000047466	8030462N17Rik	Akd2|Ark2N	RIKEN cDNA 8030462N17 gene	protein-coding
chr6-5968	chr6	135197600	135198978	+	66.6	1378	intron (NM_028982, intron 1 of 12)	CpG	302	NM_028982	74525	Mm.34182	NM_028982	ENSMUSG00000030207	8430419L09Rik	Kiaa1467|mKIAA1467	RIKEN cDNA 8430419L09 gene	protein-coding
chr11-12798	chr11	3450904	3453053	+	95.4	2149	promoter-TSS (NR_028317)	promoter-TSS (NR_028317)	-459	NR_028317	71523	Mm.72795	NM_027820	ENSMUSG00000034587	8430429K09Rik	-	RIKEN cDNA 8430429K09 gene	ncRNA
chr12-7875	chr12	24096552	24097350	+	10.8	798	exon (NM_001256489, exon 1 of 4)	exon (NM_001256489, exon 1 of 4)	318	NM_001256489	66808	Mm.379124	NM_001256489		9030624G23Rik	-	RIKEN cDNA 9030624G23 gene	protein-coding
chr7-6603	chr7	118740441	118741586	+	37.4	1145	intron (NM_027815, intron 1 of 30)	intron (NM_027815, intron 1 of 30)	742	NM_027815	71517	Mm.213298	NM_027815	ENSMUSG00000030982	9030624J02Rik	2610029J22Rik	RIKEN cDNA 9030624J02 gene	protein-coding
chr17-6267	chr17	40879749	40880677	+	25.5	928	exon (NM_027834, exon 1 of 2)	exon (NM_027834, exon 1 of 2)	345	NM_027834	71583	Mm.158733	NM_027834	ENSMUSG00000054951	9130008F23Rik	-	RIKEN cDNA 9130008F23 gene	protein-coding
chr19-4202	chr19	45997572	45998896	+	67.7	1324	intron (NM_198296, intron 1 of 25)	CpG	254	NM_198296	71617	Mm.210949	NM_198296	ENSMUSG00000039901	9130011E15Rik	AI431055|AW050122	RIKEN cDNA 9130011E15 gene	protein-coding
chr7-7624	chr7	127386318	127387366	+	31.7	1048	exon (NM_030226, exon 1 of 3)	exon (NM_030226, exon 1 of 3)	324	NM_030226	78921	Mm.200950	NM_030226	ENSMUSG00000030823	9130019O22Rik	-	RIKEN cDNA 9130019O22 gene	protein-coding
chr6-3046	chr6	54429212	54432628	+	122.4	3416	promoter-TSS (NR_033635)	promoter-TSS (NR_033635)	-699	NR_033635	100042056	Mm.448157	NM_198118	ENSMUSG00000073067	9130019P16Rik	6430501H15Rik|OTTMUSG00000023151	RIKEN cDNA 9130019P16 gene	ncRNA
chr6-6171	chr6	54433243	54433743	+	11	500	Intergenic	Intergenic	-3272	NR_033635	100042056	Mm.448157	NM_198118	ENSMUSG00000073067	9130019P16Rik	6430501H15Rik|OTTMUSG00000023151	RIKEN cDNA 9130019P16 gene	ncRNA
chr6-8554	chr6	54434527	54435027	+	6.8	500	Intergenic	Intergenic	-4556	NR_033635	100042056	Mm.448157	NM_198118	ENSMUSG00000073067	9130019P16Rik	6430501H15Rik|OTTMUSG00000023151	RIKEN cDNA 9130019P16 gene	ncRNA
chr7-11142	chr7	128236918	128239027	+	86.1	2109	promoter-TSS (NM_177001)	promoter-TSS (NM_177001)	59	NM_177001	100043133	Mm.183647	NM_177001	ENSMUSG00000062944	9130023H24Rik	GLI4	RIKEN cDNA 9130023H24 gene	protein-coding
chr1-8454	chr1	56971779	56974076	+	94.6	2297	non-coding (NR_024325, exon 1 of 1)	non-coding (NR_024325, exon 1 of 1)	1458	NR_024326	329160	Mm.419039	NR_024325	ENSMUSG00000087022	9130024F11Rik	B530002L08|EG329160	RIKEN cDNA 9130024F11 gene	ncRNA
chr1-11804	chr1	56977469	56977969	+	6.51	500	Intergenic	Intergenic	6250	NR_024326	329160	Mm.419039	NR_024325	ENSMUSG00000087022	9130024F11Rik	B530002L08|EG329160	RIKEN cDNA 9130024F11 gene	ncRNA
chr15-3255	chr15	58033592	58035024	+	56.1	1432	promoter-TSS (NM_029418)	promoter-TSS (NM_029418)	-14	NM_029418	75758	Mm.455792	NM_029418	ENSMUSG00000022362	9130401M01Rik	AI849328	RIKEN cDNA 9130401M01 gene	protein-coding
chr10-9198	chr10	110454396	110456588	+	92.6	2192	Intergenic	Intergenic	-145158	NR_028438	109335	Mm.367727	NR_028438		9230102K24Rik	-	RIKEN cDNA 9230102K24 gene	ncRNA
chr10-11613	chr10	120354874	120355374	+	5.95	500	Intergenic	Intergenic	-34399	NR_040626	320626	Mm.446091	NR_040626	ENSMUSG00000090191	9230105E05Rik	-	RIKEN cDNA 9230105E05 gene	ncRNA
chr9-7779	chr9	8041869	8043288	+	51.5	1419	intron (NM_199017, intron 1 of 6)	CpG	245	NM_199017	234912	Mm.172430	NM_199017	ENSMUSG00000053070	9230110C19Rik	-	RIKEN cDNA 9230110C19 gene	protein-coding
chr14-4470	chr14	34548306	34549915	+	77.6	1609	intron (NM_001039071, intron 8 of 12)	CpG	-26309	NM_030062	78243	Mm.117483	NM_030062	ENSMUSG00000021797	9230112D13Rik	-	RIKEN cDNA 9230112D13 gene	protein-coding
chr6-6426	chr6	128199825	128201383	+	55.5	1558	Intergenic	CpG	-16801	NR_077223	330427	Mm.426356	NR_077223		9330102E08Rik	-	RIKEN cDNA 9330102E08 gene	ncRNA
chr13-4493	chr13	80962574	80963377	+	26.3	803	Intergenic	CpG	-1099	NR_015587	319983	Mm.343027	NR_015587	ENSMUSG00000097098	9330111N05Rik	-	RIKEN cDNA 9330111N05 gene	ncRNA
chr18-6272	chr18	54611343	54612785	+	15.6	1442	intron (NR_045400, intron 1 of 2)	intron (NR_045400, intron 1 of 2)	320	NR_045400	328957	Mm.402781	NR_045400		9330117O12Rik	9330117O12	RIKEN cDNA 9330117O12 gene	ncRNA
chr8-2510	chr8	122442721	122444957	+	93.2	2236	promoter-TSS (NR_028354)	promoter-TSS (NR_028354)	183	NR_045696	100689703	Mm.271989	NR_045696		9330133O14Rik	-	RIKEN cDNA 9330133O14 gene	ncRNA
chr12-3017	chr12	69196434	69198814	+	127.2	2380	exon (NM_027269, exon 1 of 3)	exon (NM_027269, exon 1 of 3)	413	NR_033222	414085	Mm.256223	NR_033222	ENSMUSG00000097061	9330151L19Rik	-	RIKEN cDNA 9330151L19 gene	ncRNA
chr6-7933	chr6	36387604	36388854	+	28.3	1250	promoter-TSS (NR_015589)	promoter-TSS (NR_015589)	5	NR_015589	319472	Mm.226434	NR_015589	ENSMUSG00000073154	9330158H04Rik	-	RIKEN cDNA 9330158H04 gene	ncRNA
chr9-7693	chr9	88858621	88859121	+	9.06	500	promoter-TSS (NR_037983)	promoter-TSS (NR_037983)	-1	NR_037983	319673	Mm.149040	NR_037982	ENSMUSG00000097177	9330159M07Rik	1700096K11Rik|mU50hg-a	RIKEN cDNA 9330159M07 gene	ncRNA
chr8-5494	chr8	94433925	94434822	+	20.7	897	non-coding (NR_015514, exon 2 of 3)	non-coding (NR_015514, exon 2 of 3)	730	NR_015514	320377	Mm.486022	NR_015514	ENSMUSG00000097194	9330175E14Rik	A630085K21	RIKEN cDNA 9330175E14 gene	ncRNA
chr1-8921	chr1	51333120	51334324	+	21.8	1204	promoter-TSS (NR_045151)	promoter-TSS (NR_045151)	57	NR_045151	442821	Mm.118030	NR_045151		9330175M20Rik	-	RIKEN cDNA 9330175M20 gene	ncRNA
chr1-13367	chr1	51394738	51395238	+	5.66	500	Intergenic	Lx4A|LINE|L1	-61209	NR_045151	442821	Mm.118030	NR_045151		9330175M20Rik	-	RIKEN cDNA 9330175M20 gene	ncRNA
chr6-9188	chr6	127130362	127130862	+	5.95	500	intron (NM_009829, intron 4 of 4)	intron (NM_009829, intron 4 of 4)	-18777	NR_040274	77558	Mm.358918	NR_040273	ENSMUSG00000097166	9330179D12Rik	-	RIKEN cDNA 9330179D12 gene	ncRNA
chr5-3933	chr5	9265808	9266955	+	51.8	1147	exon (NM_172706, exon 1 of 22)	exon (NM_172706, exon 1 of 22)	188	NM_172706	231014	Mm.130063	NM_172706	ENSMUSG00000056004	9330182L06Rik	Eig121l	RIKEN cDNA 9330182L06 gene	protein-coding
chr15-6641	chr15	40114532	40115159	+	8.78	627	Intergenic	Intergenic	-19520	NM_001256056	328531	Mm.60703	NM_001256056		9330182O14Rik	-	RIKEN cDNA 9330182O14 gene	protein-coding
chr15-8015	chr15	40167114	40167614	+	7.08	500	Intergenic	Intergenic	32999	NM_001256056	328531	Mm.60703	NM_001256056		9330182O14Rik	-	RIKEN cDNA 9330182O14 gene	protein-coding
chr15-8017	chr15	40177309	40177809	+	6.8	500	Intergenic	Intergenic	43194	NM_001256056	328531	Mm.60703	NM_001256056		9330182O14Rik	-	RIKEN cDNA 9330182O14 gene	protein-coding
chr2-10841	chr2	158360138	158361766	+	42.5	1628	non-coding (NR_015463, exon 2 of 6)	non-coding (NR_015463, exon 2 of 6)	557	NR_015463	68108	Mm.119198	NR_015463		9430008C03Rik	-	RIKEN cDNA 9430008C03 gene	ncRNA
chr4-10843	chr4	156108924	156110702	+	64.6	1778	promoter-TSS (NM_177205)	promoter-TSS (NM_177205)	-185	NM_145557	230996	Mm.318925	NM_145557	ENSMUSG00000059939	9430015G10Rik	-	RIKEN cDNA 9430015G10 gene	protein-coding
chr1-11263	chr1	57405642	57407518	+	100.3	1876	promoter-TSS (NM_001081181)	promoter-TSS (NM_001081181)	32	NM_001081181	68115	Mm.275428	NM_001081181		9430016H08Rik	AA409999|C78988	RIKEN cDNA 9430016H08 gene	protein-coding
chr2-17497	chr2	75488422	75488922	+	5.38	500	Intergenic	ORR1D1|LTR|ERVL-MaLR	-44493	NR_040635	77269	Mm.389278	NR_040635		9430019J16Rik	-	RIKEN cDNA 9430019J16 gene	ncRNA
chr18-2869	chr18	4634593	4636044	+	77.3	1451	intron (NM_001081963, intron 1 of 3)	CpG	389	NM_001081963	240185	Mm.33179	NM_001081963	ENSMUSG00000033960	9430020K01Rik	1110056P05Rik|Gm328|Jcad|mKIAA1462	RIKEN cDNA 9430020K01 gene	protein-coding
chr2-16676	chr2	162697521	162698021	+	5.95	500	Intergenic	Intergenic	36608	NR_033569	77288	Mm.376571	NR_033569		9430021M05Rik	-	RIKEN cDNA 9430021M05 gene	ncRNA
chr9-7297	chr9	88599198	88599970	+	13.9	772	promoter-TSS (NR_040766)	promoter-TSS (NR_040766)	-341	NR_040766	320692	Mm.427378	NR_040766	ENSMUSG00000097073	9430037G07Rik	-	RIKEN cDNA 9430037G07 gene	ncRNA
chr7-3557	chr7	137410164	137411584	+	74.5	1420	promoter-TSS (NM_029886)	promoter-TSS (NM_029886)	-118	NM_029886	77252	Mm.29184	NM_029886	ENSMUSG00000040139	9430038I01Rik	-	RIKEN cDNA 9430038I01 gene	protein-coding
chr7-10855	chr7	4123696	4125109	+	22.1	1413	intron (NM_001001454, intron 2 of 12)	intron (NM_001001454, intron 2 of 12)	-3674	NR_033568	77323	Mm.378791	NR_033568	ENSMUSG00000086155	9430041J12Rik	-	RIKEN cDNA 9430041J12 gene	ncRNA
chr7-13668	chr7	4122209	4122709	+	6.51	500	intron (NM_001001454, intron 1 of 12)	intron (NM_001001454, intron 1 of 12)	-1731	NR_033568	77323	Mm.378791	NR_033568	ENSMUSG00000086155	9430041J12Rik	-	RIKEN cDNA 9430041J12 gene	ncRNA
chr6-5874	chr6	53286684	53288023	+	30.6	1339	promoter-TSS (NR_015553)	promoter-TSS (NR_015553)	58	NR_015553	320189	Mm.227444	NR_015553		9430076C15Rik	-	RIKEN cDNA 9430076C15 gene	ncRNA
chr8-12469	chr8	111143676	111146500	+	84.1	2824	intron (NR_040363, intron 1 of 3)	intron (NR_040363, intron 1 of 3)	410	NR_040363	434350	Mm.442061	NR_040363		9430091E24Rik	-	RIKEN cDNA 9430091E24 gene	ncRNA
chr6-8028	chr6	92940165	92941889	+	52.7	1724	intron (NR_015530, intron 1 of 2)	intron (NR_015530, intron 1 of 2)	445	NR_015530	330385	Mm.483472	NR_015530	ENSMUSG00000097462	9530026P05Rik	B430306B02	RIKEN cDNA 9530026P05 gene	ncRNA
chr6-3640	chr6	92943380	92943880	+	17.6	500	intron (NR_015530, intron 1 of 2)	CpG	3048	NR_015530	330385	Mm.483472	NR_015530	ENSMUSG00000097462	9530026P05Rik	B430306B02	RIKEN cDNA 9530026P05 gene	ncRNA
chrX-2379	chrX	48284304	48285360	+	22.4	1056	intron (NR_045916, intron 1 of 3)	intron (NR_045916, intron 1 of 3)	594	NR_045916	100500713	Mm.396609	NR_045916	ENSMUSG00000097197	9530027J09Rik	-	RIKEN cDNA 9530027J09 gene	ncRNA
chr5-5210	chr5	28464468	28465812	+	37.4	1344	intron (NM_009170, intron 1 of 2)	CpG	-1844	NR_015562	654796	Mm.57202	NR_015562	ENSMUSG00000097726	9530036O11Rik	-	RIKEN cDNA 9530036O11Rik	ncRNA
chr5-7532	chr5	28457844	28458613	+	17.3	769	exon (NM_009170, exon 3 of 3)	exon (NM_009170, exon 3 of 3)	-8756	NR_015562	654796	Mm.57202	NR_015562	ENSMUSG00000097726	9530036O11Rik	-	RIKEN cDNA 9530036O11Rik	ncRNA
chr5-10890	chr5	28466353	28466853	+	8.21	500	promoter-TSS (NR_015562)	promoter-TSS (NR_015562)	-381	NR_015562	654796	Mm.57202	NR_015562	ENSMUSG00000097726	9530036O11Rik	-	RIKEN cDNA 9530036O11Rik	ncRNA
chr8-7725	chr8	11000683	11010245	+	352	9562	exon (NM_001081212, exon 1 of 2)	exon (NM_001081212, exon 1 of 2)	-2386	NR_046017	619321	Mm.403007	NR_046017	ENSMUSG00000096938	9530052E02Rik	-	RIKEN cDNA 9530052E02 gene	ncRNA
chr9-7356	chr9	122571451	122573677	+	70.5	2226	promoter-TSS (NR_015610)	promoter-TSS (NR_015610)	63	NR_015610	319626	Mm.186748	NR_015610	ENSMUSG00000097736	9530059O14Rik	-	RIKEN cDNA 9530059O14 gene	ncRNA
chr9-5368	chr9	122568670	122570040	+	38.2	1370	Intergenic	CpG	-3146	NR_015610	319626	Mm.186748	NR_015610	ENSMUSG00000097736	9530059O14Rik	-	RIKEN cDNA 9530059O14 gene	ncRNA
chr11-12123	chr11	52395948	52397337	+	63.7	1389	intron (NM_153117, intron 1 of 2)	CpG	214	NM_153117	213673	Mm.291979	NM_153117	ENSMUSG00000036275	9530068E07Rik	C85061|Kct2	RIKEN cDNA 9530068E07 gene	protein-coding
chr11-15482	chr11	52400521	52401185	+	9.35	664	intron (NM_153117, intron 1 of 2)	intron (NM_153117, intron 1 of 2)	4425	NM_153117	213673	Mm.291979	NM_153117	ENSMUSG00000036275	9530068E07Rik	C85061|Kct2	RIKEN cDNA 9530068E07 gene	protein-coding
chr9-7807	chr9	22411019	22412283	+	36.8	1264	promoter-TSS (NM_026739)	promoter-TSS (NM_026739)	74	NM_026739	68283	Mm.280669	NM_026739	ENSMUSG00000036411	9530077C05Rik	1110003N12Rik|Kiaa0895|mKIAA0895	RIKEN cDNA 9530077C05 gene	protein-coding
chr9-8355	chr9	68792151	68792908	+	10.8	757	intron (NM_013646, intron 1 of 10)	intron (NM_013646, intron 1 of 10)	27183	NR_033299	320440	Mm.483129	NM_177159		9530091C08Rik	-	RIKEN cDNA 9530091C08 gene	ncRNA
chr2-8700	chr2	135658410	135660307	+	46.2	1897	Intergenic	CpG	-76138	NR_015544	320684	Mm.421433	NR_015544	ENSMUSG00000085631	9630028H03Rik	-	RIKEN cDNA 9630028H03 gene	ncRNA
chr2-16498	chr2	135559128	135559628	+	5.66	500	Intergenic	Intergenic	23842	NR_015544	320684	Mm.421433	NR_015544	ENSMUSG00000085631	9630028H03Rik	-	RIKEN cDNA 9630028H03 gene	ncRNA
chr6-3161	chr6	127109227	127110120	+	32.6	893	promoter-TSS (NM_177003)	promoter-TSS (NM_177003)	-121	NM_177003	319801	Mm.101836	NM_177003	ENSMUSG00000038028	9630033F20Rik	AA793651|AI595337|C79710|C85509|Tigar	RIKEN cDNA 9630033F20 gene	protein-coding
chr7-12679	chr7	42641988	42643227	+	22.9	1239	promoter-TSS (NM_001242388)	promoter-TSS (NM_001242388)	-3	NM_001242388	208111	Mm.387841	NM_001034857		9830147E19Rik	C330019L16Rik	RIKEN cDNA 9830147E19 gene	protein-coding
chr19-6216	chr19	8661493	8662904	+	33.4	1411	intron (NR_045314, intron 1 of 2)	intron (NR_045314, intron 1 of 2)	1137	NR_045314	402757	Mm.150255	NR_045314		9830166K06Rik	-	RIKEN cDNA 9830166K06 gene	ncRNA
chr14-3222	chr14	70159027	70159907	+	22.4	880	promoter-TSS (NM_001112735)	promoter-TSS (NM_001112735)	35	NM_001112735	268759	Mm.12148	NM_001004155	ENSMUSG00000044551	9930012K11Rik	-	RIKEN cDNA 9930012K11 gene	protein-coding
chr15-7690	chr15	60820740	60825221	+	186.9	4481	promoter-TSS (NR_030696)	promoter-TSS (NR_030696)	15	NR_030696	320469	Mm.230853	NM_177166	ENSMUSG00000097493	9930014A18Rik	-	RIKEN cDNA 9930014A18 gene	ncRNA
chr19-7313	chr19	29803725	29806824	+	128.3	3099	intron (NM_172836, intron 1 of 7)	CpG	735	NM_172836	240613	Mm.313351	NM_172836	ENSMUSG00000046138	9930021J03Rik	ENSMUSG00000048936|Gm9832|mKIAA2026	RIKEN cDNA 9930021J03 gene	protein-coding
chr4-3508	chr4	124936399	124937984	+	56.1	1585	promoter-TSS (NM_026560)	promoter-TSS (NM_026560)	143	NM_177573	194268	Mm.266907	NM_177573		9930104L06Rik	-	RIKEN cDNA 9930104L06 gene	protein-coding
chr2-10547	chr2	155018532	155020051	+	46.7	1519	intron (NM_015770, intron 1 of 3)	ERVB4_1-I_MM-int|LTR|ERVK	5721	NM_015770	50518	Mm.315593	NM_015770	ENSMUSG00000027596	a	A<y>|ASIP|ASP|As	nonagouti	protein-coding
chr1-11665	chr1	193172434	193174247	+	58.9	1813	promoter-TSS (NM_001160360)	promoter-TSS (NM_001160360)	-129	NM_001160360	319266	Mm.482460	NM_181048	ENSMUSG00000079144	A130010J15Rik	-	RIKEN cDNA A130010J15 gene	protein-coding
chr10-6305	chr10	122544134	122544634	+	10.2	500	Intergenic	Intergenic	25507	NR_040616	319272	Mm.411763	NR_040616		A130077B15Rik	-	RIKEN cDNA A130077B15 gene	ncRNA
chr15-7404	chr15	61157697	61158498	+	17.3	801	Intergenic	Intergenic	-236827	NM_001081067	117586	Mm.291499	NM_001081067	ENSMUSG00000022347	A1bg	C44	alpha-1-B glycoprotein	protein-coding
chr17-9976	chr17	10450747	10451247	+	5.66	500	intron (NM_027032, intron 4 of 4)	intron (NM_027032, intron 4 of 4)	-5219	NR_077238	319750	Mm.383485	NR_077237	ENSMUSG00000089633	A230009B12Rik	-	RIKEN cDNA A230009B12 gene	ncRNA
chr17-9393	chr17	10519932	10520432	+	5.66	500	intron (NM_027032, intron 4 of 4)	intron (NM_027032, intron 4 of 4)	63966	NR_077239	319750	Mm.383485	NR_077237	ENSMUSG00000089633	A230009B12Rik	-	RIKEN cDNA A230009B12 gene	ncRNA
chr16-5152	chr16	25058432	25060129	+	45	1697	promoter-TSS (NR_040374)	promoter-TSS (NR_040374)	-359	NR_040374	319487	Mm.137341	NR_040374	ENSMUSG00000096960	A230028O05Rik	-	RIKEN cDNA A230028O05 gene	ncRNA
chr10-7838	chr10	83543253	83544962	+	73.9	1709	intron (NM_001033375, intron 1 of 32)	CpG	166	NM_001033375	319277	Mm.491194	NM_001033375	ENSMUSG00000034560	A230046K03Rik	AA589518|Kiaa1033|mKIAA1033	RIKEN cDNA A230046K03 gene	protein-coding
chr9-8021	chr9	20868271	20869707	+	51.8	1436	intron (NM_175687, intron 1 of 7)	intron (NM_175687, intron 1 of 7)	347	NM_175687	319278	Mm.249932	NM_175687	ENSMUSG00000038884	A230050P20Rik	-	RIKEN cDNA A230050P20 gene	protein-coding
chr7-13196	chr7	40881350	40881850	+	6.51	500	intron (NR_040329, intron 1 of 4)	intron (NR_040329, intron 1 of 4)	16724	NR_040329	320210	Mm.126237	NR_040329		A230077H06Rik	-	RIKEN cDNA A230077H06 gene	ncRNA
chr8-6290	chr8	85059783	85060856	+	40.2	1073	exon (NM_026791, exon 1 of 10)	exon (NM_026791, exon 1 of 10)	141	NR_110581	320466	Mm.401371	NR_110581		A230103J11Rik	-	RIKEN cDNA A230103J11 gene	ncRNA
chr6-9635	chr6	121718047	121718676	+	7.08	629	Intergenic	ORR1C2|LTR|ERVL-MaLR	82188	NM_175628	232345	Mm.30151	NM_175628	ENSMUSG00000030111	A2m	A2mp	alpha-2-macroglobulin	protein-coding
chr15-3401	chr15	101223818	101225817	+	92	1999	promoter-TSS (NR_045327)	promoter-TSS (NR_045327)	-40	NR_045327	380977	Mm.399924	NR_045326	ENSMUSG00000097915	A330009N23Rik	-	RIKEN cDNA A330009N23 gene	ncRNA
chr1-10326	chr1	195016903	195019918	+	78.2	3015	intron (NR_015566, intron 1 of 7)	intron (NR_015566, intron 1 of 7)	1011	NR_015566	320977	Mm.99905	NR_015566	ENSMUSG00000096929	A330023F24Rik	C030002C11Rik	RIKEN cDNA A330023F24 gene	ncRNA
chr19-5156	chr19	37171801	37176251	+	149.3	4450	exon (NM_001290826, exon 2 of 11)	exon (NM_001290826, exon 2 of 11)	183	NR_045329	319931	Mm.446730	NR_045329	ENSMUSG00000097591	A330032B11Rik	-	RIKEN cDNA A330032B11 gene	ncRNA
chr14-3764	chr14	122104479	122105520	+	26.9	1041	non-coding (NR_015586, exon 2 of 4)	non-coding (NR_015586, exon 2 of 4)	1975	NR_015586	319727	Mm.215552	NR_015586		A330035P11Rik	-	RIKEN cDNA A330035P11 gene	ncRNA
chr19-4087	chr19	12595465	12596790	+	57.2	1325	non-coding (NR_015503, exon 1 of 2)	non-coding (NR_015503, exon 1 of 2)	439	NR_015503	74333	Mm.329744	NR_015503	ENSMUSG00000086213	A330040F15Rik	-	RIKEN cDNA A330040F15 gene	ncRNA
chr9-7292	chr9	86694928	86696397	+	55.5	1469	non-coding (NR_045835, exon 1 of 3)	non-coding (NR_045835, exon 1 of 3)	220	NR_045835	319556	Mm.386894	NR_045835		A330041J22Rik	-	RIKEN cDNA A330041J22 gene	ncRNA
chr10-5930	chr10	73098910	73100516	+	56.4	1606	Intergenic	CpG	-13008	NR_040646	327768	Mm.417745	NR_040646		A330049N07Rik	-	RIKEN cDNA A330049N07 gene	ncRNA
chr10-3357	chr10	73096627	73097694	+	32.3	1067	Intergenic	Intergenic	-10455	NR_040646	327768	Mm.417745	NR_040646		A330049N07Rik	-	RIKEN cDNA A330049N07 gene	ncRNA
chr17-6165	chr17	69438291	69440464	+	73.1	2173	promoter-TSS (NM_001145192)	promoter-TSS (NM_001145192)	51	NM_001145192	320722	Mm.400254	NM_001145192	ENSMUSG00000091636	A330050F15Rik	-	RIKEN cDNA A330050F15 gene	protein-coding
chr17-5073	chr17	69475388	69476013	+	13	625	intron (NM_001145192, intron 1 of 1)	intron (NM_001145192, intron 1 of 1)	36374	NM_001145192	320722	Mm.400254	NM_001145192	ENSMUSG00000091636	A330050F15Rik	-	RIKEN cDNA A330050F15 gene	protein-coding
chr8-6650	chr8	120228149	120229826	+	49.8	1677	promoter-TSS (NR_110496)	promoter-TSS (NR_110496)	-757	NR_110496	434353	Mm.411793	NR_110496		A330074K22Rik	-	RIKEN cDNA A330074K22 gene	ncRNA
chr8-7905	chr8	120232265	120233630	+	28	1365	Intergenic	Intergenic	-4717	NR_110496	434353	Mm.411793	NR_110496		A330074K22Rik	-	RIKEN cDNA A330074K22 gene	ncRNA
chr8-9322	chr8	120277639	120278284	+	8.21	645	Intergenic	Intergenic	-49731	NR_110496	434353	Mm.411793	NR_110496		A330074K22Rik	-	RIKEN cDNA A330074K22 gene	ncRNA
chr13-4427	chr13	29015364	29017020	+	32.9	1656	promoter-TSS (NR_045075)	promoter-TSS (NR_045075)	-63	NR_045073	77920	Mm.197051	NR_045073	ENSMUSG00000086363	A330102I10Rik	-	RIKEN cDNA A330102I10 gene	ncRNA
chr4-4293	chr4	153956783	153958290	+	64.9	1507	intron (NM_001163019, intron 1 of 2)	CpG	299	NM_001163019	97159	Mm.7066	NM_175287	ENSMUSG00000047613	A430005L14Rik	C79672	RIKEN cDNA A430005L14 gene	protein-coding
chr5-3801	chr5	138622575	138623535	+	42.8	960	intron (NM_183025, intron 1 of 3)	intron (NM_183025, intron 1 of 3)	196	NM_183025	243308	Mm.36612	NM_183025	ENSMUSG00000056014	A430033K04Rik	C86988	RIKEN cDNA A430033K04 gene	protein-coding
chr15-6731	chr15	80694285	80695089	+	10.8	804	non-coding (NR_045309, exon 4 of 4)	non-coding (NR_045309, exon 4 of 4)	2923	NR_045310	106059	Mm.442457	NR_045309		A430088P11Rik	-	RIKEN cDNA A430088P11 gene	ncRNA
chr15-8146	chr15	80685235	80685735	+	6.51	500	intron (NM_145986, intron 1 of 4)	intron (NM_145986, intron 1 of 4)	12125	NR_045310	106059	Mm.442457	NR_045309		A430088P11Rik	-	RIKEN cDNA A430088P11 gene	ncRNA
chr2-8482	chr2	118761781	118762934	+	24.6	1153	intron (NM_001001982, intron 1 of 10)	intron (NM_001001982, intron 1 of 10)	304	NM_001001982	214239	Mm.379342	NM_001001982	ENSMUSG00000045838	A430105I19Rik	Gm353	RIKEN cDNA A430105I19 gene	protein-coding
chr15-4433	chr15	83250853	83252160	+	30	1307	intron (NM_001004150, intron 1 of 2)	CpG	225	NM_001170954	239559	Mm.323805	NM_001004150	ENSMUSG00000047878	A4galt	-	alpha 1,4-galactosyltransferase	protein-coding
chr2-14657	chr2	147756098	147756598	+	6.8	500	Intergenic	Intergenic	45655	NR_046014	381384	Mm.259809	NR_046014	ENSMUSG00000051986	A530006G24Rik	Gm1003	RIKEN cDNA A530006G24 gene	ncRNA
chr2-14774	chr2	167687829	167693023	+	167.4	5194	promoter-TSS (NR_015500)	promoter-TSS (NR_015500)	-333	NR_110334	329562	Mm.123101	NM_177851	ENSMUSG00000006462	A530013C23Rik	-	RIKEN cDNA A530013C23 gene	ncRNA
chr2-9175	chr2	167777485	167777985	+	12.2	500	Intergenic	Intergenic	86558	NR_015500	329562	Mm.123101	NM_177851	ENSMUSG00000006462	A530013C23Rik	-	RIKEN cDNA A530013C23 gene	ncRNA
chr2-15652	chr2	167746388	167746888	+	6.23	500	Intergenic	Intergenic	55461	NR_015500	329562	Mm.123101	NM_177851	ENSMUSG00000006462	A530013C23Rik	-	RIKEN cDNA A530013C23 gene	ncRNA
chr12-6693	chr12	112474136	112474636	+	7.36	500	Intergenic	Intergenic	-15062	NM_177039	319942	Mm.185209	NM_177039	ENSMUSG00000043122	A530016L24Rik	Nrac	RIKEN cDNA A530016L24 gene	protein-coding
chr18-6319	chr18	61482079	61482579	+	5.95	500	intron (NR_045419, intron 1 of 3)	intron (NR_045419, intron 1 of 3)	2278	NR_045419	442846	Mm.417648	NR_045419		A530050N04Rik	-	RIKEN cDNA A530050N04 gene	ncRNA
chr13-6290	chr13	67636908	67638019	+	34.8	1111	intron (NM_183146, intron 1 of 3)	intron (NM_183146, intron 1 of 3)	290	NM_183146	212281	Mm.342918	NM_183146	ENSMUSG00000021510	A530054K11Rik	Rslcan3	RIKEN cDNA A530054K11 gene	protein-coding
chr13-9360	chr13	59948309	59948809	+	5.95	500	Intergenic	Intergenic	-81152	NR_046142	328263	Mm.123405	NR_046142		A530065N20Rik	A530065N20	RIKEN cDNA A530046M15 gene	ncRNA
chr13-8737	chr13	59970959	59971459	+	5.66	500	Intergenic	Intergenic	-58502	NR_046142	328263	Mm.123405	NR_046142		A530065N20Rik	A530065N20	RIKEN cDNA A530046M15 gene	ncRNA
chr4-9491	chr4	16168593	16169277	+	9.91	684	intron (NR_045765, intron 1 of 6)	intron (NR_045765, intron 1 of 6)	4825	NR_045765	100415915	Mm.387180	NR_045765	ENSMUSG00000085112	A530072M11Rik	-	RIKEN cDNA gene A530072M11	ncRNA
chr15-5271	chr15	3994974	3996821	+	74.5	1847	promoter-TSS (NR_045740)	promoter-TSS (NR_045740)	-142	NR_045740	328489	Mm.447020	NR_045740	ENSMUSG00000097662	A630020A06	-	uncharacterized A630020A06	ncRNA
chr10-9283	chr10	7662101	7664277	+	105.1	2176	promoter-TSS (NR_030698)	promoter-TSS (NR_030698)	-182	NR_030698	320642	Mm.398806	NR_030698		A630066F11Rik	-	RIKEN cDNA A630066F11 gene	ncRNA
chr2-10312	chr2	169929582	169930082	+	9.63	500	Intergenic	Intergenic	140839	NR_033634	100043910	Mm.468546	NR_033632	ENSMUSG00000097065	A630075F10Rik	4831414D02|Gm4722	RIKEN cDNA A630075F10 gene	ncRNA
chr16-6561	chr16	98081344	98083252	+	55.8	1908	intron (NR_015491, intron 1 of 4)	intron (NR_015491, intron 1 of 4)	141	NR_015491	320586	Mm.442230	NR_015491		A630089N07Rik	-	RIKEN cDNA A630089N07 gene	ncRNA
chr1-7	chr1	88276838	88277844	+	196.6	1006	intron (NM_198652, intron 1 of 7)	CpG-383	216	NM_172505	212427	Mm.384762	NM_172505		A730008H23Rik	mFleg1	RIKEN cDNA A730008H23 gene	protein-coding
chr18-4038	chr18	59062214	59063491	+	27.8	1277	intron (NM_173759, intron 1 of 2)	intron (NM_173759, intron 1 of 2)	471	NM_001167925	225583	Mm.209711	NM_173759	ENSMUSG00000050875	A730017C20Rik	-	RIKEN cDNA A730017C20 gene	protein-coding
chr2-17827	chr2	130877295	130877795	+	5.66	500	intron (NR_015523, intron 1 of 2)	intron (NR_015523, intron 1 of 2)	28851	NR_015523	613258	Mm.271990	NR_015523		A730017L22Rik	-	RIKEN cDNA A730017L22 gene	ncRNA
chr6-4248	chr6	61179677	61181679	+	100	2002	intron (NM_183310, intron 1 of 10)	CpG	132	NR_040287	100504262	Mm.438066	NR_040287		A730020E08Rik	-	RIKEN cDNA A730020E08 gene	ncRNA
chr7-10080	chr7	73374766	73376978	+	77.6	2212	promoter-TSS (NR_040325)	promoter-TSS (NR_040325)	-98	NR_040325	319783	Mm.349813	NR_040324	ENSMUSG00000097756	A730056A06Rik	C76391	RIKEN cDNA A730056A06 gene	ncRNA
chr7-5221	chr7	73390864	73392389	+	48.4	1525	intron (NM_177740, intron 2 of 3)	intron (NM_177740, intron 2 of 3)	-15852	NR_040325	319783	Mm.349813	NR_040324	ENSMUSG00000097756	A730056A06Rik	C76391	RIKEN cDNA A730056A06 gene	ncRNA
chr7-10701	chr7	73399594	73400094	+	7.93	500	intron (NM_177740, intron 2 of 3)	intron (NM_177740, intron 2 of 3)	-24070	NR_040325	319783	Mm.349813	NR_040324	ENSMUSG00000097756	A730056A06Rik	C76391	RIKEN cDNA A730056A06 gene	ncRNA
chr13-6537	chr13	91370458	91371373	+	23.5	915	non-coding (NR_045161, exon 3 of 3)	non-coding (NR_045161, exon 3 of 3)	17170	NR_045161	320297	Mm.375866	NR_045161	ENSMUSG00000097182	A830009L08Rik	-	RIKEN cDNA A830009L08 gene	ncRNA
chr5-12603	chr5	107497552	107499160	+	36.3	1608	intron (NM_001007574, intron 1 of 5)	intron (NM_001007574, intron 1 of 5)	577	NM_001168557	231570	Mm.261891	NM_001007574	ENSMUSG00000044060	A830010M20Rik	AI849226|Kiaa1107|mKIAA1107	RIKEN cDNA A830010M20 gene	protein-coding
chr1-9134	chr1	11413256	11415832	+	73.9	2576	5' UTR (NM_177173, exon 1 of 14)	5' UTR (NM_177173, exon 1 of 14)	439	NM_177173	320492	Mm.52021	NM_177173	ENSMUSG00000057715	A830018L16Rik	-	RIKEN cDNA A830018L16 gene	protein-coding
chr3-10172	chr3	143100409	143101628	+	20.1	1219	Intergenic	CpG	-142037	NR_040551	320072	Mm.136397	NR_040551		A830019L24Rik	-	RIKEN cDNA A830019L24 gene	ncRNA
chr18-1237	chr18	32376732	32378845	+	119	2113	non-coding (NR_045403, exon 1 of 3)	non-coding (NR_045403, exon 1 of 3)	496	NR_045403	402767	Mm.385109	NR_045403	ENSMUSG00000097413	A830052D11Rik	-	RIKEN cDNA A830052D11 gene	ncRNA
chr18-5797	chr18	32413974	32414474	+	6.23	500	exon (NM_009668, exon 6 of 19)	exon (NM_009668, exon 6 of 19)	-35940	NR_045403	402767	Mm.385109	NR_045403	ENSMUSG00000097413	A830052D11Rik	-	RIKEN cDNA A830052D11 gene	ncRNA
chrX-874	chrX	159532467	159533662	+	27.5	1195	intron (NM_001033472, intron 1 of 11)	CpG	396	NM_001033472	382252	Mm.296254	NM_001033472	ENSMUSG00000044150	A830080D01Rik	2310067E24Rik|Gm1146	RIKEN cDNA A830080D01 gene	protein-coding
chr13-4358	chr13	78162962	78164551	+	55.8	1589	non-coding (NR_028109, exon 11 of 11)	non-coding (NR_028109, exon 11 of 11)	-34261	NR_045195	320174	Mm.393122	NR_045195		A830082K12Rik	-	RIKEN cDNA A830082K12 gene	ncRNA
chr13-4250	chr13	78181043	78182767	+	34.6	1724	Intergenic	Intergenic	-16112	NR_045195	320174	Mm.393122	NR_045195		A830082K12Rik	-	RIKEN cDNA A830082K12 gene	ncRNA
chr13-3553	chr13	78179193	78180085	+	19.5	892	Intergenic	CpG	-18378	NR_045195	320174	Mm.393122	NR_045195		A830082K12Rik	-	RIKEN cDNA A830082K12 gene	ncRNA
chr3-5107	chr3	115887208	115889012	+	72.8	1804	promoter-TSS (NR_015487)	promoter-TSS (NR_015487)	10	NR_027895	68161	Mm.392043	NR_015487		A930005H10Rik	-	RIKEN cDNA A930005H10 gene	ncRNA
chr2-16333	chr2	103376428	103376928	+	5.38	500	Intergenic	Intergenic	-3914	NR_040332	319854	Mm.403818	NR_040332	ENSMUSG00000087278	A930006I01Rik	-	RIKEN cDNA A930006I01 gene	ncRNA
chr16-7465	chr16	91466278	91466919	+	7.08	641	intron (NR_077219, intron 1 of 1)	MIR|SINE|MIR	1494	NR_077219	100503120	Mm.387130	NR_077219	ENSMUSG00000084866	A930006K02Rik	-	RIKEN cDNA A930006K02 gene	ncRNA
chr10-9631	chr10	115478532	115479162	+	8.21	630	intron (NM_010195, intron 4 of 17)	C-rich|Low_complexity|Low_complexity	-91139	NM_029982	77798	Mm.446685	NM_029982	ENSMUSG00000092210	A930009A15Rik	-	RIKEN cDNA A930009A15 gene	protein-coding
chr5-11430	chr5	99727912	99729400	+	39.4	1488	intron (NR_030692, intron 1 of 3)	intron (NR_030692, intron 1 of 3)	404	NR_030692	319818	Mm.295233	NR_030692	ENSMUSG00000089809	A930011G23Rik	-	RIKEN cDNA A930011G23 gene	ncRNA
chr5-13402	chr5	99752953	99753453	+	5.38	500	Intergenic	Intergenic	-24143	NR_030692	319818	Mm.295233	NR_030692	ENSMUSG00000089809	A930011G23Rik	-	RIKEN cDNA A930011G23 gene	ncRNA
chr14-5275	chr14	64586464	64592171	+	180.1	5707	intron (NR_040709, intron 2 of 3)	intron (NR_040709, intron 2 of 3)	1202	NR_040709	268755	Mm.194050	NR_040709		A930011O12Rik	Rncr3	RIKEN cDNA A930011O12 gene	ncRNA
chr14-5274	chr14	64573832	64576218	+	60	2386	Intergenic	Intergenic	-13090	NR_040709	268755	Mm.194050	NR_040709		A930011O12Rik	Rncr3	RIKEN cDNA A930011O12 gene	ncRNA
chr18-5567	chr18	44659673	44662967	+	100.3	3294	promoter-TSS (NR_026853)	promoter-TSS (NR_026853)	-345	NR_026853	626275	Mm.427116	NR_026853	ENSMUSG00000097610	A930012L18Rik	-	RIKEN cDNA A930012L18 gene	ncRNA
chr17-7977	chr17	35994148	35995095	+	21.8	947	intron (NR_015618, intron 1 of 1)	intron (NR_015618, intron 1 of 1)	117	NR_015618	77810	Mm.483143	NR_015618		A930015D03Rik	-	RIKEN cDNA A930015D03 gene	ncRNA
chr7-13084	chr7	19420897	19421397	+	8.21	500	intron (NR_073014, intron 1 of 3)	intron (NR_073014, intron 1 of 3)	270	NR_073015	100503495	Mm.410762	NR_073014		A930016O22Rik	-	RIKEN cDNA A930016O22 gene	ncRNA
chr15-8432	chr15	44836167	44836851	+	7.93	684	Intergenic	Intergenic	-44885	NR_033609	239410	Mm.352401	NR_033609		A930017M01Rik	Gm305	Smg-5 homolog, nonsense mediated mRNA decay factor pseudogene	pseudo
chr2-8467	chr2	104122350	104123521	+	46.7	1171	exon (NM_026634, exon 1 of 2)	exon (NM_026634, exon 1 of 2)	166	NM_026634	68243	Mm.158191	NM_026634	ENSMUSG00000032671	A930018P22Rik	-	RIKEN cDNA A930018P22 gene	protein-coding
chr2-12466	chr2	104191814	104192875	+	16.1	1061	intron (NM_001033347, intron 16 of 20)	intron (NM_001033347, intron 16 of 20)	69575	NM_026634	68243	Mm.158191	NM_026634	ENSMUSG00000032671	A930018P22Rik	-	RIKEN cDNA A930018P22 gene	protein-coding
chr17-6252	chr17	33981064	33982102	+	23.5	1038	promoter-TSS (NR_033305)	promoter-TSS (NR_033305)	91	NR_033305	433100	Mm.380381	NM_001013793		AA388235	-	expressed sequence AA388235	ncRNA
chrX-3174	chrX	12873674	12874374	+	8.5	700	Intergenic	Intergenic	-62849	NM_001272033	245350	Mm.302695	NM_001272033		AA414768	OTTMUSG00000017000	expressed sequence AA414768	protein-coding
chr11-8631	chr11	83291298	83293293	+	55.8	1995	intron (NR_028363, intron 2 of 2)	intron (NR_028363, intron 2 of 2)	596	NR_028363	613254	Mm.383758	NR_028363	ENSMUSG00000093483	AA465934	-	expressed sequence AA465934	ncRNA
chr2-12505	chr2	122637599	122638392	+	12.5	793	intron (NM_001004174, intron 1 of 4)	CpG	108	NM_001004174	433470	Mm.36783	NM_001004174	ENSMUSG00000033213	AA467197	Nmes1	expressed sequence AA467197	protein-coding
chr10-8567	chr10	39898205	39899693	+	54.7	1488	non-coding (NR_033628, exon 1 of 4)	non-coding (NR_033628, exon 1 of 4)	289	NR_033628	213332	Mm.484359	NR_033628		AA474331	-	expressed sequence AA474331	pseudo
chr1-9673	chr1	34677320	34679561	+	65.7	2241	Intergenic	Intergenic	-42230	NR_033627	241051	Mm.282827	NR_033627		AA619741	-	PHD finger protein 19 pseudogene	pseudo
chr1-9832	chr1	130740807	130741307	+	7.93	500	exon (NM_177604, exon 3 of 4)	exon (NM_177604, exon 3 of 4)	9081	NM_177604	212439	Mm.268547	NM_177604	ENSMUSG00000042510	AA986860	E030025M07|Sarg	expressed sequence AA986860	protein-coding
chr13-2679	chr13	67608969	67610022	+	34	1053	intron (NM_001163246, intron 1 of 3)	intron (NM_001163246, intron 1 of 3)	212	NM_001163246	100416706	Mm.478045	NM_001163246	ENSMUSG00000058093	AA987161	AA987127	expressed sequence AA987161	protein-coding
chr15-6587	chr15	102354937	102356144	+	30.9	1207	Intergenic	CpG	-4781	NM_153416	223921	Mm.352946	NM_153416	ENSMUSG00000036678	Aaas	AAA|ADRACALA|D030041N15Rik|GL003	achalasia, adrenocortical insufficiency, alacrimia	protein-coding
chr5-9009	chr5	125475211	125477705	+	85	2494	intron (NM_030210, intron 1 of 17)	intron (NM_030210, intron 1 of 17)	585	NM_030210	78894	Mm.431573	NM_030210	ENSMUSG00000029482	Aacs	2210408B16Rik|SUR5	acetoacetyl-CoA synthetase	protein-coding
chr5-10079	chr5	125465391	125466331	+	13.3	940	Intergenic	CpG	-10012	NM_030210	78894	Mm.431573	NM_030210	ENSMUSG00000029482	Aacs	2210408B16Rik|SUR5	acetoacetyl-CoA synthetase	protein-coding
chr8-5315	chr8	60505557	60506515	+	34.6	958	promoter-TSS (NM_011834)	promoter-TSS (NM_011834)	-88	NM_011834	23923	Mm.35020	NM_011834	ENSMUSG00000057228	Aadat	AI875679|Aadt|KATII|Kat2|mKat-2	aminoadipate aminotransferase	protein-coding
chr13-4588	chr13	64311802	64312966	+	50.7	1164	intron (NM_025370, intron 1 of 5)	intron (NM_025370, intron 1 of 5)	326	NM_025370	66129	Mm.491110	NM_025370	ENSMUSG00000021482	Aaed1	1110018J18Rik|AI849003	AhpC/TSA antioxidant enzyme domain containing 1	protein-coding
chr9-5316	chr9	63601939	63603763	+	74.2	1824	promoter-TSS (NM_030068)	promoter-TSS (NM_030068)	196	NM_025857	66939	Mm.34338	NM_025857	ENSMUSG00000037257	Aagab	2310007F21Rik|p34	alpha- and gamma-adaptin binding protein	protein-coding
chr9-9939	chr9	63667179	63667679	+	6.8	500	intron (NM_016769, intron 3 of 8)	intron (NM_016769, intron 3 of 8)	64774	NM_025857	66939	Mm.34338	NM_025857	ENSMUSG00000037257	Aagab	2310007F21Rik|p34	alpha- and gamma-adaptin binding protein	protein-coding
chr9-12626	chr9	63646195	63646695	+	5.1	500	TTS (NM_016769)	TTS (NM_016769)	43790	NM_025857	66939	Mm.34338	NM_025857	ENSMUSG00000037257	Aagab	2310007F21Rik|p34	alpha- and gamma-adaptin binding protein	protein-coding
chr6-2672	chr6	86848533	86851695	+	150.7	3162	promoter-TSS (NR_028298)	promoter-TSS (NR_028298)	597	NM_001040106	269774	Mm.221038	NM_177762	ENSMUSG00000057230	Aak1	5530400K14Rik|9630042K20|AU067724|AU067726|BC028270|C79663|D6Ertd245e|R75501|mKIAA1048	AP2 associated kinase 1	protein-coding
chr11-19396	chr11	116592727	116593227	+	5.38	500	promoter-TSS (NM_009591)	promoter-TSS (NM_009591)	-710	NR_033223	11298	Mm.42233	NM_009591	ENSMUSG00000020804	Aanat	AA-NAT|Nat-2|Nat4|Snat	arylalkylamine N-acetyltransferase	protein-coding
chr2-2792	chr2	156547234	156548444	+	50.7	1210	5' UTR (NM_026661, exon 1 of 4)	5' UTR (NM_026661, exon 1 of 4)	263	NM_001164818	68295	Mm.253648	NM_026661	ENSMUSG00000027628	Aar2	0610011L14Rik	AAR2 splicing factor homolog (S. cerevisiae)	protein-coding
chr2-14040	chr2	156576778	156577278	+	6.8	500	Intergenic	Intergenic	29452	NM_001164818	68295	Mm.253648	NM_026661	ENSMUSG00000027628	Aar2	0610011L14Rik	AAR2 splicing factor homolog (S. cerevisiae)	protein-coding
chr2-18021	chr2	156561149	156561649	+	5.38	500	intron (NM_001164818, intron 4 of 4)	intron (NM_001164818, intron 4 of 4)	13823	NM_001164818	68295	Mm.253648	NM_026661	ENSMUSG00000027628	Aar2	0610011L14Rik	AAR2 splicing factor homolog (S. cerevisiae)	protein-coding
chr15-6885	chr15	52039640	52040969	+	36.5	1329	exon (NM_175503, exon 1 of 2)	exon (NM_175503, exon 1 of 2)	197	NM_175503	239435	Mm.24204	NM_175503	ENSMUSG00000068522	Aard	A5D3|AV328152	alanine and arginine rich domain containing protein	protein-coding
chr8-6327	chr8	111033537	111034962	+	60	1425	5' UTR (NM_146217, exon 1 of 21)	5' UTR (NM_146217, exon 1 of 21)	407	NM_146217	234734	Mm.24174	NM_146217		Aars	AI316495|C76919|sti	alanyl-tRNA synthetase	protein-coding
chr17-4944	chr17	45506544	45507327	+	26.9	783	promoter-TSS (NM_198608)	promoter-TSS (NM_198608)	94	NM_198608	224805	Mm.329063	NM_198608	ENSMUSG00000023938	Aars2	Aarsl|AlaRS|Gm89	alanyl-tRNA synthetase 2, mitochondrial (putative)	protein-coding
chr11-10522	chr11	101416419	101417854	+	51.5	1435	exon (NM_144829, exon 2 of 12)	exon (NM_144829, exon 2 of 12)	297	NM_144829	69684	Mm.146283	NM_144829	ENSMUSG00000075528	Aarsd1	1110069E20Rik|2310044P18Rik|AA589600|AlaX|AlaXp-II	alanyl-tRNA synthetase domain containing 1	protein-coding
chr5-8706	chr5	76904733	76906307	+	67.4	1574	promoter-TSS (NM_173765)	promoter-TSS (NM_173765)	-6	NM_173765	231326	Mm.39271	NM_173765	ENSMUSG00000055923	Aasdh	A230062G08Rik|A830035E16|Acsf4|U26	aminoadipate-semialdehyde dehydrogenase	protein-coding
chr11-8634	chr11	84512769	84514379	+	65.1	1610	promoter-TSS (NM_019816)	promoter-TSS (NM_019816)	-73	NM_019816	56321	Mm.257482	NM_019816	ENSMUSG00000018697	Aatf	4933415H02Rik|5830465M17Rik|Che-1|Trb	apoptosis antagonizing transcription factor	protein-coding
chr11-10310	chr11	120045458	120048540	+	138.5	3082	5' UTR (NM_001198785, exon 1 of 14)	5' UTR (NM_001198785, exon 1 of 14)	146	NM_001198785	11302	Mm.6826	NM_007377	ENSMUSG00000025375	Aatk	AATYK|aatyk1|mKIAA0641	apoptosis-associated tyrosine kinase	protein-coding
chr16-4335	chr16	8512852	8515104	+	56.9	2252	intron (NM_172961, intron 1 of 15)	intron (NM_172961, intron 1 of 15)	549	NM_172961	268860	Mm.259315	NM_172961	ENSMUSG00000057880	Abat	9630038C02Rik|AI255750|ENSMUSG00000051226|Gabaat|Gabat|Gm9851|I54|Laibat|X61497	4-aminobutyrate aminotransferase	protein-coding
chr16-5983	chr16	8539087	8539972	+	12.5	885	intron (NM_172961, intron 1 of 15)	intron (NM_172961, intron 1 of 15)	26100	NM_172961	268860	Mm.259315	NM_172961	ENSMUSG00000057880	Abat	9630038C02Rik|AI255750|ENSMUSG00000051226|Gabaat|Gabat|Gm9851|I54|Laibat|X61497	4-aminobutyrate aminotransferase	protein-coding
chr4-6300	chr4	53158661	53160454	+	65.7	1793	intron (NM_013454, intron 1 of 49)	intron (NM_013454, intron 1 of 49)	338	NM_013454	11303	Mm.277376	NM_013454	ENSMUSG00000015243	Abca1	ABC-1|Abc1	ATP-binding cassette, sub-family A (ABC1), member 1	protein-coding
chr7-12894	chr7	120327340	120327840	+	6.8	500	Intergenic	Intergenic	-1094	NM_177213	320631	Mm.78330	NM_177213	ENSMUSG00000054746	Abca15	4930500I12Rik	ATP-binding cassette, sub-family A (ABC1), member 15	protein-coding
chr2-9645	chr2	25428312	25430208	+	77.3	1896	intron (NM_007379, intron 1 of 47)	intron (NM_007379, intron 1 of 47)	586	NM_007379	11305	Mm.2210	NM_007379	ENSMUSG00000026944	Abca2	AI413825|Abc2|D2H0S1474E|mKIAA1062	ATP-binding cassette, sub-family A (ABC1), member 2	protein-coding
chr17-6722	chr17	24350700	24353332	+	99.1	2632	promoter-TSS (NM_013855)	promoter-TSS (NM_013855)	-7	NM_001039581	27410	Mm.239470	NM_013855	ENSMUSG00000024130	Abca3	1810036E22Rik|ABC-C|Abc3	ATP-binding cassette, sub-family A (ABC1), member 3	protein-coding
chr3-8654	chr3	122104145	122104790	+	7.36	645	intron (NM_007378, intron 13 of 49)	intron (NM_007378, intron 13 of 49)	60007	NM_007378	11304	Mm.3918	NM_007378	ENSMUSG00000028125	Abca4	AW050280|Abc10|Abcr|D430003I15Rik|RmP	ATP-binding cassette, sub-family A (ABC1), member 4	protein-coding
chr11-12733	chr11	110336500	110338369	+	67.4	1869	intron (NM_147219, intron 1 of 38)	CpG	282	NM_147219	217265	Mm.41942	NM_147219	ENSMUSG00000018800	Abca5	ABC13|B930033A02Rik|mKIAA1888	ATP-binding cassette, sub-family A (ABC1), member 5	protein-coding
chr10-7569	chr10	79996193	79997617	+	32.9	1424	promoter-TSS (NM_013850)	promoter-TSS (NM_013850)	-710	NM_013850	27403	Mm.103351	NM_013850	ENSMUSG00000035722	Abca7	ABCX|Abc51	ATP-binding cassette, sub-family A (ABC1), member 7	protein-coding
chr11-16791	chr11	109994620	109996441	+	35.4	1821	intron (NM_013851, intron 1 of 38)	intron (NM_013851, intron 1 of 38)	286	NM_013851	27404	Mm.341004	NM_013851	ENSMUSG00000020620	Abca8b	Abca8	ATP-binding cassette, sub-family A (ABC1), member 8b	protein-coding
chr8-7922	chr8	123981455	123983619	+	84.7	2164	exon (NM_019552, exon 1 of 13)	exon (NM_019552, exon 1 of 13)	585	NM_019552	56199	Mm.274243	NM_019552	ENSMUSG00000031974	Abcb10	Abc-me|Abcb12	ATP-binding cassette, sub-family B (MDR/TAP), member 10	protein-coding
chr5-6877	chr5	8797854	8799141	+	55.2	1287	intron (NM_011075, intron 1 of 27)	CpG	350	NM_011075	18669	Mm.146649	NM_011075	ENSMUSG00000028970	Abcb1b	Abcb1|Mdr1|Mdr1b|Pgy-1|Pgy1|mdr	ATP-binding cassette, sub-family B (MDR/TAP), member 1B	protein-coding
chr5-8002	chr5	8820187	8820812	+	11.6	625	intron (NM_011075, intron 8 of 27)	intron (NM_011075, intron 8 of 27)	22352	NM_011075	18669	Mm.146649	NM_011075	ENSMUSG00000028970	Abcb1b	Abcb1|Mdr1|Mdr1b|Pgy-1|Pgy1|mdr	ATP-binding cassette, sub-family B (MDR/TAP), member 1B	protein-coding
chr5-4035	chr5	8893261	8894780	+	57.2	1519	intron (NM_008830, intron 1 of 27)	intron (NM_008830, intron 1 of 27)	299	NM_008830	18670	Mm.297825	NM_008830	ENSMUSG00000042476	Abcb4	Mdr2|Pgy-2|Pgy2|mdr-2	ATP-binding cassette, sub-family B (MDR/TAP), member 4	protein-coding
chr1-6553	chr1	75179325	75180655	+	44.7	1330	TTS (NR_109938)	TTS (NR_109938)	293	NM_023732	74104	Mm.28663	NM_023732	ENSMUSG00000026198	Abcb6	1200005B17Rik	ATP-binding cassette, sub-family B (MDR/TAP), member 6	protein-coding
chrX-3108	chrX	104412951	104414319	+	30	1368	intron (NM_009592, intron 1 of 15)	intron (NM_009592, intron 1 of 15)	211	NM_009592	11306	Mm.426128	NM_009592	ENSMUSG00000031333	Abcb7	AA517758|AU019072|Abc7	ATP-binding cassette, sub-family B (MDR/TAP), member 7	protein-coding
chr5-10197	chr5	24393842	24395331	+	39.4	1489	intron (NM_029020, intron 1 of 15)	intron (NM_029020, intron 1 of 15)	430	NM_029020	74610	Mm.283914	NM_029020	ENSMUSG00000028973	Abcb8	4833412N02Rik|AA409895	ATP-binding cassette, sub-family B (MDR/TAP), member 8	protein-coding
chr5-4400	chr5	124095238	124096131	+	34.3	893	5' UTR (NM_019875, exon 1 of 12)	5' UTR (NM_019875, exon 1 of 12)	114	NM_019875	56325	Mm.254839	NM_019875	ENSMUSG00000029408	Abcb9	TAPL|mKIAA1520	ATP-binding cassette, sub-family B (MDR/TAP), member 9	protein-coding
chr16-2401	chr16	14361083	14362426	+	51.5	1343	intron (NM_008576, intron 1 of 30)	CpG	196	NM_008576	17250	Mm.196634	NM_008576	ENSMUSG00000023088	Abcc1	Abcc1a|Abcc1b|MRP|Mdrap|Mrp1	ATP-binding cassette, sub-family C (CFTR/MRP), member 1	protein-coding
chr17-4116	chr17	46327387	46328858	+	56.6	1471	promoter-TSS (NM_170680)	promoter-TSS (NM_170680)	-99	NM_170680	224814	Mm.76543	NM_145140	ENSMUSG00000032842	Abcc10	Mrp7|mFLJ00002	ATP-binding cassette, sub-family C (CFTR/MRP), member 10	protein-coding
chr11-16545	chr11	94423882	94424382	+	6.51	500	intron (NM_001177888, intron 24 of 34)	intron (NM_001177888, intron 24 of 34)	-31156	NM_029600	76408	Mm.23942	NM_029600	ENSMUSG00000020865	Abcc3	1700019L09Rik|ABC31|MLP2|MOAT-D|MRP3	ATP-binding cassette, sub-family C (CFTR/MRP), member 3	protein-coding
chr14-5025	chr14	118705351	118706944	+	74.8	1593	promoter-TSS (NM_001033336)	promoter-TSS (NM_001033336)	72	NM_001033336	239273	Mm.40537	NM_001033336	ENSMUSG00000032849	Abcc4	D630049P08Rik|MOATB|MRP4	ATP-binding cassette, sub-family C (CFTR/MRP), member 4	protein-coding
chr14-7008	chr14	118635464	118635964	+	6.51	500	intron (NM_001163676, intron 3 of 29)	intron (NM_001163676, intron 3 of 29)	41217	NM_001163675	239273	Mm.40537	NM_001033336	ENSMUSG00000032849	Abcc4	D630049P08Rik|MOATB|MRP4	ATP-binding cassette, sub-family C (CFTR/MRP), member 4	protein-coding
chr16-2411	chr16	20425352	20427116	+	81.3	1764	intron (NM_013790, intron 1 of 29)	CpG	160	NM_013790	27416	Mm.20845	NM_013790	ENSMUSG00000022822	Abcc5	2900011L11Rik|AI132311|Abcc5a|Abcc5b|Mrp5	ATP-binding cassette, sub-family C (CFTR/MRP), member 5	protein-coding
chr7-9244	chr7	46179055	46180371	+	41.1	1316	intron (NM_011510, intron 1 of 38)	CpG	320	NM_011510	20927	Mm.259076	NM_011510	ENSMUSG00000040136	Abcc8	D930031B21Rik|SUR1|Sur	ATP-binding cassette, sub-family C (CFTR/MRP), member 8	protein-coding
chrX-3210	chrX	73715433	73718060	+	61.2	2627	promoter-TSS (NM_012060)	promoter-TSS (NM_012060)	149	NM_007435	11666	Mm.365	NM_007435	ENSMUSG00000031378	Abcd1	ALDP|Ald|Aldgh	ATP-binding cassette, sub-family D (ALD), member 1	protein-coding
chr15-3770	chr15	91190215	91192505	+	80.7	2290	exon (NM_011994, exon 1 of 10)	exon (NM_011994, exon 1 of 10)	447	NM_011994	26874	Mm.295456	NM_011994	ENSMUSG00000055782	Abcd2	ABC39|ALDL1|ALDR|ALDRP	ATP-binding cassette, sub-family D (ALD), member 2	protein-coding
chr15-8238	chr15	91189174	91189674	+	6.51	500	intron (NM_011994, intron 1 of 9)	AT_rich|Low_complexity|Low_complexity	2383	NM_011994	26874	Mm.295456	NM_011994	ENSMUSG00000055782	Abcd2	ABC39|ALDL1|ALDR|ALDRP	ATP-binding cassette, sub-family D (ALD), member 2	protein-coding
chr3-1744	chr3	121814359	121815867	+	88.9	1508	exon (NM_008991, exon 1 of 23)	exon (NM_008991, exon 1 of 23)	102	NM_008991	19299	Mm.399042	NM_008991	ENSMUSG00000028127	Abcd3	AI313901|AU018866|AW146054|PMP68|PMP70|Pxmp1	ATP-binding cassette, sub-family D (ALD), member 3	protein-coding
chr12-1519	chr12	84616979	84618285	+	38.5	1306	promoter-TSS (NM_008992)	promoter-TSS (NM_008992)	-166	NM_008992	19300	Mm.229109	NM_008992	ENSMUSG00000021240	Abcd4	P69r|P70R|Pxmp1l	ATP-binding cassette, sub-family D (ALD), member 4	protein-coding
chr8-5725	chr8	79710593	79712472	+	87.2	1879	promoter-TSS (NM_026904)	promoter-TSS (NM_026904)	208	NM_015751	24015	Mm.5831	NM_015751	ENSMUSG00000058355	Abce1	C79080|Oabp|RLI|RNS41|Rnaseli	ATP-binding cassette, sub-family E (OABP), member 1	protein-coding
chr8-6905	chr8	79680369	79681282	+	20.1	913	Intergenic	Intergenic	30915	NM_015751	24015	Mm.5831	NM_015751	ENSMUSG00000058355	Abce1	C79080|Oabp|RLI|RNS41|Rnaseli	ATP-binding cassette, sub-family E (OABP), member 1	protein-coding
chr17-7976	chr17	35968587	35970463	+	83.3	1876	intron (NM_013854, intron 1 of 22)	CpG	225	NM_013854	224742	Mm.329022	NM_013854	ENSMUSG00000038762	Abcf1	AU041969|Abc50|D17Wsu166e|GCN20	ATP-binding cassette, sub-family F (GCN20), member 1	protein-coding
chr5-9085	chr5	24576374	24578327	+	62	1953	5' UTR (NM_013853, exon 1 of 14)	5' UTR (NM_013853, exon 1 of 14)	117	NM_013853	27407	Mm.21629	NM_013853	ENSMUSG00000028953	Abcf2	0710005O05Rik|Drr3|E430001O06	ATP-binding cassette, sub-family F (GCN20), member 2	protein-coding
chr16-3258	chr16	20547885	20549450	+	65.4	1565	promoter-TSS (NR_030670)	promoter-TSS (NR_030670)	64	NM_013852	27406	Mm.27135	NM_013852	ENSMUSG00000003234	Abcf3	AI326318|AU016058|BB119416	ATP-binding cassette, sub-family F (GCN20), member 3	protein-coding
chr17-2418	chr17	31057357	31059297	+	83.6	1940	intron (NM_009593, intron 1 of 14)	intron (NM_009593, intron 1 of 14)	633	NM_009593	11307	Mm.15691	NM_009593		Abcg1	AW413978|Abc8|White	ATP-binding cassette, sub-family G (WHITE), member 1	protein-coding
chr6-8567	chr6	58639802	58641246	+	44.2	1444	intron (NM_011920, intron 1 of 15)	CpG	43852	NM_011920	26357	Mm.333096	NM_011920	ENSMUSG00000029802	Abcg2	ABC15|ABCP|AI428558|BCRP|Bcrp1|MXR|MXR1	ATP-binding cassette, sub-family G (WHITE), member 2	protein-coding
chr9-9118	chr9	44286857	44289482	+	106.8	2625	promoter-TSS (NM_138955)	promoter-TSS (NM_138955)	75	NM_138955	192663	Mm.101876	NM_138955	ENSMUSG00000032131	Abcg4	6430517O04Rik	ATP-binding cassette, sub-family G (WHITE), member 4	protein-coding
chr5-11303	chr5	30949236	30950730	+	50.7	1494	promoter-TSS (NM_021304)	promoter-TSS (NM_021304)	-83	NR_003522	57742	Mm.389615	NM_021304	ENSMUSG00000006638	Abhd1	LABH-1|LABH1	abhydrolase domain containing 1	protein-coding
chr16-6442	chr16	45741987	45743396	+	51	1409	intron (NM_001272070, intron 1 of 5)	intron (NM_001272070, intron 1 of 5)	264	NR_073572	213012	Mm.247453	NM_172511	ENSMUSG00000033157	Abhd10	-	abhydrolase domain containing 10	protein-coding
chr5-9514	chr5	135008232	135010311	+	83.8	2079	promoter-TSS (NM_145215)	promoter-TSS (NM_145215)	-28	NM_145215	68758	Mm.389700	NM_145215	ENSMUSG00000040532	Abhd11	1110054D16Rik|A630008N09Rik|Wbscr21	abhydrolase domain containing 11	protein-coding
chr2-10270	chr2	150903203	150905457	+	98	2254	intron (NM_024465, intron 1 of 12)	CpG	401	NM_024465	76192	Mm.112632	NM_024465	ENSMUSG00000032046	Abhd12	1500011G07Rik|6330583M11Rik|AI431047|AW547313	abhydrolase domain containing 12	protein-coding
chr12-8026	chr12	70148126	70148626	+	5.95	500	Intergenic	Intergenic	-5795	NM_001195033	100504285	Mm.291105	NM_001195033		Abhd12b	Gm804	abhydrolase domain containing 12B	protein-coding
chr8-4080	chr8	9977376	9979102	+	68.8	1726	intron (NM_001081119, intron 1 of 1)	intron (NM_001081119, intron 1 of 1)	522	NM_026868	68904	Mm.142570	NM_026868	ENSMUSG00000040396	Abhd13	1110065L07Rik|AI463703|AI788994	abhydrolase domain containing 13	protein-coding
chr9-8971	chr9	106446790	106449211	+	70.5	2421	promoter-TSS (NM_001110272)	promoter-TSS (NM_001110272)	-322	NM_001110272	68644	Mm.268925	NM_145919	ENSMUSG00000042210	Abhd14a	1110013B16Rik|AW558221|Dorz1	abhydrolase domain containing 14A	protein-coding
chr11-9951	chr11	77514791	77515856	+	30.9	1065	exon (NM_026185, exon 1 of 2)	exon (NM_026185, exon 1 of 2)	206	NM_026185	67477	Mm.432526	NM_026185	ENSMUSG00000000686	Abhd15	1300007F04Rik	abhydrolase domain containing 15	protein-coding
chr17-9082	chr17	35088669	35090940	+	63.4	2271	intron (NM_178592, intron 1 of 19)	intron (NM_178592, intron 1 of 19)	513	NM_178592	193742	Mm.43745	NM_178592	ENSMUSG00000007036	Abhd16a	AI326074|Bat-5|Bat5|D17H6S82E|NG26	abhydrolase domain containing 16A	protein-coding
chr10-8703	chr10	80588910	80590631	+	64.9	1721	intron (NM_145421, intron 1 of 4)	intron (NM_145421, intron 1 of 4)	571	NM_145421	216169	Mm.29802	NM_145421	ENSMUSG00000003346	Abhd17a	1700013O15Rik|BC005632|D10Bwg1364e|Fam108a	abhydrolase domain containing 17A	protein-coding
chr10-9096	chr10	80585421	80585921	+	6.51	500	exon (NM_145421, exon 3 of 5)	exon (NM_145421, exon 3 of 5)	4670	NM_145421	216169	Mm.29802	NM_145421	ENSMUSG00000003346	Abhd17a	1700013O15Rik|BC005632|D10Bwg1364e|Fam108a	abhydrolase domain containing 17A	protein-coding
chr19-6555	chr19	21651650	21655572	+	130.6	3922	promoter-TSS (NM_025423)	promoter-TSS (NM_025423)	302	NM_146096	226016	Mm.28796	NM_146096	ENSMUSG00000047368	Abhd17b	5730446C15Rik|Cgi67|Fam108b|Fam108b1	abhydrolase domain containing 17B	protein-coding
chr7-14997	chr7	84149161	84152797	+	126	3636	intron (NM_133722, intron 1 of 2)	intron (NM_133722, intron 1 of 2)	914	NM_133722	70178	Mm.23914	NM_133722	ENSMUSG00000038459	Abhd17c	2210412D01Rik|AL023007|Fam108c|Fam108c1	abhydrolase domain containing 17C	protein-coding
chr7-6281	chr7	79272922	79276019	+	103.1	3097	intron (NM_018811, intron 1 of 10)	intron (NM_018811, intron 1 of 10)	1204	NM_018811	54608	Mm.365490	NM_018811		Abhd2	2210009N18Rik|LABH2|Labh-2	abhydrolase domain containing 2	protein-coding
chr7-12271	chr7	79308843	79309343	+	6.8	500	intron (NM_018811, intron 3 of 10)	intron (NM_018811, intron 3 of 10)	35827	NM_018811	54608	Mm.365490	NM_018811		Abhd2	2210009N18Rik|LABH2|Labh-2	abhydrolase domain containing 2	protein-coding
chr18-1850	chr18	10706008	10707351	+	65.4	1343	promoter-TSS (NM_134130)	promoter-TSS (NM_134130)	17	NM_134130	106861	Mm.273108	NM_134130	ENSMUSG00000002475	Abhd3	AA675331|LABH3	abhydrolase domain containing 3	protein-coding
chr14-6487	chr14	54258707	54260045	+	39.9	1338	intron (NM_134076, intron 1 of 6)	intron (NM_134076, intron 1 of 6)	144	NM_134076	105501	Mm.28771	NM_134076	ENSMUSG00000040997	Abhd4	1110035H23Rik|AI429574|Abh4	abhydrolase domain containing 4	protein-coding
chr9-6216	chr9	122351056	122352637	+	68	1581	intron (NM_026179, intron 1 of 6)	CpG	230	NM_026179	67469	Mm.280254	NM_026179	ENSMUSG00000032540	Abhd5	1300003D03Rik|2010002J10Rik|CDS|CGI-58|IECN5|NCIE2	abhydrolase domain containing 5	protein-coding
chr14-3244	chr14	8002492	8004557	+	78.7	2065	intron (NM_025341, intron 1 of 8)	intron (NM_025341, intron 1 of 8)	622	NM_025341	66082	Mm.181473	NM_025341	ENSMUSG00000025277	Abhd6	0610041D24Rik|AA673485|AV065425	abhydrolase domain containing 6	protein-coding
chr8-12096	chr8	71461804	71465696	+	120.1	3892	promoter-TSS (NM_022419)	promoter-TSS (NM_022419)	-93	NM_022419	64296	Mm.276383	NM_022419	ENSMUSG00000007950	Abhd8	0910001L24Rik|AB030191	abhydrolase domain containing 8	protein-coding
chr2-9009	chr2	23038771	23040326	+	84.4	1555	intron (NM_145994, intron 1 of 9)	CpG	693	NM_001077193	11308	Mm.205647	NM_007380	ENSMUSG00000058835	Abi1	E3B1|NAP1|Ssh3bp1	abl-interactor 1	protein-coding
chr2-14881	chr2	23022906	23023406	+	6.23	500	intron (NM_145994, intron 1 of 9)	intron (NM_145994, intron 1 of 9)	17085	NM_001077193	11308	Mm.205647	NM_007380	ENSMUSG00000058835	Abi1	E3B1|NAP1|Ssh3bp1	abl-interactor 1	protein-coding
chr1-5633	chr1	60408868	60411033	+	96.3	2165	intron (NM_198127, intron 1 of 8)	CpG	331	NM_198127	329165	Mm.212066	NM_198127	ENSMUSG00000026782	Abi2	8430425M24Rik|AI839867|C130078H13	abl-interactor 2	protein-coding
chr2-7314	chr2	31687890	31689466	+	62.9	1576	5' UTR (NM_001112703, exon 1 of 11)	5' UTR (NM_001112703, exon 1 of 11)	141	NM_001112703	11350	Mm.1318	NM_009594	ENSMUSG00000026842	Abl1	AI325092|Abl|E430008G22Rik|c-Abl	c-abl oncogene 1, non-receptor tyrosine kinase	protein-coding
chr2-10952	chr2	31759958	31761041	+	17.3	1083	intron (NM_001283045, intron 1 of 10)	intron (NM_001283045, intron 1 of 10)	326	NM_001283045	11350	Mm.1318	NM_009594	ENSMUSG00000026842	Abl1	AI325092|Abl|E430008G22Rik|c-Abl	c-abl oncogene 1, non-receptor tyrosine kinase	protein-coding
chr1-2337	chr1	156558492	156560437	+	85.2	1945	intron (NM_009595, intron 1 of 11)	intron (NM_009595, intron 1 of 11)	677	NM_001136104	11352	Mm.329515	NM_009595	ENSMUSG00000026596	Abl2	AA536808|Abll|Arg	v-abl Abelson murine leukemia viral oncogene 2 (arg, Abelson-related gene)	protein-coding
chr19-2895	chr19	57197246	57198321	+	22.9	1075	promoter-TSS (NM_001290816)	promoter-TSS (NM_001290816)	-152	NM_001290815	226251	Mm.217161	NM_178688	ENSMUSG00000025085	Ablim1	2210411C18Rik|2610209L21Rik|4833406P10Rik|9330196J19Rik|AV079770|AW060987|AW215784|Limab1|mKIAA0059	actin-binding LIM protein 1	protein-coding
chr19-6152	chr19	57118897	57119397	+	7.93	500	promoter-TSS (NM_001103178)	promoter-TSS (NM_001103178)	-123	NM_001103178	226251	Mm.217161	NM_178688	ENSMUSG00000025085	Ablim1	2210411C18Rik|2610209L21Rik|4833406P10Rik|9330196J19Rik|AV079770|AW060987|AW215784|Limab1|mKIAA0059	actin-binding LIM protein 1	protein-coding
chr5-6286	chr5	35757158	35759718	+	81.3	2560	intron (NM_001177700, intron 1 of 16)	CpG	558	NM_001177699	231148	Mm.254446	NM_177678	ENSMUSG00000029095	Ablim2	AI606905|C230091L11	actin-binding LIM protein 2	protein-coding
chr5-9359	chr5	35815037	35815537	+	8.21	500	intron (NM_001177700, intron 6 of 16)	intron (NM_001177700, intron 6 of 16)	57407	NM_001177699	231148	Mm.254446	NM_177678	ENSMUSG00000029095	Ablim2	AI606905|C230091L11	actin-binding LIM protein 2	protein-coding
chr18-2417	chr18	61910548	61912233	+	65.7	1685	5' UTR (NM_198649, exon 1 of 23)	5' UTR (NM_198649, exon 1 of 23)	434	NM_198649	319713	Mm.329478	NM_198649	ENSMUSG00000032735	Ablim3	AW990719|D930036B08Rik	actin binding LIM protein family, member 3	protein-coding
chr11-11558	chr11	76568876	76572165	+	132.8	3289	intron (NM_198894, intron 1 of 22)	intron (NM_198894, intron 1 of 22)	864	NM_198895	109934	Mm.258939	NM_198018	ENSMUSG00000017631	Abr	-	active BCR-related gene	protein-coding
chr11-13434	chr11	76505928	76509452	+	103.7	3524	intron (NM_198894, intron 2 of 22)	intron (NM_198894, intron 2 of 22)	1729	NM_198018	109934	Mm.258939	NM_198018	ENSMUSG00000017631	Abr	-	active BCR-related gene	protein-coding
chr11-7204	chr11	76622188	76624251	+	71.9	2063	Intergenic	CpG	-45480	NM_198894	109934	Mm.258939	NM_198018	ENSMUSG00000017631	Abr	-	active BCR-related gene	protein-coding
chr11-11862	chr11	76492882	76495426	+	60.9	2544	intron (NM_198894, intron 2 of 22)	intron (NM_198894, intron 2 of 22)	15265	NM_198018	109934	Mm.258939	NM_198018	ENSMUSG00000017631	Abr	-	active BCR-related gene	protein-coding
chr11-6123	chr11	76612632	76613386	+	20.7	754	Intergenic	Intergenic	-35270	NM_198894	109934	Mm.258939	NM_198018	ENSMUSG00000017631	Abr	-	active BCR-related gene	protein-coding
chr11-11556	chr11	76450072	76450572	+	9.06	500	intron (NM_198894, intron 16 of 22)	intron (NM_198894, intron 16 of 22)	18143	NM_001291186	109934	Mm.258939	NM_198018	ENSMUSG00000017631	Abr	-	active BCR-related gene	protein-coding
chr11-17442	chr11	76567350	76568022	+	8.21	672	intron (NM_198894, intron 1 of 22)	intron (NM_198894, intron 1 of 22)	3698	NM_198895	109934	Mm.258939	NM_198018	ENSMUSG00000017631	Abr	-	active BCR-related gene	protein-coding
chr11-17438	chr11	76503907	76504537	+	6.51	630	intron (NM_198894, intron 2 of 22)	intron (NM_198894, intron 2 of 22)	5197	NM_198018	109934	Mm.258939	NM_198018	ENSMUSG00000017631	Abr	-	active BCR-related gene	protein-coding
chr10-4117	chr10	18022137	18023719	+	52.7	1582	intron (NM_028440, intron 1 of 2)	CpG	324	NM_028440	73112	Mm.276041	NM_028440	ENSMUSG00000078453	Abracl	1700028I04Rik|3110003A17Rik	ABRA C-terminal like	protein-coding
chr13-5675	chr13	23423043	23424803	+	52.7	1760	promoter-TSS (NM_013924)	promoter-TSS (NM_013924)	-57	NM_013924	30946	Mm.292094	NM_013924		Abt1	-	activator of basal transcription 1	protein-coding
chr13-7656	chr13	23401504	23402286	+	12.7	782	Intergenic	Intergenic	21971	NM_013924	30946	Mm.292094	NM_013924		Abt1	-	activator of basal transcription 1	protein-coding
chr13-9060	chr13	23425344	23425844	+	5.66	500	Intergenic	Intergenic	-1728	NM_013924	30946	Mm.292094	NM_013924		Abt1	-	activator of basal transcription 1	protein-coding
chr6-5395	chr6	88840838	88843327	+	102	2489	promoter-TSS (NR_045880)	promoter-TSS (NR_045880)	-147	NM_030251	80283	Mm.166858	NM_030251	ENSMUSG00000030083	Abtb1	AI847549|BC003234|BPOZ|EF1ABP	ankyrin repeat and BTB (POZ) domain containing 1	protein-coding
chr2-10211	chr2	103565974	103567199	+	43.6	1225	5' UTR (NM_178890, exon 1 of 17)	5' UTR (NM_178890, exon 1 of 17)	276	NM_178890	99382	Mm.35850	NM_178890	ENSMUSG00000032724	Abtb2	AW539457|BPOZ-2	ankyrin repeat and BTB (POZ) domain containing 2	protein-coding
chr9-4492	chr9	119339546	119342687	+	102.5	3141	promoter-TSS (NM_130864)	promoter-TSS (NM_130864)	-178	NM_130864	113868	Mm.205266	NM_130864	ENSMUSG00000036138	Acaa1a	Acaa|Acaa1|D9Ertd25e|PTL	acetyl-Coenzyme A acyltransferase 1A	protein-coding
chr5-7920	chr5	114175728	114176482	+	16.1	754	intron (NM_133904, intron 1 of 51)	intron (NM_133904, intron 1 of 51)	10587	NM_133904	100705	Mm.81793	NM_133904	ENSMUSG00000042010	Acacb	AI597064|AW743042|Acc2|Accb	acetyl-Coenzyme A carboxylase beta	protein-coding
chr5-11098	chr5	121618146	121620075	+	56.9	1929	promoter-TSS (NM_178799)	promoter-TSS (NM_178799)	-172	NM_178799	338350	Mm.482918	NM_178799	ENSMUSG00000042647	Acad12	9330129D05Rik	acyl-Coenzyme A dehydrogenase family, member 12	protein-coding
chr9-4954	chr9	26998762	27000400	+	56.4	1638	promoter-TSS (NM_025862)	promoter-TSS (NM_025862)	-32	NM_025862	66948	Mm.289244	NM_025862	ENSMUSG00000031969	Acad8	2310016C19Rik|AI786953	acyl-Coenzyme A dehydrogenase family, member 8	protein-coding
chr3-6890	chr3	36065410	36066890	+	54.4	1480	exon (NM_172678, exon 1 of 18)	exon (NM_172678, exon 1 of 18)	150	NM_172678	229211	Mm.260997	NM_172678		Acad9	2600017P15Rik|4732402K02|C630012L17Rik|NPD002	acyl-Coenzyme A dehydrogenase family, member 9	protein-coding
chr1-6877	chr1	66862577	66863760	+	45	1183	intron (NM_007381, intron 1 of 10)	intron (NM_007381, intron 1 of 10)	141	NM_007381	11363	Mm.2445	NM_007381	ENSMUSG00000026003	Acadl	AA960361|AU018452|C79855|LCAD	acyl-Coenzyme A dehydrogenase, long-chain	protein-coding
chr3-3096	chr3	153943880	153945365	+	54.4	1485	promoter-TSS (NM_007382)	promoter-TSS (NM_007382)	21	NM_007382	11364	Mm.10530	NM_007382	ENSMUSG00000062908	Acadm	AU018656|MCAD	acyl-Coenzyme A dehydrogenase, medium chain	protein-coding
chr5-4083	chr5	115118895	115119952	+	27.8	1057	promoter-TSS (NM_007383)	promoter-TSS (NM_007383)	-77	NM_007383	11409	Mm.18759	NM_007383	ENSMUSG00000029545	Acads	AI196007|Bcd-1|Bcd1|Hdlq8|SCAD	acyl-Coenzyme A dehydrogenase, short chain	protein-coding
chr11-9672	chr11	70014679	70015690	+	32.3	1011	exon (NM_017366, exon 2 of 20)	exon (NM_017366, exon 2 of 20)	244	NM_017366	11370	Mm.18630	NM_017366	ENSMUSG00000018574	Acadvl	vlcad	acyl-Coenzyme A dehydrogenase, very long chain	protein-coding
chr7-4717	chr7	79052727	79053746	+	31.2	1019	promoter-TSS (NM_007424)	promoter-TSS (NM_007424)	-247	NM_007424	11595	Mm.358571	NM_007424	ENSMUSG00000030607	Acan	Agc|Agc1|Cspg1|b2b183Clo|cmd	aggrecan	protein-coding
chr7-11833	chr7	78989985	78990748	+	14.4	763	Intergenic	Intergenic	-63117	NM_007424	11595	Mm.358571	NM_007424	ENSMUSG00000030607	Acan	Agc|Agc1|Cspg1|b2b183Clo|cmd	aggrecan	protein-coding
chr16-4057	chr16	31199309	31201475	+	105.6	2166	intron (NM_030138, intron 1 of 22)	CpG	846	NM_030138	78618	Mm.274646	NM_030138	ENSMUSG00000049076	Acap2	4832442G16|9530039J15Rik|CNT-B2|Centb2|mKIAA0041	ArfGAP with coiled-coil, ankyrin repeat and PH domains 2	protein-coding
chr4-8211	chr4	155890628	155893633	+	143.6	3005	promoter-TSS (NM_001033490)	promoter-TSS (NM_001033490)	255	NM_207223	140500	Mm.219591	NM_207223	ENSMUSG00000029033	Acap3	Centb5|Kiaa1716-hp|mKIAA1716	ArfGAP with coiled-coil, ankyrin repeat and PH domains 3	protein-coding
chr4-6725	chr4	155894168	155895289	+	29.7	1121	intron (NM_207223, intron 1 of 23)	intron (NM_207223, intron 1 of 23)	2853	NM_207223	140500	Mm.219591	NM_207223	ENSMUSG00000029033	Acap3	Centb5|Kiaa1716-hp|mKIAA1716	ArfGAP with coiled-coil, ankyrin repeat and PH domains 3	protein-coding
chr9-9863	chr9	53608978	53610707	+	58.1	1729	intron (NM_144784, intron 1 of 11)	B1_Mus2|SINE|Alu	508	NM_144784	110446	Mm.293233	NM_144784	ENSMUSG00000032047	Acat1	6330585C21Rik|Acat	acetyl-Coenzyme A acetyltransferase 1	protein-coding
chr17-1778	chr17	12960247	12961559	+	52.7	1312	promoter-TSS (NM_009338)	promoter-TSS (NM_009338)	-178	NM_009338	110460	Mm.439711	NM_009338	ENSMUSG00000023832	Acat2	AW742799|Tcp-1x|Tcp1-rs1	acetyl-Coenzyme A acetyltransferase 2	protein-coding
chr1-8856	chr1	180725320	180727192	+	87.8	1872	exon (NM_133225, exon 1 of 8)	exon (NM_133225, exon 1 of 8)	213	NM_133225	170760	Mm.272981	NM_133225	ENSMUSG00000026499	Acbd3	60kDa|8430407O11Rik|D1Ertd10e|GCP60|GOLPH1|Gocap1|Pap7	acyl-Coenzyme A binding domain containing 3	protein-coding
chr1-3520	chr1	180768263	180768763	+	20.4	500	Intergenic	Intergenic	42470	NM_133225	170760	Mm.272981	NM_133225	ENSMUSG00000026499	Acbd3	60kDa|8430407O11Rik|D1Ertd10e|GCP60|GOLPH1|Gocap1|Pap7	acyl-Coenzyme A binding domain containing 3	protein-coding
chr1-7579	chr1	180763515	180764015	+	10.2	500	Intergenic	Intergenic	37722	NM_133225	170760	Mm.272981	NM_133225	ENSMUSG00000026499	Acbd3	60kDa|8430407O11Rik|D1Ertd10e|GCP60|GOLPH1|Gocap1|Pap7	acyl-Coenzyme A binding domain containing 3	protein-coding
chr11-7949	chr11	103101164	103104431	+	103.7	3267	5' UTR (NM_025988, exon 2 of 10)	5' UTR (NM_025988, exon 2 of 10)	1109	NM_025988	67131	Mm.390367	NM_025988	ENSMUSG00000056938	Acbd4	2010009P05Rik|2010015A21Rik|AI849317	acyl-Coenzyme A binding domain containing 4	protein-coding
chr2-11529	chr2	23067606	23070132	+	81.6	2526	promoter-TSS (NM_001102438)	promoter-TSS (NM_001102438)	-203	NM_001102438	74159	Mm.181973	NM_028793	ENSMUSG00000026781	Acbd5	1300014E15Rik	acyl-Coenzyme A binding domain containing 5	protein-coding
chr1-7540	chr1	155557660	155559234	+	74.5	1574	5' UTR (NM_026683, exon 1 of 4)	5' UTR (NM_026683, exon 1 of 4)	327	NM_028250	72482	Mm.288249	NM_026683	ENSMUSG00000033701	Acbd6	0610010G04Rik|2610100E10Rik	acyl-Coenzyme A binding domain containing 6	protein-coding
chr2-7040	chr2	93849424	93850329	+	22.9	905	promoter-TSS (NM_001290782)	promoter-TSS (NM_001290782)	67	NM_001290782	329470	Mm.486910	NM_183220	ENSMUSG00000040272	Accs	2610203E10Rik|Phacs	1-aminocyclopropane-1-carboxylate synthase (non-functional)	protein-coding
chr11-8499	chr11	105967466	105968426	+	30.9	960	promoter-TSS (NM_001281819)	promoter-TSS (NM_001281819)	1	NM_001281819	11421	Mm.754	NM_009598	ENSMUSG00000020681	Ace	AW208573|CD143	angiotensin I converting enzyme (peptidyl-dipeptidase A) 1	protein-coding
chr4-8274	chr4	86873833	86875241	+	46.4	1408	exon (NM_001290541, exon 1 of 5)	exon (NM_001290541, exon 1 of 5)	123	NM_001290543	230379	Mm.45019	NM_139306	ENSMUSG00000038007	Acer2	2410116I05Rik|Asah3l|CRG-L1|maCER2	alkaline ceramidase 2	protein-coding
chr4-9278	chr4	86930535	86931438	+	20.7	903	intron (NM_001290543, intron 5 of 5)	L1Md_F|LINE|L1	56572	NM_001290543	230379	Mm.45019	NM_139306	ENSMUSG00000038007	Acer2	2410116I05Rik|Asah3l|CRG-L1|maCER2	alkaline ceramidase 2	protein-coding
chr7-15039	chr7	98308168	98310019	+	71.9	1851	intron (NM_025408, intron 1 of 10)	CpG	434	NM_025408	66190	Mm.334041	NM_025408	ENSMUSG00000030760	Acer3	1110057L18Rik|5430429L08Rik|AV015045|Phca	alkaline ceramidase 3	protein-coding
chr5-8585	chr5	137286838	137289337	+	70.2	2499	promoter-TSS (NM_009599)	promoter-TSS (NM_009599)	-167	NM_001290010	11423	Mm.255464	NM_009599	ENSMUSG00000023328	Ache	-	acetylcholinesterase	protein-coding
chr14-5246	chr14	54652497	54654135	+	38.2	1638	intron (NM_001085472, intron 1 of 12)	intron (NM_001085472, intron 1 of 12)	369	NM_001242606	56215	Mm.297078	NM_019567	ENSMUSG00000022185	Acin1	2610036I19Rik|2610510L13Rik|Acinus|Acn|C79325|acinusL|acinusS|mKIAA0670	apoptotic chromatin condensation inducer 1	protein-coding
chr9-13114	chr9	121891011	121891511	+	5.38	500	Intergenic	B4|SINE|B4	-7094	NM_021609	59289	Mm.258105	NM_021609	ENSMUSG00000044534	Ackr2	AI464239|CCR10|CCR9|Ccbp2|Cmkbr9|D6	atypical chemokine receptor 2	protein-coding
chr1-7882	chr1	90203747	90205451	+	43.9	1704	intron (NM_007722, intron 1 of 1)	intron (NM_007722, intron 1 of 1)	619	NM_001271607	12778	Mm.6522	NM_007722		Ackr3	AW541270|CXC-R7|CXCR-7|Cmkor1|Cxcr7|RDC-1|Rdc1	atypical chemokine receptor 3	protein-coding
chr1-9231	chr1	90208496	90209355	+	11.6	859	intron (NM_007722, intron 1 of 1)	intron (NM_007722, intron 1 of 1)	4945	NM_001271607	12778	Mm.6522	NM_007722		Ackr3	AW541270|CXC-R7|CXCR-7|Cmkor1|Cxcr7|RDC-1|Rdc1	atypical chemokine receptor 3	protein-coding
chr1-10114	chr1	90205993	90206493	+	7.08	500	intron (NM_007722, intron 1 of 1)	PB1D7|SINE|Alu	2263	NM_001271607	12778	Mm.6522	NM_007722		Ackr3	AW541270|CXC-R7|CXCR-7|Cmkor1|Cxcr7|RDC-1|Rdc1	atypical chemokine receptor 3	protein-coding
chr11-11328	chr11	100526702	100528901	+	84.1	2199	5' UTR (NM_001199296, exon 1 of 29)	5' UTR (NM_001199296, exon 1 of 29)	199	NM_001199296	104112	Mm.282039	NM_134037	ENSMUSG00000020917	Acly	A730098H14Rik|AW538652	ATP citrate lyase	protein-coding
chr6-3678	chr6	6955587	6957144	+	53.8	1557	intron (NM_001077713, intron 1 of 1)	intron (NM_001077713, intron 1 of 1)	347	NM_001077713	71238	Mm.389086	NM_001077713		Acn9	0610005M07Rik|4933430A16Rik	ACN9 homolog (S. cerevisiae)	protein-coding
chr4-14413	chr4	49478405	49478905	+	5.38	500	Intergenic	MMERVK9C_I-int|LTR|ERVK	-27546	NM_001164565	230161	Mm.30101	NM_001164565		Acnat1	AI132189	acyl-coenzyme A amino acid N-acyltransferase 1	protein-coding
chr4-6591	chr4	40142286	40144259	+	88.6	1973	promoter-TSS (NM_007386)	promoter-TSS (NM_007386)	7	NM_007386	11428	Mm.331547	NM_007386	ENSMUSG00000028405	Aco1	Aco-1|Irebp|Irp1	aconitase 1	protein-coding
chr4-9795	chr4	40014653	40015153	+	7.93	500	Intergenic	Intergenic	-128362	NM_007386	11428	Mm.331547	NM_007386	ENSMUSG00000028405	Aco1	Aco-1|Irebp|Irp1	aconitase 1	protein-coding
chr4-13293	chr4	39934136	39934636	+	5.95	500	Intergenic	Intergenic	-208879	NM_007386	11428	Mm.331547	NM_007386	ENSMUSG00000028405	Aco1	Aco-1|Irebp|Irp1	aconitase 1	protein-coding
chr15-2549	chr15	81871486	81873711	+	94.9	2225	promoter-TSS (NM_026737)	promoter-TSS (NM_026737)	135	NM_080633	11429	Mm.154581	NM_080633	ENSMUSG00000022477	Aco2	Aco-2|Aco3|D10Wsu183e	aconitase 2, mitochondrial	protein-coding
chr12-2686	chr12	84009237	84010175	+	28.3	938	exon (NM_012006, exon 1 of 3)	exon (NM_012006, exon 1 of 3)	204	NM_012006	26897	Mm.1978	NM_012006	ENSMUSG00000072949	Acot1	ACH2|CTE-1|CTE-I|Cte1|D12Ucla1	acyl-CoA thioesterase 1	protein-coding
chr15-3500	chr15	20448855	20450534	+	39.7	1679	Intergenic	Intergenic	217056	NM_022816	64833	Mm.352763	NM_022816	ENSMUSG00000047565	Acot10	Acate3|MT-ACT48|p48	acyl-CoA thioesterase 10	protein-coding
chr4-7482	chr4	106837677	106840813	+	83.8	3136	Intergenic	CpG	-39414	NM_025590	329910	Mm.222956	NM_025590	ENSMUSG00000034853	Acot11	1110020M10Rik|2010309H15Rik|AW060409|BFIT|BFIT1|Thea|Them1|mKIAA0707	acyl-CoA thioesterase 11	protein-coding
chr4-14648	chr4	106798789	106799468	+	7.08	679	intron (NM_025590, intron 1 of 15)	intron (NM_025590, intron 1 of 15)	703	NM_025590	329910	Mm.222956	NM_025590	ENSMUSG00000034853	Acot11	1110020M10Rik|2010309H15Rik|AW060409|BFIT|BFIT1|Thea|Them1|mKIAA0707	acyl-CoA thioesterase 11	protein-coding
chr4-12653	chr4	106828305	106828805	+	6.23	500	Intergenic	Intergenic	-28724	NM_025590	329910	Mm.222956	NM_025590	ENSMUSG00000034853	Acot11	1110020M10Rik|2010309H15Rik|AW060409|BFIT|BFIT1|Thea|Them1|mKIAA0707	acyl-CoA thioesterase 11	protein-coding
chr13-5016	chr13	91741018	91741918	+	28	900	promoter-TSS (NM_028790)	promoter-TSS (NM_028790)	-53	NM_028790	74156	Mm.275963	NM_028790	ENSMUSG00000021620	Acot12	1300004O04Rik|4930449F15Rik|AV027244|Cach|mCACH-1	acyl-CoA thioesterase 12	protein-coding
chr13-5534	chr13	24830501	24832506	+	86.4	2005	promoter-TSS (NM_019551)	promoter-TSS (NM_019551)	-14	NM_025790	66834	Mm.2125	NM_025790	ENSMUSG00000006717	Acot13	0610006O17Rik|Them2	acyl-CoA thioesterase 13	protein-coding
chr12-2963	chr12	83987535	83988826	+	56.1	1291	exon (NM_134188, exon 1 of 3)	exon (NM_134188, exon 1 of 3)	319	NM_134188	171210	Mm.371675	NM_134188	ENSMUSG00000021226	Acot2	AA571646|MTE-I|Mte1	acyl-CoA thioesterase 2	protein-coding
chr12-4159	chr12	84053053	84054509	+	41.1	1456	exon (NM_134246, exon 2 of 4)	exon (NM_134246, exon 2 of 4)	1630	NM_134246	171281	Mm.202331	NM_134246	ENSMUSG00000021228	Acot3	AW108394|PTE-Ia|Pte2a	acyl-CoA thioesterase 3	protein-coding
chr12-2562	chr12	84038165	84039113	+	29.5	948	exon (NM_134247, exon 1 of 3)	exon (NM_134247, exon 1 of 3)	260	NM_134247	171282	Mm.482217	NM_134247	ENSMUSG00000052392	Acot4	B430212I04Rik|PTE-Ib|Pte1b|Pte2b	acyl-CoA thioesterase 4	protein-coding
chr12-5286	chr12	84069097	84070155	+	24.9	1058	exon (NM_145444, exon 1 of 3)	exon (NM_145444, exon 1 of 3)	301	NM_145444	217698	Mm.484019	NM_145444	ENSMUSG00000042540	Acot5	BC016076|PTE-Ic	acyl-CoA thioesterase 5	protein-coding
chr12-4748	chr12	84100470	84101631	+	42.2	1161	exon (NM_172580, exon 1 of 3)	exon (NM_172580, exon 1 of 3)	396	NM_172580	217700	Mm.49245	NM_172580		Acot6	4632408A20Rik|A330054B07|BE688602	acyl-CoA thioesterase 6	protein-coding
chr4-2235	chr4	152177502	152179668	+	96.9	2166	intron (NM_133348, intron 1 of 8)	CpG	485	NM_133348	70025	Mm.296191	NM_133348	ENSMUSG00000028937	Acot7	2410041A17Rik|Ach1|Act|Bach|CTE-IIa|Cte-II|Lach1	acyl-CoA thioesterase 7	protein-coding
chrX-2855	chrX	155262162	155263064	+	20.7	902	5' UTR (NM_019736, exon 1 of 15)	5' UTR (NM_019736, exon 1 of 15)	113	NM_019736	56360	Mm.268710	NM_019736	ENSMUSG00000025287	Acot9	0610041P13Rik|Acate2|C76421|MT-ACT48|U8|p48	acyl-CoA thioesterase 9	protein-coding
chr5-5796	chr5	35582444	35583900	+	51	1456	non-coding (NR_045807, exon 4 of 4)	non-coding (NR_045807, exon 4 of 4)	112	NM_030721	80911	Mm.291503	NM_030721	ENSMUSG00000029098	Acox3	BI685180|EST-s59|PCOX	acyl-Coenzyme A oxidase 3, pristanoyl	protein-coding
chr2-8653	chr2	91202136	91203877	+	56.4	1741	promoter-TSS (NM_007387)	promoter-TSS (NM_007387)	94	NM_007387	11432	Mm.45570	NM_007387	ENSMUSG00000002103	Acp2	Acp-2|LAP	acid phosphatase 2, lysosomal	protein-coding
chr3-5097	chr3	97158075	97160028	+	69.4	1953	5' UTR (NM_019800, exon 1 of 10)	5' UTR (NM_019800, exon 1 of 10)	274	NM_019800	66659	Mm.101368	NM_019800	ENSMUSG00000028093	Acp6	5730559A09Rik|ACPL1|AU022842|mPACPL1	acid phosphatase 6, lysophosphatidic	protein-coding
chr15-7555	chr15	89548506	89549006	+	7.08	500	exon (NM_021423, exon 21 of 22)	exon (NM_021423, exon 21 of 22)	-19570	NM_013455	11434	Mm.57	NM_013455	ENSMUSG00000022622	Acr	-	acrosin prepropeptide	protein-coding
chr9-9483	chr9	54676219	54676996	+	11.6	777	Intergenic	Intergenic	-14722	NM_053178	94180	Mm.20592	NM_053178	ENSMUSG00000032281	Acsbg1	BG1|Bgm|E230019G03Rik|Lpd|R75185|mKIAA0631	acyl-CoA synthetase bubblegum family member 1	protein-coding
chr11-12277	chr11	94601782	94602282	+	8.78	500	promoter-TSS (NM_153807)	promoter-TSS (NM_153807)	-246	NM_153807	264895	Mm.386885	NM_153807	ENSMUSG00000076435	Acsf2	-	acyl-CoA synthetase family member 2	protein-coding
chr8-3472	chr8	122751322	122752718	+	48.7	1396	Intergenic	Intergenic	-23485	NM_144932	257633	Mm.334875	NM_144932	ENSMUSG00000015016	Acsf3	BB101783	acyl-CoA synthetase family member 3	protein-coding
chr8-5393	chr8	122775129	122776162	+	36	1033	intron (NM_144932, intron 1 of 9)	CpG	140	NM_144932	257633	Mm.334875	NM_144932	ENSMUSG00000015016	Acsf3	BB101783	acyl-CoA synthetase family member 3	protein-coding
chr8-6236	chr8	46470766	46472310	+	69.4	1544	intron (NM_007981, intron 1 of 20)	CpG	496	NM_007981	14081	Mm.210323	NM_007981	ENSMUSG00000018796	Acsl1	Acas|Acas1|Acs|FACS|Facl2	acyl-CoA synthetase long-chain family member 1	protein-coding
chrX-1283	chrX	142389585	142391125	+	45	1540	5' UTR (NM_207625, exon 1 of 16)	5' UTR (NM_207625, exon 1 of 16)	180	NM_019477	50790	Mm.391337	NM_019477	ENSMUSG00000031278	Acsl4	9430020A05Rik|ACS4|AU018108|Facl4|Lacs4	acyl-CoA synthetase long-chain family member 4	protein-coding
chr19-4913	chr19	55253079	55254815	+	59.2	1736	5' UTR (NM_027976, exon 1 of 22)	5' UTR (NM_027976, exon 1 of 22)	578	NM_027976	433256	Mm.292056	NM_027976	ENSMUSG00000024981	Acsl5	1700030F05Rik|ACS2|ACS5|Facl5	acyl-CoA synthetase long-chain family member 5	protein-coding
chr11-10640	chr11	54303626	54305099	+	61.2	1473	intron (NM_001033597, intron 1 of 20)	CpG	158	NM_144823	216739	Mm.267478	NM_144823	ENSMUSG00000020333	Acsl6	A330035H04Rik|AW050338|Facl6|LACS|Lacsl|mKIAA0837	acyl-CoA synthetase long-chain family member 6	protein-coding
chr2-13004	chr2	155517360	155518975	+	53.5	1615	exon (NM_019811, exon 1 of 18)	exon (NM_019811, exon 1 of 18)	124	NM_019811	60525	Mm.255026	NM_019811	ENSMUSG00000027605	Acss2	1110017C11Rik|ACAS|Acas1|Acas2|AceCS1|Acs1	acyl-CoA synthetase short-chain family member 2	protein-coding
chr8-6987	chr8	123891591	123893133	+	36.3	1542	exon (NM_001272041, exon 7 of 8)	exon (NM_001272041, exon 7 of 8)	2413	NM_009606	11459	Mm.214950	NM_009606	ENSMUSG00000031972	Acta1	AA959943|Acta-2|Acts|Actsk-1	actin, alpha 1, skeletal muscle	protein-coding
chr5-5286	chr5	142904637	142907541	+	104.5	2904	intron (NM_007393, intron 1 of 5)	CpG	635	NM_007393	11461	Mm.328431	NM_007393	ENSMUSG00000029580	Actb	Actx|E430023M04Rik|beta-actin	actin, beta	protein-coding
chr5-7483	chr5	142928834	142929864	+	24.1	1030	Intergenic	CpG	-22625	NM_007393	11461	Mm.328431	NM_007393	ENSMUSG00000029580	Actb	Actx|E430023M04Rik|beta-actin	actin, beta	protein-coding
chr2-10825	chr2	154552354	154552854	+	9.63	500	exon (NM_001171640, exon 1 of 1)	exon (NM_001171640, exon 1 of 1)	828	NM_001171640	70362	Mm.479620	NM_001171640	ENSMUSG00000078129	Actl10	1700007I08Rik	actin-like 10	protein-coding
chr3-5035	chr3	32708194	32709967	+	80.7	1773	intron (NM_019673, intron 1 of 13)	CpG	534	NM_019673	56456	Mm.41077	NM_019673	ENSMUSG00000027671	Actl6a	2810432C06Rik|AI851094|ARP4|Actl6|Baf53a|C79802	actin-like 6A	protein-coding
chr5-4215	chr5	137553098	137554381	+	54.1	1283	intron (NM_031404, intron 1 of 13)	intron (NM_031404, intron 1 of 13)	184	NM_031404	83766	Mm.31646	NM_031404	ENSMUSG00000029712	Actl6b	Actl6|ArpNa|Baf53b	actin-like 6B	protein-coding
chr4-8733	chr4	56643909	56644997	+	19	1088	Intergenic	Intergenic	96972	NM_025271	11471	Mm.251434	NM_025271	ENSMUSG00000070980	Actl7b	Tact1	actin-like 7b	protein-coding
chr12-7565	chr12	80257510	80261232	+	145.9	3722	intron (NM_134156, intron 1 of 20)	CpG	1000	NM_134156	109711	Mm.253564	NM_134156	ENSMUSG00000015143	Actn1	3110023F10Rik|Actn1a	actinin, alpha 1	protein-coding
chr13-6179	chr13	12339783	12341064	+	32.3	1281	exon (NM_033268, exon 1 of 21)	exon (NM_033268, exon 1 of 21)	309	NM_033268	11472	Mm.37638	NM_033268	ENSMUSG00000052374	Actn2	1110008F24Rik	actinin alpha 2	protein-coding
chr13-6802	chr13	12333795	12334427	+	9.35	632	intron (NM_033268, intron 1 of 20)	intron (NM_033268, intron 1 of 20)	6621	NM_033268	11472	Mm.37638	NM_033268	ENSMUSG00000052374	Actn2	1110008F24Rik	actinin alpha 2	protein-coding
chr7-10928	chr7	28959708	28963008	+	91.8	3300	intron (NM_021895, intron 1 of 20)	intron (NM_021895, intron 1 of 20)	922	NM_021895	60595	Mm.81144	NM_021895	ENSMUSG00000054808	Actn4	C77391	actinin alpha 4	protein-coding
chr12-4856	chr12	70937175	70938856	+	57.2	1681	exon (NM_019785, exon 1 of 13)	exon (NM_019785, exon 1 of 13)	158	NM_019785	56444	Mm.29317	NM_019785	ENSMUSG00000021076	Actr10	Actr11|Arp11	ARP10 actin-related protein 10	protein-coding
chr19-4127	chr19	46394369	46396116	+	70.5	1747	intron (NM_016860, intron 1 of 10)	CpG	493	NM_016860	54130	Mm.3118	NM_016860	ENSMUSG00000025228	Actr1a	Arp1|alpha-Arp1	ARP1 actin-related protein 1A, centractin alpha	protein-coding
chr1-3730	chr1	36709046	36710092	+	57.8	1046	intron (NM_146107, intron 1 of 10)	intron (NM_146107, intron 1 of 10)	356	NM_146107	226977	Mm.28521	NM_146107	ENSMUSG00000037351	Actr1b	2310066K23Rik|AA960180|AI851923|Arp1b	ARP1 actin-related protein 1B, centractin beta	protein-coding
chr11-6050	chr11	20112003	20113869	+	88.6	1866	promoter-TSS (NM_146243)	promoter-TSS (NM_146243)	15	NM_146243	66713	Mm.259045	NM_146243	ENSMUSG00000020152	Actr2	4921510D23Rik|AA409782|Arp2|D6Ertd746e	ARP2 actin-related protein 2	protein-coding
chr1-4786	chr1	125434175	125436558	+	84.4	2383	5' UTR (NM_023735, exon 1 of 12)	5' UTR (NM_023735, exon 1 of 12)	361	NM_023735	74117	Mm.183102	NM_023735	ENSMUSG00000026341	Actr3	1200003A09Rik|Arp3	ARP3 actin-related protein 3	protein-coding
chr5-6566	chr5	25759307	25761993	+	91.5	2686	intron (NM_001004365, intron 1 of 11)	intron (NM_001004365, intron 1 of 11)	624	NM_001004365	242894	Mm.150319	NM_001004365	ENSMUSG00000056367	Actr3b	9630005C02|ARP11|AW047569|Arp3b|Arp3beta	ARP3 actin-related protein 3B	protein-coding
chr5-13096	chr5	25829228	25829728	+	5.66	500	intron (NM_001004365, intron 6 of 11)	intron (NM_001004365, intron 6 of 11)	69452	NM_001004365	242894	Mm.150319	NM_001004365	ENSMUSG00000056367	Actr3b	9630005C02|ARP11|AW047569|Arp3b|Arp3beta	ARP3 actin-related protein 3B	protein-coding
chr2-9165	chr2	158624506	158626040	+	74.5	1534	exon (NM_175419, exon 1 of 9)	exon (NM_175419, exon 1 of 9)	360	NM_175419	109275	Mm.27747	NM_175419	ENSMUSG00000037761	Actr5	AA545173|B430109J19Rik	ARP5 actin-related protein 5	protein-coding
chr10-4463	chr10	89731452	89733124	+	55.2	1672	promoter-TSS (NM_025914)	promoter-TSS (NM_025914)	7	NM_025914	67019	Mm.335292	NM_025914	ENSMUSG00000019948	Actr6	2010200J04Rik|AU044443|Arp6|ArpX|CDA12	ARP6 actin-related protein 6	protein-coding
chr14-1846	chr14	29978198	29979236	+	50.1	1038	intron (NM_027493, intron 1 of 12)	CpG	380	NM_027493	56249	Mm.215110	NM_027493	ENSMUSG00000015971	Actr8	5730542K05Rik|ARP8	ARP8 actin-related protein 8	protein-coding
chr3-3744	chr3	30594982	30596256	+	51.8	1274	Intergenic	CpG	4251	NM_029690	76652	Mm.116928	NM_029690	ENSMUSG00000037737	Actrt3	1700119I24Rik|ARP-T3|Arpm1	actin related protein T3	protein-coding
chr2-10414	chr2	58564644	58568589	+	142.7	3945	promoter-TSS (NM_001289660)	promoter-TSS (NM_001289660)	212	NM_001110204	11477	Mm.689	NM_007394	ENSMUSG00000026836	Acvr1	ALK2|ActR-I|ActRIA|Acvr|Acvrlk2|Alk-2|Alk8|D330013D15Rik|SKR1|Tsk7L	activin A receptor, type 1	protein-coding
chr15-2576	chr15	101173426	101176201	+	103.9	2775	intron (NM_007395, intron 1 of 8)	intron (NM_007395, intron 1 of 8)	688	NM_007395	11479	Mm.308467	NM_007395	ENSMUSG00000000532	Acvr1b	6820432J04|ActR-IB|ActRIB|Acvrlk4|Alk4|SKR2	activin A receptor, type 1B	protein-coding
chr15-9489	chr15	101182195	101182695	+	5.95	500	intron (NM_007395, intron 1 of 8)	intron (NM_007395, intron 1 of 8)	8320	NM_007395	11479	Mm.308467	NM_007395	ENSMUSG00000000532	Acvr1b	6820432J04|ActR-IB|ActRIB|Acvrlk4|Alk4|SKR2	activin A receptor, type 1B	protein-coding
chr2-10164	chr2	58356727	58358391	+	60	1664	intron (NM_001111030, intron 1 of 8)	intron (NM_001111030, intron 1 of 8)	199	NM_001111030	269275	Mm.77751	NM_001033369	ENSMUSG00000026834	Acvr1c	ACVRLK7|ALK7|Alk-7|C230097P10	activin A receptor, type IC	protein-coding
chr2-10984	chr2	48813007	48816652	+	147.8	3645	intron (NM_007396, intron 1 of 10)	CpG	720	NM_007396	11480	Mm.314338	NM_007396	ENSMUSG00000052155	Acvr2a	ActrIIa|Acvr2|TactrII	activin receptor IIA	protein-coding
chr2-12805	chr2	47531301	47531932	+	9.06	631	Intergenic	MMERGLN-int|LTR|ERV1	-1282493	NM_007396	11480	Mm.314338	NM_007396	ENSMUSG00000052155	Acvr2a	ActrIIa|Acvr2|TactrII	activin receptor IIA	protein-coding
chr2-15103	chr2	47424767	47425267	+	6.8	500	Intergenic	Intergenic	-1389092	NM_007396	11480	Mm.314338	NM_007396	ENSMUSG00000052155	Acvr2a	ActrIIa|Acvr2|TactrII	activin receptor IIA	protein-coding
chr9-5122	chr9	119401406	119403741	+	112.2	2335	promoter-TSS (NM_007397)	promoter-TSS (NM_007397)	72	NM_007397	11481	Mm.390239	NM_007397	ENSMUSG00000061393	Acvr2b	ActRIIB	activin receptor IIB	protein-coding
chr9-5459	chr9	106437833	106438719	+	27.5	886	promoter-TSS (NM_001276442)	promoter-TSS (NM_001276442)	-40	NM_025371	109652	Mm.7165	NM_025371	ENSMUSG00000023262	Acy1	1110014J22Rik|Acy-1	aminoacylase 1	protein-coding
chr19-7098	chr19	3986154	3986654	+	6.51	500	promoter-TSS (NM_027857)	promoter-TSS (NM_027857)	-257	NM_027857	71670	Mm.29735	NM_027857	ENSMUSG00000024866	Acy3	0610006H10Rik|AA3|AAIII|AW107362|Acy-3|HCBP1	aspartoacylase (aminoacylase) 3	protein-coding
chr12-2966	chr12	85279686	85280708	+	42.5	1022	intron (NM_025421, intron 1 of 2)	intron (NM_025421, intron 1 of 2)	238	NM_025421	66204	Mm.311985	NM_025421	ENSMUSG00000008822	Acyp1	1110039O14Rik|AI325944	acylphosphatase 1, erythrocyte (common) type	protein-coding
chr11-13740	chr11	30648493	30649940	+	46.7	1447	intron (NM_029344, intron 1 of 3)	CpG	180	NM_029344	75572	Mm.390319	NM_029344		Acyp2	2310004B09Rik	acylphosphatase 2, muscle type	protein-coding
chr2-15591	chr2	163750173	163750673	+	7.93	500	promoter-TSS (NM_001272052)	promoter-TSS (NM_001272052)	-184	NM_001272052	11486	Mm.388	NM_007398	ENSMUSG00000017697	Ada	-	adenosine deaminase	protein-coding
chr2-6612	chr2	121139316	121141359	+	89.2	2043	promoter-TSS (NM_001290812)	promoter-TSS (NM_001290812)	-91	NM_001290811	75894	Mm.384805	NM_029475	ENSMUSG00000027259	Adal	4930578F03Rik	adenosine deaminase-like	protein-coding
chr9-4153	chr9	70678716	70680207	+	86.7	1491	intron (NM_007399, intron 1 of 15)	CpG	460	NM_007399	11487	Mm.3037	NM_007399	ENSMUSG00000054693	Adam10	1700031C13Rik|MADM|kuz|kuzbanian	a disintegrin and metallopeptidase domain 10	protein-coding
chr11-4916	chr11	102761108	102762972	+	82.1	1864	intron (NM_009613, intron 1 of 26)	intron (NM_009613, intron 1 of 26)	601	NM_001110778	11488	Mm.89854	NM_009613	ENSMUSG00000020926	Adam11	AW060611|Mdc	a disintegrin and metallopeptidase domain 11	protein-coding
chr11-15854	chr11	102753917	102754717	+	11.9	800	Intergenic	Intergenic	-7122	NM_009613	11488	Mm.89854	NM_009613	ENSMUSG00000020926	Adam11	AW060611|Mdc	a disintegrin and metallopeptidase domain 11	protein-coding
chr7-6012	chr7	134224148	134225686	+	57.5	1538	5' UTR (NM_007400, exon 1 of 23)	5' UTR (NM_007400, exon 1 of 23)	180	NM_007400	11489	Mm.439714	NM_007400	ENSMUSG00000054555	Adam12	Mltna|mKIAA4001	a disintegrin and metallopeptidase domain 12 (meltrin alpha)	protein-coding
chr3-5183	chr3	89348907	89350973	+	80.7	2066	promoter-TSS (NM_009614)	promoter-TSS (NM_009614)	70	NM_009614	11490	Mm.274049	NM_009614	ENSMUSG00000028041	Adam15	MDC15|metargidin	a disintegrin and metallopeptidase domain 15 (metargidin)	protein-coding
chr12-5073	chr12	21372758	21374445	+	72.5	1687	promoter-TSS (NM_001291871)	promoter-TSS (NM_001291871)	31	NM_001277266	11491	Mm.27681	NM_009615	ENSMUSG00000052593	Adam17	CD156b|Tace	a disintegrin and metallopeptidase domain 17	protein-coding
chr8-7198	chr8	24674324	24674999	+	13.6	675	promoter-TSS (NM_010084)	promoter-TSS (NM_010084)	94	NM_010084	13524	Mm.89943	NM_010084	ENSMUSG00000031552	Adam18	Adam27|Dtgn3|Tmdc3|tMDCIII	a disintegrin and metallopeptidase domain 18	protein-coding
chr11-8021	chr11	46055838	46056905	+	30.9	1067	intron (NM_009616, intron 1 of 22)	intron (NM_009616, intron 1 of 22)	387	NM_009616	11492	Mm.89940	NM_009616	ENSMUSG00000011256	Adam19	AL024287|Mltnb	a disintegrin and metallopeptidase domain 19 (meltrin beta)	protein-coding
chr5-10188	chr5	8366599	8368488	+	60.3	1889	intron (NM_001007220, intron 1 of 28)	intron (NM_001007220, intron 1 of 28)	538	NM_001007220	11496	Mm.275895	NM_001007220	ENSMUSG00000040537	Adam22	2900022I03Rik|AI854032|MDC2	a disintegrin and metallopeptidase domain 22	protein-coding
chr1-8464	chr1	63445279	63446867	+	68	1588	5' UTR (NM_011780, exon 1 of 26)	5' UTR (NM_011780, exon 1 of 26)	169	NM_001177600	23792	Mm.124892	NM_011780	ENSMUSG00000025964	Adam23	AW046396|MDC3	a disintegrin and metallopeptidase domain 23	protein-coding
chr8-11842	chr8	24974211	24974711	+	5.38	500	intron (NM_001270996, intron 14 of 21)	intron (NM_001270996, intron 14 of 21)	-25657	NM_001293693	353188	Mm.269223	NM_153397	ENSMUSG00000037437	Adam32	-	a disintegrin and metallopeptidase domain 32	protein-coding
chr2-17830	chr2	131054151	131054651	+	5.66	500	intron (NM_001163529, intron 12 of 19)	intron (NM_001163529, intron 12 of 19)	9413	NM_033615	110751	Mm.108550	NM_033615	ENSMUSG00000027318	Adam33	Adaml	a disintegrin and metallopeptidase domain 33	protein-coding
chr8-3090	chr8	24823692	24824591	+	27.2	899	5' UTR (NM_001272058, exon 1 of 21)	5' UTR (NM_001272058, exon 1 of 21)	228	NM_007401	11499	Mm.143889	NM_007401	ENSMUSG00000031554	Adam5	tMDC II|tMDCII	a disintegrin and metallopeptidase domain 5	protein-coding
chr7-12969	chr7	139995837	139996475	+	9.35	638	exon (NM_133755, exon 18 of 18)	exon (NM_133755, exon 18 of 18)	-3647	NM_001291066	11501	Mm.15969	NM_007403	ENSMUSG00000025473	Adam8	CD156|CD156a|E430039A18Rik|MS2	a disintegrin and metallopeptidase domain 8	protein-coding
chr7-11168	chr7	139998179	139998679	+	8.5	500	TTS (NM_001286009)	TTS (NM_001286009)	-5920	NM_001291066	11501	Mm.15969	NM_007403	ENSMUSG00000025473	Adam8	CD156|CD156a|E430039A18Rik|MS2	a disintegrin and metallopeptidase domain 8	protein-coding
chr16-5668	chr16	85800577	85804216	+	134	3639	exon (NM_009621, exon 1 of 9)	exon (NM_009621, exon 1 of 9)	719	NM_009621	11504	Mm.1421	NM_009621	ENSMUSG00000022893	Adamts1	ADAM-TS1|ADAMTS|ADAMTS-1|C3-C5|METH-1|METH1	a disintegrin-like and metallopeptidase (reprolysin type) with thrombospondin type 1 motif, 1	protein-coding
chr17-5026	chr17	33523641	33524997	+	38.2	1356	intron (NR_037707, intron 1 of 24)	CpG	123	NM_172619	224697	Mm.29304	NM_172619	ENSMUSG00000024299	Adamts10	9430006O18|AW045948|Adam-ts10|Adamts-10|Znmp	a disintegrin-like and metallopeptidase (reprolysin type) with thrombospondin type 1 motif, 10	protein-coding
chr2-14934	chr2	26991382	26991882	+	6.8	500	intron (NM_001290463, intron 19 of 28)	intron (NM_001290463, intron 19 of 28)	18216	NM_001290465	279028	Mm.330084	NM_001001322	ENSMUSG00000014852	Adamts13	ADAM-TS13|ADAMTS-13|Gm710|vWF-CP	a disintegrin-like and metallopeptidase (reprolysin type) with thrombospondin type 1 motif, 13	protein-coding
chr10-6073	chr10	61272841	61274176	+	36.5	1335	promoter-TSS (NM_001081127)	promoter-TSS (NM_001081127)	-70	NM_001081127	237360	Mm.333252	NM_001081127	ENSMUSG00000059901	Adamts14	Adamts-14|TS14	a disintegrin-like and metallopeptidase (reprolysin type) with thrombospondin type 1 motif, 14	protein-coding
chr9-7223	chr9	30921275	30923019	+	51.8	1744	exon (NM_001024139, exon 1 of 8)	exon (NM_001024139, exon 1 of 8)	305	NM_001024139	235130	Mm.65867	NM_001024139	ENSMUSG00000033453	Adamts15	-	a disintegrin-like and metallopeptidase (reprolysin type) with thrombospondin type 1 motif, 15	protein-coding
chr9-9775	chr9	30716708	30717339	+	8.5	631	Intergenic	Intergenic	205429	NM_001024139	235130	Mm.65867	NM_001024139	ENSMUSG00000033453	Adamts15	-	a disintegrin-like and metallopeptidase (reprolysin type) with thrombospondin type 1 motif, 15	protein-coding
chr13-4246	chr13	70841165	70841862	+	16.4	697	exon (NM_172053, exon 1 of 23)	exon (NM_172053, exon 1 of 23)	297	NM_172053	271127	Mm.115970	NM_172053	ENSMUSG00000049538	Adamts16	-	a disintegrin-like and metallopeptidase (reprolysin type) with thrombospondin type 1 motif, 16	protein-coding
chr7-7212	chr7	66839509	66842967	+	107.6	3458	intron (NM_001033877, intron 2 of 22)	intron (NM_001033877, intron 2 of 22)	1503	NM_001033877	233332	Mm.445763	NM_001033877	ENSMUSG00000058145	Adamts17	AU023434	a disintegrin-like and metallopeptidase (reprolysin type) with thrombospondin type 1 motif, 17	protein-coding
chr8-6334	chr8	113847964	113849116	+	38.5	1152	5' UTR (NM_172466, exon 1 of 23)	5' UTR (NM_172466, exon 1 of 23)	299	NM_172466	208936	Mm.167471	NM_172466	ENSMUSG00000053399	Adamts18	9630038L21|ADAMTS21|E130314N14Rik	a disintegrin-like and metallopeptidase (reprolysin type) with thrombospondin type 1 motif, 18	protein-coding
chr8-12498	chr8	113844544	113845221	+	6.8	677	exon (NM_172466, exon 3 of 23)	exon (NM_172466, exon 3 of 23)	3957	NM_172466	208936	Mm.167471	NM_172466	ENSMUSG00000053399	Adamts18	9630038L21|ADAMTS21|E130314N14Rik	a disintegrin-like and metallopeptidase (reprolysin type) with thrombospondin type 1 motif, 18	protein-coding
chr18-3344	chr18	58836110	58836916	+	20.1	806	promoter-TSS (NM_175506)	promoter-TSS (NM_175506)	-251	NM_175506	240322	Mm.71963	NM_175506	ENSMUSG00000053441	Adamts19	4831407I23Rik|AU015154|D230034E10Rik	a disintegrin-like and metallopeptidase (reprolysin type) with thrombospondin type 1 motif, 19	protein-coding
chr11-5633	chr11	50601773	50603036	+	45.6	1263	intron (NM_175643, intron 1 of 21)	CpG	319	NM_001277305	216725	Mm.110597	NM_175643	ENSMUSG00000036545	Adamts2	ADAM-TS2|ADAMTS-2|ADAMTS-3|PCINP|hPCPNI|mKIAA4060|pNPI	a disintegrin-like and metallopeptidase (reprolysin type) with thrombospondin type 1 motif, 2	protein-coding
chr15-10245	chr15	94402129	94405061	+	99.1	2932	intron (NM_177431, intron 1 of 38)	CpG	755	NM_001164785	223838	Mm.214132	NM_177431	ENSMUSG00000022449	Adamts20	Adamst20|bt	a disintegrin-like and metallopeptidase (reprolysin type) with thrombospondin type 1 motif, 20	protein-coding
chr5-8711	chr5	89881725	89884189	+	111.3	2464	5' UTR (NM_001081401, exon 1 of 22)	5' UTR (NM_001081401, exon 1 of 22)	377	NM_001081401	330119	Mm.133062	NM_177872	ENSMUSG00000043635	Adamts3	1100001H14Rik|6330442E02Rik	a disintegrin-like and metallopeptidase (reprolysin type) with thrombospondin type 1 motif, 3	protein-coding
chr16-3613	chr16	85899705	85901435	+	48.1	1730	5' UTR (NM_011782, exon 1 of 8)	5' UTR (NM_011782, exon 1 of 8)	555	NM_011782	23794	Mm.112933	NM_011782	ENSMUSG00000022894	Adamts5	9530092O11Rik|ADAM-TS5|ADAMTS1|ADAMTS11|AI481094|ASMP-2	a disintegrin-like and metallopeptidase (reprolysin type) with thrombospondin type 1 motif, 5 (aggrecanase-2)	protein-coding
chr13-7957	chr13	104285452	104288735	+	54.7	3283	promoter-TSS (NM_001081020)	promoter-TSS (NM_001081020)	-780	NM_001081020	108154	Mm.208125	NM_175496	ENSMUSG00000046169	Adamts6	5031426K13|A930019D11Rik|ADAM-TS6|b2b1879.1Clo|b2b2029Clo|b2b2182Clo|b2b2187.1Clo|b2b2228Clo	a disintegrin-like and metallopeptidase (reprolysin type) with thrombospondin type 1 motif, 6	protein-coding
chr13-8366	chr13	104509472	104509972	+	6.23	500	Intergenic	Intergenic	221849	NM_001081020	108154	Mm.208125	NM_175496	ENSMUSG00000046169	Adamts6	5031426K13|A930019D11Rik|ADAM-TS6|b2b1879.1Clo|b2b2029Clo|b2b2182Clo|b2b2187.1Clo|b2b2228Clo	a disintegrin-like and metallopeptidase (reprolysin type) with thrombospondin type 1 motif, 6	protein-coding
chr9-6954	chr9	90162526	90163814	+	40.5	1288	5' UTR (NM_001003911, exon 1 of 24)	5' UTR (NM_001003911, exon 1 of 24)	192	NM_001003911	108153	Mm.102141	NM_001003911	ENSMUSG00000032363	Adamts7	ADAM-TS7|ADAMTS7B	a disintegrin-like and metallopeptidase (reprolysin type) with thrombospondin type 1 motif, 7	protein-coding
chr9-12784	chr9	90200027	90200527	+	5.38	500	TTS (NM_001003911)	TTS (NM_001003911)	37299	NM_001003911	108153	Mm.102141	NM_001003911	ENSMUSG00000032363	Adamts7	ADAM-TS7|ADAMTS7B	a disintegrin-like and metallopeptidase (reprolysin type) with thrombospondin type 1 motif, 7	protein-coding
chr9-2972	chr9	30942434	30943734	+	60	1300	exon (NM_013906, exon 1 of 9)	exon (NM_013906, exon 1 of 9)	521	NM_013906	30806	Mm.100582	NM_013906	ENSMUSG00000031994	Adamts8	METH-2|METH2	a disintegrin-like and metallopeptidase (reprolysin type) with thrombospondin type 1 motif, 8	protein-coding
chr4-9852	chr4	86053205	86054347	+	24.9	1142	promoter-TSS (NM_029967)	promoter-TSS (NM_029967)	-139	NM_029967	77739	Mm.331690	NM_029967	ENSMUSG00000066113	Adamtsl1	5930437A14Rik|6720426B09Rik|ADAMTSL-1	ADAMTS-like 1	protein-coding
chr2-11881	chr2	27103750	27104250	+	7.93	500	exon (NM_029981, exon 16 of 19)	exon (NM_029981, exon 16 of 19)	24619	NM_029981	77794	Mm.330088	NM_029981	ENSMUSG00000036040	Adamtsl2	A930008K15Rik|tcp-1	ADAMTS-like 2	protein-coding
chr7-5377	chr7	82335358	82336380	+	26.1	1022	5' UTR (NM_001190374, exon 1 of 30)	5' UTR (NM_001190374, exon 1 of 30)	175	NM_001190374	269959	Mm.65306	NM_001190374	ENSMUSG00000070469	Adamtsl3	9230119C12Rik|C130057K09|mKIAA1233	ADAMTS-like 3	protein-coding
chr3-7894	chr3	95687214	95688555	+	30.9	1341	promoter-TSS (NM_144899)	promoter-TSS (NM_144899)	-26	NM_144899	229595	Mm.490574	NM_144899	ENSMUSG00000015850	Adamtsl4	Tsrc1	ADAMTS-like 4	protein-coding
chr10-7574	chr10	80342211	80343659	+	22.4	1448	exon (NM_001285435, exon 8 of 13)	exon (NM_001285435, exon 8 of 13)	5513	NR_104340	66548	Mm.71891	NM_025629		Adamtsl5	2010109H09Rik|Thsd6	ADAMTS-like 5	protein-coding
chr10-6931	chr10	80348201	80348857	+	10.8	656	promoter-TSS (NM_001285435)	promoter-TSS (NM_001285435)	-81	NM_001285435	66548	Mm.71891	NM_025629		Adamtsl5	2010109H09Rik|Thsd6	ADAMTS-like 5	protein-coding
chr5-7477	chr5	139323885	139325790	+	78.7	1905	intron (NM_172723, intron 1 of 10)	intron (NM_172723, intron 1 of 10)	627	NM_172723	231821	Mm.297819	NM_172723	ENSMUSG00000056413	Adap1	4930431P11Rik|Centa1|GC1L|p42IP4	ArfGAP with dual PH domains 1	protein-coding
chr3-5961	chr3	89714563	89716490	+	77	1927	intron (NM_001038587, intron 1 of 14)	CpG	504	NM_001038587	56417	Mm.316628	NM_019655	ENSMUSG00000027951	Adar	AV242451|Adar1|Adar1p110|Adar1p150|mZaADAR	adenosine deaminase, RNA-specific	protein-coding
chr3-9351	chr3	89730174	89731107	+	21.5	933	promoter-TSS (NM_001146296)	promoter-TSS (NM_001146296)	-78	NM_019655	56417	Mm.316628	NM_019655	ENSMUSG00000027951	Adar	AV242451|Adar1|Adar1p110|Adar1p150|mZaADAR	adenosine deaminase, RNA-specific	protein-coding
chr3-5303	chr3	89688783	89689283	+	12.2	500	Intergenic	Intergenic	-25989	NM_001038587	56417	Mm.316628	NM_019655	ENSMUSG00000027951	Adar	AV242451|Adar1|Adar1p110|Adar1p150|mZaADAR	adenosine deaminase, RNA-specific	protein-coding
chr3-8921	chr3	89743115	89743615	+	6.23	500	intron (NM_001038587, intron 6 of 14)	intron (NM_001038587, intron 6 of 14)	12647	NM_001146296	56417	Mm.316628	NM_019655	ENSMUSG00000027951	Adar	AV242451|Adar1|Adar1p110|Adar1p150|mZaADAR	adenosine deaminase, RNA-specific	protein-coding
chr10-6722	chr10	77416653	77418655	+	104.8	2002	promoter-TSS (NR_027377)	promoter-TSS (NR_027377)	619	NM_001024837	110532	Mm.276815	NM_130895	ENSMUSG00000020262	Adarb1	1700057H01Rik|AW124433|AW558573|Adar2|BB220382|D10Bwg0447e|Red1	adenosine deaminase, RNA-specific, B1	protein-coding
chr10-7787	chr10	77339988	77340617	+	8.78	629	intron (NR_004429, intron 2 of 10)	intron (NR_004429, intron 2 of 10)	77971	NM_001024837	110532	Mm.276815	NM_130895	ENSMUSG00000020262	Adarb1	1700057H01Rik|AW124433|AW558573|Adar2|BB220382|D10Bwg0447e|Red1	adenosine deaminase, RNA-specific, B1	protein-coding
chr13-3777	chr13	8202665	8204933	+	52.7	2268	intron (NM_001289530, intron 1 of 9)	intron (NM_001289530, intron 1 of 9)	933	NR_110345	94191	Mm.425794	NM_052977	ENSMUSG00000052551	Adarb2	Adar3|RED2	adenosine deaminase, RNA-specific, B2	protein-coding
chr13-4279	chr13	8206934	8207737	+	19	803	intron (NM_001289530, intron 1 of 9)	intron (NM_001289530, intron 1 of 9)	4469	NR_110345	94191	Mm.425794	NM_052977	ENSMUSG00000052551	Adarb2	Adar3|RED2	adenosine deaminase, RNA-specific, B2	protein-coding
chr8-5517	chr8	111991598	111992746	+	34.3	1148	intron (NM_013925, intron 1 of 9)	CpG	130	NM_013925	30947	Mm.282162	NM_013925	ENSMUSG00000031949	Adat1	MMADAT1|mADAT1	adenosine deaminase, tRNA-specific 1	protein-coding
chr12-3499	chr12	88360245	88361452	+	53.2	1207	promoter-TSS (NM_028105)	promoter-TSS (NM_028105)	66	NM_028105	72113	Mm.181387	NM_028105	ENSMUSG00000021044	Adck1	2610005A10Rik	aarF domain containing kinase 1	protein-coding
chr12-5948	chr12	88354318	88354818	+	8.5	500	Intergenic	CpG	-5946	NM_001277297	72113	Mm.181387	NM_028105	ENSMUSG00000021044	Adck1	2610005A10Rik	aarF domain containing kinase 1	protein-coding
chr6-7020	chr6	39573242	39575274	+	79.9	2032	5' UTR (NM_178873, exon 1 of 8)	5' UTR (NM_178873, exon 1 of 8)	382	NM_178873	57869	Mm.247957	NM_178873	ENSMUSG00000046947	Adck2	AA408112|BB006057	aarF domain containing kinase 2	protein-coding
chr1-5864	chr1	180195103	180196399	+	51.3	1296	intron (NM_023341, intron 1 of 14)	CpG	269	NM_023341	67426	Mm.38330	NM_023341	ENSMUSG00000026489	Adck3	4632432J16Rik|AI462003|Cabc1|mKIAA0451	aarF domain containing kinase 3	protein-coding
chr7-12609	chr7	27232583	27234174	+	34.6	1591	intron (NM_133770, intron 1 of 14)	intron (NM_133770, intron 1 of 14)	365	NM_133770	76889	Mm.124728	NM_133770	ENSMUSG00000003762	Adck4	0610012P18Rik	aarF domain containing kinase 4	protein-coding
chr15-3449	chr15	76575987	76577148	+	49.3	1161	intron (NR_073123, intron 1 of 14)	intron (NR_073123, intron 1 of 14)	208	NR_073123	268822	Mm.181624	NM_172960	ENSMUSG00000022550	Adck5	A230108P17	aarF domain containing kinase 5	protein-coding
chr15-9890	chr15	76588977	76589477	+	5.66	500	intron (NR_073123, intron 3 of 14)	intron (NR_073123, intron 3 of 14)	12868	NR_073123	268822	Mm.181624	NM_172960	ENSMUSG00000022550	Adck5	A230108P17	aarF domain containing kinase 5	protein-coding
chr11-16076	chr11	7062570	7068471	+	162	5901	intron (NM_009622, intron 1 of 19)	intron (NM_009622, intron 1 of 19)	2031	NM_009622	432530	Mm.259733	NM_009622	ENSMUSG00000020431	Adcy1	AC1|D11Bwg1392e|I-AC|brl|mKIAA4070	adenylate cyclase 1	protein-coding
chr11-16079	chr11	7086025	7086525	+	5.95	500	intron (NM_009622, intron 2 of 19)	RLTR35B_MM|LTR|ERVL	22786	NM_009622	432530	Mm.259733	NM_009622	ENSMUSG00000020431	Adcy1	AC1|D11Bwg1392e|I-AC|brl|mKIAA4070	adenylate cyclase 1	protein-coding
chr13-5913	chr13	68997324	69000059	+	97.7	2735	intron (NM_153534, intron 1 of 24)	intron (NM_153534, intron 1 of 24)	850	NM_153534	210044	Mm.390617	NM_153534	ENSMUSG00000021536	Adcy2	mKIAA1060	adenylate cyclase 2	protein-coding
chr13-9402	chr13	68889662	68890162	+	5.38	500	intron (NM_153534, intron 2 of 24)	intron (NM_153534, intron 2 of 24)	109629	NM_153534	210044	Mm.390617	NM_153534	ENSMUSG00000021536	Adcy2	mKIAA1060	adenylate cyclase 2	protein-coding
chr12-4398	chr12	4132792	4135365	+	60.9	2573	promoter-TSS (NM_138305)	promoter-TSS (NM_138305)	-75	NM_138305	104111	Mm.489807	NM_138305	ENSMUSG00000020654	Adcy3	AC3|mKIAA0511	adenylate cyclase 3	protein-coding
chr16-3348	chr16	35153945	35156050	+	103.9	2105	promoter-TSS (NM_001012765)	promoter-TSS (NM_001012765)	-639	NM_001012765	224129	Mm.41137	NM_001012765		Adcy5	AW121902|Ac5	adenylate cyclase 5	protein-coding
chr16-6105	chr16	35252748	35253248	+	6.51	500	intron (NM_001012765, intron 2 of 20)	intron (NM_001012765, intron 2 of 20)	97362	NM_001012765	224129	Mm.41137	NM_001012765		Adcy5	AW121902|Ac5	adenylate cyclase 5	protein-coding
chr16-7276	chr16	35139708	35140208	+	5.66	500	Intergenic	(CAAAA)n|Simple_repeat|Simple_repeat	-15678	NM_001012765	224129	Mm.41137	NM_001012765		Adcy5	AW121902|Ac5	adenylate cyclase 5	protein-coding
chr15-5688	chr15	98608359	98610460	+	79.6	2101	Intergenic	CpG	-1776	NM_007405	11512	Mm.157091	NM_007405	ENSMUSG00000022994	Adcy6	AC6|mKIAA0422	adenylate cyclase 6	protein-coding
chr8-5236	chr8	88272338	88273092	+	15.6	754	intron (NM_007406, intron 1 of 27)	CpG	312	NM_007406	11513	Mm.288206	NM_007406	ENSMUSG00000031659	Adcy7	AA407758	adenylate cyclase 7	protein-coding
chr8-12280	chr8	88316561	88317274	+	7.93	713	intron (NM_001037723, intron 12 of 27)	intron (NM_001037723, intron 12 of 27)	22713	NM_001037724	11513	Mm.288206	NM_007406	ENSMUSG00000031659	Adcy7	AA407758	adenylate cyclase 7	protein-coding
chr15-6262	chr15	64919672	64923285	+	123.8	3613	5' UTR (NM_009623, exon 1 of 18)	5' UTR (NM_009623, exon 1 of 18)	818	NM_001291903	11514	Mm.1425	NM_009623	ENSMUSG00000022376	Adcy8	AC8|AW060868	adenylate cyclase 8	protein-coding
chr16-3237	chr16	4417503	4421063	+	147.3	3560	exon (NM_009624, exon 2 of 11)	exon (NM_009624, exon 2 of 11)	1215	NM_001291910	11515	Mm.439750	NM_009624	ENSMUSG00000005580	Adcy9	ACtp10|AW125421|D16Wsu65e|mKIAA0520	adenylate cyclase 9	protein-coding
chr16-3811	chr16	4414346	4416198	+	43.9	1852	intron (NM_001291910, intron 3 of 11)	intron (NM_001291910, intron 3 of 11)	5226	NM_001291910	11515	Mm.439750	NM_009624	ENSMUSG00000005580	Adcy9	ACtp10|AW125421|D16Wsu65e|mKIAA0520	adenylate cyclase 9	protein-coding
chr16-4109	chr16	4413176	4413805	+	11	629	intron (NM_001291910, intron 3 of 11)	intron (NM_001291910, intron 3 of 11)	7008	NM_001291910	11515	Mm.439750	NM_009624	ENSMUSG00000005580	Adcy9	ACtp10|AW125421|D16Wsu65e|mKIAA0520	adenylate cyclase 9	protein-coding
chr6-4546	chr6	55451420	55455564	+	149.8	4144	intron (NM_007407, intron 1 of 16)	intron (NM_007407, intron 1 of 16)	1514	NM_007407	11517	Mm.44245	NM_007407	ENSMUSG00000029778	Adcyap1r1	2900024I10Rik|AI846590|PAC1|PAC1R|PACAP1-R	adenylate cyclase activating polypeptide 1 receptor 1	protein-coding
chr6-8237	chr6	55457523	55458157	+	7.93	634	intron (NM_007407, intron 1 of 16)	intron (NM_007407, intron 1 of 16)	5862	NM_007407	11517	Mm.44245	NM_007407	ENSMUSG00000029778	Adcyap1r1	2900024I10Rik|AI846590|PAC1|PAC1R|PACAP1-R	adenylate cyclase activating polypeptide 1 receptor 1	protein-coding
chr6-9921	chr6	55460487	55460987	+	5.66	500	intron (NM_007407, intron 2 of 16)	intron (NM_007407, intron 2 of 16)	8759	NM_007407	11517	Mm.44245	NM_007407	ENSMUSG00000029778	Adcyap1r1	2900024I10Rik|AI846590|PAC1|PAC1R|PACAP1-R	adenylate cyclase activating polypeptide 1 receptor 1	protein-coding
chr6-2909	chr6	86028501	86032939	+	120.1	4438	intron (NM_001271858, intron 1 of 15)	intron (NM_001271858, intron 1 of 15)	2039	NM_001271857	11519	Mm.104155	NM_013458		Add2	2900072M03Rik|add97	adducin 2 (beta)	protein-coding
chr6-10809	chr6	86044948	86045448	+	5.66	500	intron (NM_001271858, intron 1 of 15)	intron (NM_001271858, intron 1 of 15)	16517	NM_001271857	11519	Mm.104155	NM_013458		Add2	2900072M03Rik|add97	adducin 2 (beta)	protein-coding
chr19-4546	chr19	53140254	53143968	+	152.9	3714	promoter-TSS (NM_001277100)	promoter-TSS (NM_001277100)	-645	NM_001164100	27360	Mm.426080	NM_013758	ENSMUSG00000025026	Add3	AI463285|R75380	adducin 3 (gamma)	protein-coding
chr3-3730	chr3	138442328	138443974	+	68	1646	promoter-TSS (NM_007410)	promoter-TSS (NM_007410)	58	NM_007410	11532	Mm.3874	NM_007410	ENSMUSG00000028138	Adh5	Adh-5|Adh3|GSNOR	alcohol dehydrogenase 5 (class III), chi polypeptide	protein-coding
chr1-13215	chr1	9546925	9547425	+	5.66	500	promoter-TSS (NM_175236)	promoter-TSS (NM_175236)	-871	NR_027664	76187	Mm.28514	NM_175236	ENSMUSG00000025911	Adhfe1	6330565B14Rik|AI043035|Adh8	alcohol dehydrogenase, iron containing, 1	protein-coding
chr12-4622	chr12	28674766	28676059	+	36.5	1293	intron (NM_134052, intron 1 of 3)	CpG	205	NM_134052	104923	Mm.291504	NM_134052	ENSMUSG00000020629	Adi1	AL024210|Fe-ARD|MTCBP-1|Ni-ARD	acireductone dioxygenase 1	protein-coding
chr1-5693	chr1	134414889	134416701	+	66.6	1812	intron (NM_028320, intron 1 of 7)	CpG	328	NM_028320	72674	Mm.259976	NM_028320		Adipor1	2810031L11Rik|ACDCR1|CGI-45|Paqr1	adiponectin receptor 1	protein-coding
chr6-6746	chr6	119387756	119389912	+	78.5	2156	intron (NM_197985, intron 1 of 7)	CpG	28649	NM_197985	68465	Mm.291826	NM_197985	ENSMUSG00000030168	Adipor2	1110001I14Rik|ADCR2|AI115388|AW554121|D6Ucla1e|Paqr2	adiponectin receptor 2	protein-coding
chr14-4799	chr14	21075348	21077025	+	66.3	1677	promoter-TSS (NM_001243041)	promoter-TSS (NM_001243041)	34	NM_001243041	11534	Mm.188734	NM_134079	ENSMUSG00000039197	Adk	2310026J05Rik|5033405D03Rik|AI255373|AI987814|Ak	adenosine kinase	protein-coding
chr7-8431	chr7	110627616	110628762	+	28.9	1146	intron (NM_009627, intron 1 of 3)	intron (NM_009627, intron 1 of 3)	520	NM_009627	11535	Mm.1408	NM_009627	ENSMUSG00000030790	Adm	AM	adrenomedullin	protein-coding
chr7-13461	chr7	110668544	110669044	+	7.08	500	Intergenic	L2b|LINE|L2	41125	NM_009627	11535	Mm.1408	NM_009627	ENSMUSG00000030790	Adm	AM	adrenomedullin	protein-coding
chr2-8370	chr2	168205188	168207778	+	113.9	2590	intron (NM_009628, intron 1 of 3)	CpG	579	NM_009628	11538	Mm.201322	NM_009628	ENSMUSG00000051149	Adnp	AA589558|mKIAA0784	activity-dependent neuroprotective protein	protein-coding
chr18-3659	chr18	80150027	80152226	+	86.7	2199	intron (NM_175028, intron 1 of 3)	C-rich|Low_complexity|Low_complexity	356	NM_175028	240442	Mm.26594	NM_175028	ENSMUSG00000053950	Adnp2	8430420L05Rik|BC024969|Kiaa0863|Zfp508|mKIAA0863	ADNP homeobox 2	protein-coding
chr18-4984	chr18	80169548	80170048	+	6.8	500	Intergenic	Intergenic	-18316	NM_175028	240442	Mm.26594	NM_175028	ENSMUSG00000053950	Adnp2	8430420L05Rik|BC024969|Kiaa0863|Zfp508|mKIAA0863	ADNP homeobox 2	protein-coding
chr10-5655	chr10	67547682	67550274	+	115	2592	promoter-TSS (NM_001005419)	promoter-TSS (NM_001005419)	-23	NM_001005419	211488	Mm.297250	NM_001005419	ENSMUSG00000057134	Ado	Gm237	2-aminoethanethiol (cysteamine) dioxygenase	protein-coding
chr10-9425	chr10	67646935	67647435	+	6.51	500	Intergenic	Intergenic	-98230	NM_001005419	211488	Mm.297250	NM_001005419	ENSMUSG00000057134	Ado	Gm237	2-aminoethanethiol (cysteamine) dioxygenase	protein-coding
chr1-7911	chr1	134232538	134235910	+	136.5	3372	exon (NM_001282945, exon 2 of 3)	exon (NM_001282945, exon 2 of 3)	632	NM_001291928	11539	Mm.298908	NM_009629	ENSMUSG00000042429	Adora1	A1-AR|A1AR|A1R|AA1R|AI848715|BB176431|Ri	adenosine A1 receptor	protein-coding
chr10-5149	chr10	75316920	75317420	+	12.5	500	intron (NM_009630, intron 1 of 2)	CpG	293	NM_009630	11540	Mm.333734	NM_009630	ENSMUSG00000020178	Adora2a	A2AAR|A2aR|AA2AR	adenosine A2a receptor	protein-coding
chr11-7676	chr11	62248545	62249846	+	33.4	1301	exon (NM_007413, exon 1 of 2)	exon (NM_007413, exon 1 of 2)	211	NM_007413	11541	Mm.40740	NM_007413	ENSMUSG00000018500	Adora2b	A2BAR|A2BR|A2b|AA2BR|AI480866|AI605384	adenosine A2b receptor	protein-coding
chr9-4865	chr9	59290858	59292507	+	71.4	1649	exon (NM_028121, exon 1 of 7)	exon (NM_028121, exon 1 of 7)	110	NM_028121	72141	Mm.22456	NM_028121	ENSMUSG00000025236	Adpgk	2610017G09Rik|Adp-gk|C77577	ADP-dependent glucokinase	protein-coding
chr16-5605	chr16	38451737	38453475	+	61.2	1738	promoter-TSS (NM_007414)	promoter-TSS (NM_007414)	83	NM_007414	11544	Mm.20047	NM_007414	ENSMUSG00000002844	Adprh	Arh1	ADP-ribosylarginine hydrolase	protein-coding
chr4-14880	chr4	126320551	126321940	+	55.2	1389	TTS (NM_011902)	TTS (NM_011902)	458	NM_133883	100206	Mm.11285	NM_133883	ENSMUSG00000042558	Adprhl2	AI836109|Arh3	ADP-ribosylhydrolase like 2	protein-coding
chr11-12542	chr11	67051415	67053669	+	73.1	2254	promoter-TSS (NM_001040026)	promoter-TSS (NM_001040026)	76	NM_025510	66358	Mm.22511	NM_025510	ENSMUSG00000020910	Adprm	2310004I24Rik|MDS006	ADP-ribose/CDP-alcohol diphosphatase, manganese dependent	protein-coding
chr14-6026	chr14	66634960	66636556	+	38.8	1596	intron (NM_001271760, intron 1 of 3)	intron (NM_001271760, intron 1 of 3)	507	NM_001271759	11549	Mm.57064	NM_013461	ENSMUSG00000045875	Adra1a	Adra1c	adrenergic receptor, alpha 1a	protein-coding
chr14-7366	chr14	66736766	66737266	+	5.66	500	intron (NM_001271761, intron 2 of 2)	intron (NM_001271761, intron 2 of 2)	101765	NM_001271759	11549	Mm.57064	NM_013461	ENSMUSG00000045875	Adra1a	Adra1c	adrenergic receptor, alpha 1a	protein-coding
chr2-10008	chr2	131558802	131563427	+	150.1	4625	exon (NM_013460, exon 1 of 2)	exon (NM_013460, exon 1 of 2)	1171	NM_013460	11550	Mm.389380	NM_013460		Adra1d	Adra-1|Adra1|Adra1a|Gpcr8|Spr8|[a]1d|alpha1D-AR	adrenergic receptor, alpha 1d	protein-coding
chr19-5046	chr19	54044359	54047727	+	102.5	3368	5' UTR (NM_007417, exon 1 of 1)	5' UTR (NM_007417, exon 1 of 1)	861	NM_007417	11551	Mm.235195	NM_007417	ENSMUSG00000033717	Adra2a	AW122659|Adra-2|Adra-2a|alpha(2A)AR|alpha2-C10|alpha2A|alpha2A-AR	adrenergic receptor, alpha 2a	protein-coding
chr19-5207	chr19	54114635	54115569	+	19	934	Intergenic	Intergenic	69920	NM_007417	11551	Mm.235195	NM_007417	ENSMUSG00000033717	Adra2a	AW122659|Adra-2|Adra-2a|alpha(2A)AR|alpha2-C10|alpha2A|alpha2A-AR	adrenergic receptor, alpha 2a	protein-coding
chr2-14596	chr2	127362616	127363116	+	7.08	500	promoter-TSS (NM_009633)	promoter-TSS (NM_009633)	-420	NM_009633	11552	Mm.347390	NM_009633	ENSMUSG00000058620	Adra2b	Adra-2b|[a]2B|alpha2-C2|alpha2B	adrenergic receptor, alpha 2b	protein-coding
chr2-15383	chr2	127356868	127357368	+	5.95	500	3' UTR (NM_172539, exon 9 of 9)	3' UTR (NM_172539, exon 9 of 9)	-6168	NM_009633	11552	Mm.347390	NM_009633	ENSMUSG00000058620	Adra2b	Adra-2b|[a]2B|alpha2-C2|alpha2B	adrenergic receptor, alpha 2b	protein-coding
chr5-5919	chr5	35278704	35280354	+	77.9	1650	5' UTR (NM_007418, exon 1 of 1)	5' UTR (NM_007418, exon 1 of 1)	963	NM_007418	11553	Mm.57205	NM_007418	ENSMUSG00000045318	Adra2c	Adra-2c|[a]2C|alpha2-C4|alpha2C	adrenergic receptor, alpha 2c	protein-coding
chr5-9634	chr5	35313310	35314163	+	13.9	853	Intergenic	Intergenic	35170	NM_007418	11553	Mm.57205	NM_007418	ENSMUSG00000045318	Adra2c	Adra-2c|[a]2C|alpha2-C4|alpha2C	adrenergic receptor, alpha 2c	protein-coding
chr19-3106	chr19	56721261	56724524	+	138.5	3263	exon (NM_007419, exon 1 of 1)	exon (NM_007419, exon 1 of 1)	520	NM_007419	11554	Mm.46797	NM_007419	ENSMUSG00000035283	Adrb1	Adrb-1|beta-AR	adrenergic receptor, beta 1	protein-coding
chr19-7505	chr19	56652440	56653222	+	9.91	782	Intergenic	Intergenic	-69541	NM_007419	11554	Mm.46797	NM_007419	ENSMUSG00000035283	Adrb1	Adrb-1|beta-AR	adrenergic receptor, beta 1	protein-coding
chr19-6147	chr19	56725241	56725741	+	6.51	500	TTS (NM_007419)	TTS (NM_007419)	3119	NM_007419	11554	Mm.46797	NM_007419	ENSMUSG00000035283	Adrb1	Adrb-1|beta-AR	adrenergic receptor, beta 1	protein-coding
chr19-7508	chr19	56726739	56727239	+	5.95	500	Intergenic	Intergenic	4617	NM_007419	11554	Mm.46797	NM_007419	ENSMUSG00000035283	Adrb1	Adrb-1|beta-AR	adrenergic receptor, beta 1	protein-coding
chr18-3824	chr18	62179381	62180504	+	32.9	1123	promoter-TSS (NM_007420)	promoter-TSS (NM_007420)	39	NM_007420	11555	Mm.5598	NM_007420	ENSMUSG00000045730	Adrb2	Adrb-2|Badm|Gpcr7	adrenergic receptor, beta 2	protein-coding
chr18-5940	chr18	62177183	62177683	+	5.95	500	TTS (NM_007420)	TTS (NM_007420)	2548	NM_007420	11555	Mm.5598	NM_007420	ENSMUSG00000045730	Adrb2	Adrb-2|Badm|Gpcr7	adrenergic receptor, beta 2	protein-coding
chr8-8469	chr8	27226898	27228156	+	29.5	1258	exon (NM_013462, exon 2 of 4)	exon (NM_013462, exon 2 of 4)	2061	NM_013462	11556	Mm.278475	NM_013462	ENSMUSG00000031489	Adrb3	Adrb-3	adrenergic receptor, beta 3	protein-coding
chr19-4566	chr19	4304393	4306743	+	85.8	2350	intron (NM_130863, intron 1 of 21)	intron (NM_130863, intron 1 of 21)	654	NM_130863	110355	Mm.254144	NM_130863	ENSMUSG00000024858	Adrbk1	Adrbk-1|Bark-1|GRK2|beta ARK|betaARK1	adrenergic receptor kinase, beta 1	protein-coding
chr19-3347	chr19	4332794	4334715	+	63.2	1921	intron (NM_001001984, intron 12 of 20)	intron (NM_001001984, intron 12 of 20)	-27532	NM_001290818	110355	Mm.254144	NM_130863	ENSMUSG00000024858	Adrbk1	Adrbk-1|Bark-1|GRK2|beta ARK|betaARK1	adrenergic receptor kinase, beta 1	protein-coding
chr5-8961	chr5	113013967	113016265	+	74.5	2298	intron (NM_177078, intron 1 of 20)	intron (NM_177078, intron 1 of 20)	422	NM_001285806	320129	Mm.285619	NM_177078	ENSMUSG00000042249	Adrbk2	4833444A01Rik|AI851927|AW551196|Adrbk-2|Bark-2|GRK3	adrenergic receptor kinase, beta 2	protein-coding
chr2-10320	chr2	180170917	180172964	+	79.3	2047	intron (NM_019822, intron 1 of 9)	CpG	352	NM_019822	56436	Mm.379082	NM_019822	ENSMUSG00000039041	Adrm1	1110063P18Rik|2510006J17Rik|AA408205|ARM-1|AU043535|Arm1|Gp110|Rpn13	adhesion regulating molecule 1	protein-coding
chr15-9222	chr15	80947923	80949446	+	65.4	1523	exon (NM_009634, exon 1 of 13)	exon (NM_009634, exon 1 of 13)	194	NM_009634	11564	Mm.38151	NM_009634	ENSMUSG00000022407	Adsl	Adl|Asl	adenylosuccinate lyase	protein-coding
chr1-9614	chr1	177795305	177797176	+	77.6	1871	exon (NM_007422, exon 1 of 13)	exon (NM_007422, exon 1 of 13)	269	NM_007422	11566	Mm.338021	NM_007422	ENSMUSG00000015961	Adss	AI314886|AS|Adss2	adenylosuccinate synthetase, non muscle	protein-coding
chr12-3518	chr12	112619695	112620501	+	23.8	806	promoter-TSS (NM_007421)	promoter-TSS (NM_007421)	51	NM_007421	11565	Mm.3440	NM_007421	ENSMUSG00000011148	Adssl1	AI528595|Adss|Adss1	adenylosuccinate synthetase like 1	protein-coding
chr11-10590	chr11	5861604	5862243	+	13	639	promoter-TSS (NM_009636)	promoter-TSS (NM_009636)	57	NM_001291857	11568	Mm.4665	NM_009636	ENSMUSG00000020473	Aebp1	ACLP	AE binding protein 1	protein-coding
chr6-4939	chr6	140622730	140625320	+	129.4	2590	promoter-TSS (NM_009637)	promoter-TSS (NM_009637)	-273	NM_009637	11569	Mm.86453	NM_009637	ENSMUSG00000030232	Aebp2	AU023766|B230313N05Rik	AE binding protein 2	protein-coding
chr10-3457	chr10	81558987	81561056	+	101.1	2069	intron (NR_074087, intron 1 of 6)	C-rich|Low_complexity|Low_complexity	577	NR_074087	14797	Mm.180013	NM_010347	ENSMUSG00000054452	Aes	AL024115|Esp1|Grg|Grg-5|Grg5|Tle5	amino-terminal enhancer of split	protein-coding
chr5-7860	chr5	35892760	35894776	+	80.4	2016	intron (NM_027373, intron 1 of 16)	intron (NM_027373, intron 1 of 16)	449	NM_027373	70292	Mm.125167	NM_027373	ENSMUSG00000029094	Afap1	2600003E23Rik|9630044L16Rik|AI848729|Afap|mKIAA3018	actin filament associated protein 1	protein-coding
chr18-3189	chr18	61785998	61786935	+	25.2	937	intron (NM_178928, intron 1 of 18)	intron (NM_178928, intron 1 of 18)	196	NM_178928	106877	Mm.26632	NM_178928	ENSMUSG00000033032	Afap1l1	AI173486	actin filament associated protein 1-like 1	protein-coding
chr19-3867	chr19	57007112	57008779	+	48.7	1667	intron (NM_001177796, intron 1 of 19)	intron (NM_001177796, intron 1 of 19)	630	NM_001177797	226250	Mm.226284	NM_146102	ENSMUSG00000025083	Afap1l2	AU041783|C86904|mKIAA1914	actin filament associated protein 1-like 2	protein-coding
chr19-8104	chr19	56955829	56956329	+	5.66	500	intron (NM_001177797, intron 1 of 18)	intron (NM_001177797, intron 1 of 18)	52496	NM_001177797	226250	Mm.226284	NM_146102	ENSMUSG00000025083	Afap1l2	AU041783|C86904|mKIAA1914	actin filament associated protein 1-like 2	protein-coding
chr5-5703	chr5	103752987	103755036	+	78.5	2049	promoter-TSS (NM_001080798)	promoter-TSS (NM_001080798)	-151	NM_133919	17355	Mm.6949	NM_133919	ENSMUSG00000029313	Aff1	9630032B01Rik|AW319193|Af4|Mllt2h|Rob	AF4/FMR2 family, member 1	protein-coding
chr5-7090	chr5	103760365	103761243	+	18.4	878	intron (NM_001080798, intron 1 of 19)	intron (NM_001080798, intron 1 of 19)	6231	NM_001080798	17355	Mm.6949	NM_133919	ENSMUSG00000029313	Aff1	9630032B01Rik|AW319193|Af4|Mllt2h|Rob	AF4/FMR2 family, member 1	protein-coding
chr5-10634	chr5	103778433	103778933	+	8.78	500	intron (NM_001080798, intron 1 of 19)	intron (NM_001080798, intron 1 of 19)	24110	NM_001080798	17355	Mm.6949	NM_133919	ENSMUSG00000029313	Aff1	9630032B01Rik|AW319193|Af4|Mllt2h|Rob	AF4/FMR2 family, member 1	protein-coding
chrX-3536	chrX	69359756	69361757	+	53.8	2001	5' UTR (NM_008032, exon 1 of 20)	5' UTR (NM_008032, exon 1 of 20)	425	NM_008032	14266	Mm.466576	NM_008032	ENSMUSG00000031189	Aff2	FMR2P|Fmr2|Ox19|Oxh	AF4/FMR2 family, member 2	protein-coding
chr1-10759	chr1	38625951	38628338	+	100.8	2387	promoter-TSS (NM_001290814)	promoter-TSS (NM_001290814)	100	NM_001290814	16764	Mm.336679	NM_010678	ENSMUSG00000037138	Aff3	3222402O04Rik|A730046J16|LAF-4|Laf4	AF4/FMR2 family, member 3	protein-coding
chr11-9411	chr11	53350068	53352863	+	141.3	2795	intron (NM_033565, intron 1 of 20)	intron (NM_033565, intron 1 of 20)	698	NM_033565	93736	Mm.395281	NM_033565	ENSMUSG00000049470	Aff4	AF5Q31|Alf4|Laf4l|MCEF	AF4/FMR2 family, member 4	protein-coding
chr8-8147	chr8	123476893	123479213	+	92.3	2320	intron (NM_054070, intron 1 of 16)	CpG	191	NM_054070	114896	Mm.287475	NM_054070	ENSMUSG00000031967	Afg3l1	1700047G05Rik|3110061K15Rik	AFG3-like AAA ATPase 1	protein-coding
chr18-4577	chr18	67447726	67449712	+	70.2	1986	intron (NM_027130, intron 1 of 16)	CpG	417	NM_027130	69597	Mm.426052	NM_027130	ENSMUSG00000024527	Afg3l2	2310036I02Rik|AW260507|Emv66|par	AFG3-like AAA ATPase 2	protein-coding
chr11-15960	chr11	117824103	117824745	+	7.08	642	intron (NM_001271729, intron 2 of 5)	intron (NM_001271729, intron 2 of 5)	-1495	NM_027827	71562	Mm.273958	NM_027827	ENSMUSG00000017718	Afmid	9030621K19Rik|Ammd|FKF|KFA|Kf|formylase	arylformamidase	protein-coding
chr11-18219	chr11	20740139	20742923	+	116.1	2784	promoter-TSS (NM_001252503)	promoter-TSS (NM_001252503)	25	NM_001252503	216549	Mm.356580	NM_181411	ENSMUSG00000049659	Aftph	-	aftiphilin	protein-coding
chr8-4676	chr8	53511511	53512556	+	29.5	1045	intron (NM_001005847, intron 1 of 8)	intron (NM_001005847, intron 1 of 8)	331	NM_001005847	11593	Mm.334535	NM_001005847	ENSMUSG00000031521	Aga	AW060726	aspartylglucosaminidase	protein-coding
chr1-5282	chr1	89454154	89457075	+	141.3	2921	intron (NM_178119, intron 1 of 17)	CpG	803	NM_178119	347722	Mm.291135	NM_178119	ENSMUSG00000055013	Agap1	Centg2|Ggap1|R75364|mKIAA1099	ArfGAP with GTPase domain, ankyrin repeat and PH domain 1	protein-coding
chr1-13612	chr1	89471534	89472034	+	5.95	500	intron (NM_178119, intron 1 of 17)	intron (NM_178119, intron 1 of 17)	16973	NM_178119	347722	Mm.291135	NM_178119	ENSMUSG00000055013	Agap1	Centg2|Ggap1|R75364|mKIAA1099	ArfGAP with GTPase domain, ankyrin repeat and PH domain 1	protein-coding
chr10-7897	chr10	127077493	127082500	+	198.5	5007	exon (NM_001033263, exon 1 of 19)	exon (NM_001033263, exon 1 of 19)	1089	NM_001301014	216439	Mm.336761	NM_001033263	ENSMUSG00000025422	Agap2	AGAP-2|Centg1|PIKE|cnt-g1|mKIAA0167	ArfGAP with GTPase domain, ankyrin repeat and PH domain 2	protein-coding
chr5-7839	chr5	24451351	24454039	+	113.3	2688	intron (NM_139153, intron 1 of 17)	intron (NM_139153, intron 1 of 17)	518	NM_001256431	213990	Mm.250703	NM_139153	ENSMUSG00000023353	Agap3	AGAP-3|AV028425|Centg3|Crag|Crag.|MRIP-1|cnt-g3	ArfGAP with GTPase domain, ankyrin repeat and PH domain 3	protein-coding
chr5-4886	chr5	24474693	24475344	+	21.5	651	intron (NM_139153, intron 1 of 17)	CpG	22841	NM_001256431	213990	Mm.250703	NM_139153	ENSMUSG00000023353	Agap3	AGAP-3|AV028425|Centg3|Crag|Crag.|MRIP-1|cnt-g3	ArfGAP with GTPase domain, ankyrin repeat and PH domain 3	protein-coding
chr5-10198	chr5	24454670	24455632	+	16.4	962	intron (NM_139153, intron 1 of 17)	intron (NM_139153, intron 1 of 17)	2974	NM_001256431	213990	Mm.250703	NM_139153	ENSMUSG00000023353	Agap3	AGAP-3|AV028425|Centg3|Crag|Crag.|MRIP-1|cnt-g3	ArfGAP with GTPase domain, ankyrin repeat and PH domain 3	protein-coding
chr7-14936	chr7	76889545	76890312	+	9.35	767	intron (NM_001199224, intron 22 of 22)	intron (NM_001199224, intron 22 of 22)	660041	NM_001199224	244071	Mm.322829	NM_172902	ENSMUSG00000025754	Agbl1	Ccp4|D430020F16|EG244071|Nna1-l1	ATP/GTP binding protein-like 1	protein-coding
chr6-6151	chr6	34780067	34781503	+	47	1436	5' UTR (NM_001289658, exon 1 of 4)	5' UTR (NM_001289658, exon 1 of 4)	353	NM_178630	76223	Mm.150047	NM_178630	ENSMUSG00000038836	Agbl3	2900053G10Rik|4930431N21Rik|6530406M24Rik|CCP3	ATP/GTP binding protein-like 3	protein-coding
chr4-7161	chr4	110397356	110398456	+	26.9	1100	intron (NM_030231, intron 1 of 12)	intron (NM_030231, intron 1 of 12)	208	NM_030231	78933	Mm.435620	NM_030231	ENSMUSG00000061298	Agbl4	4930578N11Rik|4931433A01Rik	ATP/GTP binding protein-like 4	protein-coding
chr5-5788	chr5	30887234	30889897	+	105.1	2663	promoter-TSS (NM_174849)	promoter-TSS (NM_174849)	-287	NM_174849	231093	Mm.440364	NM_174849	ENSMUSG00000029165	Agbl5	4930455N08|9430057O19Rik|CCP5	ATP/GTP binding protein-like 5	protein-coding
chr1-5505	chr1	82838848	82840906	+	98.3	2058	exon (NM_010472, exon 1 of 13)	exon (NM_010472, exon 1 of 13)	394	NM_010472	15463	Mm.392569	NM_010472	ENSMUSG00000026159	Agfg1	AU045498|C130049H11Rik|C85612|D730048C23Rik|Hrb|RAB|Rip	ArfGAP with FG repeats 1	protein-coding
chr5-10120	chr5	137682764	137685121	+	82.7	2357	intron (NM_145566, intron 1 of 4)	ID_B1|SINE|B4	675	NM_178162	231801	Mm.260869	NM_145566	ENSMUSG00000029722	Agfg2	A630095P14Rik|Hrbl|RABR	ArfGAP with FG repeats 2	protein-coding
chr13-3945	chr13	95374216	95375964	+	73.4	1748	5' UTR (NM_025630, exon 1 of 14)	5' UTR (NM_025630, exon 1 of 14)	267	NM_025630	66549	Mm.36785	NM_025630	ENSMUSG00000021681	Aggf1	2010009L17Rik|2310029P06Rik|AW112072|Peg3|VG5Q	angiogenic factor with G patch and FHA domains 1	protein-coding
chr6-6660	chr6	40324875	40326097	+	43	1222	promoter-TSS (NM_023538)	promoter-TSS (NM_023538)	8	NM_023538	69923	Mm.32840	NM_023538	ENSMUSG00000029916	Agk	2610037M15Rik|6720408I04Rik|AI465370|Mulk	acylglycerol kinase	protein-coding
chr6-9883	chr6	40337026	40337526	+	6.51	500	intron (NM_023538, intron 2 of 15)	intron (NM_023538, intron 2 of 15)	11798	NM_023538	69923	Mm.32840	NM_023538	ENSMUSG00000029916	Agk	2610037M15Rik|6720408I04Rik|AI465370|Mulk	acylglycerol kinase	protein-coding
chr3-7698	chr3	116807365	116809042	+	55.5	1677	promoter-TSS (NM_001081326)	promoter-TSS (NM_001081326)	-37	NM_001081326	77559	Mm.237099	NM_001081326	ENSMUSG00000033400	Agl	1110061O17Rik|9430004C13Rik|9630046L06Rik|AI850929|C77197	amylo-1,6-glucosidase, 4-alpha-glucanotransferase	protein-coding
chr4-4489	chr4	141734634	141735787	+	31.2	1153	Intergenic	Intergenic	-11465	NM_001081408	75986	Mm.30032	NM_001081408	ENSMUSG00000040706	Agmat	5033405N08Rik	agmatine ureohydrolase (agmatinase)	protein-coding
chr4-11099	chr4	126467110	126469221	+	74.5	2111	intron (NM_153403, intron 1 of 18)	intron (NM_153403, intron 1 of 18)	256	NM_153403	236511	Mm.30800	NM_153403	ENSMUSG00000041530	Ago1	Eif2c1	argonaute RISC catalytic subunit 1	protein-coding
chr15-6470	chr15	73183074	73185874	+	122.4	2800	intron (NM_153178, intron 1 of 18)	CpG	473	NM_153178	239528	Mm.23095	NM_153178		Ago2	1110029L17Rik|2310051F07Rik|AI225898|AL022874|AW546247|ENSMUSG00000072493|Eif2c2|Gerp95|Gm10365|mKIAA4215	argonaute RISC catalytic subunit 2	protein-coding
chr15-8475	chr15	73154051	73154738	+	9.35	687	intron (NM_153178, intron 1 of 18)	intron (NM_153178, intron 1 of 18)	30553	NM_153178	239528	Mm.23095	NM_153178		Ago2	1110029L17Rik|2310051F07Rik|AI225898|AL022874|AW546247|ENSMUSG00000072493|Eif2c2|Gerp95|Gm10365|mKIAA4215	argonaute RISC catalytic subunit 2	protein-coding
chr4-6667	chr4	126428567	126430443	+	92.9	1876	promoter-TSS (NM_153402)	promoter-TSS (NM_153402)	37	NM_153402	214150	Mm.440915	NM_153402		Ago3	AW048688|C130014L07Rik|Eif2c3	argonaute RISC catalytic subunit 3	protein-coding
chr4-6081	chr4	126532491	126534227	+	90.9	1736	promoter-TSS (NM_153177)	promoter-TSS (NM_153177)	99	NM_153177	76850	Mm.86705	NM_153177	ENSMUSG00000042500	Ago4	5730550L01Rik|AI481660|Eif2c4	argonaute RISC catalytic subunit 4	protein-coding
chr17-3357	chr17	34602954	34606977	+	132	4023	promoter-TSS (NM_001163379)	promoter-TSS (NM_001163379)	-896	NM_001163379	55979	Mm.8684	NM_018862	ENSMUSG00000034254	Agpat1	1-AGP|1-AGPAT|AW047140	1-acylglycerol-3-phosphate O-acyltransferase 1 (lysophosphatidic acid acyltransferase, alpha)	protein-coding
chr2-8029	chr2	26603524	26604307	+	24.4	783	intron (NM_026212, intron 1 of 5)	CpG	502	NM_026212	67512	Mm.24244	NM_026212	ENSMUSG00000026922	Agpat2	2510002J07Rik|AV000834|BSCL|BSCL1|LPAAB|LPAAT-beta	1-acylglycerol-3-phosphate O-acyltransferase 2 (lysophosphatidic acid acyltransferase, beta)	protein-coding
chr10-5390	chr10	78351295	78353326	+	111	2031	promoter-TSS (NM_053014)	promoter-TSS (NM_053014)	-610	NM_053014	28169	Mm.141230	NM_053014	ENSMUSG00000001211	Agpat3	AW061257|AW493985|D10Jhu12e|lpaat3	1-acylglycerol-3-phosphate O-acyltransferase 3	protein-coding
chr17-4875	chr17	12118445	12120067	+	63.4	1622	promoter-TSS (NM_026644)	promoter-TSS (NM_026644)	-28	NM_026644	68262	Mm.258300	NM_026644	ENSMUSG00000023827	Agpat4	1500003P24Rik	1-acylglycerol-3-phosphate O-acyltransferase 4 (lysophosphatidic acid acyltransferase, delta)	protein-coding
chr8-9061	chr8	18845465	18847438	+	107.6	1973	5' UTR (NM_026792, exon 1 of 8)	5' UTR (NM_026792, exon 1 of 8)	172	NM_026792	52123	Mm.24117	NM_026792		Agpat5	1110013A05Rik|D8Ertd319e	1-acylglycerol-3-phosphate O-acyltransferase 5 (lysophosphatidic acid acyltransferase, epsilon)	protein-coding
chr8-10325	chr8	23207040	23209379	+	97.4	2339	intron (NM_018743, intron 1 of 12)	CpG	244	NM_018743	102247	Mm.200898	NM_018743	ENSMUSG00000031545	Agpat6	AU041707|AW545732|GPAT4|Tsarg7	1-acylglycerol-3-phosphate O-acyltransferase 6 (lysophosphatidic acid acyltransferase, zeta)	protein-coding
chr5-9420	chr5	100845272	100847107	+	61.7	1835	promoter-TSS (NM_172715)	promoter-TSS (NM_172715)	-40	NM_172715	231510	Mm.271911	NM_172715	ENSMUSG00000029314	Agpat9	1-AGPAT|1-AGPAT 9|4933407I02Rik|4933408F15|9|A230097K15Rik|GPAT-3|mGPAT3	1-acylglycerol-3-phosphate O-acyltransferase 9	protein-coding
chr2-5866	chr2	75831689	75833035	+	67.1	1346	exon (NM_172666, exon 1 of 20)	exon (NM_172666, exon 1 of 20)	185	NM_172666	228061	Mm.31227	NM_172666	ENSMUSG00000042410	Agps	5832437L22|9930035G10Rik|AW123847|Adaps|Adas|Adhaps|Adps|Aldhpsy|bs2	alkylglycerone phosphate synthase	protein-coding
chr4-5607	chr4	156185063	156186784	+	62.9	1721	intron (NM_021604, intron 2 of 35)	intron (NM_021604, intron 2 of 35)	11565	NM_021604	11603	Mm.273098	NM_021604	ENSMUSG00000041936	Agrn	Agrin|nmf380	agrin	protein-coding
chr4-5887	chr4	156196499	156198018	+	59.8	1519	exon (NM_021604, exon 1 of 36)	exon (NM_021604, exon 1 of 36)	230	NM_021604	11603	Mm.273098	NM_021604	ENSMUSG00000041936	Agrn	Agrin|nmf380	agrin	protein-coding
chr4-15532	chr4	156182610	156183365	+	7.65	755	intron (NM_021604, intron 3 of 35)	intron (NM_021604, intron 3 of 35)	14501	NM_021604	11603	Mm.273098	NM_021604	ENSMUSG00000041936	Agrn	Agrin|nmf380	agrin	protein-coding
chr13-8731	chr13	59554338	59557587	+	84.7	3249	intron (NM_001048008, intron 1 of 17)	B3|SINE|B2	960	NM_001284219	67269	Mm.153008	NM_023328	ENSMUSG00000021557	Agtpbp1	1700020N17Rik|2310001G17Rik|2900054O13Rik|4930445M19Rik|5730402G09Rik|CCP1|Nna1|nmf243|pcd	ATP/GTP binding protein 1	protein-coding
chr13-5225	chr13	30336138	30337067	+	21.5	929	intron (NM_177322, intron 1 of 2)	intron (NM_177322, intron 1 of 2)	246	NM_177322	11607	Mm.35062	NM_177322	ENSMUSG00000049115	Agtr1a	1810074K20Rik|AG2S|AI551199|AT1|AT1a|AT2R1|AT2R1A|Agtr-1a|Agtr1|Angtr-1a	angiotensin II receptor, type 1a	protein-coding
chr4-10376	chr4	148087244	148088338	+	25.5	1094	intron (NM_001301281, intron 1 of 4)	CpG	273	NM_001301281	11610	Mm.46247	NM_009642	ENSMUSG00000029007	Agtrap	3300002E14Rik|AT1R|Atrap|D4Wsu124e	angiotensin II, type I receptor-associated protein	protein-coding
chr4-11260	chr4	148107673	148108303	+	8.5	630	exon (NM_027426, exon 6 of 7)	exon (NM_027426, exon 6 of 7)	-19924	NM_009642	11610	Mm.46247	NM_009642	ENSMUSG00000029007	Agtrap	3300002E14Rik|AT1R|Atrap|D4Wsu124e	angiotensin II, type I receptor-associated protein	protein-coding
chr1-6495	chr1	179802435	179804163	+	83.8	1728	intron (NM_026375, intron 1 of 35)	CpG	716	NM_026375	226747	Mm.128165	NM_026375	ENSMUSG00000026491	Ahctf1	6230412P20Rik|AV011447|Elys	AT hook containing transcription factor 1	protein-coding
chr1-6143	chr1	179847877	179848377	+	13.9	500	Intergenic	Intergenic	-44112	NM_026375	226747	Mm.128165	NM_026375	ENSMUSG00000026491	Ahctf1	6230412P20Rik|AV011447|Elys	AT hook containing transcription factor 1	protein-coding
chr1-10271	chr1	179853994	179854494	+	7.65	500	Intergenic	Intergenic	-50229	NM_026375	226747	Mm.128165	NM_026375	ENSMUSG00000026491	Ahctf1	6230412P20Rik|AV011447|Elys	AT hook containing transcription factor 1	protein-coding
chr2-11764	chr2	155073400	155075147	+	70.8	1747	intron (NM_016661, intron 1 of 9)	CpG	224	NM_016661	269378	Mm.330692	NM_016661	ENSMUSG00000027597	Ahcy	AA987153|AL024110|CuBP|SAHH	S-adenosylhomocysteine hydrolase	protein-coding
chr2-11144	chr2	155050161	155051515	+	42.8	1354	3' UTR (NM_015770, exon 4 of 4)	3' UTR (NM_015770, exon 4 of 4)	23659	NM_016661	269378	Mm.330692	NM_016661	ENSMUSG00000027597	Ahcy	AA987153|AL024110|CuBP|SAHH	S-adenosylhomocysteine hydrolase	protein-coding
chr3-4859	chr3	107694948	107696872	+	90.3	1924	intron (NM_145542, intron 1 of 16)	CpG	638	NM_145542	229709	Mm.220328	NM_145542	ENSMUSG00000027893	Ahcyl1	1110034F20Rik|AA409031|AA414901|Ahcy-rs3|DCAL|Irbit	S-adenosylhomocysteine hydrolase-like 1	protein-coding
chr6-10492	chr6	29767382	29771408	+	137.1	4026	intron (NM_001171000, intron 1 of 16)	intron (NM_001171000, intron 1 of 16)	952	NM_021414	74340	Mm.210899	NM_021414	ENSMUSG00000029772	Ahcyl2	4631427C17Rik|AI227036|Adohcyase3|mKIAA0828	S-adenosylhomocysteine hydrolase-like 2	protein-coding
chr4-12854	chr4	133010779	133015293	+	183.2	4514	intron (NM_146155, intron 2 of 6)	intron (NM_146155, intron 2 of 6)	1530	NM_146155	230793	Mm.31816	NM_146155	ENSMUSG00000037692	Ahdc1	D030015G18Rik	AT hook, DNA binding motif, containing 1	protein-coding
chr4-5469	chr4	133038214	133039647	+	53.8	1433	intron (NM_146155, intron 2 of 6)	CpG	27424	NM_146155	230793	Mm.31816	NM_146155	ENSMUSG00000037692	Ahdc1	D030015G18Rik	AT hook, DNA binding motif, containing 1	protein-coding
chr4-12143	chr4	133021109	133021609	+	6.8	500	intron (NM_146155, intron 2 of 6)	intron (NM_146155, intron 2 of 6)	9853	NM_146155	230793	Mm.31816	NM_146155	ENSMUSG00000037692	Ahdc1	D030015G18Rik	AT hook, DNA binding motif, containing 1	protein-coding
chr4-13812	chr4	133057301	133057801	+	5.66	500	intron (NM_146155, intron 3 of 6)	intron (NM_146155, intron 3 of 6)	46045	NM_146155	230793	Mm.31816	NM_146155	ENSMUSG00000037692	Ahdc1	D030015G18Rik	AT hook, DNA binding motif, containing 1	protein-coding
chr10-8542	chr10	20951698	20954822	+	82.4	3124	intron (NM_026203, intron 1 of 23)	intron (NM_026203, intron 1 of 23)	713	NM_026203	52906	Mm.253280	NM_026203	ENSMUSG00000019986	Ahi1	1700015F03Rik|Ahi-1|D10Bwg0629e	Abelson helper integration site 1	protein-coding
chr10-7490	chr10	20854723	20855636	+	12.7	913	Intergenic	Intergenic	-97368	NM_026203	52906	Mm.253280	NM_026203	ENSMUSG00000019986	Ahi1	1700015F03Rik|Ahi-1|D10Bwg0629e	Abelson helper integration site 1	protein-coding
chr19-5114	chr19	8988882	8990708	+	46.7	1826	intron (NM_001286518, intron 1 of 6)	CpG	511	NM_001286518	66395	Mm.203866	NM_009643	ENSMUSG00000069833	Ahnak	DY6	AHNAK nucleoprotein (desmoyokin)	protein-coding
chr12-4127	chr12	35534048	35535476	+	60.9	1428	5' UTR (NM_013464, exon 1 of 11)	5' UTR (NM_013464, exon 1 of 11)	227	NM_013464	11622	Mm.341377	NM_013464	ENSMUSG00000019256	Ahr	Ah|Ahh|Ahre|In|bHLHe76	aryl-hydrocarbon receptor	protein-coding
chr13-2188	chr13	74259660	74260577	+	30.6	917	intron (NM_009644, intron 3 of 10)	CpG	32191	NM_009644	11624	Mm.290446	NM_009644	ENSMUSG00000021575	Ahrr	mKIAA1234	aryl-hydrocarbon receptor repressor	protein-coding
chr12-3987	chr12	87265525	87267718	+	101.7	2193	promoter-TSS (NM_146036)	promoter-TSS (NM_146036)	-107	NM_146036	217737	Mm.22626	NM_146036	ENSMUSG00000021037	Ahsa1	BC023857|p38	AHA1, activator of heat shock protein ATPase 1	protein-coding
chr11-8746	chr11	23496556	23498673	+	63.7	2117	intron (NM_001290655, intron 1 of 8)	CpG	425	NM_001290654	268390	Mm.13148	NM_172391	ENSMUSG00000020288	Ahsa2	-	AHA1, activator of heat shock protein ATPase 2	protein-coding
chr3-8016	chr3	152666425	152668556	+	66.3	2131	non-coding (NR_040386, exon 1 of 4)	non-coding (NR_040386, exon 1 of 4)	577	NR_040386	99542	Mm.394921	NR_040386	ENSMUSG00000097745	AI115009	-	expressed sequence AI115009	ncRNA
chr3-9124	chr3	152664859	152665499	+	7.93	640	intron (NM_001081277, intron 1 of 13)	intron (NM_001081277, intron 1 of 13)	-1734	NR_040386	99542	Mm.394921	NR_040386	ENSMUSG00000097745	AI115009	-	expressed sequence AI115009	ncRNA
chr9-8319	chr9	55326068	55327744	+	52.7	1676	promoter-TSS (NM_172923)	promoter-TSS (NM_172923)	-43	NM_172923	244886	Mm.24361	NM_172923	ENSMUSG00000032313	AI118078	9630029F15	expressed sequence AI118078	protein-coding
chr13-7578	chr13	107246793	107247648	+	13	855	Intergenic	Intergenic	-222602	NR_045083	105120	Mm.417700	NR_045083		AI197445	-	expressed sequence AI197445	ncRNA
chr13-6778	chr13	107449480	107450106	+	8.5	626	Intergenic	Intergenic	-20029	NR_045083	105120	Mm.417700	NR_045083		AI197445	-	expressed sequence AI197445	ncRNA
chr13-8918	chr13	107540514	107541014	+	5.66	500	Intergenic	Intergenic	70942	NR_045084	105120	Mm.417700	NR_045083		AI197445	-	expressed sequence AI197445	ncRNA
chr4-6036	chr4	58910895	58913317	+	129.4	2422	intron (NM_172381, intron 1 of 48)	CpG	619	NM_172381	230249	Mm.234801	NM_172381	ENSMUSG00000050812	AI314180	AW558785|BB181316|mKIAA0368	expressed sequence AI314180	protein-coding
chr10-7257	chr10	40024193	40025671	+	55.8	1478	5' UTR (NM_144821, exon 1 of 4)	5' UTR (NM_144821, exon 1 of 4)	336	NM_144821	215929	Mm.55513	NM_144821	ENSMUSG00000038522	AI317395	AI482555|Naglt1a	expressed sequence AI317395	protein-coding
chr17-3839	chr17	27564876	27566590	+	77.3	1714	promoter-TSS (NM_001002895)	promoter-TSS (NM_001002895)	-6	NM_001002895	106672	Mm.61488	NM_001002895		AI413582	AI854251	expressed sequence AI413582	protein-coding
chr8-7397	chr8	36993021	36994379	+	33.7	1358	exon (NM_001039220, exon 1 of 1)	exon (NM_001039220, exon 1 of 1)	125	NM_001039220	621080	Mm.373292	NM_001039220	ENSMUSG00000074384	AI429214	-	expressed sequence AI429214	protein-coding
chr12-4061	chr12	76546788	76547693	+	21.2	905	intron (NR_046044, intron 2 of 2)	intron (NR_046044, intron 2 of 2)	685	NR_046044	100504549	Mm.440349	NR_046044		AI463170	-	expressed sequence AI463170	ncRNA
chr4-6928	chr4	41502833	41503595	+	15.9	762	promoter-TSS (NM_001085515)	promoter-TSS (NM_001085515)	-139	NM_001085515	329828	Mm.27054	NM_001085515	ENSMUSG00000046312	AI464131	AA408153|AI604836|Gm762|Kiaa1161|NET37	expressed sequence AI464131	protein-coding
chr3-10024	chr3	107035383	107041936	+	160	6553	promoter-TSS (NR_033498)	promoter-TSS (NR_033498)	-845	NR_033498	229694	Mm.347584	NM_173787	ENSMUSG00000056145	AI504432	A230102G19	expressed sequence AI504432	ncRNA
chr5-7195	chr5	23674716	23676520	+	92.3	1804	Intergenic	CpG	37049	NR_015554	433855	Mm.205125	NR_015554		AI506816	-	expressed sequence AI506816	ncRNA
chr9-8574	chr9	52676664	52680221	+	126.3	3557	5' UTR (NM_178906, exon 2 of 2)	5' UTR (NM_178906, exon 2 of 2)	995	NM_178906	330941	Mm.335160	NM_177907	ENSMUSG00000078307	AI593442	E130102D23	expressed sequence AI593442	protein-coding
chr1-11244	chr1	43097693	43099707	+	86.7	2014	promoter-TSS (NM_133818)	promoter-TSS (NM_133818)	-10	NM_133818	98404	Mm.28817	NM_133818	ENSMUSG00000010290	AI597479	-	expressed sequence AI597479	protein-coding
chr15-4739	chr15	82212141	82213052	+	19.3	911	5' UTR (NM_001207021, exon 1 of 4)	5' UTR (NM_001207021, exon 1 of 4)	219	NM_001207021	435145	Mm.41289	NM_001207021	ENSMUSG00000096883	AI848285	Orf26	expressed sequence AI848285	protein-coding
chr7-5664	chr7	79498950	79503358	+	135.4	4408	intron (NR_040313, intron 1 of 2)	intron (NR_040313, intron 1 of 2)	1128	NR_040313	101694	Mm.41661	NR_040311		AI854517	-	expressed sequence AI854517	ncRNA
chr7-9536	chr7	79535141	79536949	+	75.3	1808	Intergenic	CpG	20610	NR_040312	101694	Mm.41661	NR_040311		AI854517	-	expressed sequence AI854517	ncRNA
chr7-14053	chr7	79543095	79544192	+	25.2	1097	Intergenic	Intergenic	28208	NR_040312	101694	Mm.41661	NR_040311		AI854517	-	expressed sequence AI854517	ncRNA
chr7-10392	chr7	79495755	79496794	+	18.1	1039	Intergenic	Intergenic	-3752	NR_040311	101694	Mm.41661	NR_040311		AI854517	-	expressed sequence AI854517	ncRNA
chr7-8604	chr7	79515246	79516080	+	17.6	834	non-coding (NR_040312, exon 1 of 4)	non-coding (NR_040312, exon 1 of 4)	228	NR_040312	101694	Mm.41661	NR_040311		AI854517	-	expressed sequence AI854517	ncRNA
chr6-8534	chr6	48626434	48628097	+	45	1663	promoter-TSS (NR_027236)	promoter-TSS (NR_027236)	-902	NR_027236	243373	Mm.26678	NM_177737	ENSMUSG00000053297	AI854703	AI182503|D630044C04	expressed sequence AI854703	pseudo
chr6-4630	chr6	48628926	48630231	+	38	1305	non-coding (NR_027236, exon 2 of 4)	non-coding (NR_027236, exon 2 of 4)	1411	NR_027236	243373	Mm.26678	NM_177737	ENSMUSG00000053297	AI854703	AI182503|D630044C04	expressed sequence AI854703	pseudo
chr7-8120	chr7	41392710	41394297	+	44.5	1587	promoter-TSS (NM_001199330)	promoter-TSS (NM_001199330)	-124	NM_001199330	233168	Mm.379390	NM_183167		AI987944	-	expressed sequence AI987944	protein-coding
chr1-6500	chr1	183296268	183298462	+	106.2	2194	promoter-TSS (NM_027861)	promoter-TSS (NM_027861)	305	NM_181732	108909	Mm.290502	NM_145626	ENSMUSG00000042901	Aida	2610208M17Rik|BC004835	axin interactor, dorsalization associated	protein-coding
chr2-6998	chr2	31949988	31950891	+	26.1	903	intron (NM_145144, intron 1 of 5)	CpG	136	NM_145144	108897	Mm.24838	NM_145144	ENSMUSG00000001864	Aif1l	2810003C17Rik|AI043124|C87647|Iba2	allograft inflammatory factor 1-like	protein-coding
chrX-2895	chrX	48512646	48514055	+	30.6	1409	5' UTR (NM_001290364, exon 1 of 16)	5' UTR (NM_001290364, exon 1 of 16)	213	NM_012019	26926	Mm.240434	NM_012019	ENSMUSG00000036932	Aifm1	AIF|AIFsh2|Hq|Pdcd8	apoptosis-inducing factor, mitochondrion-associated 1	protein-coding
chr10-8021	chr10	61715033	61715750	+	19.8	717	intron (NM_178058, intron 1 of 9)	CpG	128	NM_001284300	71361	Mm.286309	NM_153779	ENSMUSG00000020085	Aifm2	5430437E11Rik|Amid|D730001I10Rik|PRG3	apoptosis-inducing factor, mitochondrion-associated 2	protein-coding
chr16-5530	chr16	17489103	17491312	+	42.5	2209	intron (NM_175178, intron 1 of 20)	intron (NM_175178, intron 1 of 20)	530	NM_175178	72168	Mm.40038	NM_175178	ENSMUSG00000022763	Aifm3	2810401C16Rik|AI840249|Aifl	apoptosis-inducing factor, mitochondrion-associated 3	protein-coding
chr10-5596	chr10	13868004	13869629	+	54.4	1625	promoter-TSS (NM_025446)	promoter-TSS (NM_025446)	14	NM_025446	66253	Mm.45755	NM_025446	ENSMUSG00000019806	Aig1	1500031O19Rik|AV064870|AW413422|CGI-103	androgen-induced 1	protein-coding
chr10-5490	chr10	44003455	44003955	+	12.2	500	exon (NM_172393, exon 1 of 20)	exon (NM_172393, exon 1 of 20)	1141	NM_172393	11630	Mm.292082	NM_172393	ENSMUSG00000019866	Aim1	AI462491|AI463325	absent in melanoma 1	protein-coding
chr5-15013	chr5	143908664	143910969	+	75.9	2305	promoter-TSS (NM_146165)	promoter-TSS (NM_146165)	23	NM_146165	231872	Mm.200499	NM_146165	ENSMUSG00000029610	Aimp2	AA407136|AA407225|Aimp2(p38)|Jtv1	aminoacyl tRNA synthetase complex-interacting multifunctional protein 2	protein-coding
chr11-13404	chr11	71995950	71996450	+	7.93	500	Intergenic	Intergenic	41309	NM_053245	114230	Mm.95707	NM_053245		Aipl1	A930007I01Rik	aryl hydrocarbon receptor-interacting protein-like 1	protein-coding
chr17-6352	chr17	12741466	12742603	+	22.7	1137	intron (NR_027773, intron 1 of 2)	CpG	723	NR_027772	104103	Mm.26553	NR_002853	ENSMUSG00000078247	Airn	2810051F02Rik|2810434M15Rik|AI256653|AI597500|AW049873|Air|B930018I07Rik|D17Ertd663e|IGF2RAS	antisense Igf2r RNA	ncRNA
chr4-10065	chr4	153479289	153483560	+	142.5	4271	intron (NM_001099299, intron 1 of 5)	intron (NM_001099299, intron 1 of 5)	1406	NM_001099299	230959	Mm.318874	NM_001099299	ENSMUSG00000039546	Ajap1	Gm573	adherens junction associated protein 1	protein-coding
chr4-10822	chr4	153110329	153111136	+	9.63	807	Intergenic	Intergenic	372098	NM_001099299	230959	Mm.318874	NM_001099299	ENSMUSG00000039546	Ajap1	Gm573	adherens junction associated protein 1	protein-coding
chr4-15445	chr4	153570670	153571170	+	5.95	500	Intergenic	Intergenic	-88090	NM_001099299	230959	Mm.318874	NM_001099299	ENSMUSG00000039546	Ajap1	Gm573	adherens junction associated protein 1	protein-coding
chr14-2526	chr14	54576826	54578411	+	48.1	1585	promoter-TSS (NM_010590)	promoter-TSS (NM_010590)	43	NM_010590	16475	Mm.100253	NM_010590	ENSMUSG00000022178	Ajuba	Jub	ajuba LIM protein	protein-coding
chr2-4700	chr2	32625384	32627247	+	56.1	1863	intron (NM_001198791, intron 1 of 6)	intron (NM_001198791, intron 1 of 6)	878	NM_001198791	11636	Mm.29189	NM_021515	ENSMUSG00000026817	Ak1	Ak-1|B430205N08Rik	adenylate kinase 1	protein-coding
chr2-9237	chr2	32628474	32628974	+	11	500	promoter-TSS (NM_021515)	promoter-TSS (NM_021515)	334	NM_001198792	11636	Mm.29189	NM_021515	ENSMUSG00000026817	Ak1	Ak-1|B430205N08Rik	adenylate kinase 1	protein-coding
chr2-14325	chr2	32631804	32632304	+	6.8	500	intron (NM_021515, intron 4 of 5)	intron (NM_021515, intron 4 of 5)	2554	NM_021515	11636	Mm.29189	NM_021515	ENSMUSG00000026817	Ak1	Ak-1|B430205N08Rik	adenylate kinase 1	protein-coding
chr9-7201	chr9	8133687	8135033	+	45	1346	promoter-TSS (NM_001045524)	promoter-TSS (NM_001045524)	-66	NM_001045524	234915	Mm.101341	NM_001045524	ENSMUSG00000040729	AK129341	Kiaa1377|mKIAA1377	cDNA sequence AK129341	protein-coding
chr4-6670	chr4	128993013	128994186	+	47	1173	intron (NM_001033966, intron 1 of 5)	intron (NM_001033966, intron 1 of 5)	375	NM_001033966	11637	Mm.29460	NM_016895	ENSMUSG00000028792	Ak2	Ak-2|D4Ertd220e	adenylate kinase 2	protein-coding
chr4-4137	chr4	101419210	101420965	+	71.9	1755	intron (NM_009647, intron 1 of 4)	CpG	384	NM_009647	11639	Mm.42040	NM_009647	ENSMUSG00000028527	Ak4	AK 4|Ak-3|Ak-4|Ak3|Ak3l1|D4Ertd274e	adenylate kinase 4	protein-coding
chr13-9551	chr13	100650176	100652338	+	119.8	2162	promoter-TSS (NM_027592)	promoter-TSS (NM_027592)	-86	NM_027592	102216272	Mm.301148	NM_027592	ENSMUSG00000078941	Ak6	2810046E22Rik|4921516M08Rik|AK/ATPase	adenylate kinase isoenzyme 6	protein-coding
chr11-6724	chr11	88863144	88865410	+	111.9	2266	intron (NM_001042541, intron 1 of 10)	CpG	309	NM_001042541	11640	Mm.2969	NM_009648	ENSMUSG00000018428	Akap1	AKAP121|AKAP84|Akap|C76494|C81186|DAKAP1|S-AKAP84	A kinase (PRKA) anchor protein 1	protein-coding
chr11-9896	chr11	61929332	61931184	+	88.1	1852	promoter-TSS (NM_019921)	promoter-TSS (NM_019921)	-1	NM_019921	56697	Mm.274404	NM_019921	ENSMUSG00000047804	Akap10	1500031L16Rik|B130049N18Rik|D-AKAP-2|D-AKAP2|PRKA10	A kinase (PRKA) anchor protein 10	protein-coding
chr14-3923	chr14	78535948	78537635	+	77.6	1687	promoter-TSS (NM_001164503)	promoter-TSS (NM_001164503)	69	NM_001164503	219181	Mm.89413	NM_001164503	ENSMUSG00000022016	Akap11	6330501D17Rik|AKAP220|Gm80|PRKA11|mKIAA0629	A kinase (PRKA) anchor protein 11	protein-coding
chr10-8846	chr10	4265454	4267542	+	53.5	2088	5' UTR (NM_031185, exon 1 of 4)	5' UTR (NM_031185, exon 1 of 4)	169	NM_031185	83397	Mm.27481	NM_031185	ENSMUSG00000038587	Akap12	AI317366|SSeCKS|Srcs5|Tsga12	A kinase (PRKA) anchor protein (gravin) 12	protein-coding
chr7-6114	chr7	75455126	75456707	+	79.3	1581	intron (NM_029332, intron 1 of 36)	CpG	382	NM_029332	75547	Mm.216107	NM_029332	ENSMUSG00000066406	Akap13	1700026G02Rik|5730522G15Rik|5830460E08Rik|AKAP-Lbc|BRX|Ht31|LBC|PROTO-LB|PROTO-LBC	A kinase (PRKA) anchor protein 13	protein-coding
chr7-8596	chr7	75642190	75642992	+	17	802	intron (NM_029332, intron 8 of 36)	intron (NM_029332, intron 8 of 36)	187057	NM_029332	75547	Mm.216107	NM_029332	ENSMUSG00000066406	Akap13	1700026G02Rik|5730522G15Rik|5830460E08Rik|AKAP-Lbc|BRX|Ht31|LBC|PROTO-LB|PROTO-LBC	A kinase (PRKA) anchor protein 13	protein-coding
chr7-14931	chr7	75611891	75612391	+	5.66	500	intron (NM_029332, intron 7 of 36)	intron (NM_029332, intron 7 of 36)	156607	NM_029332	75547	Mm.216107	NM_029332	ENSMUSG00000066406	Akap13	1700026G02Rik|5730522G15Rik|5830460E08Rik|AKAP-Lbc|BRX|Ht31|LBC|PROTO-LB|PROTO-LBC	A kinase (PRKA) anchor protein 13	protein-coding
chrX-2369	chrX	36644247	36645525	+	30.6	1278	intron (NM_001081956, intron 1 of 6)	intron (NM_001081956, intron 1 of 6)	528	NM_001081956	338351	Mm.116704	NM_001081956	ENSMUSG00000059708	Akap17b	AA407619|AKAP-17B|B230333C21Rik|C230056F04Rik|PRKA17B|Sfrs17b|Srsf17b|Talia	A kinase (PRKA) anchor protein 17B	protein-coding
chr4-4528	chr4	57782171	57782864	+	23.5	693	Intergenic	Intergenic	-62731	NM_009649	11641	Mm.467752	NM_009649	ENSMUSG00000038729	Akap2	AA959716|AI649048|Akap-2|Akap-kl|B230340M18Rik|Prka2	A kinase (PRKA) anchor protein 2	protein-coding
chr12-7127	chr12	76324156	76326505	+	70.5	2349	intron (NM_001101471, intron 1 of 1)	intron (NM_001101471, intron 1 of 1)	439	NM_001101471	238276	Mm.311452	NM_001101471	ENSMUSG00000021057	Akap5	3526401B18Rik|AKAP 150|AKAP-5|AKAP150|BB098886|Gm258|P150	A kinase (PRKA) anchor protein 5	protein-coding
chr12-5098	chr12	52698962	52701564	+	75.3	2602	intron (NM_198111, intron 1 of 13)	intron (NM_198111, intron 1 of 13)	880	NM_198111	238161	Mm.310822	NM_198111	ENSMUSG00000061603	Akap6	AI482140|Akapalpha|Akapbeta|PRKA	A kinase (PRKA) anchor protein 6	protein-coding
chr10-4502	chr10	25198693	25200744	+	64	2051	intron (NM_018747, intron 7 of 7)	intron (NM_018747, intron 7 of 7)	99445	NM_018747	432442	Mm.485937	NM_018747	ENSMUSG00000039166	Akap7	6430401D08|AI662165|AKAP15|Akap18|BB170514	A kinase (PRKA) anchor protein 7	protein-coding
chr10-3587	chr10	25296461	25297880	+	59.8	1419	intron (NM_018747, intron 1 of 7)	CpG	1993	NM_018747	432442	Mm.485937	NM_018747	ENSMUSG00000039166	Akap7	6430401D08|AI662165|AKAP15|Akap18|BB170514	A kinase (PRKA) anchor protein 7	protein-coding
chr17-7185	chr17	32319828	32322066	+	109.9	2238	TTS (NM_017476)	TTS (NM_017476)	206	NM_019774	56399	Mm.328945	NM_019774	ENSMUSG00000024045	Akap8	1200016A02Rik|AA673585|AKAP95|AU015639	A kinase (PRKA) anchor protein 8	protein-coding
chr17-9602	chr17	32348435	32351286	+	88.6	2851	intron (NM_017476, intron 1 of 13)	intron (NM_017476, intron 1 of 13)	717	NM_017476	54194	Mm.281005	NM_017476	ENSMUSG00000002625	Akap8l	HAP95|Nakap95	A kinase (PRKA) anchor protein 8-like	protein-coding
chr17-3949	chr17	32363483	32364876	+	63.7	1393	intron (NR_033525, intron 4 of 10)	intron (NR_033525, intron 4 of 10)	-13602	NM_017476	54194	Mm.281005	NM_017476	ENSMUSG00000002625	Akap8l	HAP95|Nakap95	A kinase (PRKA) anchor protein 8-like	protein-coding
chr5-7021	chr5	3927620	3929365	+	88.6	1745	intron (NM_194462, intron 1 of 47)	CpG	306	NM_194462	100986	Mm.46044	NM_194462	ENSMUSG00000040407	Akap9	5730481H23Rik|AKAP-9|AKAP450|AW545847|C79026|G1-448-15|PRKA9|mKIAA0803|mei2-5|repro12	A kinase (PRKA) anchor protein (yotiao) 9	protein-coding
chr7-6144	chr7	109703281	109704523	+	50.1	1242	intron (NM_020616, intron 1 of 5)	CpG	165	NM_020616	57373	Mm.334138	NM_020616	ENSMUSG00000031023	Akip1	BCA3|C11orf17|D7H11orf17|D930014E17Rik|ICRFP703B1614Q5.6|ORF27	A kinase (PRKA) interacting protein 1	protein-coding
chr7-6464	chr7	109671234	109672867	+	48.4	1633	Intergenic	Intergenic	-31687	NM_020616	57373	Mm.334138	NM_020616	ENSMUSG00000031023	Akip1	BCA3|C11orf17|D7H11orf17|D930014E17Rik|ICRFP703B1614Q5.6|ORF27	A kinase (PRKA) interacting protein 1	protein-coding
chr4-5456	chr4	123748907	123751033	+	113.6	2126	exon (NM_023423, exon 1 of 5)	exon (NM_023423, exon 1 of 5)	329	NM_023423	68050	Mm.27903	NM_023423		Akirin1	6330407G11Rik	akirin 1	protein-coding
chr4-5625	chr4	34550208	34552054	+	93.5	1846	exon (NM_001007589, exon 1 of 5)	exon (NM_001007589, exon 1 of 5)	516	NM_001007589	433693	Mm.389532	NM_026019	ENSMUSG00000028291	Akirin2	2700059D21Rik|AA114675|AA522011|AU019887|Akirin-2	akirin 2	protein-coding
chr4-5645	chr4	63409886	63410966	+	32.3	1080	Intergenic	CpG	-6981	NM_001045514	100182	Mm.387725	NM_001045514	ENSMUSG00000039158	Akna	AI597013|mKIAA1968	AT-hook transcription factor	protein-coding
chr3-10062	chr3	108781196	108781696	+	5.38	500	intron (NM_177859, intron 11 of 11)	intron (NM_177859, intron 11 of 11)	41788	NM_177859	329738	Mm.72322	NM_177859	ENSMUSG00000049565	Aknad1	4921525H12Rik	AKNA domain containing 1	protein-coding
chr4-7875	chr4	116650234	116652256	+	76.8	2022	intron (NM_021473, intron 1 of 8)	intron (NM_021473, intron 1 of 8)	429	NM_021473	58810	Mm.30085	NM_021473	ENSMUSG00000028692	Akr1a1	2610201A18Rik|Akr1a4	aldo-keto reductase family 1, member A1 (aldehyde reductase)	protein-coding
chr6-3597	chr6	34384057	34384826	+	19.8	769	intron (NM_172398, intron 1 of 9)	intron (NM_172398, intron 1 of 9)	194	NM_172398	67861	Mm.70371	NM_172398	ENSMUSG00000061758	Akr1b10	2310005E10Rik|Akr1b16	aldo-keto reductase family 1, member B10 (aldose reductase)	protein-coding
chr6-3192	chr6	34316800	34318205	+	48.4	1405	promoter-TSS (NM_009658)	promoter-TSS (NM_009658)	-13	NM_009658	11677	Mm.451	NM_009658	ENSMUSG00000001642	Akr1b3	ALR2|AR|Ahr-1|Ahr1|Akr1b1|Aldor1|Aldr1	aldo-keto reductase family 1, member B3 (aldose reductase)	protein-coding
chr13-6586	chr13	4608368	4609600	+	34.6	1232	intron (NM_018859, intron 1 of 9)	intron (NM_018859, intron 1 of 9)	180	NM_018859	56043	Mm.251908	NM_018859	ENSMUSG00000045410	Akr1e1	1810061I10Rik|Akr1e2	aldo-keto reductase family 1, member E1	protein-coding
chr4-5112	chr4	139309844	139311833	+	98.6	1989	promoter-TSS (NM_025337)	promoter-TSS (NM_025337)	94	NM_025337	110198	Mm.482154	NM_025337		Akr7a5	0610025K21Rik|Afar|Afar1|Akr7a2	aldo-keto reductase family 7, member A5 (aflatoxin aldehyde reductase)	protein-coding
chr12-1985	chr12	112673308	112674549	+	48.4	1241	intron (NM_009652, intron 1 of 13)	CpG	348	NM_009652	11651	Mm.6645	NM_009652	ENSMUSG00000001729	Akt1	Akt|PKB|PKB/Akt|PKBalpha|Rac	thymoma viral proto-oncogene 1	protein-coding
chr7-3612	chr7	44848318	44851575	+	140.5	3257	promoter-TSS (NM_001042655)	promoter-TSS (NM_001042655)	-61	NM_001253920	67605	Mm.148007	NM_026270	ENSMUSG00000011096	Akt1s1	1110012J22Rik|AI227026|Lobe|Lobel|PRAS40	AKT1 substrate 1 (proline-rich)	protein-coding
chr7-8727	chr7	27591170	27592627	+	61.7	1457	intron (NM_001110208, intron 1 of 13)	CpG	338	NM_001110208	11652	Mm.177194	NM_007434	ENSMUSG00000004056	Akt2	2410016A19Rik|AW554154|PKB|PKBbeta	thymoma viral proto-oncogene 2	protein-coding
chr1-9943	chr1	177256704	177259581	+	140.8	2877	Intergenic	CpG	-9375	NM_011785	23797	Mm.235194	NM_011785	ENSMUSG00000019699	Akt3	AI851531|D930002M15Rik|Nmf350	thymoma viral proto-oncogene 3	protein-coding
chr1-13070	chr1	177322092	177323120	+	22.1	1028	Intergenic	Intergenic	-73839	NM_011785	23797	Mm.235194	NM_011785	ENSMUSG00000019699	Akt3	AI851531|D930002M15Rik|Nmf350	thymoma viral proto-oncogene 3	protein-coding
chr1-3325	chr1	177338755	177339381	+	21	626	Intergenic	CpG	-90301	NM_011785	23797	Mm.235194	NM_011785	ENSMUSG00000019699	Akt3	AI851531|D930002M15Rik|Nmf350	thymoma viral proto-oncogene 3	protein-coding
chr8-5240	chr8	91133054	91134347	+	64	1293	intron (NM_010241, intron 2 of 10)	CpG	1796	NM_010241	14339	Mm.324588	NM_010241	ENSMUSG00000031667	Aktip	AL023020|Fif|Ft|Ft1|Fts	thymoma viral proto-oncogene 1 interacting protein	protein-coding
chr4-4329	chr4	62519197	62520809	+	68.5	1612	promoter-TSS (NM_008525)	promoter-TSS (NM_008525)	60	NM_008525	17025	Mm.6988	NM_008525	ENSMUSG00000028393	Alad	ALADH|Lv	aminolevulinate, delta-, dehydratase	protein-coding
chr9-7721	chr9	106246562	106248440	+	82.4	1878	5' UTR (NM_001291835, exon 1 of 11)	5' UTR (NM_001291835, exon 1 of 11)	229	NM_001291835	11655	Mm.290578	NM_020559	ENSMUSG00000032786	Alas1	ALAS|ALAS-N|Alas-1|Alas-h	aminolevulinic acid synthase 1	protein-coding
chr16-4388	chr16	52449700	52454749	+	173	5049	intron (NM_009655, intron 1 of 15)	intron (NM_009655, intron 1 of 15)	773	NM_009655	11658	Mm.288282	NM_009655	ENSMUSG00000022636	Alcam	AI853494|BEN|CD166|DM-GRASP|MuSC|SC1	activated leukocyte cell adhesion molecule	protein-coding
chr19-6633	chr19	40587083	40589403	+	62.6	2320	intron (NM_153554, intron 1 of 18)	CpG	220	NM_153554	56454	Mm.233117	NM_019698	ENSMUSG00000025007	Aldh18a1	2810433K04Rik|AI429789|Pycs	aldehyde dehydrogenase 18 family, member A1	protein-coding
chr9-9558	chr9	71215908	71216576	+	8.78	668	promoter-TSS (NR_110518)	promoter-TSS (NR_110518)	453	NM_009022	19378	Mm.42016	NM_009022	ENSMUSG00000013584	Aldh1a2	AV116159|Aldh1a7|Raldh1|Raldh2	aldehyde dehydrogenase family 1, subfamily A2	protein-coding
chr9-12706	chr9	71227682	71228182	+	4.81	500	intron (NM_009022, intron 1 of 13)	intron (NM_009022, intron 1 of 13)	12143	NM_009022	19378	Mm.42016	NM_009022	ENSMUSG00000013584	Aldh1a2	AV116159|Aldh1a7|Raldh1|Raldh2	aldehyde dehydrogenase family 1, subfamily A2	protein-coding
chr7-8379	chr7	66427108	66428174	+	26.6	1066	promoter-TSS (NM_053080)	promoter-TSS (NM_053080)	-164	NM_053080	56847	Mm.140988	NM_053080	ENSMUSG00000015134	Aldh1a3	ALDH6|RALDH3|V1	aldehyde dehydrogenase family 1, subfamily A3	protein-coding
chr4-10495	chr4	45798616	45799666	+	30.3	1050	5' UTR (NM_028270, exon 1 of 2)	5' UTR (NM_028270, exon 1 of 2)	119	NM_028270	72535	Mm.331583	NM_028270	ENSMUSG00000035561	Aldh1b1	2700007F14Rik	aldehyde dehydrogenase 1 family, member B1	protein-coding
chr10-6597	chr10	83533185	83534520	+	38.5	1335	intron (NM_153543, intron 1 of 22)	intron (NM_153543, intron 1 of 22)	288	NM_153543	216188	Mm.263138	NM_153543	ENSMUSG00000020256	Aldh1l2	D330038I09Rik|mtFDH	aldehyde dehydrogenase 1 family, member L2	protein-coding
chr5-3889	chr5	121592953	121594548	+	66.8	1595	promoter-TSS (NM_009656)	promoter-TSS (NM_009656)	74	NM_009656	11669	Mm.284446	NM_009656		Aldh2	Ahd-5|Ahd5	aldehyde dehydrogenase 2, mitochondrial	protein-coding
chr11-9207	chr11	61266340	61267947	+	64.6	1607	promoter-TSS (NM_007437)	promoter-TSS (NM_007437)	-16	NM_007437	11671	Mm.398221	NM_007437	ENSMUSG00000010025	Aldh3a2	AI194803|Ahd-3|Ahd-3r|Ahd3|Ahd3-r|Aldh4|Aldh4-r|FALDH	aldehyde dehydrogenase family 3, subfamily A2	protein-coding
chr4-3014	chr4	139622344	139624669	+	95.7	2325	intron (NM_175438, intron 1 of 14)	URR1A|DNA|hAT-Charlie	612	NM_175438	212647	Mm.273571	NM_175438	ENSMUSG00000028737	Aldh4a1	A930035F14Rik|Ahd-1|Ahd1|Aldh4|Aldh5a1|E330022C09|P5cd|P5cdh|P5cdhl|P5cdhs|Ssdh1	aldehyde dehydrogenase 4 family, member A1	protein-coding
chr13-4546	chr13	24936711	24938436	+	74.2	1725	promoter-TSS (NM_172532)	promoter-TSS (NM_172532)	88	NM_172532	214579	Mm.393311	NM_172532	ENSMUSG00000035936	Aldh5a1	6330403E24Rik|Ahd-1|Ahd1|D630032B01Rik|OTTMUSG00000000613|SSADH|Ssdh1	aldhehyde dehydrogenase family 5, subfamily A1	protein-coding
chr18-1832	chr18	56572460	56574510	+	89.5	2050	promoter-TSS (NM_001127338)	promoter-TSS (NM_001127338)	-546	NM_001127338	110695	Mm.30250	NM_138600		Aldh7a1	Atq1|D18Wsu181e	aldehyde dehydrogenase family 7, member A1	protein-coding
chr18-3451	chr18	56561636	56562853	+	43.6	1217	promoter-TSS (NM_138600)	promoter-TSS (NM_138600)	54	NM_138600	110695	Mm.30250	NM_138600		Aldh7a1	Atq1|D18Wsu181e	aldehyde dehydrogenase family 7, member A1	protein-coding
chr1-3098	chr1	167349692	167351287	+	59.2	1595	intron (NM_019993, intron 1 of 10)	CpG	498	NM_019993	56752	Mm.330055	NM_019993	ENSMUSG00000026687	Aldh9a1	AA139417|Abaldh|ESTM40|TMABA-DH|Tmabadh	aldehyde dehydrogenase 9, subfamily A1	protein-coding
chr7-5854	chr7	126797207	126800664	+	145	3457	intron (NM_001177307, intron 1 of 9)	CpG	243	NM_001177307	11674	Mm.275831	NM_007438	ENSMUSG00000030695	Aldoa	Aldo-1|Aldo1	aldolase A, fructose-bisphosphate	protein-coding
chr11-10697	chr11	78322866	78323366	+	10.2	500	TTS (NM_017407)	TTS (NM_017407)	-1082	NM_009657	11676	Mm.7729	NM_009657	ENSMUSG00000017390	Aldoc	AI847350|AU040929|Aldo3|Scrg2	aldolase C, fructose-bisphosphate	protein-coding
chr16-2394	chr16	5233322	5234500	+	48.1	1178	intron (NM_145362, intron 1 of 12)	intron (NM_145362, intron 1 of 12)	290	NM_145362	208211	Mm.34581	NM_145362	ENSMUSG00000039427	Alg1	HMAT1|HMT1	asparagine-linked glycosylation 1 (beta-1,4-mannosyltransferase)	protein-coding
chr8-5419	chr8	22059685	22061520	+	72.2	1835	promoter-TSS (NM_007511)	promoter-TSS (NM_007511)	-119	NR_040650	207958	Mm.267439	NM_183142	ENSMUSG00000063362	Alg11	AI849156|AW492253|B230397C21|Mmat-4(5)	asparagine-linked glycosylation 11 (alpha-1,2-mannosyltransferase)	protein-coding
chrX-1285	chrX	144317687	144319422	+	37.1	1735	intron (NR_037145, intron 1 of 26)	CpG	588	NM_026247	67574	Mm.249084	NM_026247	ENSMUSG00000041718	Alg13	2810046O15Rik|4833435D08Rik|Glt28d1|MDS031|OTTMUSG00000018917	asparagine-linked glycosylation 13	protein-coding
chr3-3406	chr3	121291545	121292619	+	30.3	1074	intron (NM_024178, intron 1 of 3)	CpG	265	NM_024178	66789	Mm.269881	NM_024178	ENSMUSG00000039887	Alg14	5430428G01Rik|AI854024	asparagine-linked glycosylation 14	protein-coding
chr4-5167	chr4	47473460	47475334	+	73.6	1874	promoter-TSS (NM_019998)	promoter-TSS (NM_019998)	-30	NM_019998	56737	Mm.22218	NM_019998	ENSMUSG00000039740	Alg2	1110018A23Rik|1300013N08Rik|ALPG2|CDGIi|MNCb-5081	asparagine-linked glycosylation 2 (alpha-1,3-mannosyltransferase)	protein-coding
chr4-5519	chr4	47437460	47438469	+	29.2	1009	Intergenic	Intergenic	36403	NM_019998	56737	Mm.22218	NM_019998	ENSMUSG00000039740	Alg2	1110018A23Rik|1300013N08Rik|ALPG2|CDGIi|MNCb-5081	asparagine-linked glycosylation 2 (alpha-1,3-mannosyltransferase)	protein-coding
chr16-5138	chr16	20610031	20612191	+	63.7	2160	promoter-TSS (NM_025462)	promoter-TSS (NM_025462)	-362	NM_145939	208624	Mm.24950	NM_145939	ENSMUSG00000033809	Alg3	D16Ertd36e	asparagine-linked glycosylation 3 (alpha-1,3-mannosyltransferase)	protein-coding
chr4-5537	chr4	99715073	99716533	+	64	1460	intron (NM_001081264, intron 1 of 14)	CpG	173	NM_001081264	320438	Mm.32408	NM_001081264	ENSMUSG00000073792	Alg6	E230028F23Rik	asparagine-linked glycosylation 6 (alpha-1,3,-glucosyltransferase)	protein-coding
chr7-11871	chr7	97371123	97372409	+	41.9	1286	intron (NM_199035, intron 1 of 12)	intron (NM_199035, intron 1 of 12)	149	NM_199035	381903	Mm.279683	NM_199035	ENSMUSG00000035704	Alg8	AI447372|Gm1089	asparagine-linked glycosylation 8 (alpha-1,3-glucosyltransferase)	protein-coding
chr9-7425	chr9	50774572	50776171	+	70.5	1599	non-coding (NR_045601, exon 1 of 14)	non-coding (NR_045601, exon 1 of 14)	146	NR_045601	102580	Mm.160035	NM_133981	ENSMUSG00000032059	Alg9	8230402H15Rik|AI747665|B430313H07Rik|Dibd1	asparagine-linked glycosylation 9 (alpha 1,2 mannosyltransferase)	protein-coding
chr17-4633	chr17	72604405	72605030	+	16.7	625	promoter-TSS (NM_007439)	promoter-TSS (NM_007439)	-410	NM_007439	11682	Mm.311854	NM_007439	ENSMUSG00000055471	Alk	CD246|Tcrz	anaplastic lymphoma kinase	protein-coding
chr12-4757	chr12	87442646	87444682	+	82.7	2036	promoter-TSS (NM_026958)	promoter-TSS (NM_026958)	175	NM_001102565	211064	Mm.486235	NM_001102565		Alkbh1	2700073G19Rik|Abh|Alkbh|alkB|hABH	alkB, alkylation repair homolog 1 (E. coli)	protein-coding
chr5-4278	chr5	114127426	114128595	+	46.2	1169	5' UTR (NM_175016, exon 1 of 4)	5' UTR (NM_175016, exon 1 of 4)	166	NM_175016	231642	Mm.332593	NM_175016	ENSMUSG00000044339	Alkbh2	9530023G02|AU016977|Abh2|mABH2	alkB, alkylation repair homolog 2 (E. coli)	protein-coding
chr2-8100	chr2	94009831	94011181	+	62.6	1350	intron (NM_026944, intron 1 of 9)	CpG	224	NM_026944	69113	Mm.272498	NM_026944	ENSMUSG00000040174	Alkbh3	1700108H04Rik|1810020C19Rik|Abh3|mABH3	alkB, alkylation repair homolog 3 (E. coli)	protein-coding
chr11-12525	chr11	60536354	60539580	+	152.4	3226	5' UTR (NM_172943, exon 1 of 4)	5' UTR (NM_172943, exon 1 of 4)	284	NM_172943	268420	Mm.262056	NM_172943	ENSMUSG00000042650	Alkbh5	AW050020|AW215868|Abh5|E130207K11|Ofoxd	alkB, alkylation repair homolog 5 (E. coli)	protein-coding
chr7-5922	chr7	30308314	30309867	+	49.3	1553	TTS (NM_001081114)	TTS (NM_001081114)	337	NM_198027	233065	Mm.276277	NM_198027	ENSMUSG00000042831	Alkbh6	AI839550|Abh6|C130099A02	alkB, alkylation repair homolog 6 (E. coli)	protein-coding
chr17-2598	chr17	56997217	56998097	+	37.7	880	intron (NM_027372, intron 1 of 2)	intron (NM_027372, intron 1 of 2)	318	NM_027372	66400	Mm.196150	NM_025538	ENSMUSG00000002661	Alkbh7	2310045B01Rik|2510008E23Rik|Abh7|Spata11	alkB, alkylation repair homolog 7 (E. coli)	protein-coding
chr9-9727	chr9	3334827	3336332	+	39.1	1505	intron (NM_026303, intron 1 of 11)	intron (NM_026303, intron 1 of 11)	348	NM_026303	67667	Mm.116968	NM_026303	ENSMUSG00000025899	Alkbh8	4930562C03Rik|8030431D03Rik|9430088N01Rik|Abh8	alkB, alkylation repair homolog 8 (E. coli)	protein-coding
chr12-4714	chr12	28588916	28589809	+	22.1	893	Intergenic	C-rich|Low_complexity|Low_complexity	-6879	NM_053156	94041	Mm.84927	NM_053156	ENSMUSG00000020636	Allc	1700012B22Rik|Alc	allantoicase	protein-coding
chr6-5141	chr6	85587269	85588674	+	55.8	1405	exon (NM_145223, exon 1 of 23)	exon (NM_145223, exon 1 of 23)	440	NM_145223	236266	Mm.246967	NM_145223	ENSMUSG00000063810	Alms1	bbb	Alstrom syndrome 1	protein-coding
chr5-6551	chr5	149228899	149229827	+	21.2	928	Intergenic	CpG	-35695	NM_009663	11690	Mm.19844	NM_009663	ENSMUSG00000060063	Alox5ap	Flap	arachidonate 5-lipoxygenase activating protein	protein-coding
chr11-7525	chr11	69211010	69212408	+	24.9	1398	Intergenic	Intergenic	-13866	NM_009661	11688	Mm.289672	NM_009661	ENSMUSG00000020891	Alox8	15-LOX-2|15-LOX-B|8-LOX|8S-LOX|Alox15b	arachidonate 8-lipoxygenase	protein-coding
chr11-9655	chr11	69121119	69126653	+	174.2	5534	TTS (NM_033041)	TTS (NM_033041)	-2491	NM_011786	23801	Mm.41989	NM_011786	ENSMUSG00000020892	Aloxe3	e-LOX-3|eLOX-3	arachidonate lipoxygenase 3	protein-coding
chr11-13819	chr11	69134461	69134961	+	9.35	500	intron (NM_011786, intron 10 of 14)	intron (NM_011786, intron 10 of 14)	8334	NM_011786	23801	Mm.41989	NM_011786	ENSMUSG00000020892	Aloxe3	e-LOX-3|eLOX-3	arachidonate lipoxygenase 3	protein-coding
chr4-6872	chr4	137796052	137796552	+	11.9	500	promoter-TSS (NM_007431)	promoter-TSS (NM_007431)	82	NM_007431	11647	Mm.288186	NM_007431	ENSMUSG00000028766	Alpl	APTNAP|Akp-2|Akp2|TNAP|TNSALP	alkaline phosphatase, liver/bone/kidney	protein-coding
chr1-11920	chr1	86903903	86904403	+	5.95	500	intron (NM_153530, intron 9 of 20)	intron (NM_153530, intron 9 of 20)	185775	NM_007433	11650	Mm.195224	NM_007433	ENSMUSG00000026246	Alppl2	Akp5|C77216|D1Ertd816e|EAP	alkaline phosphatase, placental-like 2	protein-coding
chr1-5365	chr1	59236572	59238183	+	66.8	1611	promoter-TSS (NM_028717)	promoter-TSS (NM_028717)	-146	NM_028717	74018	Mm.272078	NM_028717	ENSMUSG00000026024	Als2	3222402C23Rik|9430073A21Rik|Als2cr6|Alsin|mKIAA1563	amyotrophic lateral sclerosis 2 (juvenile)	protein-coding
chr10-11559	chr10	103029680	103030180	+	5.95	500	Intergenic	Intergenic	-1153	NM_172553	216285	Mm.19287	NM_172553	ENSMUSG00000036602	Alx1	AI314867|C130005I02|Cart1	ALX homeobox 1	protein-coding
chr2-9287	chr2	93642614	93643508	+	17.8	894	exon (NM_007442, exon 1 of 4)	exon (NM_007442, exon 1 of 4)	627	NM_007442	11695	Mm.389389	NM_007442	ENSMUSG00000040310	Alx4	lst	aristaless-like homeobox 4	protein-coding
chr2-17616	chr2	93629143	93629643	+	5.66	500	Intergenic	Intergenic	-13041	NM_007442	11695	Mm.389389	NM_007442	ENSMUSG00000040310	Alx4	lst	aristaless-like homeobox 4	protein-coding
chr11-11408	chr11	120597182	120599048	+	94.9	1866	promoter-TSS (NM_001038230)	promoter-TSS (NM_001038230)	250	NM_011568	21681	Mm.1886	NM_011568		Alyref	ALY|REF1|Refbp1|Thoc4	Aly/REF export factor	protein-coding
chr1-8161	chr1	171503139	171504755	+	52.4	1616	exon (NM_019484, exon 1 of 1)	exon (NM_019484, exon 1 of 1)	469	NM_019484	56009	Mm.389208	NM_019484	ENSMUSG00000060244	Alyref2	C130042O11Rik|REF2|Refbp2	Aly/REF export factor 2	protein-coding
chr15-3415	chr15	10981283	10982493	+	52.7	1210	exon (NM_008537, exon 1 of 5)	exon (NM_008537, exon 1 of 5)	132	NM_008537	17117	Mm.2787	NM_008537	ENSMUSG00000022244	Amacr	Macr1	alpha-methylacyl-CoA racemase	protein-coding
chr2-11647	chr2	91729433	91731093	+	61.2	1660	5' UTR (NM_001080754, exon 1 of 19)	5' UTR (NM_001080754, exon 1 of 19)	125	NM_001080754	228361	Mm.436667	NM_172669	ENSMUSG00000040506	Ambra1	2310079H06Rik|A130023A14|AA474864|AV021921|D030051N19Rik|mKIAA1736	autophagy/beclin 1 regulator 1	protein-coding
chr2-17574	chr2	91794351	91794851	+	5.38	500	intron (NM_172669, intron 7 of 17)	intron (NM_172669, intron 7 of 17)	64463	NM_001080754	228361	Mm.436667	NM_172669	ENSMUSG00000040506	Ambra1	2310079H06Rik|A130023A14|AA474864|AV021921|D030051N19Rik|mKIAA1736	autophagy/beclin 1 regulator 1	protein-coding
chr10-5762	chr10	40300227	40303260	+	125.7	3033	intron (NM_007444, intron 1 of 7)	CpG	443	NM_007444	100041585	Mm.476925	NM_007444	ENSMUSG00000063953	Amd2	AdoMetDC|Amd1|Amd3|ENSMUSG00000063953	S-adenosylmethionine decarboxylase 2	protein-coding
chr10-8146	chr10	93539521	93540328	+	14.7	807	promoter-TSS (NM_175488)	promoter-TSS (NM_175488)	109	NM_027908	71761	Mm.244518	NM_027908	ENSMUSG00000015890	Amdhd1	1300019J08Rik	amidohydrolase domain containing 1	protein-coding
chr17-6719	chr17	24162504	24163866	+	44.5	1362	TTS (NR_037854)	TTS (NR_037854)	548	NM_172935	245847	Mm.87319	NM_172935	ENSMUSG00000036820	Amdhd2	5730457F11Rik	amidohydrolase domain containing 2	protein-coding
chrX-3552	chrX	95443425	95445371	+	41.4	1946	intron (NM_175179, intron 1 of 1)	CpG	442	NM_175179	72345	Mm.182867	NM_175179	ENSMUSG00000050332	Amer1	2810002O09Rik|AW492303|Fam123b|Wtx	APC membrane recruitment 1	protein-coding
chr14-5262	chr14	60377578	60381393	+	156.3	3815	exon (NM_001164705, exon 2 of 2)	exon (NM_001164705, exon 2 of 2)	1199	NM_001164705	72125	Mm.275499	NM_028113	ENSMUSG00000021986	Amer2	2600011E07Rik|Fam123a	APC membrane recruitment 2	protein-coding
chr14-2992	chr14	60485290	60486216	+	19.8	926	Intergenic	Intergenic	107467	NM_001164705	72125	Mm.275499	NM_028113	ENSMUSG00000021986	Amer2	2600011E07Rik|Fam123a	APC membrane recruitment 2	protein-coding
chr14-5795	chr14	60383310	60384306	+	13.6	996	Intergenic	Intergenic	5522	NM_001164705	72125	Mm.275499	NM_028113	ENSMUSG00000021986	Amer2	2600011E07Rik|Fam123a	APC membrane recruitment 2	protein-coding
chr1-6158	chr1	34578715	34581109	+	72.2	2394	intron (NM_213727, intron 1 of 1)	intron (NM_213727, intron 1 of 1)	219	NM_213727	211383	Mm.330696	NM_213727	ENSMUSG00000045174	Amer3	9430069J07Rik|Fam123c	APC membrane recruitment 3	protein-coding
chr1-10359	chr1	34582120	34582620	+	6.8	500	intron (NM_213727, intron 1 of 1)	intron (NM_213727, intron 1 of 1)	2677	NM_213727	211383	Mm.330696	NM_213727	ENSMUSG00000045174	Amer3	9430069J07Rik|Fam123c	APC membrane recruitment 3	protein-coding
chr8-6019	chr8	94011238	94013317	+	110.7	2079	exon (NM_011787, exon 1 of 14)	exon (NM_011787, exon 1 of 14)	363	NM_011787	23802	Mm.34641	NM_011787	ENSMUSG00000031751	Amfr	gp78	autocrine motility factor receptor	protein-coding
chr3-9024	chr3	108185394	108187980	+	74.2	2586	intron (NM_001287093, intron 1 of 2)	CpG	398	NM_001287093	229715	Mm.275752	NM_146137	ENSMUSG00000050947	Amigo1	Amigo|ali2	adhesion molecule with Ig like domain 1	protein-coding
chr15-2504	chr15	97246799	97248368	+	69.4	1569	promoter-TSS (NM_178114)	promoter-TSS (NM_178114)	-296	NM_178114	105827	Mm.24005	NM_178114	ENSMUSG00000048218	Amigo2	AI415330|AMIGO-2|AW208913|Ali1	adhesion molecule with Ig like domain 2	protein-coding
chrX-4128	chrX	142965297	142966895	+	45.3	1598	intron (NM_019496, intron 1 of 5)	CpG	632	NM_019496	56068	Mm.143724	NM_019496		Ammecr1	6230420G18Rik	Alport syndrome, mental retardation, midface hypoplasia and elliptocytosis chromosomal region gene 1	protein-coding
chr18-4112	chr18	31758986	31761213	+	105.1	2227	promoter-TSS (NM_001242430)	promoter-TSS (NM_001242430)	275	NM_153515	225339	Mm.290804	NM_153515	ENSMUSG00000041915	Ammecr1l	5430429D03Rik|AU022236|AU040755|AW111353|E230022H04Rik	AMME chromosomal region gene 1-like	protein-coding
chr6-4812	chr6	149187825	149189418	+	58.1	1593	promoter-TSS (NM_001113424)	promoter-TSS (NM_001113424)	91	NM_001113424	232566	Mm.209147	NM_001113424	ENSMUSG00000068250	Amn1	5830467E07Rik|A230083D09|C730024G19Rik	antagonist of mitotic exit network 1	protein-coding
chrX-588	chrX	145504712	145505957	+	30.6	1245	Intergenic	Intergenic	-17695	NM_153319	27494	Mm.100068	NM_153319	ENSMUSG00000041688	Amot	CAG-2|D0Kist1|Sii6	angiomotin	protein-coding
chr9-5592	chr9	14613936	14615642	+	54.4	1706	5' UTR (NM_001081395, exon 1 of 13)	5' UTR (NM_001081395, exon 1 of 13)	211	NM_001081395	75723	Mm.159552	NM_001081395	ENSMUSG00000013076	Amotl1	2310010G08Rik|2310067L22Rik|4932416D09Rik|JEAP|mFLJ00155	angiomotin-like 1	protein-coding
chr9-3201	chr9	102717268	102719777	+	94.3	2509	intron (NM_019764, intron 1 of 9)	CpG	718	NM_019764	56332	Mm.21145	NM_019764	ENSMUSG00000032531	Amotl2	AW549739|C79691|Lccp|MASCOT|mKIAA0989	angiomotin-like 2	protein-coding
chr9-6175	chr9	102689582	102691026	+	43	1444	Intergenic	CpG	-27500	NM_019764	56332	Mm.21145	NM_019764	ENSMUSG00000032531	Amotl2	AW549739|C79691|Lccp|MASCOT|mKIAA0989	angiomotin-like 2	protein-coding
chr3-6803	chr3	108083870	108087177	+	118.7	3307	promoter-TSS (NM_001289720)	promoter-TSS (NM_001289720)	-97	NM_001289720	109674	Mm.274335	NM_028779	ENSMUSG00000027889	Ampd2	1200014F01Rik|AI552571|Ampd-2	adenosine monophosphate deaminase 2	protein-coding
chr7-11092	chr7	110768106	110769315	+	51.5	1209	intron (NM_001276301, intron 1 of 14)	CpG	504	NM_001276301	11717	Mm.3238	NM_009667	ENSMUSG00000005686	Ampd3	-	adenosine monophosphate deaminase 3	protein-coding
chr13-6387	chr13	18947700	18950645	+	86.4	2945	intron (NM_001289546, intron 1 of 20)	intron (NM_001289546, intron 1 of 20)	821	NM_175007	218038	Mm.101650	NM_175007	ENSMUSG00000021314	Amph	-	amphiphysin	protein-coding
chr13-7323	chr13	18845123	18845623	+	7.08	500	intron (NM_172120, intron 20 of 28)	intron (NM_172120, intron 20 of 28)	-102978	NM_001289546	218038	Mm.101650	NM_175007	ENSMUSG00000021314	Amph	-	amphiphysin	protein-coding
chr5-11210	chr5	140735697	140736197	+	8.21	500	intron (NM_173405, intron 2 of 7)	intron (NM_173405, intron 2 of 7)	11820	NM_173405	231842	Mm.491298	NM_173405	ENSMUSG00000050022	Amz1	5330426I05|6530401C20Rik	archaelysin family metallopeptidase 1	protein-coding
chr11-7270	chr11	109425302	109426793	+	53.5	1491	promoter-TSS (NM_001252193)	promoter-TSS (NM_001252193)	101	NM_025275	13929	Mm.211850	NM_025275	ENSMUSG00000020610	Amz2	AA408420|ESTM12|X83328	archaelysin family metallopeptidase 2	protein-coding
chr2-17807	chr2	128686108	128687825	+	60	1717	intron (NM_008569, intron 1 of 47)	CpG	429	NM_008569	17222	Mm.277408	NM_008569	ENSMUSG00000014355	Anapc1	2610021O03Rik|AI047775|AI853536|AW547281|Apc1|Mcpr|tsg24	anaphase promoting complex subunit 1	protein-coding
chr9-6965	chr9	102625328	102627868	+	98.8	2540	promoter-TSS (NM_001081122)	promoter-TSS (NM_001081122)	302	NM_181394	69010	Mm.2000	NM_181394	ENSMUSG00000035048	Anapc13	1810004D07Rik|APC13|SWM1	anaphase promoting complex subunit 13	protein-coding
chr9-11908	chr9	102631998	102632498	+	5.66	500	intron (NM_181394, intron 2 of 2)	intron (NM_181394, intron 2 of 2)	5952	NM_181394	69010	Mm.2000	NM_181394	ENSMUSG00000035048	Anapc13	1810004D07Rik|APC13|SWM1	anaphase promoting complex subunit 13	protein-coding
chr7-4876	chr7	101896154	101897433	+	34.8	1279	intron (NM_001291349, intron 1 of 4)	intron (NM_001291349, intron 1 of 4)	462	NM_001291348	75430	Mm.284491	NM_027532	ENSMUSG00000030649	Anapc15	3200002M19Rik|6330414C15Rik|APC15	anaphase prompoting complex C subunit 15	protein-coding
chr10-3849	chr10	60002180	60003944	+	67.1	1764	promoter-TSS (NM_025514)	promoter-TSS (NM_025514)	50	NM_025514	52717	Mm.21793	NM_025514	ENSMUSG00000020107	Anapc16	2310005G07Rik|APC16|D10Ertd641e	anaphase promoting complex subunit 16	protein-coding
chr2-5309	chr2	25271567	25273628	+	90.9	2061	promoter-TSS (NM_023464)	promoter-TSS (NM_023464)	131	NM_175300	99152	Mm.291624	NM_175300	ENSMUSG00000026965	Anapc2	9230107K09Rik|AL024279|Apc2|Emi4|Imi4|mKIAA1406	anaphase promoting complex subunit 2	protein-coding
chr5-8902	chr5	52833323	52834802	+	60.3	1479	promoter-TSS (NM_024213)	promoter-TSS (NM_024213)	-73	NM_024213	52206	Mm.272568	NM_024213		Anapc4	2610306D21Rik|APC4|D5Ertd249e	anaphase promoting complex subunit 4	protein-coding
chr5-14209	chr5	52886044	52886544	+	5.66	500	Intergenic	Intergenic	52159	NM_024213	52206	Mm.272568	NM_024213		Anapc4	2610306D21Rik|APC4|D5Ertd249e	anaphase promoting complex subunit 4	protein-coding
chr5-6355	chr5	122820559	122821996	+	54.1	1437	promoter-TSS (NM_001042491)	promoter-TSS (NM_001042491)	65	NM_001289519	59008	Mm.332667	NM_021505	ENSMUSG00000029472	Anapc5	2510006G12Rik|AA408751|AA536819|AA986414|APC5|Anpc5	anaphase-promoting complex subunit 5	protein-coding
chr5-8773	chr5	122421604	122423266	+	62.6	1662	promoter-TSS (NM_019805)	promoter-TSS (NM_019805)	-9	NM_019805	56317	Mm.37341	NM_019805	ENSMUSG00000029466	Anapc7	APC7|AW545589	anaphase promoting complex subunit 7	protein-coding
chr12-5772	chr12	86725321	86726932	+	50.1	1611	intron (NM_144524, intron 1 of 9)	CpG	334	NM_144524	68737	Mm.63979	NM_144524	ENSMUSG00000021257	Angel1	1110030H02Rik|mKIAA0759	angel homolog 1 (Drosophila)	protein-coding
chr1-4821	chr1	190927889	190929678	+	70.8	1789	intron (NR_037579, intron 1 of 7)	CpG	278	NR_037579	52477	Mm.289914	NM_021421	ENSMUSG00000026634	Angel2	2610307I21Rik|5730410O10Rik|AI845692|D1Ertd396e|D1Ertd654e	angel homolog 2 (Drosophila)	protein-coding
chr15-5297	chr15	42675654	42676659	+	26.9	1005	intron (NM_001286062, intron 1 of 8)	intron (NM_001286062, intron 1 of 8)	821	NM_009640	11600	Mm.309336	NM_009640	ENSMUSG00000022309	Angpt1	1110046O21Rik|Ang-1|Ang1	angiopoietin 1	protein-coding
chr8-9821	chr8	18740679	18741179	+	6.8	500	intron (NM_007426, intron 1 of 8)	intron (NM_007426, intron 1 of 8)	633	NM_007426	11601	Mm.439874	NM_007426	ENSMUSG00000031465	Angpt2	Agpt2|Ang-2|Ang2	angiopoietin 2	protein-coding
chr17-6415	chr17	33780969	33782010	+	21.5	1041	promoter-TSS (NM_020581)	promoter-TSS (NM_020581)	86	NM_020581	57875	Mm.196189	NM_020581		Angptl4	Arp4|Bk89|Fiaf|Hfarp|Ng27|Pgar|Pgarg|Pp1158	angiopoietin-like 4	protein-coding
chr9-5040	chr9	20878250	20879172	+	21.5	922	intron (NM_145154, intron 1 of 5)	intron (NM_145154, intron 1 of 5)	999	NM_145154	70726	Mm.34019	NM_145154	ENSMUSG00000038742	Angptl6	6330404E11Rik|AGF|ARP3|Arp5	angiopoietin-like 6	protein-coding
chr4-15296	chr4	148474539	148475039	+	6.23	500	intron (NM_020009, intron 19 of 57)	intron (NM_020009, intron 19 of 57)	25673	NM_001039554	654812	Mm.388929	NM_001039554	ENSMUSG00000028989	Angptl7	-	angiopoietin-like 7	protein-coding
chr15-3105	chr15	27465735	27468364	+	111.9	2629	exon (NM_020332, exon 1 of 12)	exon (NM_020332, exon 1 of 12)	372	NM_020332	11732	Mm.265264	NM_020332	ENSMUSG00000022265	Ank	Ankh|D15Ertd221e|ank|mKIAA1581	progressive ankylosis	protein-coding
chr8-7964	chr8	22974004	22975066	+	37.1	1062	promoter-TSS (NM_001110783)	promoter-TSS (NM_001110783)	-301	NM_001277280	11733	Mm.334444	NM_031158	ENSMUSG00000031543	Ank1	Ank-1|nb|pale	ankyrin 1, erythroid	protein-coding
chr8-4469	chr8	23058194	23059081	+	27.5	887	non-coding (NR_102385, exon 1 of 46)	non-coding (NR_102385, exon 1 of 46)	378	NR_102386	11733	Mm.334444	NM_031158	ENSMUSG00000031543	Ank1	Ank-1|nb|pale	ankyrin 1, erythroid	protein-coding
chr10-8640	chr10	69533302	69538157	+	130.3	4855	intron (NM_170730, intron 1 of 17)	intron (NM_170730, intron 1 of 17)	2021	NM_170729	11735	Mm.235960	NM_009670	ENSMUSG00000069601	Ank3	2900054D09Rik|AI314020|Ank-3|AnkG|Ankyrin-3|Ankyrin-G	ankyrin 3, epithelial	protein-coding
chr10-7311	chr10	69705943	69708122	+	40.8	2179	intron (NM_170730, intron 1 of 17)	intron (NM_170730, intron 1 of 17)	173324	NM_170729	11735	Mm.235960	NM_009670	ENSMUSG00000069601	Ank3	2900054D09Rik|AI314020|Ank-3|AnkG|Ankyrin-3|Ankyrin-G	ankyrin 3, epithelial	protein-coding
chr10-9023	chr10	69690892	69691392	+	6.51	500	intron (NM_170730, intron 1 of 17)	MIRb|SINE|MIR	157434	NM_170729	11735	Mm.235960	NM_009670	ENSMUSG00000069601	Ank3	2900054D09Rik|AI314020|Ank-3|AnkG|Ankyrin-3|Ankyrin-G	ankyrin 3, epithelial	protein-coding
chr10-11181	chr10	69744298	69744798	+	5.38	500	intron (NM_170730, intron 1 of 17)	intron (NM_170730, intron 1 of 17)	-180984	NM_170687	11735	Mm.235960	NM_009670	ENSMUSG00000069601	Ank3	2900054D09Rik|AI314020|Ank-3|AnkG|Ankyrin-3|Ankyrin-G	ankyrin 3, epithelial	protein-coding
chr2-12953	chr2	136531849	136532789	+	15.3	940	promoter-TSS (NM_175667)	promoter-TSS (NM_175667)	-2	NM_175667	319196	Mm.477841	NM_175667	ENSMUSG00000074771	Ankef1	AV276460|Ankrd5	ankyrin repeat and EF-hand domain containing 1	protein-coding
chr11-15616	chr11	72689412	72691178	+	61.5	1766	intron (NM_009671, intron 1 of 24)	CpG	293	NM_009671	11736	Mm.10313	NM_009671	ENSMUSG00000020790	Ankfy1	Ankhzn|ZFYVE14|mKIAA1255	ankyrin repeat and FYVE domain containing 1	protein-coding
chr18-4384	chr18	36558947	36561992	+	132.3	3045	promoter-TSS (NM_175375)	promoter-TSS (NM_175375)	-134	NM_175375	108857	Mm.482287	NM_175375	ENSMUSG00000024483	Ankhd1	1110004O12Rik|4933432B13Rik|9130019P20Rik|A530027J04Rik|A630021B20Rik|AA571404|Mask|mFLJ00246|mKIAA1085	ankyrin repeat and KH domain containing 1	protein-coding
chr5-9865	chr5	3801552	3804192	+	131.7	2640	promoter-TSS (NM_030675)	promoter-TSS (NM_030675)	252	NM_001289528	70797	Mm.130148	NM_001003909	ENSMUSG00000040351	Ankib1	2310061P20Rik|4631416I11Rik|AW494740|C80642|mKIAA1386	ankyrin repeat and IBR domain containing 1	protein-coding
chr8-7246	chr8	71405484	71406422	+	21	938	promoter-TSS (NM_172756)	promoter-TSS (NM_172756)	-59	NM_172756	234396	Mm.216549	NM_172756	ENSMUSG00000046295	Ankle1	8430438L13Rik|Ankrd41|C430003I23|Lem3	ankyrin repeat and LEM domain containing 1	protein-coding
chr5-8098	chr5	110230020	110232177	+	87.5	2157	promoter-TSS (NM_001253814)	promoter-TSS (NM_001253814)	94	NM_001253814	71782	Mm.288442	NM_027922	ENSMUSG00000029501	Ankle2	1110001J12Rik|AI661024|D5Ertd585e	ankyrin repeat and LEM domain containing 2	protein-coding
chr1-13667	chr1	92877181	92877681	+	5.66	500	intron (NM_172850, intron 13 of 17)	intron (NM_172850, intron 13 of 17)	25475	NM_172850	241158	Mm.108280	NM_172850	ENSMUSG00000034212	Ankmy1	4930483I10Rik|ZMYND13	ankyrin repeat and MYND domain containing 1	protein-coding
chr13-9518	chr13	98261504	98264647	+	113.3	3143	promoter-TSS (NM_001271389)	promoter-TSS (NM_001271389)	-1	NM_023472	68558	Mm.209642	NM_023472	ENSMUSG00000021661	Ankra2	1110004M18Rik|Ankra	ankyrin repeat, family A (RFXANK-like), 2	protein-coding
chr19-6299	chr19	36111808	36112447	+	8.21	639	3' UTR (NM_013468, exon 9 of 9)	3' UTR (NM_013468, exon 9 of 9)	7717	NM_013468	107765	Mm.10279	NM_013468	ENSMUSG00000024803	Ankrd1	Alrp|CARP|Crap|MARP1	ankyrin repeat domain 1 (cardiac muscle)	protein-coding
chr19-7332	chr19	36129433	36129933	+	6.23	500	Intergenic	Intergenic	-9839	NM_013468	107765	Mm.10279	NM_013468	ENSMUSG00000024803	Ankrd1	Alrp|CARP|Crap|MARP1	ankyrin repeat domain 1 (cardiac muscle)	protein-coding
chr8-5912	chr8	123040638	123043450	+	144.4	2812	promoter-TSS (NR_045268)	promoter-TSS (NR_045268)	240	NM_001081379	77087	Mm.31567	NM_001081379	ENSMUSG00000035569	Ankrd11	2410104C19Rik|3010027A04Rik|6330578C09Rik|9530048I21Rik|AA930108|Gm176|Yod	ankyrin repeat domain 11	protein-coding
chr17-10581	chr17	66075429	66077944	+	99.1	2515	intron (NM_001025572, intron 1 of 12)	CpG	360	NM_001025572	106585	Mm.34706	NM_001025572	ENSMUSG00000034647	Ankrd12	2900001A12Rik|AI447928|ANCO-2|AV347965|GAC-1|mKIAA0874	ankyrin repeat domain 12	protein-coding
chr11-17447	chr11	77487653	77490417	+	91.5	2764	intron (NM_172945, intron 1 of 15)	intron (NM_172945, intron 1 of 15)	643	NM_172945	268445	Mm.39296	NM_172945	ENSMUSG00000037907	Ankrd13b	AW124583|B930093C12Rik	ankyrin repeat domain 13b	protein-coding
chr3-8723	chr3	157946308	157949205	+	122.4	2897	exon (NM_001013806, exon 1 of 13)	exon (NM_001013806, exon 1 of 13)	290	NM_001013806	433667	Mm.265806	NM_001013806	ENSMUSG00000039988	Ankrd13c	AI505652|AU022220	ankyrin repeat domain 13c	protein-coding
chr19-1572	chr19	4282710	4283922	+	37.7	1212	promoter-TSS (NM_026720)	promoter-TSS (NM_026720)	-179	NM_026720	68423	Mm.23642	NM_026720	ENSMUSG00000005986	Ankrd13d	0710001P18Rik|AI430801	ankyrin repeat domain 13 family, member D	protein-coding
chr2-8012	chr2	11776610	11779470	+	146.7	2860	promoter-TSS (NM_015792)	promoter-TSS (NM_015792)	287	NM_177268	320816	Mm.260201	NM_177268		Ankrd16	2810455F06Rik|AI646698|D430029B21Rik	ankyrin repeat domain 16	protein-coding
chr5-11927	chr5	90364005	90367412	+	138.5	3407	exon (NM_030886, exon 1 of 34)	exon (NM_030886, exon 1 of 34)	477	NM_030886	81702	Mm.245522	NM_030886	ENSMUSG00000055204	Ankrd17	4933425K22Rik|A130069E23Rik|A930008M01|AA407558|AA516750|AU040470|Foe|Gtar|Mask|mKIAA0697	ankyrin repeat domain 17	protein-coding
chr19-7392	chr19	42009978	42010612	+	6.8	634	intron (NM_145500, intron 1 of 2)	intron (NM_145500, intron 1 of 2)	-25743	NM_020033	56642	Mm.143737	NM_020033	ENSMUSG00000025172	Ankrd2	Arpp|mArpp	ankyrin repeat domain 2 (stretch responsive muscle)	protein-coding
chr10-3631	chr10	81633544	81634457	+	21.8	913	intron (NM_027480, intron 2 of 19)	intron (NM_027480, intron 2 of 19)	5460	NM_027480	70615	Mm.304382	NM_027480	ENSMUSG00000054708	Ankrd24	4631433D01Rik|5730519E19Rik|D10Bur2e	ankyrin repeat domain 24	protein-coding
chr6-4086	chr6	118561589	118563198	+	54.1	1609	promoter-TSS (NM_001081112)	promoter-TSS (NM_001081112)	-137	NM_001081112	232339	Mm.276116	NM_001081112	ENSMUSG00000007827	Ankrd26	5730521P14Rik|BC008111|mKIAA1074	ankyrin repeat domain 26	protein-coding
chr14-4817	chr14	31829327	31831608	+	103.7	2281	promoter-TSS (NM_001024604)	promoter-TSS (NM_001024604)	-52	NM_001024604	105522	Mm.37660	NM_001024604	ENSMUSG00000014496	Ankrd28	AI465466|AI604979|E430019N21Rik|mKIAA0379	ankyrin repeat domain 28	protein-coding
chr14-5068	chr14	31779840	31781749	+	40.2	1909	intron (NM_001024604, intron 1 of 27)	intron (NM_001024604, intron 1 of 27)	49621	NM_001024604	105522	Mm.37660	NM_001024604	ENSMUSG00000014496	Ankrd28	AI465466|AI604979|E430019N21Rik|mKIAA0379	ankyrin repeat domain 28	protein-coding
chr18-2619	chr18	12305145	12306030	+	33.4	885	intron (NM_001190371, intron 1 of 9)	CpG	133	NM_001190371	225187	Mm.53865	NM_001190371	ENSMUSG00000057766	Ankrd29	G630054C21|G630054C21Rik|Gm95	ankyrin repeat domain 29	protein-coding
chr13-3466	chr13	77134610	77136291	+	72.2	1681	promoter-TSS (NM_001145676)	promoter-TSS (NM_001145676)	18	NM_134071	105377	Mm.209730	NM_134071	ENSMUSG00000021597	Ankrd32	2700017A04Rik|AW545819|Brctd1|Brctx|C730024G01Rik	ankyrin repeat domain 32	protein-coding
chr15-3503	chr15	31365056	31368446	+	140.2	3390	intron (NM_027496, intron 1 of 3)	(CA)n|Simple_repeat|Simple_repeat	1008	NM_027496	67434	Mm.102470	NM_026153	ENSMUSG00000022237	Ankrd33b	0610012A05Rik|3021401C12Rik|5730557B15Rik	ankyrin repeat domain 33B	protein-coding
chr15-8382	chr15	31318383	31318883	+	6.51	500	intron (NM_027496, intron 2 of 3)	intron (NM_027496, intron 2 of 3)	49126	NM_027496	67434	Mm.102470	NM_026153	ENSMUSG00000022237	Ankrd33b	0610012A05Rik|3021401C12Rik|5730557B15Rik	ankyrin repeat domain 33B	protein-coding
chr15-9624	chr15	31305214	31305714	+	5.38	500	intron (NM_027496, intron 2 of 3)	intron (NM_027496, intron 2 of 3)	62295	NM_027496	67434	Mm.102470	NM_026153	ENSMUSG00000022237	Ankrd33b	0610012A05Rik|3021401C12Rik|5730557B15Rik	ankyrin repeat domain 33B	protein-coding
chr3-5837	chr3	96595833	96599004	+	110.5	3171	5' UTR (NM_001024851, exon 2 of 2)	5' UTR (NM_001024851, exon 2 of 2)	782	NM_001024851	545554	Mm.267664	NM_001024851	ENSMUSG00000049097	Ankrd34a	AW060394|Ankrd34	ankyrin repeat domain 34A	protein-coding
chr13-5778	chr13	92425580	92427244	+	66	1664	intron (NM_175455, intron 1 of 4)	CpG	443	NM_175455	218440	Mm.213623	NM_175455	ENSMUSG00000045034	Ankrd34b	6430502M16Rik|DP58	ankyrin repeat domain 34B	protein-coding
chr9-8660	chr9	89737116	89738027	+	13.3	911	intron (NM_207260, intron 1 of 1)	intron (NM_207260, intron 1 of 1)	904	NM_207260	330998	Mm.294417	NM_207260	ENSMUSG00000047606	Ankrd34c	B230218L05Rik|BB276295|Gm771	ankyrin repeat domain 34C	protein-coding
chr3-6293	chr3	96669814	96670859	+	24.4	1045	5' UTR (NM_001081139, exon 1 of 13)	5' UTR (NM_001081139, exon 1 of 13)	205	NM_001081139	213121	Mm.39732	NM_001081139	ENSMUSG00000038354	Ankrd35	4732436F15Rik	ankyrin repeat domain 35	protein-coding
chr3-5577	chr3	96663721	96664347	+	12.2	626	3' UTR (NM_001081053, exon 30 of 30)	3' UTR (NM_001081053, exon 30 of 30)	-6097	NM_001081139	213121	Mm.39732	NM_001081139	ENSMUSG00000038354	Ankrd35	4732436F15Rik	ankyrin repeat domain 35	protein-coding
chr8-5310	chr8	45999170	46000640	+	60.3	1470	promoter-TSS (NM_001039562)	promoter-TSS (NM_001039562)	-55	NM_001039562	654824	Mm.334517	NM_001039562	ENSMUSG00000050914	Ankrd37	-	ankyrin repeat domain 37	protein-coding
chr1-7229	chr1	36546345	36547938	+	53	1593	promoter-TSS (NM_026241)	promoter-TSS (NM_026241)	60	NM_026241	109346	Mm.247537	NM_026241	ENSMUSG00000079610	Ankrd39	9130416N05Rik|C030004B10Rik	ankyrin repeat domain 39	protein-coding
chr11-16542	chr11	94327261	94328857	+	55.5	1596	promoter-TSS (NM_027799)	promoter-TSS (NM_027799)	58	NM_146024	71452	Mm.141054	NM_027799	ENSMUSG00000020864	Ankrd40	1110011C06Rik|5530600A18Rik|Gcap15	ankyrin repeat domain 40	protein-coding
chr7-9547	chr7	92635981	92638021	+	85.2	2040	5' UTR (NM_028665, exon 1 of 12)	5' UTR (NM_028665, exon 1 of 12)	141	NM_028665	73845	Mm.73248	NM_028665	ENSMUSG00000041343	Ankrd42	4931426M20|4933417L02Rik|Ikbn	ankyrin repeat domain 42	protein-coding
chr1-7244	chr1	54925441	54926964	+	60.6	1523	5' UTR (NM_001081433, exon 1 of 28)	5' UTR (NM_001081433, exon 1 of 28)	185	NM_001081433	329154	Mm.397910	NM_001081433	ENSMUSG00000052331	Ankrd44	4930444A19Rik|A130096K20|E130014H08Rik|PP6-ARS-B	ankyrin repeat domain 44	protein-coding
chr1-12480	chr1	54923514	54924014	+	5.95	500	intron (NM_001081433, intron 1 of 27)	intron (NM_001081433, intron 1 of 27)	2623	NM_001081433	329154	Mm.397910	NM_001081433	ENSMUSG00000052331	Ankrd44	4930444A19Rik|A130096K20|E130014H08Rik|PP6-ARS-B	ankyrin repeat domain 44	protein-coding
chr1-8583	chr1	161142268	161143452	+	32.3	1184	intron (NM_028664, intron 1 of 6)	CpG	148	NM_028664	73844	Mm.38830	NM_028664		Ankrd45	4933409K03Rik	ankyrin repeat domain 45	protein-coding
chr15-2893	chr15	36495938	36497217	+	59.8	1279	intron (NM_175134, intron 1 of 4)	CpG	214	NM_175134	68839	Mm.396537	NM_175134	ENSMUSG00000048307	Ankrd46	1110054N06Rik|AI314978|AI987733	ankyrin repeat domain 46	protein-coding
chr15-8971	chr15	36423146	36423646	+	6.23	500	Intergenic	Intergenic	73395	NM_175134	68839	Mm.396537	NM_175134	ENSMUSG00000048307	Ankrd46	1110054N06Rik|AI314978|AI987733	ankyrin repeat domain 46	protein-coding
chr3-2963	chr3	38483872	38485676	+	79.6	1804	promoter-TSS (NM_001167883)	promoter-TSS (NM_001167883)	42	NM_001167883	99696	Mm.290937	NM_001033198	ENSMUSG00000044864	Ankrd50	AI662170|E430012K20Rik|mKIAA1223|mKIAA3019	ankyrin repeat domain 50	protein-coding
chr10-3824	chr10	128376440	128378382	+	100.3	1942	intron (NM_172790, intron 1 of 27)	CpG	287	NM_172790	237615	Mm.440177	NM_172790	ENSMUSG00000014498	Ankrd52	6430544C07|G431002C21Rik	ankyrin repeat domain 52	protein-coding
chr15-3203	chr15	79062109	79063279	+	53.2	1170	exon (NM_144849, exon 1 of 8)	exon (NM_144849, exon 1 of 8)	165	NM_144849	223690	Mm.24262	NM_144849	ENSMUSG00000033055	Ankrd54	C730048E16Rik|EST1068184|EST475269|Liar	ankyrin repeat domain 54	protein-coding
chr13-7286	chr13	112100376	112101472	+	23.5	1096	Intergenic	Intergenic	-187527	NM_001168405	77318	Mm.159895	NM_029898	ENSMUSG00000049985	Ankrd55	C030011J08Rik	ankyrin repeat domain 55	protein-coding
chr13-7039	chr13	112288400	112288900	+	7.36	500	5' UTR (NM_001168405, exon 1 of 6)	5' UTR (NM_001168405, exon 1 of 6)	132	NM_001168404	77318	Mm.159895	NM_029898	ENSMUSG00000049985	Ankrd55	C030011J08Rik	ankyrin repeat domain 55	protein-coding
chr13-7979	chr13	112289603	112290103	+	7.08	500	intron (NM_029898, intron 1 of 10)	intron (NM_029898, intron 1 of 10)	1335	NM_001168404	77318	Mm.159895	NM_029898	ENSMUSG00000049985	Ankrd55	C030011J08Rik	ankyrin repeat domain 55	protein-coding
chr13-7594	chr13	112241395	112241895	+	6.8	500	Intergenic	Intergenic	-46806	NM_001168405	77318	Mm.159895	NM_029898	ENSMUSG00000049985	Ankrd55	C030011J08Rik	ankyrin repeat domain 55	protein-coding
chr13-9603	chr13	112153090	112153590	+	5.38	500	Intergenic	Intergenic	-135111	NM_001168405	77318	Mm.159895	NM_029898	ENSMUSG00000049985	Ankrd55	C030011J08Rik	ankyrin repeat domain 55	protein-coding
chr4-11366	chr4	32862504	32865189	+	67.1	2685	intron (NM_001012451, intron 1 of 15)	intron (NM_001012451, intron 1 of 15)	59659	NM_080471	140577	Mm.214766	NM_080471	ENSMUSG00000040183	Ankrd6	-	ankyrin repeat domain 6	protein-coding
chr4-6586	chr4	32950152	32951338	+	50.7	1186	promoter-TSS (NM_001012451)	promoter-TSS (NM_001012451)	81	NM_001012451	140577	Mm.214766	NM_080471	ENSMUSG00000040183	Ankrd6	-	ankyrin repeat domain 6	protein-coding
chr2-7375	chr2	118702808	118704652	+	51	1844	5' UTR (NM_001081971, exon 1 of 1)	5' UTR (NM_001081971, exon 1 of 1)	233	NM_001081971	383787	Mm.35758	NM_001081971	ENSMUSG00000078137	Ankrd63	Gm1337	ankyrin repeat domain 63	protein-coding
chr12-7735	chr12	110977827	110979686	+	65.4	1859	intron (NM_175207, intron 1 of 2)	CpG	265	NM_175207	74251	Mm.250989	NM_175207	ENSMUSG00000037904	Ankrd9	2500003O20Rik	ankyrin repeat domain 9	protein-coding
chr17-6241	chr17	27906881	27910638	+	154.4	3757	promoter-TSS (NM_181413)	promoter-TSS (NM_181413)	-547	NM_001286040	224650	Mm.32556	NM_181413	ENSMUSG00000024219	Anks1	Anks1a|mKIAA0229	ankyrin repeat and SAM domain containing 1	protein-coding
chr10-5697	chr10	89872335	89874499	+	78.2	2164	promoter-TSS (NM_001128086)	promoter-TSS (NM_001128086)	-92	NM_001128086	77531	Mm.440605	NM_181398	ENSMUSG00000058589	Anks1b	AIDA-1b|C030032C09Rik|E530015N03Rik|ENSMUSG00000078431|Gm10937|Gm1555	ankyrin repeat and sterile alpha motif domain containing 1B	protein-coding
chr10-4916	chr10	90576529	90579325	+	72.5	2796	intron (NM_181398, intron 1 of 9)	intron (NM_181398, intron 1 of 9)	1236	NM_001177396	77531	Mm.440605	NM_181398	ENSMUSG00000058589	Anks1b	AIDA-1b|C030032C09Rik|E530015N03Rik|ENSMUSG00000078431|Gm10937|Gm1555	ankyrin repeat and sterile alpha motif domain containing 1B	protein-coding
chr10-8749	chr10	89883462	89883962	+	7.08	500	intron (NM_001128086, intron 1 of 24)	intron (NM_001128086, intron 1 of 24)	10203	NM_001128086	77531	Mm.440605	NM_181398	ENSMUSG00000058589	Anks1b	AIDA-1b|C030032C09Rik|E530015N03Rik|ENSMUSG00000078431|Gm10937|Gm1555	ankyrin repeat and sterile alpha motif domain containing 1B	protein-coding
chr16-5091	chr16	4963080	4965371	+	77.3	2291	promoter-TSS (NM_001271586)	promoter-TSS (NM_001271586)	12	NM_028301	72615	Mm.290628	NM_028301	ENSMUSG00000022515	Anks3	2700067D09Rik|C81345|mKIAA1977	ankyrin repeat and sterile alpha motif domain containing 3	protein-coding
chr16-7002	chr16	4953604	4954267	+	7.08	663	exon (NM_028301, exon 6 of 17)	exon (NM_028301, exon 6 of 17)	10302	NM_028301	72615	Mm.290628	NM_028301	ENSMUSG00000022515	Anks3	2700067D09Rik|C81345|mKIAA1977	ankyrin repeat and sterile alpha motif domain containing 3	protein-coding
chr4-6937	chr4	47056563	47057958	+	54.9	1395	promoter-TSS (NM_001024136)	promoter-TSS (NM_001024136)	46	NM_001024136	75691	Mm.86866	NM_001024136	ENSMUSG00000066191	Anks6	2210417J20Rik|Ankrd14|Gm635|SamCystin|Samd6|b2b1801.1Clo	ankyrin repeat and sterile alpha motif domain containing 6	protein-coding
chr9-3143	chr9	22388862	22389871	+	38.8	1009	promoter-TSS (NM_028390)	promoter-TSS (NM_028390)	-160	NM_028390	68743	Mm.282751	NM_028390	ENSMUSG00000036777	Anln	1110037A17Rik|2900037I21Rik|C78101|Scraps	anillin, actin binding protein	protein-coding
chr7-10544	chr7	144678543	144679043	+	9.35	500	intron (NM_178642, intron 1 of 25)	CpG-13775	59799	NM_001242349	101772	Mm.26700	NM_178642	ENSMUSG00000031075	Ano1	Tmem16a	anoctamin 1, calcium activated chloride channel	protein-coding
chr9-7563	chr9	122293554	122295331	+	55.8	1777	promoter-TSS (NM_001271873)	promoter-TSS (NM_001271873)	-19	NM_001271873	102566	Mm.87676	NM_133979	ENSMUSG00000037949	Ano10	AI604832|Tmem16k	anoctamin 10	protein-coding
chr6-7609	chr6	125689919	125690816	+	16.7	897	promoter-TSS (NM_153589)	promoter-TSS (NM_153589)	-52	NM_153589	243634	Mm.333398	NM_153589	ENSMUSG00000038115	Ano2	BC033409|Tmem16b	anoctamin 2	protein-coding
chr2-9971	chr2	110949306	110950425	+	31.4	1119	intron (NM_001128103, intron 1 of 26)	intron (NM_001128103, intron 1 of 26)	379	NM_001128103	228432	Mm.483325	NM_001081556	ENSMUSG00000074968	Ano3	AI838058|B230324K02Rik|Tmem16c	anoctamin 3	protein-coding
chr10-5974	chr10	89256618	89258134	+	43.3	1516	intron (NR_102339, intron 1 of 26)	intron (NR_102339, intron 1 of 26)	414	NR_102339	320091	Mm.236464	NM_178773	ENSMUSG00000035189	Ano4	A330096O15Rik|Gm65|Tmem16d	anoctamin 4	protein-coding
chr10-5047	chr10	89344234	89345401	+	41.6	1167	Intergenic	CpG	-87027	NM_001277188	320091	Mm.236464	NM_178773	ENSMUSG00000035189	Ano4	A330096O15Rik|Gm65|Tmem16d	anoctamin 4	protein-coding
chr7-8149	chr7	51510710	51511521	+	23.2	811	promoter-TSS (NM_177694)	promoter-TSS (NM_177694)	86	NM_177694	233246	Mm.254431	NM_177694	ENSMUSG00000055489	Ano5	9330162L24|Gdd1|Tmem16e	anoctamin 5	protein-coding
chr15-5386	chr15	95789989	95791943	+	76.2	1954	5' UTR (NM_175344, exon 1 of 20)	5' UTR (NM_175344, exon 1 of 20)	123	NM_175344	105722	Mm.38087	NM_175344	ENSMUSG00000064210	Ano6	2900059G15Rik|AA407480|AW554778|F730003B03Rik|Tmem16f	anoctamin 6	protein-coding
chr15-5822	chr15	95772073	95773011	+	15	938	Intergenic	MTD|LTR|ERVL-MaLR	-18301	NM_001253813	105722	Mm.38087	NM_175344	ENSMUSG00000064210	Ano6	2900059G15Rik|AA407480|AW554778|F730003B03Rik|Tmem16f	anoctamin 6	protein-coding
chr7-13626	chr7	141122711	141123904	+	32.9	1193	Intergenic	Intergenic	-5501	NM_178381	71345	Mm.235813	NM_178381	ENSMUSG00000054662	Ano9	5430425C04Rik|Tmem16j|Tp53i5|Trp53i5	anoctamin 9	protein-coding
chr9-9928	chr9	62340147	62346632	+	317.5	6485	intron (NM_009672, intron 1 of 6)	CpG	2046	NM_009672	11737	Mm.269088	NM_009672	ENSMUSG00000032249	Anp32a	Anp32|I1PP2A|LANP|PHAP1|W91701|pp32	acidic (leucine-rich) nuclear phosphoprotein 32 family, member A	protein-coding
chr9-6923	chr9	62363482	62364116	+	13.6	634	intron (NM_009672, intron 1 of 6)	CpG	22456	NM_009672	11737	Mm.269088	NM_009672	ENSMUSG00000032249	Anp32a	Anp32|I1PP2A|LANP|PHAP1|W91701|pp32	acidic (leucine-rich) nuclear phosphoprotein 32 family, member A	protein-coding
chr9-12598	chr9	62434231	62434731	+	5.66	500	intron (NM_175484, intron 3 of 11)	intron (NM_175484, intron 3 of 11)	93138	NM_009672	11737	Mm.269088	NM_009672	ENSMUSG00000032249	Anp32a	Anp32|I1PP2A|LANP|PHAP1|W91701|pp32	acidic (leucine-rich) nuclear phosphoprotein 32 family, member A	protein-coding
chr4-10921	chr4	46450268	46452906	+	137.1	2638	intron (NM_130889, intron 1 of 6)	CpG	470	NM_130889	67628	Mm.263913	NM_130889	ENSMUSG00000028333	Anp32b	2410015B15Rik|PAL31|PHAPI2a|Ssp29	acidic (leucine-rich) nuclear phosphoprotein 32 family, member B	protein-coding
chr3-4733	chr3	95929046	95930531	+	71.1	1485	intron (NM_001253758, intron 1 of 4)	CpG	531	NM_023210	66471	Mm.218657	NM_023210	ENSMUSG00000015749	Anp32e	2810018A15Rik|AI047746|AI326868|CPD1|LANP-L|LANPL|mLANP-L	acidic (leucine-rich) nuclear phosphoprotein 32 family, member E	protein-coding
chr3-3484	chr3	95950545	95951831	+	51.8	1286	Intergenic	CpG	21931	NM_023210	66471	Mm.218657	NM_023210	ENSMUSG00000015749	Anp32e	2810018A15Rik|AI047746|AI326868|CPD1|LANP-L|LANPL|mLANP-L	acidic (leucine-rich) nuclear phosphoprotein 32 family, member E	protein-coding
chr6-6372	chr6	87334742	87336091	+	40.2	1349	exon (NM_054041, exon 1 of 18)	exon (NM_054041, exon 1 of 18)	359	NM_054041	69538	Mm.232525	NM_054041	ENSMUSG00000033420	Antxr1	2310008J16Rik|2810405N18Rik|Antrx1|Tem8	anthrax toxin receptor 1	protein-coding
chr5-12573	chr5	98029808	98031664	+	62.6	1856	5' UTR (NM_133738, exon 1 of 17)	5' UTR (NM_133738, exon 1 of 17)	226	NM_133738	71914	Mm.24842	NM_133738		Antxr2	2310046B19Rik|AW561899|CMG-2|CMG2|cI-35	anthrax toxin receptor 2	protein-coding
chr5-12572	chr5	97934774	97936050	+	37.7	1276	intron (NM_133738, intron 16 of 16)	CpG	95550	NM_133738	71914	Mm.24842	NM_133738		Antxr2	2310046B19Rik|AW561899|CMG-2|CMG2|cI-35	anthrax toxin receptor 2	protein-coding
chr5-11428	chr5	97799962	97800462	+	6.8	500	Intergenic	Intergenic	230750	NM_133738	71914	Mm.24842	NM_133738		Antxr2	2310046B19Rik|AW561899|CMG-2|CMG2|cI-35	anthrax toxin receptor 2	protein-coding
chr14-3616	chr14	25841757	25843064	+	53.5	1307	intron (NM_013469, intron 1 of 14)	CpG	255	NM_013469	11744	Mm.294083	NM_013469	ENSMUSG00000021866	Anxa11	A830099O17Rik|Anx11	annexin A11	protein-coding
chr14-7648	chr14	25844047	25844547	+	5.66	500	intron (NM_013469, intron 1 of 14)	B1_Mur3|SINE|Alu	2142	NM_013469	11744	Mm.294083	NM_013469	ENSMUSG00000021866	Anxa11	A830099O17Rik|Anx11	annexin A11	protein-coding
chr9-9963	chr9	69454114	69454614	+	7.93	500	intron (NM_007585, intron 1 of 12)	intron (NM_007585, intron 1 of 12)	681	NM_007585	12306	Mm.238343	NM_007585	ENSMUSG00000032231	Anxa2	AW215814|Cal1h	annexin A2	protein-coding
chr5-14346	chr5	96822437	96822937	+	5.66	500	intron (NM_013470, intron 6 of 12)	intron (NM_013470, intron 6 of 12)	29302	NM_013470	11745	Mm.7214	NM_013470	ENSMUSG00000029484	Anxa3	Anx3	annexin A3	protein-coding
chr6-4069	chr6	86793019	86794251	+	31.7	1232	promoter-TSS (NM_013471)	promoter-TSS (NM_013471)	-51	NM_013471	11746	Mm.259702	NM_013471	ENSMUSG00000029994	Anxa4	AI265406|AIV|AW106930|Anx4|Xanx-4	annexin A4	protein-coding
chr3-4401	chr3	36474959	36476635	+	66.8	1676	promoter-TSS (NM_028183)	promoter-TSS (NM_028183)	90	NM_009673	11747	Mm.1620	NM_009673	ENSMUSG00000027712	Anxa5	Anx5|R74653	annexin A5	protein-coding
chr11-10135	chr11	55031473	55033994	+	78.7	2521	intron (NM_013472, intron 1 of 25)	intron (NM_013472, intron 1 of 25)	738	NM_013472	11749	Mm.265347	NM_013472	ENSMUSG00000018340	Anxa6	AW107198|Anx6|AnxVI|Cabm|Camb	annexin A6	protein-coding
chr14-4794	chr14	20479060	20480422	+	41.4	1362	intron (NM_001110794, intron 1 of 12)	CpG	392	NM_001110794	11750	Mm.280231	NM_009674	ENSMUSG00000021814	Anxa7	AI265384|AI316497|Anx7|synexin	annexin A7	protein-coding
chr1-8688	chr1	58029783	58030700	+	17.3	917	intron (NM_009676, intron 1 of 34)	intron (NM_009676, intron 1 of 34)	272	NM_009676	11761	Mm.26787	NM_009676	ENSMUSG00000063558	Aox1	AI196512|AI255253|Ao|Aox-1|Aox-2|Aox2|Moro|Ro	aldehyde oxidase 1	protein-coding
chr3-7027	chr3	127836313	127837883	+	77.6	1570	intron (NM_145964, intron 1 of 9)	CpG	394	NM_145964	211556	Mm.403486	NM_145964	ENSMUSG00000074238	Ap1ar	AA407621|C78909|Gadkin	adaptor-related protein complex 1 associated regulatory protein	protein-coding
chr11-16049	chr11	4986251	4987730	+	61.5	1479	5' UTR (NM_001243044, exon 1 of 22)	5' UTR (NM_001243044, exon 1 of 22)	166	NM_001243044	11764	Mm.274816	NM_007454	ENSMUSG00000009090	Ap1b1	Adtb1|b2b1660Clo	adaptor protein complex AP-1, beta 1 subunit	protein-coding
chr11-17010	chr11	4998789	4999289	+	5.38	500	intron (NM_007454, intron 1 of 20)	intron (NM_007454, intron 1 of 20)	12215	NM_001243044	11764	Mm.274816	NM_007454	ENSMUSG00000009090	Ap1b1	Adtb1|b2b1660Clo	adaptor protein complex AP-1, beta 1 subunit	protein-coding
chr8-8942	chr8	109778007	109779786	+	85.2	1779	5' UTR (NM_001301211, exon 1 of 23)	5' UTR (NM_001301211, exon 1 of 23)	313	NM_001301211	11765	Mm.37210	NM_009677		Ap1g1	AA409002|AU041323|AW551707|Adtg|D8Ertd374e	adaptor protein complex AP-1, gamma 1 subunit	protein-coding
chr14-5982	chr14	55105456	55106919	+	35.4	1463	TTS (NM_177049)	TTS (NM_177049)	406	NM_007455	11766	Mm.238879	NM_007455	ENSMUSG00000040701	Ap1g2	Adtg2|G2ad	adaptor protein complex AP-1, gamma 2 subunit	protein-coding
chr8-3510	chr8	72239631	72241254	+	71.9	1623	intron (NM_007456, intron 1 of 11)	CpG	310	NM_007456	11767	Mm.290086	NM_007456	ENSMUSG00000003033	Ap1m1	AA408894|AP47|Adtm1A|Cltnm|[m]1A|mu1A	adaptor-related protein complex AP-1, mu subunit 1	protein-coding
chr5-8584	chr5	137044857	137046424	+	65.7	1567	intron (NM_007457, intron 1 of 4)	intron (NM_007457, intron 1 of 4)	420	NM_007457	11769	Mm.833	NM_007457	ENSMUSG00000004849	Ap1s1	AP19	adaptor protein complex AP-1, sigma 1	protein-coding
chrX-1453	chrX	163908247	163910324	+	53.5	2077	intron (NM_026887, intron 1 of 4)	CpG	268	NM_001290379	108012	Mm.426783	NM_026887	ENSMUSG00000031367	Ap1s2	1500012A13Rik|AI853648|EST1	adaptor-related protein complex 1, sigma 2 subunit	protein-coding
chr1-8280	chr1	79671095	79672650	+	47.6	1555	promoter-TSS (NM_183027)	promoter-TSS (NM_183027)	100	NM_183027	252903	Mm.32409	NM_183027	ENSMUSG00000054702	Ap1s3	1190009B22|Jr2|[s]3A	adaptor-related protein complex AP-1, sigma 3	protein-coding
chr7-6861	chr7	44928097	44930213	+	67.1	2116	intron (NM_007458, intron 1 of 23)	intron (NM_007458, intron 1 of 23)	335	NM_007458	11771	Mm.6877	NM_007458	ENSMUSG00000060279	Ap2a1	Adtaa	adaptor-related protein complex 2, alpha 1 subunit	protein-coding
chr7-13218	chr7	44917584	44918084	+	7.08	500	intron (NM_007458, intron 1 of 23)	PB1D10|SINE|Alu	11656	NM_007458	11771	Mm.6877	NM_007458	ENSMUSG00000060279	Ap2a1	Adtaa	adaptor-related protein complex 2, alpha 1 subunit	protein-coding
chr7-6958	chr7	141561502	141563509	+	81.9	2007	intron (NM_007459, intron 1 of 21)	CpG	325	NM_007459	11772	Mm.253090	NM_007459	ENSMUSG00000002957	Ap2a2	2410074K14Rik|AF006990|AW146353|Adtab|C78001|L25	adaptor-related protein complex 2, alpha 2 subunit	protein-coding
chr11-12618	chr11	83302113	83304526	+	79.9	2413	intron (NM_001035854, intron 1 of 21)	intron (NM_001035854, intron 1 of 21)	622	NM_001035854	71770	Mm.39053	NM_027915	ENSMUSG00000035152	Ap2b1	1300012O03Rik|AI788979	adaptor-related protein complex 2, beta 1 subunit	protein-coding
chr16-6670	chr16	20535168	20537908	+	86.9	2740	intron (NM_009679, intron 1 of 10)	intron (NM_009679, intron 1 of 10)	1034	NM_009679	11773	Mm.18946	NM_009679	ENSMUSG00000022841	Ap2m1	-	adaptor-related protein complex 2, mu 1 subunit	protein-coding
chr7-8931	chr7	16737668	16739453	+	60.9	1785	intron (NM_198613, intron 1 of 4)	CpG	116	NM_198613	232910	Mm.333597	NM_198613	ENSMUSG00000008036	Ap2s1	AI043088	adaptor-related protein complex 2, sigma 1 subunit	protein-coding
chr7-15538	chr7	16741322	16741822	+	5.66	500	intron (NM_198613, intron 1 of 4)	intron (NM_198613, intron 1 of 4)	3128	NM_198613	232910	Mm.333597	NM_198613	ENSMUSG00000008036	Ap2s1	AI043088	adaptor-related protein complex 2, sigma 1 subunit	protein-coding
chr7-9288	chr7	81492640	81494232	+	64	1592	TTS (NM_183143)	TTS (NM_183143)	489	NM_021492	11775	Mm.322894	NM_021492	ENSMUSG00000062444	Ap3b2	AI549966|AU042881|Naptb|[b]-NAP|beta-NAP|beta3B	adaptor-related protein complex 3, beta 2 subunit	protein-coding
chr10-4443	chr10	80740966	80742662	+	84.7	1696	intron (NM_007460, intron 1 of 30)	CpG	397	NM_007460	11776	Mm.209294	NM_007460	ENSMUSG00000020198	Ap3d1	AA407035|Ap3d|Bolvr|mBLVR1|mh|mocha	adaptor-related protein complex 3, delta 1 subunit	protein-coding
chr14-7081	chr14	21051107	21053461	+	100.3	2354	promoter-TSS (NM_134079)	promoter-TSS (NM_134079)	158	NM_018829	55946	Mm.376269	NM_018829		Ap3m1	1200013D09Rik|C78982|R75378	adaptor-related protein complex 3, mu 1 subunit	protein-coding
chr8-6215	chr8	22804899	22806350	+	48.4	1451	promoter-TSS (NM_001122820)	promoter-TSS (NM_001122820)	30	NM_001122820	64933	Mm.390023	NM_029505	ENSMUSG00000031539	Ap3m2	5830445E16Rik|AP-3B	adaptor-related protein complex 3, mu 2 subunit	protein-coding
chr8-4945	chr8	22807783	22808941	+	40.8	1158	Intergenic	CpG	-2708	NM_029505	64933	Mm.390023	NM_029505	ENSMUSG00000031539	Ap3m2	5830445E16Rik|AP-3B	adaptor-related protein complex 3, mu 2 subunit	protein-coding
chr18-2834	chr18	46740591	46743007	+	123.8	2416	promoter-TSS (NM_009681)	promoter-TSS (NM_009681)	-118	NM_009681	11777	Mm.312536	NM_009681	ENSMUSG00000024480	Ap3s1	[s]3A	adaptor-related protein complex 3, sigma 1 subunit	protein-coding
chr7-7572	chr7	79919943	79921421	+	58.6	1478	promoter-TSS (NM_009682)	promoter-TSS (NM_009682)	-42	NM_009682	11778	Mm.220173	NM_009682	ENSMUSG00000063801	Ap3s2	[s]3B	adaptor-related protein complex 3, sigma 2 subunit	protein-coding
chr3-6611	chr3	103808521	103810451	+	62.9	1930	promoter-TSS (NM_133865)	promoter-TSS (NM_133865)	-31	NM_001163552	67489	Mm.197568	NM_026193	ENSMUSG00000032952	Ap4b1	1810038H16Rik|AV004952|Ap4b4	adaptor-related protein complex AP-4, beta 1	protein-coding
chr2-16431	chr2	127008313	127009675	+	42.2	1362	intron (NM_175550, intron 1 of 20)	CpG	283	NM_175550	108011	Mm.134045	NM_175550		Ap4e1	2310033A20Rik|9930028M04Rik|AV087807	adaptor-related protein complex AP-4, epsilon 1	protein-coding
chr19-1750	chr19	5567137	5568950	+	93.5	1813	promoter-TSS (NM_001033448)	promoter-TSS (NM_001033448)	-31	NM_001033448	381201	Mm.441906	NM_001033448	ENSMUSG00000049562	Ap5b1	Gm962	adaptor-related protein complex 5, beta 1 subunit	protein-coding
chr14-4478	chr14	49065317	49067624	+	92.6	2307	promoter-TSS (NM_144535)	promoter-TSS (NM_144535)	-25	NM_144535	74385	Mm.379235	NM_144535	ENSMUSG00000036291	Ap5m1	4932432K03Rik|Mu5|Mudeng	adaptor-related protein complex 5, mu 1 subunit	protein-coding
chr2-7937	chr2	131209798	131211490	+	62.3	1692	non-coding (NR_110992, exon 1 of 2)	non-coding (NR_110992, exon 1 of 2)	284	NM_001291032	69596	Mm.2937	NM_027129	ENSMUSG00000068264	Ap5s1	0610038L13Rik|2310035K24Rik|AW060727|sigma5	adaptor-related protein 5 complex, sigma 1 subunit	protein-coding
chr2-12522	chr2	131204264	131204764	+	7.36	500	intron (NR_037281, intron 2 of 2)	intron (NR_037281, intron 2 of 2)	-5846	NM_027129	69596	Mm.2937	NM_027129	ENSMUSG00000068264	Ap5s1	0610038L13Rik|2310035K24Rik|AW060727|sigma5	adaptor-related protein 5 complex, sigma 1 subunit	protein-coding
chr5-4017	chr5	142463862	142464756	+	30.9	894	intron (NM_172725, intron 1 of 16)	intron (NM_172725, intron 1 of 16)	378	NM_172725	231855	Mm.78250	NM_172725	ENSMUSG00000039623	Ap5z1	C330006K01Rik	adaptor-related protein complex 5, zeta 1 subunit	protein-coding
chr10-2403	chr10	90828682	90832370	+	111.9	3688	intron (NM_181398, intron 3 of 9)	intron (NM_181398, intron 3 of 9)	252217	NM_001042558	11783	Mm.220289	NM_009684	ENSMUSG00000019979	Apaf1	6230400I06Rik|Apaf-1|Apaf1l|fog|mKIAA0413	apoptotic peptidase activating factor 1	protein-coding
chr10-5977	chr10	90969441	90970071	+	13.6	630	3' UTR (NM_001177397, exon 12 of 12)	3' UTR (NM_001177397, exon 12 of 12)	112987	NM_001042558	11783	Mm.220289	NM_009684	ENSMUSG00000019979	Apaf1	6230400I06Rik|Apaf-1|Apaf1l|fog|mKIAA0413	apoptotic peptidase activating factor 1	protein-coding
chr19-4004	chr19	23757987	23760251	+	96.3	2264	intron (NM_177034, intron 1 of 12)	CpG	243	NM_177034	319924	Mm.22879	NM_177034	ENSMUSG00000024897	Apba1	6430513E09Rik|Lin-10|Mint|Mint1|Urop11|X11|X11alpha	amyloid beta (A4) precursor protein binding, family A, member 1	protein-coding
chr19-4179	chr19	23892851	23893351	+	10.8	500	exon (NM_177034, exon 2 of 13)	exon (NM_177034, exon 2 of 13)	134225	NM_177034	319924	Mm.22879	NM_177034	ENSMUSG00000024897	Apba1	6430513E09Rik|Lin-10|Mint|Mint1|Urop11|X11|X11alpha	amyloid beta (A4) precursor protein binding, family A, member 1	protein-coding
chr7-6103	chr7	64501269	64503856	+	113.3	2587	intron (NM_001291166, intron 1 of 14)	CpG	424	NM_001291166	11784	Mm.4657	NM_007461	ENSMUSG00000030519	Apba2	X11-like|X11L|XllL|mXllL	amyloid beta (A4) precursor protein-binding, family A, member 2	protein-coding
chr10-5686	chr10	81267922	81269520	+	50.1	1598	intron (NM_018758, intron 1 of 10)	intron (NM_018758, intron 1 of 10)	549	NM_018758	57267	Mm.293931	NM_018758	ENSMUSG00000004931	Apba3	AW208791|Mint-3|X11gamma|lin-10|mint3	amyloid beta (A4) precursor protein-binding, family A, member 3	protein-coding
chr7-8423	chr7	105580080	105581941	+	83.6	1861	intron (NM_009685, intron 1 of 13)	intron (NM_009685, intron 1 of 13)	481	NM_001253885	11785	Mm.38469	NM_009685	ENSMUSG00000037032	Apbb1	Fe65|Rir	amyloid beta (A4) precursor protein-binding, family B, member 1	protein-coding
chr7-9570	chr7	105568381	105569257	+	18.1	876	intron (NM_001253887, intron 1 of 13)	intron (NM_001253887, intron 1 of 13)	499	NM_001253887	11785	Mm.38469	NM_009685	ENSMUSG00000037032	Apbb1	Fe65|Rir	amyloid beta (A4) precursor protein-binding, family B, member 1	protein-coding
chr2-9207	chr2	22744092	22744721	+	19.8	629	Intergenic	LSU-rRNA_Hsa|rRNA|rRNA	-29921	NM_019456	54519	Mm.14255	NM_019456	ENSMUSG00000026786	Apbb1ip	9930118P07Rik|Prp48	amyloid beta (A4) precursor protein-binding, family B, member 1 interacting protein	protein-coding
chr5-5686	chr5	66617507	66619061	+	80.2	1554	intron (NM_001201414, intron 1 of 15)	CpG	533	NM_001201413	11787	Mm.5159	NM_009686	ENSMUSG00000029207	Apbb2	2310007D03Rik|FE65L1|Rirl1|TR2L|Zfra	amyloid beta (A4) precursor protein-binding, family B, member 2	protein-coding
chr5-10255	chr5	66619748	66620967	+	38.2	1219	Intergenic	CpG	-1540	NM_001201415	11787	Mm.5159	NM_009686	ENSMUSG00000029207	Apbb2	2310007D03Rik|FE65L1|Rirl1|TR2L|Zfra	amyloid beta (A4) precursor protein-binding, family B, member 2	protein-coding
chr5-5456	chr5	66337169	66338344	+	37.4	1175	promoter-TSS (NM_001201416)	promoter-TSS (NM_001201416)	-91	NM_001201416	11787	Mm.5159	NM_009686	ENSMUSG00000029207	Apbb2	2310007D03Rik|FE65L1|Rirl1|TR2L|Zfra	amyloid beta (A4) precursor protein-binding, family B, member 2	protein-coding
chr5-14249	chr5	66328186	66328852	+	8.5	666	intron (NM_001201414, intron 10 of 15)	intron (NM_001201414, intron 10 of 15)	9146	NM_001201416	11787	Mm.5159	NM_009686	ENSMUSG00000029207	Apbb2	2310007D03Rik|FE65L1|Rirl1|TR2L|Zfra	amyloid beta (A4) precursor protein-binding, family B, member 2	protein-coding
chr5-14251	chr5	66545622	66546122	+	5.66	500	intron (NM_001201414, intron 1 of 15)	intron (NM_001201414, intron 1 of 15)	72945	NM_001201413	11787	Mm.5159	NM_009686	ENSMUSG00000029207	Apbb2	2310007D03Rik|FE65L1|Rirl1|TR2L|Zfra	amyloid beta (A4) precursor protein-binding, family B, member 2	protein-coding
chr18-3435	chr18	36678314	36680554	+	65.7	2240	promoter-TSS (NM_146085)	promoter-TSS (NM_146085)	-68	NM_146085	225372	Mm.89673	NM_146085	ENSMUSG00000001379	Apbb3	Fe65l2|Rirl2|TR2S	amyloid beta (A4) precursor protein-binding, family B, member 3	protein-coding
chr18-5513	chr18	34219942	34222050	+	105.6	2108	promoter-TSS (NM_007462)	promoter-TSS (NM_007462)	12	NM_007462	11789	Mm.384171	NM_007462	ENSMUSG00000005871	Apc	AI047805|AU020952|AW124434|CC1|Min|mAPC	adenomatosis polyposis coli	protein-coding
chr18-6616	chr18	34183498	34183998	+	5.95	500	Intergenic	Intergenic	-37236	NM_007462	11789	Mm.384171	NM_007462	ENSMUSG00000005871	Apc	AI047805|AU020952|AW124434|CC1|Min|mAPC	adenomatosis polyposis coli	protein-coding
chr10-6112	chr10	80298665	80302412	+	84.7	3747	intron (NR_038088, intron 1 of 4)	intron (NR_038088, intron 1 of 4)	-1282	NM_011789	23805	Mm.57247	NM_011789	ENSMUSG00000020135	Apc2	AI852447|APCL|R75424	adenomatosis polyposis coli 2	protein-coding
chr18-4931	chr18	62921613	62924771	+	90.6	3158	intron (NM_133237, intron 1 of 4)	intron (NM_133237, intron 1 of 4)	865	NM_133237	494504	Mm.391102	NM_133237	ENSMUSG00000071847	Apcdd1	AB023957|AU041258|Drapc1|EIG180	adenomatosis polyposis coli down-regulated 1	protein-coding
chr9-5794	chr9	108093929	108095783	+	53.5	1854	promoter-TSS (NM_146226)	promoter-TSS (NM_146226)	-376	NM_146226	235606	Mm.219639	NM_146226	ENSMUSG00000032590	Apeh	-	acylpeptide hydrolase	protein-coding
chr14-3272	chr14	50923982	50926199	+	93.2	2217	promoter-TSS (NM_133676)	promoter-TSS (NM_133676)	141	NM_009687	11792	Mm.203	NM_009687	ENSMUSG00000035960	Apex1	APE|Apex|HAP1|Ref-1	apurinic/apyrimidinic endonuclease 1	protein-coding
chrX-1730	chrX	150587638	150588730	+	21.2	1092	promoter-TSS (NM_029943)	promoter-TSS (NM_029943)	-35	NM_029943	77622	Mm.440275	NM_029943	ENSMUSG00000025269	Apex2	C430040P13Rik|ape2	apurinic/apyrimidinic endonuclease 2	protein-coding
chr3-6967	chr3	95893190	95895227	+	57.5	2037	exon (NM_146104, exon 1 of 6)	exon (NM_146104, exon 1 of 6)	287	NM_146104	226548	Mm.306954	NM_146104	ENSMUSG00000015750	Aph1a	6530402N02Rik|APH-1a	anterior pharynx defective 1a homolog (C. elegans)	protein-coding
chr9-9203	chr9	66794135	66796401	+	86.4	2266	exon (NM_177583, exon 1 of 6)	exon (NM_177583, exon 1 of 6)	155	NM_177583	208117	Mm.41291	NM_177583	ENSMUSG00000032375	Aph1b	2310057K14Rik|Aph1c	anterior pharynx defective 1b homolog (C. elegans)	protein-coding
chr9-5202	chr9	66833991	66835596	+	68.3	1605	promoter-TSS (NM_026674)	promoter-TSS (NM_026674)	-87	NM_026674	68318	Mm.284229	NM_026674	ENSMUSG00000053040	Aph1c	0610008A10Rik|APH-1b|Aph1b	anterior pharynx defective 1c homolog (C. elegans)	protein-coding
chr9-10993	chr9	66864178	66864678	+	6.23	500	intron (NM_173413, intron 1 of 7)	ID_B1|SINE|B4	-29722	NM_026674	68318	Mm.284229	NM_026674	ENSMUSG00000053040	Aph1c	0610008A10Rik|APH-1b|Aph1b	anterior pharynx defective 1c homolog (C. elegans)	protein-coding
chr2-10203	chr2	94436839	94438362	+	71.7	1523	intron (NM_007466, intron 1 of 13)	CpG	547	NM_007466	11800	Mm.181824	NM_007466	ENSMUSG00000027193	Api5	AAC-11|AI196452	apoptosis inhibitor 5	protein-coding
chr2-12872	chr2	94479774	94480274	+	8.21	500	Intergenic	Intergenic	-41877	NM_007466	11800	Mm.181824	NM_007466	ENSMUSG00000027193	Api5	AAC-11|AI196452	apoptosis inhibitor 5	protein-coding
chr4-11270	chr4	149136556	149137941	+	44.2	1385	intron (NM_027263, intron 1 of 4)	ID_B1|SINE|B4	352	NM_027263	69928	Mm.260893	NM_027263	ENSMUSG00000073705	Apitd1	2610040C18Rik|2810407L01Rik|CENP-S	apoptosis-inducing, TAF9-like domain 1	protein-coding
chr6-6880	chr6	87671345	87672873	+	42.5	1528	promoter-TSS (NM_001170489)	promoter-TSS (NM_001170489)	59	NM_001170489	72103	Mm.31770	NM_024251	ENSMUSG00000030051	Aplf	2010301N04Rik|AI452191	aprataxin and PNKP like factor	protein-coding
chrX-3522	chrX	48033891	48035263	+	23.5	1372	5' UTR (NM_013912, exon 1 of 3)	5' UTR (NM_013912, exon 1 of 3)	275	NM_013912	30878	Mm.29262	NM_013912	ENSMUSG00000037010	Apln	6030430G11Rik|Apel	apelin	protein-coding
chrX-2769	chrX	48054483	48055113	+	9.35	630	Intergenic	Intergenic	-19946	NM_013912	30878	Mm.29262	NM_013912	ENSMUSG00000037010	Apln	6030430G11Rik|Apel	apelin	protein-coding
chr7-8984	chr7	30443368	30446063	+	102.2	2695	intron (NM_007467, intron 1 of 16)	CpG	867	NM_007467	11803	Mm.2381	NM_007467	ENSMUSG00000006651	Aplp1	-	amyloid beta (A4) precursor-like protein 1	protein-coding
chr9-9399	chr9	31210134	31212817	+	119.2	2683	intron (NM_001102456, intron 1 of 16)	CpG	340	NM_001102456	11804	Mm.19133	NM_009691	ENSMUSG00000031996	Aplp2	AI790698|APLP-2	amyloid beta (A4) precursor-like protein 2	protein-coding
chr2-11129	chr2	150607509	150609201	+	67.4	1692	intron (NM_027977, intron 1 of 8)	intron (NM_027977, intron 1 of 8)	168	NM_027977	71881	Mm.26599	NM_027977	ENSMUSG00000033096	Apmap	2310001A20Rik|AI314817	adipocyte plasma membrane associated protein	protein-coding
chr3-4825	chr3	88057612	88059369	+	74.5	1757	promoter-TSS (NM_144897)	promoter-TSS (NM_144897)	5	NM_144897	246703	Mm.205996	NM_144897	ENSMUSG00000028070	Apoa1bp	AA087124|AI-BP|AIBP|Apoa1ip|ESTM37	apolipoprotein A-I binding protein	protein-coding
chr6-5300	chr6	122602089	122603118	+	19.8	1029	promoter-TSS (NM_001134391)	promoter-TSS (NM_001134391)	-159	NM_001134391	11810	Mm.3333	NM_031159	ENSMUSG00000040613	Apobec1	Cdar1	apolipoprotein B mRNA editing enzyme, catalytic polypeptide 1	protein-coding
chr15-5641	chr15	79891507	79892576	+	29.7	1069	promoter-TSS (NM_001160415)	promoter-TSS (NM_001160415)	-367	NM_001160415	80287	Mm.284059	NM_030255	ENSMUSG00000009585	Apobec3	Arp3|BC003314|Cem15|Rfv3	apolipoprotein B mRNA editing enzyme, catalytic polypeptide 3	protein-coding
chr16-7214	chr16	31299882	31300382	+	5.38	500	intron (NM_007470, intron 5 of 5)	intron (NM_007470, intron 5 of 5)	14676	NM_001301354	11815	Mm.2082	NM_007470	ENSMUSG00000022548	Apod	-	apolipoprotein D	protein-coding
chr7-13771	chr7	19699248	19699748	+	6.23	500	promoter-TSS (NM_009696)	promoter-TSS (NM_009696)	-332	NM_009696	11816	Mm.305152	NM_009696	ENSMUSG00000002985	Apoe	AI255918	apolipoprotein E	protein-coding
chr11-16779	chr11	108377824	108378324	+	6.8	500	Intergenic	Intergenic	-17223	NM_013475	11818	Mm.2266	NM_013475	ENSMUSG00000000049	Apoh	B2GPI|beta-2-GPI|beta2-GPI	apolipoprotein H	protein-coding
chr15-5198	chr15	77358616	77359378	+	13.3	762	Intergenic	Intergenic	40113	NM_001164640	75761	Mm.232636	NM_029419	ENSMUSG00000010601	Apol7a	9130022K13Rik|Apol3	apolipoprotein L 7a	protein-coding
chr1-5112	chr1	71652852	71653780	+	21.5	928	promoter-TSS (NR_040308)	promoter-TSS (NR_040308)	-19	NR_040308	100042814	Mm.405775	NR_040308	ENSMUSG00000073652	Apol7d	ENSMUSG00000073652|Gm15456|OTTMUSG00000022136	apolipoprotein L 7d	ncRNA
chr6-1823	chr6	134983464	134984358	+	41.4	894	exon (NM_001109914, exon 2 of 2)	exon (NM_001109914, exon 2 of 2)	1910	NM_001109914	381823	Mm.296104	NM_001109914	ENSMUSG00000090698	Apold1	Gm1075	apolipoprotein L domain containing 1	protein-coding
chr6-10344	chr6	134981147	134981647	+	6.8	500	promoter-TSS (NM_001109914)	promoter-TSS (NM_001109914)	-604	NM_001109914	381823	Mm.296104	NM_001109914	ENSMUSG00000090698	Apold1	Gm1075	apolipoprotein L domain containing 1	protein-coding
chr10-10878	chr10	128246994	128247801	+	9.63	807	exon (NM_001136082, exon 17 of 29)	exon (NM_001136082, exon 17 of 29)	-6734	NM_133996	28194	Mm.439846	NM_133996	ENSMUSG00000051716	Apon	AI195275|D10Ucla2	apolipoprotein N	protein-coding
chrX-3894	chrX	94366204	94367723	+	20.4	1519	promoter-TSS (NM_001199339)	promoter-TSS (NM_001199339)	-147	NM_026673	68316	Mm.379156	NM_026673	ENSMUSG00000079508	Apoo	0610008C08Rik|1110019O03Rik	apolipoprotein O	protein-coding
chrX-1621	chrX	112311411	112312307	+	15.3	896	intron (NM_026565, intron 1 of 8)	intron (NM_026565, intron 1 of 8)	451	NM_026565	68117	Mm.161014	NM_026565	ENSMUSG00000025525	Apool	6720473G16Rik|9430083G14Rik|E130106L15Rik	apolipoprotein O-like	protein-coding
chr12-5997	chr12	111725488	111726116	+	10.5	628	intron (NM_026511, intron 3 of 4)	C-rich|Low_complexity|Low_complexity	12533	NM_001163388	68020	Mm.425762	NM_026511	ENSMUSG00000037787	Apopt1	1700081D05Rik|2810002N01Rik|Apop-1|Apop1	apoptogenic, mitochondrial 1	protein-coding
chr16-3612	chr16	85171706	85174219	+	120.7	2513	intron (NM_001198826, intron 1 of 16)	CpG	745	NM_001198825	11820	Mm.277585	NM_007471	ENSMUSG00000022892	App	Abeta|Abpp|Adap|Ag|Cvap|E030013M08Rik|betaApp	amyloid beta (A4) precursor protein	protein-coding
chr16-6495	chr16	85091043	85091543	+	6.23	500	intron (NM_001198826, intron 3 of 16)	intron (NM_001198826, intron 3 of 16)	82414	NM_001198825	11820	Mm.277585	NM_007471	ENSMUSG00000022892	App	Abeta|Abpp|Adap|Ag|Cvap|E030013M08Rik|betaApp	amyloid beta (A4) precursor protein	protein-coding
chr11-13938	chr11	85233262	85235697	+	94.9	2435	promoter-TSS (NR_028329)	promoter-TSS (NR_028329)	641	NM_025825	66884	Mm.271997	NM_025825		Appbp2	1300003O07Rik|AI465480|PAT1	amyloid beta precursor protein (cytoplasmic tail) binding protein 2	protein-coding
chr14-2834	chr14	26969573	26971156	+	75.3	1583	intron (NM_145221, intron 1 of 21)	CpG	187	NM_145221	72993	Mm.202322	NM_145221	ENSMUSG00000040760	Appl1	2900057D21Rik|7330406P05Rik|AI585782|AW209077|BB022931|C88264|DIP13	adaptor protein, phosphotyrosine interaction, PH domain and leucine zipper containing 1	protein-coding
chr14-7654	chr14	26968329	26968829	+	5.66	500	intron (NM_145221, intron 1 of 21)	B4A|SINE|B4	1972	NM_145221	72993	Mm.202322	NM_145221	ENSMUSG00000040760	Appl1	2900057D21Rik|7330406P05Rik|AI585782|AW209077|BB022931|C88264|DIP13	adaptor protein, phosphotyrosine interaction, PH domain and leucine zipper containing 1	protein-coding
chr10-11458	chr10	83647207	83649370	+	70.5	2163	intron (NM_145220, intron 1 of 20)	intron (NM_145220, intron 1 of 20)	376	NM_145220	216190	Mm.282985	NM_145220	ENSMUSG00000020263	Appl2	Dip3b	adaptor protein, phosphotyrosine interaction, PH domain and leucine zipper containing 2	protein-coding
chr10-9147	chr10	83644640	83645400	+	9.06	760	intron (NM_145220, intron 1 of 20)	L2b|LINE|L2	3644	NM_145220	216190	Mm.282985	NM_145220	ENSMUSG00000020263	Appl2	Dip3b	adaptor protein, phosphotyrosine interaction, PH domain and leucine zipper containing 2	protein-coding
chr8-4071	chr8	122575967	122577312	+	53.5	1345	intron (NM_009698, intron 1 of 4)	CpG-14618	268	NM_009698	11821	Mm.1786	NM_009698	ENSMUSG00000006589	Aprt	C85684	adenine phosphoribosyl transferase	protein-coding
chr4-11842	chr4	40702129	40704385	+	70.8	2256	promoter-TSS (NM_001025444)	promoter-TSS (NM_001025444)	-63	NM_001025445	66408	Mm.430710	NM_025545	ENSMUSG00000028411	Aptx	2410016G21Rik|AA388047|FHA-HIT	aprataxin	protein-coding
chr7-12818	chr7	97735721	97738810	+	94.6	3089	intron (NM_175105, intron 1 of 2)	intron (NM_175105, intron 1 of 2)	982	NM_175105	66333	Mm.29756	NM_175105	ENSMUSG00000042797	Aqp11	1700015P13Rik|AI648923|sjds	aquaporin 11	protein-coding
chr7-5128	chr7	97788139	97789430	+	60.6	1291	Intergenic	CpG	-50537	NM_175105	66333	Mm.29756	NM_175105	ENSMUSG00000042797	Aqp11	1700015P13Rik|AI648923|sjds	aquaporin 11	protein-coding
chr15-6394	chr15	99583871	99584658	+	13.6	787	3' UTR (NM_009699, exon 4 of 4)	3' UTR (NM_009699, exon 4 of 4)	5208	NM_009699	11827	Mm.20206	NM_009699	ENSMUSG00000023013	Aqp2	AQP-CD|WCH-CD|cph|jpk	aquaporin 2	protein-coding
chr2-7046	chr2	114174349	114175679	+	48.4	1330	intron (NM_009702, intron 1 of 34)	intron (NM_009702, intron 1 of 34)	325	NM_009702	11834	Mm.2545	NM_009702	ENSMUSG00000040383	Aqr	AW495846|mKIAA0560	aquarius	protein-coding
chrX-3706	chrX	98148410	98151455	+	57.5	3045	exon (NM_013476, exon 1 of 8)	exon (NM_013476, exon 1 of 8)	182	NM_013476	11835	Mm.39005	NM_013476		Ar	AW320017|Tfm	androgen receptor	protein-coding
chrX-4002	chrX	20848220	20849494	+	27.8	1274	intron (NM_001159645, intron 1 of 5)	intron (NM_001159645, intron 1 of 5)	314	NM_001159645	11836	Mm.220946	NM_009703	ENSMUSG00000001127	Araf	1200013E08Rik|A-Raf|AW495444|Araf1	v-raf murine sarcoma 3611 viral oncogene homolog	protein-coding
chrX-2242	chrX	20797813	20799268	+	25.2	1455	Intergenic	Intergenic	-50003	NM_009703	11836	Mm.220946	NM_009703	ENSMUSG00000001127	Araf	1200013E08Rik|A-Raf|AW495444|Araf1	v-raf murine sarcoma 3611 viral oncogene homolog	protein-coding
chr7-3536	chr7	101347906	101348810	+	30.6	904	intron (NM_001040111, intron 1 of 33)	intron (NM_001040111, intron 1 of 33)	289	NM_001040111	69710	Mm.277687	NM_027180	ENSMUSG00000032812	Arap1	2410002L19Rik|Centd2|mKIAA0782	ArfGAP with RhoGAP domain, ankyrin repeat and PH domain 1	protein-coding
chr7-16276	chr7	101392306	101392806	+	5.38	500	intron (NM_027180, intron 9 of 29)	intron (NM_027180, intron 9 of 29)	-1832	NM_198096	69710	Mm.277687	NM_027180	ENSMUSG00000032812	Arap1	2410002L19Rik|Centd2|mKIAA0782	ArfGAP with RhoGAP domain, ankyrin repeat and PH domain 1	protein-coding
chr5-6452	chr5	62765336	62767130	+	66.8	1794	promoter-TSS (NM_178407)	promoter-TSS (NM_178407)	-56	NM_178407	212285	Mm.244403	NM_178407	ENSMUSG00000037999	Arap2	Centd1|Gm148|mKIAA0580	ArfGAP with RhoGAP domain, ankyrin repeat and PH domain 2	protein-coding
chr18-3241	chr18	38025104	38026030	+	22.4	926	Intergenic	Intergenic	-26598	NM_001205336	106952	Mm.247642	NM_139206	ENSMUSG00000024451	Arap3	Centd3|Drag1|E030006K04Rik|cnt-d3	ArfGAP with RhoGAP domain, ankyrin repeat and PH domain 3	protein-coding
chr15-4713	chr15	74670970	74673133	+	65.4	2163	exon (NM_001276684, exon 1 of 3)	exon (NM_001276684, exon 1 of 3)	519	NM_018790	11838	Mm.491310	NM_018790	ENSMUSG00000022602	Arc	Arc3.1|C86064|arg3.1|mArc	activity regulated cytoskeletal-associated protein	protein-coding
chr15-5756	chr15	74669850	74670350	+	9.63	500	intron (NM_018790, intron 2 of 2)	intron (NM_018790, intron 2 of 2)	2470	NM_018790	11838	Mm.491310	NM_018790	ENSMUSG00000022602	Arc	Arc3.1|C86064|arg3.1|mArc	activity regulated cytoskeletal-associated protein	protein-coding
chr15-7715	chr15	74679030	74679530	+	6.51	500	Intergenic	Intergenic	-6710	NM_001276684	11838	Mm.491310	NM_018790	ENSMUSG00000022602	Arc	Arc3.1|C86064|arg3.1|mArc	activity regulated cytoskeletal-associated protein	protein-coding
chr9-9825	chr9	44766511	44768244	+	77.9	1733	intron (NM_145985, intron 1 of 9)	CpG	431	NM_145985	213827	Mm.371682	NM_145985	ENSMUSG00000032096	Arcn1	4632432M07Rik|nur17	archain 1	protein-coding
chr5-5578	chr5	91139359	91140124	+	18.1	765	5' UTR (NM_009704, exon 1 of 6)	5' UTR (NM_009704, exon 1 of 6)	126	NM_009704	11839	Mm.8039	NM_009704	ENSMUSG00000029378	Areg	AR|Sdgf	amphiregulin	protein-coding
chr12-4077	chr12	84969699	84971579	+	66.8	1880	promoter-TSS (NM_028632)	promoter-TSS (NM_028632)	247	NM_178065	68497	Mm.24446	NM_178065	ENSMUSG00000042350	Arel1	1110018G07Rik|AI649076|AW610792|Kiaa0317|mKIAA0317	apoptosis resistant E3 ubiquitin protein ligase 1	protein-coding
chr11-16268	chr11	59226187	59228946	+	122.6	2759	intron (NM_007476, intron 1 of 4)	CpG	596	NM_001130408	11840	Mm.371546	NM_007476	ENSMUSG00000048076	Arf1	-	ADP-ribosylation factor 1	protein-coding
chr11-12340	chr11	103966452	103967763	+	54.7	1311	5' UTR (NM_007477, exon 1 of 5)	5' UTR (NM_007477, exon 1 of 5)	236	NM_007477	11841	Mm.5061	NM_007477	ENSMUSG00000062421	Arf2	-	ADP-ribosylation factor 2	protein-coding
chr15-7582	chr15	98761071	98763934	+	124.3	2863	intron (NM_007478, intron 1 of 4)	CpG	616	NM_007478	11842	Mm.221298	NM_007478	ENSMUSG00000051853	Arf3	5430400P17Rik|AI854770	ADP-ribosylation factor 3	protein-coding
chr14-3409	chr14	26637404	26640103	+	93.2	2699	intron (NM_007479, intron 1 of 5)	intron (NM_007479, intron 1 of 5)	556	NM_007479	11843	Mm.297768	NM_007479	ENSMUSG00000021877	Arf4	AA407803	ADP-ribosylation factor 4	protein-coding
chr6-4821	chr6	28423216	28424570	+	67.7	1354	intron (NM_007480, intron 1 of 5)	intron (NM_007480, intron 1 of 5)	253	NM_007480	11844	Mm.389075	NM_007480	ENSMUSG00000020440	Arf5	-	ADP-ribosylation factor 5	protein-coding
chr12-6806	chr12	69371074	69373641	+	139.1	2567	5' UTR (NM_007481, exon 2 of 2)	5' UTR (NM_007481, exon 2 of 2)	207	NM_007481	11845	Mm.27308	NM_007481	ENSMUSG00000044147	Arf6	AI788669|AW496366	ADP-ribosylation factor 6	protein-coding
chr2-7647	chr2	180966539	180968235	+	74.5	1696	promoter-TSS (NM_001177706)	promoter-TSS (NM_001177706)	87	NM_001177706	228998	Mm.33765	NM_145760	ENSMUSG00000027575	Arfgap1	AI115377|Arf1gap	ADP-ribosylation factor GTPase activating protein 1	protein-coding
chr2-15234	chr2	91264364	91266368	+	58.3	2004	TTS (NM_030880)	TTS (NM_030880)	251	NM_001166024	77038	Mm.43636	NM_023854	ENSMUSG00000027255	Arfgap2	2310032E02Rik|Zfp289	ADP-ribosylation factor GTPase activating protein 2	protein-coding
chr15-5954	chr15	83349221	83350987	+	62.3	1766	exon (NM_025445, exon 1 of 16)	exon (NM_025445, exon 1 of 16)	143	NM_025445	66251	Mm.258910	NM_025445	ENSMUSG00000054277	Arfgap3	0610009H19Rik|1810004P07Rik|1810035F16Rik|9130416J18Rik|Arfgap1	ADP-ribosylation factor GTPase activating protein 3	protein-coding
chr1-8889	chr1	10231342	10233943	+	131.4	2601	promoter-TSS (NM_001102430)	promoter-TSS (NM_001102430)	28	NM_001102430	211673	Mm.229141	NM_001102430	ENSMUSG00000067851	Arfgef1	ARFGEP1|BIG1|D130059B05Rik|D730028O18Rik|P200	ADP-ribosylation factor guanine nucleotide-exchange factor 1(brefeldin A-inhibited)	protein-coding
chr2-9382	chr2	166805249	166806466	+	46.7	1217	intron (NM_001085495, intron 1 of 38)	CpG	276	NM_001085495	99371	Mm.297192	NM_001085495	ENSMUSG00000074582	Arfgef2	AI463430|AW493672|BIG2|E230011G24Rik	ADP-ribosylation factor guanine nucleotide-exchange factor 2 (brefeldin A-inhibited)	protein-coding
chr3-6556	chr3	84581643	84583748	+	98.3	2105	promoter-TSS (NM_001081093)	promoter-TSS (NM_001081093)	-70	NM_001081093	99889	Mm.316536	NM_001081093	ENSMUSG00000074513	Arfip1	2310030I10Rik|Arfaptin|D3Ertd598e	ADP-ribosylation factor interacting protein 1	protein-coding
chr7-16307	chr7	105639194	105641589	+	86.4	2395	promoter-TSS (NM_029802)	promoter-TSS (NM_029802)	25	NM_029802	76932	Mm.41637	NM_029802	ENSMUSG00000030881	Arfip2	2310002N04Rik|POR|Por1	ADP-ribosylation factor interacting protein 2	protein-coding
chr12-4558	chr12	79130670	79131739	+	17.8	1069	intron (NM_009705, intron 1 of 7)	intron (NM_009705, intron 1 of 7)	416	NM_009705	11847	Mm.3506	NM_009705	ENSMUSG00000021125	Arg2	AII|AU022422	arginase type II	protein-coding
chr8-5723	chr8	77517019	77518517	+	63.4	1498	exon (NM_030113, exon 1 of 23)	exon (NM_030113, exon 1 of 23)	139	NM_030113	78514	Mm.165974	NM_030113	ENSMUSG00000037148	Arhgap10	A930033B01Rik|PSGAP-m|PSGAP-s	Rho GTPase activating protein 10	protein-coding
chr8-10500	chr8	77532240	77533040	+	10.2	800	Intergenic	Intergenic	-14733	NM_030113	78514	Mm.165974	NM_030113	ENSMUSG00000037148	Arhgap10	A930033B01Rik|PSGAP-m|PSGAP-s	Rho GTPase activating protein 10	protein-coding
chr2-12890	chr2	113847891	113849614	+	56.6	1723	promoter-TSS (NM_181416)	promoter-TSS (NM_181416)	-91	NM_181416	228482	Mm.45753	NM_181416	ENSMUSG00000041219	Arhgap11a	6530401L14Rik|mKIAA0013	Rho GTPase activating protein 11A	protein-coding
chr18-3402	chr18	6134752	6136728	+	86.1	1976	intron (NM_001039692, intron 1 of 18)	CpG	358	NM_001039692	75415	Mm.239675	NM_029277	ENSMUSG00000041225	Arhgap12	2810011M08Rik	Rho GTPase activating protein 12	protein-coding
chr18-3757	chr18	5989256	5990074	+	25.8	818	Intergenic	Intergenic	146433	NM_001039692	75415	Mm.239675	NM_029277	ENSMUSG00000041225	Arhgap12	2810011M08Rik	Rho GTPase activating protein 12	protein-coding
chr18-6518	chr18	6181736	6182236	+	5.38	500	Intergenic	MLT1G1|LTR|ERVL-MaLR	-45888	NM_029277	75415	Mm.239675	NM_029277	ENSMUSG00000041225	Arhgap12	2810011M08Rik	Rho GTPase activating protein 12	protein-coding
chr2-14373	chr2	44355378	44355878	+	5.95	500	intron (NM_153820, intron 13 of 13)	intron (NM_153820, intron 13 of 13)	-290304	NR_040622	320872	Mm.445023	NR_040622	ENSMUSG00000085089	Arhgap15os	A430092G05Rik	Rho GTPase activating protein 15, opposite strand	ncRNA
chr7-14249	chr7	123367353	123370699	+	104.8	3346	intron (NM_001122643, intron 1 of 19)	intron (NM_001122643, intron 1 of 19)	889	NM_001122641	70497	Mm.403318	NM_144529	ENSMUSG00000030766	Arhgap17	5730403H17Rik|Nadrin|Nadrin2|Rich1|Wbp15	Rho GTPase activating protein 17	protein-coding
chr7-12400	chr7	123366096	123366732	+	10.5	636	intron (NM_001122643, intron 1 of 19)	intron (NM_001122643, intron 1 of 19)	3501	NM_001122641	70497	Mm.403318	NM_144529	ENSMUSG00000030766	Arhgap17	5730403H17Rik|Nadrin|Nadrin2|Rich1|Wbp15	Rho GTPase activating protein 17	protein-coding
chr7-13517	chr7	123319491	123320125	+	7.65	634	intron (NM_001122643, intron 6 of 19)	intron (NM_001122643, intron 6 of 19)	50107	NM_001122641	70497	Mm.403318	NM_144529	ENSMUSG00000030766	Arhgap17	5730403H17Rik|Nadrin|Nadrin2|Rich1|Wbp15	Rho GTPase activating protein 17	protein-coding
chr10-3165	chr10	26772423	26773308	+	24.9	885	intron (NM_176837, intron 1 of 14)	intron (NM_176837, intron 1 of 14)	353	NM_176837	73910	Mm.356496	NM_176837	ENSMUSG00000039031	Arhgap18	4833419J07Rik|AI314906|AI843501	Rho GTPase activating protein 18	protein-coding
chr19-4190	chr19	41801125	41802562	+	45	1437	intron (NM_001163495, intron 1 of 10)	CpG	241	NM_027667	71085	Mm.21646	NM_027667	ENSMUSG00000025154	Arhgap19	4933411B03Rik|AI120128|AW546831|mFLJ00368	Rho GTPase activating protein 19	protein-coding
chr9-3839	chr9	51764495	51767495	+	120.1	3000	intron (NM_175535, intron 1 of 14)	CpG	643	NM_175535	244867	Mm.400352	NM_175535	ENSMUSG00000053199	Arhgap20	6530403F17Rik|A530023E23Rik|mKIAA1391	Rho GTPase activating protein 20	protein-coding
chr2-8571	chr2	20965895	20969972	+	204.5	4077	promoter-TSS (NM_001081364)	promoter-TSS (NM_001081364)	-212	NM_001128084	71435	Mm.28507	NM_001081364	ENSMUSG00000036591	Arhgap21	5530401C11Rik|AA416458|ARHGAP10	Rho GTPase activating protein 21	protein-coding
chr2-13615	chr2	20960032	20960532	+	6.51	500	intron (NM_001128084, intron 1 of 24)	intron (NM_001128084, intron 1 of 24)	7439	NM_001081364	71435	Mm.28507	NM_001081364	ENSMUSG00000036591	Arhgap21	5530401C11Rik|AA416458|ARHGAP10	Rho GTPase activating protein 21	protein-coding
chr2-16933	chr2	20961047	20961547	+	5.66	500	intron (NM_001128084, intron 1 of 24)	intron (NM_001128084, intron 1 of 24)	6424	NM_001081364	71435	Mm.28507	NM_001081364	ENSMUSG00000036591	Arhgap21	5530401C11Rik|AA416458|ARHGAP10	Rho GTPase activating protein 21	protein-coding
chr14-2402	chr14	33319567	33320574	+	28.9	1007	intron (NM_153800, intron 4 of 10)	CpG	103247	NM_153800	239027	Mm.318350	NM_153800	ENSMUSG00000063506	Arhgap22	B230341L19Rik|RHOGAP2|p68RacGAP	Rho GTPase activating protein 22	protein-coding
chr14-7706	chr14	33205401	33205901	+	5.95	500	Intergenic	Intergenic	-11172	NM_153800	239027	Mm.318350	NM_153800	ENSMUSG00000063506	Arhgap22	B230341L19Rik|RHOGAP2|p68RacGAP	Rho GTPase activating protein 22	protein-coding
chr11-16595	chr11	97415190	97416510	+	31.2	1320	Intergenic	CpG	-34310	NM_021493	58996	Mm.394118	NM_021493	ENSMUSG00000049807	Arhgap23	A330041B18Rik	Rho GTPase activating protein 23	protein-coding
chr11-10500	chr11	97427853	97428521	+	13.9	668	Intergenic	Intergenic	-21973	NM_021493	58996	Mm.394118	NM_021493	ENSMUSG00000049807	Arhgap23	A330041B18Rik	Rho GTPase activating protein 23	protein-coding
chr5-6468	chr5	102481361	102482543	+	24.6	1182	intron (NM_146161, intron 1 of 8)	intron (NM_146161, intron 1 of 8)	561	NM_029270	231532	Mm.440191	NM_029270	ENSMUSG00000057315	Arhgap24	0610025G21Rik	Rho GTPase activating protein 24	protein-coding
chr5-6320	chr5	102845160	102845785	+	15.6	625	intron (NM_146161, intron 3 of 8)	intron (NM_146161, intron 3 of 8)	76662	NM_001286468	231532	Mm.440191	NM_029270	ENSMUSG00000057315	Arhgap24	0610025G21Rik	Rho GTPase activating protein 24	protein-coding
chr18-4886	chr18	38992149	38994408	+	105.9	2259	5' UTR (NM_175164, exon 1 of 23)	5' UTR (NM_175164, exon 1 of 23)	133	NM_175164	71302	Mm.329396	NM_175164	ENSMUSG00000036452	Arhgap26	1810044B20Rik|2610010G17Rik|4933432P15Rik|AI853435|mKIAA0621	Rho GTPase activating protein 26	protein-coding
chr18-4682	chr18	39187887	39188649	+	10.2	762	intron (NM_175164, intron 11 of 22)	intron (NM_175164, intron 11 of 22)	195123	NM_175164	71302	Mm.329396	NM_175164	ENSMUSG00000036452	Arhgap26	1810044B20Rik|2610010G17Rik|4933432P15Rik|AI853435|mKIAA0621	Rho GTPase activating protein 26	protein-coding
chr18-6229	chr18	39067155	39067655	+	5.66	500	intron (NM_175164, intron 1 of 22)	intron (NM_175164, intron 1 of 22)	74260	NM_175164	71302	Mm.329396	NM_175164	ENSMUSG00000036452	Arhgap26	1810044B20Rik|2610010G17Rik|4933432P15Rik|AI853435|mKIAA0621	Rho GTPase activating protein 26	protein-coding
chr11-8495	chr11	103362386	103363664	+	33.4	1278	intron (NM_001205236, intron 1 of 17)	intron (NM_001205236, intron 1 of 17)	667	NM_183288	544817	Mm.259113	NM_133715	ENSMUSG00000034255	Arhgap27	2310069I04Rik|5730442P18Rik|Gm21552|Sh3d20	Rho GTPase activating protein 27	protein-coding
chr11-13122	chr11	103359969	103361220	+	26.3	1251	exon (NM_183288, exon 3 of 3)	exon (NM_183288, exon 3 of 3)	3098	NM_183288	544817	Mm.259113	NM_133715	ENSMUSG00000034255	Arhgap27	2310069I04Rik|5730442P18Rik|Gm21552|Sh3d20	Rho GTPase activating protein 27	protein-coding
chr11-6757	chr11	103332798	103333431	+	19.5	633	intron (NM_001205236, intron 17 of 17)	intron (NM_001205236, intron 17 of 17)	11588	NM_133715	544817	Mm.259113	NM_133715	ENSMUSG00000034255	Arhgap27	2310069I04Rik|5730442P18Rik|Gm21552|Sh3d20	Rho GTPase activating protein 27	protein-coding
chr17-5706	chr17	68003492	68004541	+	28	1049	promoter-TSS (NM_172964)	promoter-TSS (NM_172964)	92	NM_172964	268970	Mm.9935	NM_172964	ENSMUSG00000024043	Arhgap28	AU044757|AW550892|E130310N06	Rho GTPase activating protein 28	protein-coding
chr3-8653	chr3	121952722	121954316	+	43.3	1594	intron (NM_172525, intron 1 of 22)	CpG	193	NM_172525	214137	Mm.229287	NM_172525	ENSMUSG00000039831	Arhgap29	6720461J18Rik|A830014I19|AU040217|B130017I01Rik|C76601|Parg1	Rho GTPase activating protein 29	protein-coding
chr3-6646	chr3	121967383	121968454	+	32.9	1071	intron (NM_172525, intron 1 of 22)	intron (NM_172525, intron 1 of 22)	14592	NM_172525	214137	Mm.229287	NM_172525	ENSMUSG00000039831	Arhgap29	6720461J18Rik|A830014I19|AU040217|B130017I01Rik|C76601|Parg1	Rho GTPase activating protein 29	protein-coding
chr1-6975	chr1	171380188	171380943	+	15	755	intron (NM_027893, intron 2 of 8)	intron (NM_027893, intron 2 of 8)	-8395	NM_001005508	226652	Mm.251048	NM_001005508	ENSMUSG00000048865	Arhgap30	6030405P05Rik|Gm102|mFLJ00267	Rho GTPase activating protein 30	protein-coding
chr16-4168	chr16	38712222	38713722	+	47.3	1500	promoter-TSS (NM_020260)	promoter-TSS (NM_020260)	63	NM_020260	12549	Mm.370848	NM_020260	ENSMUSG00000022799	Arhgap31	5830477L08Rik|AU041750|Cdgap|D330026I07Rik	Rho GTPase activating protein 31	protein-coding
chr9-3059	chr9	32031884	32034357	+	79.9	2473	Intergenic	Intergenic	-83016	NM_001195632	330914	Mm.46683	NM_177379	ENSMUSG00000041444	Arhgap32	3426406O18Rik|Gc-gap|Grit|Px-rics|Rics|mKIAA0712|p200Rhogap|p250Gap	Rho GTPase activating protein 32	protein-coding
chr7-7175	chr7	30534088	30535773	+	60.9	1685	exon (NM_001289670, exon 1 of 21)	exon (NM_001289670, exon 1 of 21)	130	NM_001289682	233071	Mm.190704	NM_178252	ENSMUSG00000036882	Arhgap33	AW324378|NOMA-GAP|Snx26|TCGAP	Rho GTPase activating protein 33	protein-coding
chr7-8516	chr7	16613051	16615499	+	105.9	2448	intron (NM_172739, intron 1 of 6)	GC_rich|Low_complexity|Low_complexity	718	NM_172739	232906	Mm.28646	NM_172739	ENSMUSG00000058230	Arhgap35	6430596G11Rik|AI841135|Grlf1|mKIAA1722|p190A|p190RhoGAP	Rho GTPase activating protein 35	protein-coding
chrX-3046	chrX	49493740	49494574	+	11	834	intron (NM_001081123, intron 2 of 12)	CpG	23707	NM_001081123	75404	Mm.44305	NM_001081123	ENSMUSG00000036198	Arhgap36	1100001E04Rik|rho-gap	Rho GTPase activating protein 36	protein-coding
chr15-7733	chr15	76814828	76819068	+	136.8	4240	intron (NM_001168288, intron 1 of 11)	intron (NM_001168288, intron 1 of 11)	1222	NM_198420	223666	Mm.322931	NM_198420	ENSMUSG00000033697	Arhgap39	9530053N22|AI843066|D15Wsu169e|Kiaa1688|Porf-2	Rho GTPase activating protein 39	protein-coding
chr2-18075	chr2	158549089	158549589	+	5.66	500	intron (NM_001145015, intron 13 of 14)	intron (NM_001145015, intron 13 of 14)	36543	NM_001145015	545481	Mm.125371	NM_001145015	ENSMUSG00000074625	Arhgap40	C20orf95|Gm14203|OTTMUSG00000015933	Rho GTPase activating protein 40	protein-coding
chr2-18076	chr2	158559592	158560092	+	5.38	500	Intergenic	Intergenic	47046	NM_001145015	545481	Mm.125371	NM_001145015	ENSMUSG00000074625	Arhgap40	C20orf95|Gm14203|OTTMUSG00000015933	Rho GTPase activating protein 40	protein-coding
chr9-4209	chr9	9238334	9239605	+	49.8	1271	promoter-TSS (NM_027823)	promoter-TSS (NM_027823)	44	NM_027823	71544	Mm.334955	NM_027823	ENSMUSG00000050730	Arhgap42	9030420J04Rik|BE136619	Rho GTPase activating protein 42	protein-coding
chr11-7869	chr11	65161589	65163236	+	77.6	1647	intron (NM_001099288, intron 1 of 19)	CpG	549	NM_001099288	216831	Mm.134338	NM_175003	ENSMUSG00000033389	Arhgap44	6330543G20|AI840762|AU040829|AW493732|Rich2	Rho GTPase activating protein 44	protein-coding
chr12-3003	chr12	52503013	52505259	+	99.7	2246	Intergenic	CpG	-11941	NM_009706	11855	Mm.35059	NM_009706	ENSMUSG00000035133	Arhgap5	p190-B|p190B	Rho GTPase activating protein 5	protein-coding
chr12-7975	chr12	52474355	52474855	+	6.23	500	Intergenic	Intergenic	-41472	NM_009706	11855	Mm.35059	NM_009706	ENSMUSG00000035133	Arhgap5	p190-B|p190B	Rho GTPase activating protein 5	protein-coding
chrX-3158	chrX	169036297	169037084	+	11.3	787	promoter-TSS (NM_178754)	promoter-TSS (NM_178754)	79	NM_178754	11856	Mm.441810	NM_009707	ENSMUSG00000031355	Arhgap6	AI504284|RhoGAPX-1	Rho GTPase activating protein 6	protein-coding
chrX-3970	chrX	168796219	168796719	+	7.08	500	exon (NM_009707, exon 1 of 13)	exon (NM_009707, exon 1 of 13)	1370	NM_009707	11856	Mm.441810	NM_009707	ENSMUSG00000031355	Arhgap6	AI504284|RhoGAPX-1	Rho GTPase activating protein 6	protein-coding
chr10-5074	chr10	127326408	127327181	+	16.4	773	intron (NM_001285785, intron 8 of 15)	CpG-1596	3067	NM_146011	216445	Mm.227198	NM_146011	ENSMUSG00000040345	Arhgap9	AU043488	Rho GTPase activating protein 9	protein-coding
chr11-12405	chr11	120579880	120582438	+	105.1	2558	intron (NM_133796, intron 1 of 5)	CpG	461	NM_133796	192662	Mm.30016	NM_133796	ENSMUSG00000025132	Arhgdia	5330430M07Rik|Gdi-1|Rho-GDI|RhoDGI|RhoGDI-1	Rho GDP dissociation inhibitor (GDI) alpha	protein-coding
chr7-6519	chr7	24902723	24905020	+	59.5	2297	promoter-TSS (NM_001130152)	promoter-TSS (NM_001130152)	-475	NM_001130152	16801	Mm.3181	NM_008488	ENSMUSG00000040940	Arhgef1	Lbcl2|Lsc	Rho guanine nucleotide exchange factor (GEF) 1	protein-coding
chr8-7741	chr8	14910597	14912336	+	51.8	1739	promoter-TSS (NM_172751)	promoter-TSS (NM_172751)	-197	NM_001037736	234094	Mm.240298	NM_172751	ENSMUSG00000071176	Arhgef10	6430549H08Rik|mKIAA0294	Rho guanine nucleotide exchange factor (GEF) 10	protein-coding
chr8-10968	chr8	14941192	14941692	+	5.66	500	intron (NM_001037736, intron 8 of 27)	intron (NM_001037736, intron 8 of 27)	29779	NM_172751	234094	Mm.240298	NM_172751	ENSMUSG00000071176	Arhgef10	6430549H08Rik|mKIAA0294	Rho guanine nucleotide exchange factor (GEF) 10	protein-coding
chr4-5369	chr4	140647670	140649329	+	63.2	1659	intron (NM_001112722, intron 1 of 27)	intron (NM_001112722, intron 1 of 27)	257	NM_001112723	72754	Mm.29329	NM_172415	ENSMUSG00000040964	Arhgef10l	2810441C07Rik	Rho guanine nucleotide exchange factor (GEF) 10-like	protein-coding
chr3-9832	chr3	87616691	87621049	+	119.8	4358	intron (NM_001003912, intron 1 of 39)	intron (NM_001003912, intron 1 of 39)	119	NM_001003912	213498	Mm.287267	NM_001003912	ENSMUSG00000041977	Arhgef11	B930073M02|E130307F09|PDZ-RhoGEF|Prg|RhoGEF|mKIAA0380	Rho guanine nucleotide exchange factor (GEF) 11	protein-coding
chr9-7832	chr9	43103106	43106917	+	131.4	3811	intron (NM_027144, intron 1 of 40)	intron (NM_027144, intron 1 of 40)	707	NM_027144	69632	Mm.275266	NM_027144	ENSMUSG00000059495	Arhgef12	2310014B11Rik|AU019857|Larg|mKIAA0382	Rho guanine nucleotide exchange factor (GEF) 12	protein-coding
chr4-12336	chr4	154334621	154335333	+	9.63	712	intron (NM_001291029, intron 11 of 15)	(CGTG)n|Simple_repeat|Simple_repeat	-35082	NM_001112744	230972	Mm.38481	NM_001112744	ENSMUSG00000029032	Arhgef16	-	Rho guanine nucleotide exchange factor (GEF) 16	protein-coding
chr4-14130	chr4	154291147	154291647	+	5.95	500	exon (NM_001112744, exon 2 of 15)	exon (NM_001112744, exon 2 of 15)	8498	NM_001112744	230972	Mm.38481	NM_001112744	ENSMUSG00000029032	Arhgef16	-	Rho guanine nucleotide exchange factor (GEF) 16	protein-coding
chr7-6456	chr7	100931003	100932757	+	60.3	1754	5' UTR (NM_001081116, exon 1 of 21)	5' UTR (NM_001081116, exon 1 of 21)	281	NM_001081116	207212	Mm.29954	NM_001081116	ENSMUSG00000032875	Arhgef17	8030463K16|AI428794|AW558066|BC035332|mKIAA0337	Rho guanine nucleotide exchange factor (GEF) 17	protein-coding
chr7-11893	chr7	100928433	100928933	+	7.65	500	exon (NM_001081116, exon 1 of 21)	exon (NM_001081116, exon 1 of 21)	3478	NM_001081116	207212	Mm.29954	NM_001081116	ENSMUSG00000032875	Arhgef17	8030463K16|AI428794|AW558066|BC035332|mKIAA0337	Rho guanine nucleotide exchange factor (GEF) 17	protein-coding
chr7-13422	chr7	100922522	100923022	+	6.8	500	intron (NM_001081116, intron 1 of 20)	intron (NM_001081116, intron 1 of 20)	9389	NM_001081116	207212	Mm.29954	NM_001081116	ENSMUSG00000032875	Arhgef17	8030463K16|AI428794|AW558066|BC035332|mKIAA0337	Rho guanine nucleotide exchange factor (GEF) 17	protein-coding
chr7-15077	chr7	100944611	100945111	+	5.38	500	intron (NM_183168, intron 1 of 2)	intron (NM_183168, intron 1 of 2)	-12700	NM_001081116	207212	Mm.29954	NM_001081116	ENSMUSG00000032875	Arhgef17	8030463K16|AI428794|AW558066|BC035332|mKIAA0337	Rho guanine nucleotide exchange factor (GEF) 17	protein-coding
chr8-6069	chr8	3392363	3393897	+	59.5	1534	intron (NM_133962, intron 1 of 19)	intron (NM_133962, intron 1 of 19)	122	NM_133962	102098	Mm.170461	NM_133962	ENSMUSG00000004568	Arhgef18	AI467246|D030053O22Rik	rho/rac guanine nucleotide exchange factor (GEF) 18	protein-coding
chr4-9694	chr4	141247953	141248808	+	11.9	855	intron (NM_172520, intron 7 of 16)	intron (NM_172520, intron 7 of 16)	5496	NM_172520	213649	Mm.134460	NM_172520	ENSMUSG00000028919	Arhgef19	6030432F23|6430573B13Rik|WGEF	Rho guanine nucleotide exchange factor (GEF) 19	protein-coding
chr4-11209	chr4	141244544	141245044	+	6.8	500	intron (NM_172520, intron 1 of 16)	intron (NM_172520, intron 1 of 16)	1910	NM_172520	213649	Mm.134460	NM_172520	ENSMUSG00000028919	Arhgef19	6030432F23|6430573B13Rik|WGEF	Rho guanine nucleotide exchange factor (GEF) 19	protein-coding
chr3-6429	chr3	88629020	88632534	+	92.9	3514	intron (NM_008487, intron 2 of 21)	intron (NM_008487, intron 2 of 21)	9383	NM_001198913	16800	Mm.239329	NM_008487	ENSMUSG00000028059	Arhgef2	AA408978|GEF|GEF-H1|GEFH1|LFP40|Lbcl1|Lfc|P40|mKIAA0651	rho/rac guanine nucleotide exchange factor (GEF) 2	protein-coding
chr3-3771	chr3	88620778	88622321	+	82.4	1543	5' UTR (NM_001198912, exon 1 of 22)	5' UTR (NM_001198912, exon 1 of 22)	155	NM_001198913	16800	Mm.239329	NM_008487	ENSMUSG00000028059	Arhgef2	AA408978|GEF|GEF-H1|GEFH1|LFP40|Lbcl1|Lfc|P40|mKIAA0651	rho/rac guanine nucleotide exchange factor (GEF) 2	protein-coding
chr3-6275	chr3	88622885	88623565	+	14.2	680	intron (NM_001198913, intron 1 of 21)	intron (NM_001198913, intron 1 of 21)	1831	NM_001198913	16800	Mm.239329	NM_008487	ENSMUSG00000028059	Arhgef2	AA408978|GEF|GEF-H1|GEFH1|LFP40|Lbcl1|Lfc|P40|mKIAA0651	rho/rac guanine nucleotide exchange factor (GEF) 2	protein-coding
chr3-7149	chr3	88607720	88608220	+	7.93	500	Intergenic	Intergenic	-8237	NM_001198911	16800	Mm.239329	NM_008487	ENSMUSG00000028059	Arhgef2	AA408978|GEF|GEF-H1|GEFH1|LFP40|Lbcl1|Lfc|P40|mKIAA0651	rho/rac guanine nucleotide exchange factor (GEF) 2	protein-coding
chr10-5073	chr10	127187614	127190188	+	104.2	2574	intron (NM_001166413, intron 2 of 15)	intron (NM_001166413, intron 2 of 15)	922	NM_001166413	52666	Mm.272230	NM_028027	ENSMUSG00000019467	Arhgef25	2410008H17Rik|D10Ertd610e|GEFT	Rho guanine nucleotide exchange factor (GEF) 25	protein-coding
chr3-6909	chr3	62338399	62341233	+	88.4	2834	exon (NM_001081295, exon 1 of 14)	exon (NM_001081295, exon 1 of 14)	1039	NM_001081295	622434	Mm.153974	NM_001081295	ENSMUSG00000036885	Arhgef26	4631416L12Rik|8430436L14Rik|AI303572|AW491953|SGEF	Rho guanine nucleotide exchange factor (GEF) 26	protein-coding
chr13-3123	chr13	98205387	98207068	+	77.3	1681	promoter-TSS (NM_012026)	promoter-TSS (NM_012026)	-62	NM_012026	110596	Mm.252718	NM_012026	ENSMUSG00000021662	Arhgef28	9230110L08Rik|AI323540|D13Bwg1089e|RIP2|Rgnef|RhoGEF|Rhoip2|p190RhoGEF	Rho guanine nucleotide exchange factor (GEF) 28	protein-coding
chr13-6553	chr13	98172028	98172528	+	7.93	500	intron (NM_012026, intron 1 of 35)	intron (NM_012026, intron 1 of 35)	33887	NM_012026	110596	Mm.252718	NM_012026	ENSMUSG00000021662	Arhgef28	9230110L08Rik|AI323540|D13Bwg1089e|RIP2|Rgnef|RhoGEF|Rhoip2|p190RhoGEF	Rho guanine nucleotide exchange factor (GEF) 28	protein-coding
chr13-8877	chr13	98182755	98183255	+	5.38	500	intron (NM_012026, intron 1 of 35)	intron (NM_012026, intron 1 of 35)	23160	NM_012026	110596	Mm.252718	NM_012026	ENSMUSG00000021662	Arhgef28	9230110L08Rik|AI323540|D13Bwg1089e|RIP2|Rgnef|RhoGEF|Rhoip2|p190RhoGEF	Rho guanine nucleotide exchange factor (GEF) 28	protein-coding
chr14-4348	chr14	27335422	27339177	+	105.9	3755	intron (NM_001289687, intron 1 of 9)	intron (NM_001289687, intron 1 of 9)	1262	NM_001289687	71704	Mm.248606	NM_027871	ENSMUSG00000021895	Arhgef3	1200004I24Rik|9830169H03Rik|C76747|Xpln	Rho guanine nucleotide exchange factor (GEF) 3	protein-coding
chr14-7129	chr14	27114224	27115377	+	33.1	1153	Intergenic	CpG	-29193	NM_001289686	71704	Mm.248606	NM_027871	ENSMUSG00000021895	Arhgef3	1200004I24Rik|9830169H03Rik|C76747|Xpln	Rho guanine nucleotide exchange factor (GEF) 3	protein-coding
chr14-6141	chr14	27209973	27210473	+	6.8	500	intron (NM_001289686, intron 3 of 12)	MER103C|DNA|hAT-Charlie	-27787	NM_027871	71704	Mm.248606	NM_027871	ENSMUSG00000021895	Arhgef3	1200004I24Rik|9830169H03Rik|C76747|Xpln	Rho guanine nucleotide exchange factor (GEF) 3	protein-coding
chr18-2851	chr18	61536386	61536886	+	17.3	500	promoter-TSS (NM_177828)	promoter-TSS (NM_177828)	-100	NM_177828	328967	Mm.488098	NM_177828	ENSMUSG00000045094	Arhgef37	4933429F08Rik	Rho guanine nucleotide exchange factor (GEF) 37	protein-coding
chr4-13322	chr4	43499076	43500120	+	27.5	1044	promoter-TSS (NM_001013377)	promoter-TSS (NM_001013377)	62	NM_001013377	230098	Mm.331567	NM_001013377	ENSMUSG00000051517	Arhgef39	E130306D19Rik	Rho guanine nucleotide exchange factor (GEF) 39	protein-coding
[truncated: 16,347 more rows]
