# Supplementary material for: ChIP-Seq analysis of the adult male mouse brain after developmental exposure to arsenic
Source: Data Brief. 2015 Sep 9;5:248–54. doi: 10.1016/j.dib.2015.08.037 (PMC4589800; doi:10.1016/j.dib.2015.08.037)
Supplement: Supplementary file 4 — Supplementary material [file mmc4.xlsx]

## Sheet: Sheet1
TABLE 4: H3K4me3 ChIP-Seq for control adult male dentate gyrus (PD70), Control sample 2
PeakID (cmd=annotatePeaks.pl Control2-input_histone mm10)	Chr	Start	End	Strand	Peak Score	Focus Ratio/Region Size	Annotation	Detailed Annotation	Distance to TSS	Nearest PromoterID	Entrez ID	Nearest Unigene	Nearest Refseq	Nearest Ensembl	Gene Name	Gene Alias	Gene Description	Gene Type
chr8-4088	chr8	65617919	65619249	+	45	1330	promoter-TSS (NM_175188)	promoter-TSS (NM_175188)	59	NM_175188	72925	Mm.380457	NM_175188	ENSMUSG00000036469	2011-02-28	2900024D24Rik|BB085186	membrane-associated ring finger (C3HC4) 1	protein-coding
chr1-3070	chr1	184845017	184846560	+	74.2	1543	promoter-TSS (NM_133684)	promoter-TSS (NM_133684)	59	NM_133684	67247	Mm.177724	NM_133684	ENSMUSG00000073481	2011-03-01	2810484M10Rik|Mosc2|mARC1	mitochondrial amidoxime reducing component 2	protein-coding
chr17-4583	chr17	33717912	33719116	+	37.3	1204	intron (NR_045522, intron 1 of 6)	CpG	163	NR_045523	224703	Mm.311439	NM_145486	ENSMUSG00000079557	2011-03-01	9530046H09Rik|MARCH-II	membrane-associated ring finger (C3HC4) 2	protein-coding
chr18-2127	chr18	56924658	56926518	+	68.8	1860	promoter-TSS (NM_177115)	promoter-TSS (NM_177115)	-40	NM_177115	320253	Mm.312623	NM_177115	ENSMUSG00000032656	2011-03-02	6330411I15Rik|A530081L18Rik|AI843639|MARCH-III	membrane-associated ring finger (C3HC4) 3	protein-coding
chr1-10889	chr1	72534385	72537939	+	94.2	3554	5' UTR (NM_001045533, exon 1 of 4)	5' UTR (NM_001045533, exon 1 of 4)	402	NM_001045533	381270	Mm.337023	NM_001045533	ENSMUSG00000039372	2011-03-03	BC056494|mKIAA1399	membrane-associated ring finger (C3HC4) 4	protein-coding
chr19-3281	chr19	37206469	37208906	+	121.5	2437	promoter-TSS (NM_001290827)	promoter-TSS (NM_001290827)	142	NM_027314	69104	Mm.175989	NM_027314	ENSMUSG00000023307	2011-03-04	1810015H18Rik|2310008I22Rik|2700055A20Rik|5730499H23Rik|E130202O05Rik|MARCH-V|MITOL|Marchv|Rnf153	membrane-associated ring finger (C3HC4) 5	protein-coding
chr15-4189	chr15	31529508	31531885	+	103.8	2377	intron (NM_172606, intron 1 of 25)	CpG	341	NM_172606	223455	Mm.272185	NM_172606	ENSMUSG00000039100	2011-03-05	3830408G03|F830029L24Rik|mKIAA0597	membrane-associated ring finger (C3HC4) 6	protein-coding
chr2-6624	chr2	60208964	60211317	+	95	2353	intron (NM_020575, intron 1 of 9)	CpG	204	NM_020575	57438	Mm.260635	NM_020575	ENSMUSG00000026977	2011-03-06	Axo|Axot|Gtrgeo17	membrane-associated ring finger (C3HC4) 7	protein-coding
chr6-7793	chr6	116337303	116339023	+	67.3	1720	promoter-TSS (NM_027920)	promoter-TSS (NM_027920)	40	NM_027920	71779	Mm.27064	NM_027920	ENSMUSG00000025702	2011-03-07	1300017E09Rik|Mir	membrane-associated ring finger (C3HC4) 8	protein-coding
chr10-4127	chr10	127058680	127060841	+	88	2161	5' UTR (NM_001033262, exon 1 of 4)	5' UTR (NM_001033262, exon 1 of 4)	424	NM_001033262	216438	Mm.37892	NM_001033262		2011-03-08	AI608492|BC019560	membrane-associated ring finger (C3HC4) 9	protein-coding
chr11-7866	chr11	105456520	105457808	+	32.7	1288	promoter-TSS (NM_001039242)	promoter-TSS (NM_001039242)	-429	NM_172568	632687	Mm.121570	NM_172568	ENSMUSG00000078627	2011-03-09	4933417C16Rik|AV039223|OTTMUSG00000002847|Rnf190	membrane-associated ring finger (C3HC4) 10	protein-coding
chr15-4345	chr15	26308473	26310121	+	68.4	1648	exon (NM_177597, exon 1 of 4)	exon (NM_177597, exon 1 of 4)	225	NM_177597	211147	Mm.54257	NM_177597	ENSMUSG00000022269	2011-03-10	9630025C22	membrane-associated ring finger (C3HC4) 11	protein-coding
chr1-1956	chr1	93477969	93480184	+	103.8	2215	promoter-TSS (NM_010891)	promoter-TSS (NM_010891)	15	NM_001159719	18000	Mm.428652	NM_010891	ENSMUSG00000026276	2011-09-01	AW208991|Nedd-5|Nedd5|mKIAA0158	septin 2	protein-coding
chr15-1124	chr15	82274835	82276457	+	65	1622	intron (NM_011889, intron 1 of 9)	intron (NM_011889, intron 1 of 9)	711	NM_011889	24050	Mm.309707	NM_011889	ENSMUSG00000022456	2011-09-02	3110018K01Rik|AV154067|B530002E20Rik|Sep3	septin 3	protein-coding
chr11-10312	chr11	87578025	87579088	+	31.5	1063	intron (NM_001284398, intron 1 of 10)	CpG	167	NM_001284398	18952	Mm.2214	NM_011129	ENSMUSG00000020486	2011-09-03	ARTS|Bh5|OTTMUSG00000001265|Pnutl2	septin 4	protein-coding
chr16-2891	chr16	18629123	18630439	+	46.5	1316	intron (NM_213614, intron 1 of 11)	CpG-5592	157	NM_213614	18951	Mm.20365	NM_213614	ENSMUSG00000072214	2011-09-04	Cdcrel-1|Cdcrel1|Pnutl1	septin 5	protein-coding
chrX-1724	chrX	36988630	36989957	+	29.2	1327	intron (NM_001177323, intron 1 of 9)	intron (NM_001177323, intron 1 of 9)	402	NM_001177324	56526	Mm.260036	NM_019942	ENSMUSG00000050379	2011-09-05	2810035H17Rik|C920001C06Rik|Sep6|mKIAA0128	septin 6	protein-coding
chr9-7596	chr9	25250987	25254201	+	139.5	3214	5' UTR (NM_009859, exon 1 of 13)	5' UTR (NM_009859, exon 1 of 13)	155	NM_009859	235072	Mm.270259	NM_009859	ENSMUSG00000001833	2011-09-06	Cdc10|E430034N22	septin 7	protein-coding
chr11-9159	chr11	53519223	53521722	+	106.9	2499	intron (NM_001252333, intron 1 of 9)	intron (NM_001252333, intron 1 of 9)	736	NM_033144	20362	Mm.274399	NM_033144	ENSMUSG00000018398	2011-09-07	AW046166|Sepl|mKIAA0202	septin 8	protein-coding
chr11-6651	chr11	117265943	117267704	+	60	1761	intron (NM_001113487, intron 1 of 10)	intron (NM_001113487, intron 1 of 10)	577	NM_001113487	53860	Mm.38450	NM_017380	ENSMUSG00000059248	2011-09-08	MSF1|Msf|PNUTL4|Sint1	septin 9	protein-coding
chr11-13232	chr11	117331412	117333139	+	55	1727	promoter-TSS (NM_001113488)	promoter-TSS (NM_001113488)	-38	NM_001113488	53860	Mm.38450	NM_017380	ENSMUSG00000059248	2011-09-08	MSF1|Msf|PNUTL4|Sint1	septin 9	protein-coding
chr11-8759	chr11	117394247	117395270	+	21.9	1023	Intergenic	CpG	62445	NM_001113488	53860	Mm.38450	NM_017380	ENSMUSG00000059248	2011-09-08	MSF1|Msf|PNUTL4|Sint1	septin 9	protein-coding
chr11-12151	chr11	117232188	117232688	+	7.3	500	intron (NM_001113486, intron 2 of 11)	intron (NM_001113486, intron 2 of 11)	32777	NM_001113486	53860	Mm.38450	NM_017380	ENSMUSG00000059248	2011-09-08	MSF1|Msf|PNUTL4|Sint1	septin 9	protein-coding
chr5-6588	chr5	93092120	93094689	+	111.9	2569	promoter-TSS (NM_001009818)	promoter-TSS (NM_001009818)	-53	NM_001009818	52398	Mm.394184	NM_001009818	ENSMUSG00000058013	2011-09-10	6230410I01Rik|AW548875|D5Ertd606e	septin 11	protein-coding
chr7-11537	chr7	45589394	45590045	+	8.84	651	TTS (NM_001243052)	TTS (NM_001243052)	-14543	NR_038165	71661	Mm.439894	NR_038165	ENSMUSG00000085214	0610005C13Rik	AI182092	RIKEN cDNA 0610005C13 gene	ncRNA
chr11-8277	chr11	51687973	51689783	+	53.1	1810	promoter-TSS (NM_025319)	promoter-TSS (NM_025319)	-244	NM_025319	66050	Mm.35693	NM_025319	ENSMUSG00000007777	0610009B22Rik	-	RIKEN cDNA 0610009B22 gene	protein-coding
chr11-10822	chr11	120347245	120350829	+	151.5	3584	promoter-TSS (NM_009609)	promoter-TSS (NM_009609)	359	NR_038126	66838	Mm.375010	NR_038126	ENSMUSG00000043644	0610009L18Rik	-	RIKEN cDNA 0610009L18 gene	ncRNA
chr18-3979	chr18	38249462	38251148	+	56.9	1686	promoter-TSS (NR_015475)	promoter-TSS (NR_015475)	56	NM_024179	66839	Mm.281086	NM_024179	ENSMUSG00000024442	0610009O20Rik	2700004E22Rik|Dele|Kiaa0141	RIKEN cDNA 0610009O20 gene	protein-coding
chr11-13341	chr11	23632558	23634324	+	74.2	1766	intron (NM_027860, intron 1 of 21)	CpG	190	NM_027860	71675	Mm.48031	NM_027860	ENSMUSG00000042208	0610010F05Rik	Kiaa1841|mKIAA1841	RIKEN cDNA 0610010F05 gene	protein-coding
chr11-8907	chr11	70237017	70240702	+	136.1	3685	promoter-TSS (NM_001177603)	promoter-TSS (NM_001177603)	-945	NM_001177603	104457	Mm.39265	NM_026757	ENSMUSG00000020831	0610010K14Rik	1110020A23Rik|AL033328|AU045833|Bap18	RIKEN cDNA 0610010K14 gene	protein-coding
chr17-3136	chr17	25874917	25877207	+	70.4	2290	exon (NM_026686, exon 2 of 6)	exon (NM_026686, exon 2 of 6)	562	NM_026686	68347	Mm.35098	NM_026686	ENSMUSG00000025731	0610011F06Rik	-	RIKEN cDNA 0610011F06 gene	protein-coding
chr16-4433	chr16	31946604	31949471	+	111.5	2867	promoter-TSS (NM_026554)	promoter-TSS (NM_026554)	484	NR_027897	106264	Mm.347369	NM_025320		0610012G03Rik	AI839730	RIKEN cDNA 0610012G03 gene	ncRNA
chr6-6526	chr6	72346815	72348256	+	41.5	1441	intron (NM_026696, intron 1 of 3)	CpG	218	NM_026696	68364	Mm.52711	NM_026696	ENSMUSG00000058706	0610030E20Rik	1500031N04Rik|2810411C16Rik|AI461894	RIKEN cDNA 0610030E20 gene	protein-coding
chr3-2237	chr3	88324843	88325734	+	41.5	891	intron (NM_020003, intron 1 of 5)	intron (NM_020003, intron 1 of 5)	265	NM_020003	56700	Mm.439922	NM_020003		0610031J06Rik	AB027141|NCU-G1	RIKEN cDNA 0610031J06 gene	protein-coding
chr4-7336	chr4	107889217	107890905	+	54.6	1688	exon (NM_028754, exon 1 of 7)	exon (NM_028754, exon 1 of 7)	162	NM_028754	74098	Mm.274853	NM_028754	ENSMUSG00000028608	0610037L13Rik	1110008H16Rik	RIKEN cDNA 0610037L13 gene	protein-coding
chr2-10950	chr2	163643489	163645426	+	80.7	1937	promoter-TSS (NR_028113)	promoter-TSS (NR_028113)	-393	NR_028113	68386	Mm.410649	NR_028113	ENSMUSG00000058812	0610039K10Rik	-	RIKEN cDNA 0610039K10 gene	ncRNA
chr6-4955	chr6	108659013	108664115	+	141.1	5102	promoter-TSS (NR_104577)	promoter-TSS (NR_104577)	-630	NR_104577	75394	Mm.395061	NR_040757	ENSMUSG00000087341	0610040F04Rik	-	RIKEN cDNA 0610040F04 gene	ncRNA
chr6-7765	chr6	108709141	108710141	+	23.1	1000	Intergenic	Intergenic	-48707	NR_104577	75394	Mm.395061	NR_040757	ENSMUSG00000087341	0610040F04Rik	-	RIKEN cDNA 0610040F04 gene	ncRNA
chr6-6847	chr6	108665588	108666216	+	10.4	628	3' UTR (NM_011498, exon 5 of 5)	3' UTR (NM_011498, exon 5 of 5)	-4968	NR_104577	75394	Mm.395061	NR_040757	ENSMUSG00000087341	0610040F04Rik	-	RIKEN cDNA 0610040F04 gene	ncRNA
chr5-4916	chr5	63812104	63812874	+	25.4	770	promoter-TSS (NM_029554)	promoter-TSS (NM_029554)	-6	NM_029554	76261	Mm.38143	NM_029554	ENSMUSG00000060512	0610040J01Rik	AI662686	RIKEN cDNA 0610040J01 gene	protein-coding
chr5-10432	chr5	63767891	63768391	+	6.92	500	intron (NM_177006, intron 3 of 6)	MER44A|DNA|TcMar-Tigger	-44354	NM_029554	76261	Mm.38143	NM_029554	ENSMUSG00000060512	0610040J01Rik	AI662686	RIKEN cDNA 0610040J01 gene	protein-coding
chr6-3946	chr6	38532869	38535982	+	121.1	3113	promoter-TSS (NM_025363)	promoter-TSS (NM_025363)	-436	NM_025363	66117	Mm.158971	NM_025363	ENSMUSG00000019689	1110001J03Rik	Fmc1	RIKEN cDNA 1110001J03 gene	protein-coding
chr16-3629	chr16	90933887	90935553	+	63	1666	exon (NM_026502, exon 1 of 7)	exon (NM_026502, exon 1 of 7)	129	NM_026502	68001	Mm.45374	NM_026502	ENSMUSG00000022972	1110004E09Rik	-	RIKEN cDNA 1110004E09 gene	protein-coding
chr7-7026	chr7	116092509	116094813	+	72.7	2304	promoter-TSS (NR_029433)	promoter-TSS (NR_029433)	281	NM_019772	56372	Mm.24231	NM_019772	ENSMUSG00000030663	1110004F10Rik	Smacp|Smap|sid2057|sid2057p	RIKEN cDNA 1110004F10 gene	protein-coding
chr13-7140	chr13	49215056	49216538	+	55	1482	intron (NM_026738, intron 1 of 5)	CpG	229	NM_026738	68480	Mm.3336	NM_026738	ENSMUSG00000037960	1110007C09Rik	AI851695|Bincard	RIKEN cDNA 1110007C09 gene	protein-coding
chr2-7454	chr2	156861865	156864221	+	112.3	2356	promoter-TSS (NR_015591)	promoter-TSS (NR_015591)	-79	NM_026124	67388	Mm.29264	NM_026124	ENSMUSG00000027637	1110008F13Rik	AI316789	RIKEN cDNA 1110008F13 gene	protein-coding
chr2-6363	chr2	32381127	32382638	+	59.2	1511	promoter-TSS (NM_198001)	promoter-TSS (NM_198001)	33	NM_198001	73737	Mm.27608	NM_198001	ENSMUSG00000039195	1110008P14Rik	C79326	RIKEN cDNA 1110008P14 gene	protein-coding
chrX-2644	chrX	70385206	70386083	+	13.1	877	promoter-TSS (NM_026787)	promoter-TSS (NM_026787)	-269	NM_026787	68618	Mm.293255	NM_026787	ENSMUSG00000045237	1110012L19Rik	-	RIKEN cDNA 1110012L19 gene	protein-coding
chr3-9034	chr3	4796484	4796984	+	6.54	500	Intergenic	Intergenic	-1974	NR_045272	100503859	Mm.75172	NR_045272	ENSMUSG00000098659	1110015O18Rik	-	RIKEN cDNA 1110015O18 gene	ncRNA
chr4-6766	chr4	41506636	41507921	+	25	1285	exon (NM_001253778, exon 2 of 4)	exon (NM_001253778, exon 2 of 4)	486	NM_028624	73721	Mm.45614	NM_028624	ENSMUSG00000028441	1110017D15Rik	Cbe1|Smrp1	RIKEN cDNA 1110017D15 gene	protein-coding
chr3-6219	chr3	68868970	68870554	+	56.5	1584	exon (NM_001167996, exon 1 of 1)	exon (NM_001167996, exon 1 of 1)	176	NM_001167996	68725	Mm.45741	NM_001167996	ENSMUSG00000046999	1110032F04Rik	AI115547	RIKEN cDNA 1110032F04 gene	protein-coding
chr2-12411	chr2	132686146	132687483	+	31.9	1337	Intergenic	Intergenic	-3469	NM_028637	73747	Mm.284114	NM_028637	ENSMUSG00000044991	1110034G24Rik	-	RIKEN cDNA 1110034G24 gene	protein-coding
chr9-5292	chr9	64049843	64051037	+	21.1	1194	intron (NR_040713, intron 1 of 2)	intron (NR_040713, intron 1 of 2)	611	NR_040713	68697	Mm.491042	NR_040713	ENSMUSG00000097036	1110036E04Rik	-	RIKEN cDNA 1110036E04 gene	ncRNA
chr4-6275	chr4	11485309	11486993	+	57.3	1684	intron (NM_001081183, intron 1 of 24)	CpG	193	NM_001081183	66185	Mm.331487	NM_001081183	ENSMUSG00000040720	1110037F02Rik	4930422M05Rik|Kiaa1429|mKIAA1429	RIKEN cDNA 1110037F02 gene	protein-coding
chr17-5472	chr17	34951222	34952838	+	53.1	1616	intron (NR_027943, intron 2 of 4)	CpG	438	NR_027943	68763	Mm.28895	NR_015536	ENSMUSG00000092203	1110038B12Rik	0610009C20Rik|0910001G04Rik	RIKEN cDNA 1110038B12 gene	ncRNA
chr15-5065	chr15	76947958	76949729	+	66.5	1771	exon (NM_054099, exon 1 of 4)	exon (NM_054099, exon 1 of 4)	299	NM_054099	117171	Mm.322968	NM_054099		1110038F14Rik	-	RIKEN cDNA 1110038F14 gene	protein-coding
chr15-3948	chr15	76973859	76974485	+	15	626	Intergenic	Intergenic	25628	NM_054099	117171	Mm.322968	NM_054099		1110038F14Rik	-	RIKEN cDNA 1110038F14 gene	protein-coding
chr13-7494	chr13	33934696	33936592	+	50	1896	promoter-TSS (NR_040707)	promoter-TSS (NR_040707)	-388	NR_040707	68808	Mm.443347	NR_040707	ENSMUSG00000085457	1110046J04Rik	-	RIKEN cDNA 1110046J04 gene	ncRNA
chr2-4694	chr2	91444043	91444960	+	36.1	917	intron (NM_175123, intron 1 of 8)	intron (NM_175123, intron 1 of 8)	141	NM_175123	228356	Mm.386861	NM_175123	ENSMUSG00000040591	1110051M20Rik	AI586322	RIKEN cDNA 1110051M20 gene	protein-coding
chr16-3092	chr16	24392631	24394727	+	85.7	2096	promoter-TSS (NR_037954)	promoter-TSS (NR_037954)	-24	NR_037954	68841	Mm.361995	NR_037954		1110054M08Rik	AI481106	RIKEN cDNA 1110054M08 gene	ncRNA
chr12-3614	chr12	8207557	8208896	+	50	1339	promoter-TSS (NM_001167768)	promoter-TSS (NM_001167768)	99	NM_001167767	68832	Mm.25608	NM_172401	ENSMUSG00000037669	1110057K04Rik	LDAH	RIKEN cDNA 1110057K04 gene	protein-coding
chr1-4091	chr1	24004881	24005914	+	43.4	1033	intron (NM_026503, intron 1 of 2)	CpG	243	NM_026503	68002	Mm.250424	NM_026503	ENSMUSG00000026154	1110058L19Rik	1700001E18Rik|C6orf57	RIKEN cDNA 1110058L19 gene	protein-coding
chr9-5197	chr9	122950073	122951627	+	63.8	1554	promoter-TSS (NM_010620)	promoter-TSS (NM_010620)	150	NM_025419	66202	Mm.268307	NM_025419	ENSMUSG00000032551	1110059G10Rik	-	RIKEN cDNA 1110059G10 gene	protein-coding
chr4-8558	chr4	124849265	124851835	+	134.9	2570	promoter-TSS (NM_153566)	promoter-TSS (NM_153566)	180	NM_001142727	68920	Mm.272397	NM_001142727	ENSMUSG00000078570	1110065P20Rik	C530005M16Rik	RIKEN cDNA 1110065P20 gene	protein-coding
chr4-12489	chr4	124826500	124827000	+	6.15	500	intron (NM_008636, intron 6 of 10)	intron (NM_008636, intron 6 of 10)	23980	NM_001142727	68920	Mm.272397	NM_001142727	ENSMUSG00000078570	1110065P20Rik	C530005M16Rik	RIKEN cDNA 1110065P20 gene	protein-coding
chr6-4499	chr6	134926628	134929123	+	84.6	2495	Intergenic	Intergenic	-1217	NR_037956	381822	Mm.5935	NR_037955	ENSMUSG00000098318	1190002F15Rik	AI120476	RIKEN cDNA 1190002F15 gene	ncRNA
chr9-9900	chr9	94535663	94539693	+	186.4	4030	exon (NM_001033145, exon 1 of 3)	exon (NM_001033145, exon 1 of 3)	403	NM_001033145	68861	Mm.258746	NM_001033145	ENSMUSG00000045414	1190002N15Rik	GoPro49|HASF	RIKEN cDNA 1190002N15 gene	protein-coding
chr8-3151	chr8	120633815	120634696	+	31.9	881	intron (NM_197988, intron 1 of 3)	CpG	127	NM_197988	68918	Mm.473736	NM_197988	ENSMUSG00000043687	1190005I06Rik	-	RIKEN cDNA 1190005I06 gene	protein-coding
chr10-5569	chr10	82622239	82623961	+	55.4	1722	5' UTR (NM_001135568, exon 1 of 3)	5' UTR (NM_001135568, exon 1 of 3)	128	NM_001135568	544717	Mm.334867	NM_001135567	ENSMUSG00000063320	1190007I07Rik	-	RIKEN cDNA 1190007I07 gene	protein-coding
chr11-11910	chr11	73047319	73049551	+	71.1	2232	intron (NM_025818, intron 1 of 12)	intron (NM_025818, intron 1 of 12)	568	NM_025818	66874	Mm.41903	NM_025818		1200014J11Rik	C130061O14Rik|C78393	RIKEN cDNA 1200014J11 gene	protein-coding
chr16-2459	chr16	21793789	21795245	+	61.5	1456	intron (NR_037957, intron 1 of 4)	CpG	170	NR_037957	100043489	Mm.326535	NR_037957	ENSMUSG00000097290	1300002E11Rik	1500026P21Rik	RIKEN cDNA 1300002E11 gene	ncRNA
chr9-10728	chr9	103274855	103275355	+	6.15	500	intron (NM_027918, intron 5 of 16)	intron (NM_027918, intron 5 of 16)	13192	NM_027918	71775	Mm.18802	NM_027918	ENSMUSG00000033688	1300017J02Rik	Ica|mICA	RIKEN cDNA 1300017J02 gene	protein-coding
chr3-6776	chr3	88831061	88832562	+	28.1	1501	intron (NR_015498, intron 1 of 1)	intron (NR_015498, intron 1 of 1)	676	NR_015498	319830	Mm.400394	NR_015498		1500004A13Rik	5430404N14Rik|BB132176	RIKEN cDNA 1500004A13 gene	ncRNA
chr15-1792	chr15	82255962	82257796	+	61.1	1834	intron (NR_037698, intron 1 of 1)	intron (NR_037698, intron 1 of 1)	856	NR_037698	76505	Mm.23023	NR_037697	ENSMUSG00000068099	1500009C09Rik	-	RIKEN cDNA 1500009C09 gene	ncRNA
chr10-4695	chr10	83722519	83723753	+	37.3	1234	intron (NM_001145198, intron 1 of 5)	CpG	271	NM_001145198	69784	Mm.271188	NM_001145198	ENSMUSG00000087651	1500009L16Rik	2700050C19Rik|OCC-1	RIKEN cDNA 1500009L16 gene	protein-coding
chr5-11231	chr5	114812733	114814248	+	40	1515	intron (NR_027818, intron 1 of 1)	RLTR10E|LTR|ERVK	486	NR_027817	66236	Mm.268546	NR_027817	ENSMUSG00000072694	1500011B03Rik	AI415201|AV141149|AW556386	RIKEN cDNA 1500011B03 gene	ncRNA
chr2-8171	chr2	127791561	127792629	+	37.3	1068	intron (NR_015476, intron 1 of 1)	intron (NR_015476, intron 1 of 1)	393	NR_015476	67885	Mm.27359	NM_175125	ENSMUSG00000051319	1500011K16Rik	-	RIKEN cDNA 1500011K16 gene	ncRNA
chr2-14054	chr2	167061210	167064477	+	123	3267	promoter-TSS (NM_001081005)	promoter-TSS (NM_001081005)	-91	NM_001081005	68949	Mm.391959	NM_001081005	ENSMUSG00000074578	1500012F01Rik	Zfas1	RIKEN cDNA 1500012F01 gene	protein-coding
chr18-3853	chr18	61736977	61738165	+	27.3	1188	exon (NM_178928, exon 15 of 19)	exon (NM_178928, exon 15 of 19)	11181	NR_029432	68982	Mm.441992	NR_029432	ENSMUSG00000098702	1500015A07Rik	-	RIKEN cDNA 1500015A07 gene	ncRNA
chr17-2126	chr17	24220170	24221217	+	33.1	1047	promoter-TSS (NM_028056)	promoter-TSS (NM_028056)	76	NM_028056	72016	Mm.23881	NM_028056	ENSMUSG00000024118	1600002H07Rik	-	RIKEN cDNA 1600002H07 gene	protein-coding
chr10-6393	chr10	80172436	80173825	+	33.1	1389	exon (NM_027207, exon 1 of 3)	exon (NM_027207, exon 1 of 3)	186	NM_027207	69770	Mm.302754	NM_027207	ENSMUSG00000035595	1600002K03Rik	-	RIKEN cDNA 1600002K03 gene	protein-coding
chr17-767	chr17	14942897	14944084	+	58	1187	promoter-TSS (NM_175173)	promoter-TSS (NM_175173)	306	NM_001083881	67912	Mm.390949	NM_026451	ENSMUSG00000050088	1600012H06Rik	-	RIKEN cDNA 1600012H06 gene	protein-coding
chr7-5089	chr7	38183040	38184768	+	58.4	1728	intron (NM_028166, intron 1 of 3)	CpG	117	NM_028166	72244	Mm.187554	NM_028166		1600014C10Rik	AI428873	RIKEN cDNA 1600014C10 gene	protein-coding
chr7-12119	chr7	38201138	38201638	+	6.15	500	Intergenic	Intergenic	17601	NM_028166	72244	Mm.187554	NM_028166		1600014C10Rik	AI428873	RIKEN cDNA 1600014C10 gene	protein-coding
chr17-6345	chr17	45735940	45737060	+	33.4	1120	Intergenic	Intergenic	-2656	NM_028164	72240	Mm.482897	NM_028164	ENSMUSG00000094690	1600014C23Rik	-	RIKEN cDNA 1600014C23 gene	protein-coding
chrX-2270	chrX	85048005	85049420	+	29.6	1415	intron (NM_007868, intron 62 of 78)	intron (NM_007868, intron 62 of 78)	-200965	NM_028046	71996	Mm.20201	NM_028046	ENSMUSG00000035491	1600014K23Rik	AI324104	RIKEN cDNA 1600014K23 gene	protein-coding
chr9-8853	chr9	99479326	99479826	+	6.15	500	3' UTR (NM_028768, exon 22 of 22)	3' UTR (NM_028768, exon 22 of 22)	9155	NR_028123	69797	Mm.307159	NR_028123		1600029I14Rik	-	RIKEN cDNA 1600029I14 gene	ncRNA
chr17-8039	chr17	47410315	47410815	+	6.15	500	Intergenic	CpG	4146	NM_001172091	75462	Mm.46129	NM_029296	ENSMUSG00000047150	1700001C19Rik	-	RIKEN cDNA 1700001C19 gene	protein-coding
chr14-4439	chr14	66296239	66299187	+	109.9	2948	promoter-TSS (NR_038077)	promoter-TSS (NR_038077)	-584	NR_038077	69303	Mm.352258	NR_038077	ENSMUSG00000085984	1700001G11Rik	-	RIKEN cDNA 1700001G11 gene	ncRNA
chr1-5867	chr1	33669261	33670856	+	56.1	1595	promoter-TSS (NM_008922)	promoter-TSS (NM_008922)	234	NR_033199	67503	Mm.87069	NM_026204	ENSMUSG00000044744	1700001G17Rik	-	RIKEN cDNA 1700001G17 gene	ncRNA
chr19-6690	chr19	53199411	53199911	+	6.92	500	intron (NM_013758, intron 1 of 15)	intron (NM_013758, intron 1 of 15)	55544	NR_036590	69319	Mm.57452	NR_036590		1700001K23Rik	-	RIKEN cDNA 1700001K23 gene	ncRNA
chr15-4908	chr15	83366700	83367715	+	20.8	1015	promoter-TSS (NR_027980)	promoter-TSS (NR_027980)	90	NR_027980	69291	Mm.66794	NM_001033147		1700001L05Rik	-	RIKEN cDNA 1700001L05 gene	ncRNA
chr13-6525	chr13	68607506	68608006	+	8.07	500	intron (NM_027035, intron 1 of 2)	intron (NM_027035, intron 1 of 2)	10317	NM_027035	69315	Mm.272795	NM_027035	ENSMUSG00000021534	1700001L19Rik	-	RIKEN cDNA 1700001L19 gene	protein-coding
chr2-7291	chr2	30771139	30772080	+	28.4	941	Intergenic	CpG	30128	NM_198000	73598	Mm.34166	NM_198000	ENSMUSG00000044320	1700001O22Rik	1700113K14Rik|4930549G18Rik	RIKEN cDNA 1700001O22 gene	protein-coding
chr2-8035	chr2	30801458	30801958	+	15	500	promoter-TSS (NM_198000)	promoter-TSS (NM_198000)	29	NM_198000	73598	Mm.34166	NM_198000	ENSMUSG00000044320	1700001O22Rik	1700113K14Rik|4930549G18Rik	RIKEN cDNA 1700001O22 gene	protein-coding
chr6-5100	chr6	83155776	83157061	+	38.1	1285	promoter-TSS (NM_023790)	promoter-TSS (NM_023790)	14	NM_027948	71837	Mm.17621	NM_027948	ENSMUSG00000030030	1700003E16Rik	AU041756	RIKEN cDNA 1700003E16 gene	protein-coding
chr3-8905	chr3	124511508	124512008	+	6.54	500	Intergenic	Intergenic	69333	NR_015460	384775	Mm.489851	NR_015460	ENSMUSG00000039174	1700003H04Rik	4930538K10Rik|4933400D22Rik	RIKEN cDNA 1700003H04 gene	ncRNA
chr4-8234	chr4	129959499	129960501	+	29.2	1002	promoter-TSS (NR_040647)	promoter-TSS (NR_040647)	-374	NR_040647	72225	Mm.102193	NR_040647		1700003M07Rik	-	RIKEN cDNA 1700003M07 gene	ncRNA
chr8-9945	chr8	75917593	75918093	+	6.92	500	intron (NM_027944, intron 12 of 12)	intron (NM_027944, intron 12 of 12)	469149	NM_027944	71831	Mm.443238	NM_027944	ENSMUSG00000031620	1700007B14Rik	-	RIKEN cDNA 1700007B14 gene	protein-coding
chr16-5595	chr16	33344562	33345062	+	6.92	500	Intergenic	Intergenic	35924	NR_045709	100502742	Mm.217880	NR_045709	ENSMUSG00000097318	1700007L15Rik	-	RIKEN cDNA 1700007L15 gene	ncRNA
chr7-2413	chr7	127511903	127513254	+	55.4	1351	non-coding (NR_024331, exon 1 of 1)	non-coding (NR_024331, exon 1 of 1)	291	NR_024331	629159	Mm.256720	NR_024331		1700008J07Rik	AW048743	RIKEN cDNA 1700008J07 gene	ncRNA
chr17-8050	chr17	49172146	49172646	+	8.07	500	Intergenic	Intergenic	-58863	NR_038142	69311	Mm.46140	NR_038141		1700008K24Rik	-	RIKEN cDNA 1700008K24 gene	ncRNA
chr7-7428	chr7	44373713	44375119	+	42.3	1406	5' UTR (NM_027049, exon 2 of 6)	5' UTR (NM_027049, exon 2 of 6)	614	NM_027049	69349	Mm.358922	NM_027049	ENSMUSG00000008028	1700008O03Rik	-	RIKEN cDNA 1700008O03 gene	protein-coding
chr7-5953	chr7	44359892	44361181	+	28.4	1289	intron (NM_027049, intron 5 of 5)	intron (NM_027049, intron 5 of 5)	14494	NM_027049	69349	Mm.358922	NM_027049	ENSMUSG00000008028	1700008O03Rik	-	RIKEN cDNA 1700008O03 gene	protein-coding
chr4-11174	chr4	39499762	39500262	+	5.77	500	Intergenic	Intergenic	49719	NM_001081095	75471	Mm.23522	NM_001081095	ENSMUSG00000028287	1700009N14Rik	AI429145	RIKEN cDNA 1700009N14 gene	protein-coding
chr1-7543	chr1	171101659	171103194	+	40.4	1535	Intergenic	tRNA-Asp-GAY|tRNA|tRNA	-19235	NM_001081275	75472	Mm.32760	NM_029301	ENSMUSG00000026649	1700009P17Rik	AV282292|Flattop|Fltp	RIKEN cDNA 1700009P17 gene	protein-coding
chr1-6971	chr1	171110717	171112045	+	36.9	1328	Intergenic	Intergenic	-10280	NM_001081275	75472	Mm.32760	NM_029301	ENSMUSG00000026649	1700009P17Rik	AV282292|Flattop|Fltp	RIKEN cDNA 1700009P17 gene	protein-coding
chr1-9156	chr1	171113448	171113948	+	8.07	500	Intergenic	Intergenic	-7963	NM_001081275	75472	Mm.32760	NM_029301	ENSMUSG00000026649	1700009P17Rik	AV282292|Flattop|Fltp	RIKEN cDNA 1700009P17 gene	protein-coding
chr17-4100	chr17	9031796	9032438	+	15.8	642	Intergenic	Intergenic	43784	NM_025851	66931	Mm.67591	NM_025851	ENSMUSG00000023873	1700010I14Rik	-	RIKEN cDNA 1700010I14 gene	protein-coding
chr17-6465	chr17	9026252	9026888	+	10.4	636	Intergenic	Intergenic	38237	NM_025851	66931	Mm.67591	NM_025851	ENSMUSG00000023873	1700010I14Rik	-	RIKEN cDNA 1700010I14 gene	protein-coding
chr16-5661	chr16	66585728	66586356	+	6.92	628	Intergenic	Intergenic	-71076	NR_040512	75501	Mm.394300	NR_040512	ENSMUSG00000092599	1700010K23Rik	-	RIKEN cDNA 1700010K23 gene	ncRNA
chr8-4704	chr8	79209674	79210579	+	21.9	905	TTS (NM_026315)	TTS (NM_026315)	38457	NM_026315	67687	Mm.178707	NM_026315	ENSMUSG00000031682	1700011L22Rik	-	RIKEN cDNA 1700011L22 gene	protein-coding
chr8-9962	chr8	79141105	79141605	+	6.15	500	intron (NM_001294279, intron 8 of 14)	intron (NM_001294279, intron 8 of 14)	107228	NM_026315	67687	Mm.178707	NM_026315	ENSMUSG00000031682	1700011L22Rik	-	RIKEN cDNA 1700011L22 gene	protein-coding
chr7-10644	chr7	111121522	111123451	+	75	1929	non-coding (NR_015573, exon 1 of 3)	non-coding (NR_015573, exon 1 of 3)	189	NR_015573	75479	Mm.381620	NR_015573		1700012D14Rik	-	RIKEN cDNA 1700012D14 gene	ncRNA
chr15-8024	chr15	67484259	67484759	+	6.54	500	Intergenic	Intergenic	257740	NR_045140	69334	Mm.63770	NR_045140		1700012I11Rik	-	RIKEN cDNA 1700012I11 gene	ncRNA
chr3-8851	chr3	108537654	108538154	+	6.54	500	intron (NM_029314, intron 1 of 4)	intron (NM_029314, intron 1 of 4)	320	NM_029314	75504	Mm.271255	NM_029314	ENSMUSG00000027886	1700013F07Rik	-	RIKEN cDNA 1700013F07 gene	protein-coding
chr5-8554	chr5	103691906	103693812	+	36.9	1906	Intergenic	CpG	-37127	NM_001163550	74218	Mm.159141	NM_028824	ENSMUSG00000029320	1700016H13Rik	-	RIKEN cDNA 1700016H13 gene	protein-coding
chr5-10032	chr5	103655273	103655932	+	14.2	659	5' UTR (NM_028824, exon 1 of 4)	5' UTR (NM_028824, exon 1 of 4)	122	NM_028824	74218	Mm.159141	NM_028824	ENSMUSG00000029320	1700016H13Rik	-	RIKEN cDNA 1700016H13 gene	protein-coding
chr11-10271	chr11	75965978	75967630	+	61.1	1652	Intergenic	CpG	-33108	NM_198637	74230	Mm.271247	NM_198637	ENSMUSG00000053783	1700016K19Rik	-	RIKEN cDNA 1700016K19 gene	protein-coding
chr9-4324	chr9	57261348	57262895	+	76.9	1547	intron (NM_028820, intron 1 of 2)	CpG	478	NM_028820	74211	Mm.428905	NM_028820	ENSMUSG00000032300	1700017B05Rik	AA682102|D9Ertd278e	RIKEN cDNA 1700017B05 gene	protein-coding
chr3-3724	chr3	40531278	40532233	+	27.3	955	Intergenic	CpG	-8843	NR_040445	100040882	Mm.272869	NR_040445	ENSMUSG00000037884	1700017G19Rik	-	RIKEN cDNA 1700017G19 gene	ncRNA
chr10-8955	chr10	100741195	100741837	+	6.92	642	Intergenic	Intergenic	149130	NM_001081246	66605	Mm.72646	NM_001081246	ENSMUSG00000056912	1700017N19Rik	-	RIKEN cDNA 1700017N19 gene	protein-coding
chr8-6446	chr8	3475820	3476599	+	13.5	779	exon (NM_029598, exon 2 of 9)	exon (NM_029598, exon 2 of 9)	5347	NM_029598	76406	Mm.74996	NM_029598	ENSMUSG00000040340	1700019B03Rik	-	RIKEN cDNA 1700019B03 gene	protein-coding
chr1-4246	chr1	52952299	52953512	+	45.7	1213	promoter-TSS (NM_144953)	promoter-TSS (NM_144953)	-65	NM_144953	67080	Mm.236287	NM_144953	ENSMUSG00000043629	1700019D03Rik	2410136C24Rik|AA410151|smAKAP	RIKEN cDNA 1700019D03 gene	protein-coding
chr2-11610	chr2	46443519	46444019	+	7.3	500	Intergenic	Intergenic	747164	NR_040497	69405	Mm.396184	NR_040497	ENSMUSG00000086202	1700019E08Rik	-	RIKEN cDNA 1700019E08 gene	ncRNA
chr2-13515	chr2	46373723	46374223	+	6.15	500	Intergenic	Lx|LINE|L1	677368	NR_040497	69405	Mm.396184	NR_040497	ENSMUSG00000086202	1700019E08Rik	-	RIKEN cDNA 1700019E08 gene	ncRNA
chr6-8093	chr6	85904466	85905174	+	9.23	708	5' UTR (NM_029331, exon 1 of 4)	5' UTR (NM_029331, exon 1 of 4)	118	NM_029331	75541	Mm.24454	NM_029331	ENSMUSG00000068299	1700019G17Rik	-	RIKEN cDNA 1700019G17 gene	protein-coding
chr6-4198	chr6	6005653	6006419	+	21.5	766	intron (NM_001191023, intron 13 of 15)	CpG	-28643	NR_040255	72249	Mm.443268	NR_040255	ENSMUSG00000085416	1700019G24Rik	-	RIKEN cDNA 1700019G24 gene	ncRNA
chr1-5490	chr1	86441714	86443197	+	54.2	1483	Intergenic	CpG	16126	NM_027966	71863	Mm.179627	NM_027966	ENSMUSG00000036574	1700019O17Rik	-	RIKEN cDNA 1700019O17 gene	protein-coding
chr1-10345	chr1	86434100	86435066	+	17.7	966	Intergenic	CpG	8254	NM_027966	71863	Mm.179627	NM_027966	ENSMUSG00000036574	1700019O17Rik	-	RIKEN cDNA 1700019O17 gene	protein-coding
chr2-9032	chr2	119593707	119595925	+	78.8	2218	intron (NR_027832, intron 1 of 2)	intron (NR_027832, intron 1 of 2)	520	NR_015473	66602	Mm.379181	NR_015473	ENSMUSG00000085438	1700020I14Rik	1190006L01Rik|4933437I03Rik|AI451541|AI585852|AW538376|AW558897	RIKEN cDNA 1700020I14 gene	ncRNA
chr2-14844	chr2	119598590	119599090	+	6.15	500	intron (NR_015473, intron 2 of 2)	MLT1C|LTR|ERVL-MaLR	4544	NR_015473	66602	Mm.379181	NR_015473	ENSMUSG00000085438	1700020I14Rik	1190006L01Rik|4933437I03Rik|AI451541|AI585852|AW538376|AW558897	RIKEN cDNA 1700020I14 gene	ncRNA
chr11-6813	chr11	83440237	83441258	+	32.3	1021	exon (NM_025492, exon 3 of 3)	exon (NM_025492, exon 3 of 3)	3053	NM_025492	66330	Mm.44800	NM_025492	ENSMUSG00000035085	1700020L24Rik	-	RIKEN cDNA 1700020L24 gene	protein-coding
chr10-9124	chr10	21488900	21489400	+	5.77	500	Intergenic	Intergenic	-103995	NR_027968	67692	Mm.54306	NM_183266		1700020N01Rik	-	RIKEN cDNA 1700020N01 gene	ncRNA
chr10-6087	chr10	43539648	43541216	+	48.4	1568	intron (NM_026411, intron 1 of 3)	intron (NM_026411, intron 1 of 3)	562	NM_026411	67851	Mm.209953	NM_026411	ENSMUSG00000019797	1700021F05Rik	-	RIKEN cDNA 1700021F05 gene	protein-coding
chr16-4853	chr16	32867195	32869222	+	47.7	2027	5' UTR (NM_001200038, exon 1 of 20)	5' UTR (NM_001200038, exon 1 of 20)	158	NM_001200038	100502698	Mm.327319	NM_172615	ENSMUSG00000035629	1700021K19Rik	5330403K09|Kiaa0226|Rubicon|mKIAA0226	RIKEN cDNA 1700021K19 gene	protein-coding
chr5-3782	chr5	24623902	24624805	+	31.9	903	Intergenic	Intergenic	-21100	NR_003953	72252	Mm.87446	NR_003953	ENSMUSG00000038165	1700022A21Rik	-	glycerol-3-phosphate dehydrogenase 1-like pseudogene	pseudo
chr12-7073	chr12	9570245	9570745	+	8.46	500	promoter-TSS (NR_045488)	promoter-TSS (NR_045488)	90	NR_045488	69420	Mm.396193	NR_045488		1700022H16Rik	-	RIKEN cDNA 1700022H16 gene	ncRNA
chr11-15712	chr11	109860013	109860513	+	6.15	500	Intergenic	Intergenic	14385	NR_045909	73257	Mm.250442	NR_045909	ENSMUSG00000087393	1700023C21Rik	-	RIKEN cDNA 1700023C21 gene	ncRNA
chr5-7949	chr5	77015606	77016496	+	18.5	890	promoter-TSS (NM_027970)	promoter-TSS (NM_027970)	28	NM_027970	71868	Mm.151092	NM_027970	ENSMUSG00000029248	1700023E05Rik	Thegl	RIKEN cDNA 1700023E05 gene	protein-coding
chr10-9333	chr10	66475779	66476279	+	5.38	500	Intergenic	Intergenic	-351965	NR_038039	69433	Mm.23366	NR_038039		1700023F02Rik	AV205046	RIKEN cDNA 1700023F02 gene	ncRNA
chr11-7858	chr11	103192541	103194042	+	30.8	1501	intron (NM_001077698, intron 14 of 25)	intron (NM_001077698, intron 14 of 25)	15257	NM_001254724	69441	Mm.380648	NM_027082	ENSMUSG00000020940	1700023F06Rik	-	RIKEN cDNA 1700023F06 gene	protein-coding
chr1-7796	chr1	152088392	152091486	+	113.8	3094	5' UTR (NM_197990, exon 1 of 6)	5' UTR (NM_197990, exon 1 of 6)	381	NM_197990	69399	Mm.278031	NM_197990	ENSMUSG00000032666	1700025G04Rik	2610510E02Rik|2900042O04Rik|ENSMUSG00000073540	RIKEN cDNA 1700025G04 gene	protein-coding
chr1-10516	chr1	151926531	151927031	+	6.92	500	intron (NM_197990, intron 3 of 5)	intron (NM_197990, intron 3 of 5)	163539	NM_197990	69399	Mm.278031	NM_197990	ENSMUSG00000032666	1700025G04Rik	2610510E02Rik|2900042O04Rik|ENSMUSG00000073540	RIKEN cDNA 1700025G04 gene	protein-coding
chr3-8511	chr3	45492030	45492530	+	6.54	500	Intergenic	Intergenic	-52971	NR_040594	72274	Mm.396202	NR_040594		1700027H10Rik	-	RIKEN cDNA 1700027H10 gene	ncRNA
chr7-8559	chr7	28487972	28488617	+	11.1	645	Intergenic	Intergenic	-8647	NR_033605	70001	Mm.417851	NR_033605		1700028B04Rik	-	NADH dehydrogenase (ubiquinone) 1 beta subcomplex 8 pseudogene	pseudo
chr5-11199	chr5	112019227	112019870	+	8.46	643	Intergenic	MTC-int|LTR|ERVL-MaLR	-187215	NR_045378	75569	Mm.243721	NR_045377		1700028D13Rik	-	RIKEN cDNA 1700028D13 gene	ncRNA
chr5-6097	chr5	151367860	151368877	+	27.7	1017	promoter-TSS (NR_045699)	promoter-TSS (NR_045699)	-307	NR_045700	625175	Mm.443286	NR_045699	ENSMUSG00000097321	1700028E10Rik	A630054D14|Gm6561	RIKEN cDNA 1700028E10 gene	ncRNA
chr5-11527	chr5	151411429	151411929	+	6.54	500	intron (NR_045700, intron 3 of 3)	intron (NR_045700, intron 3 of 3)	43004	NR_045699	625175	Mm.443286	NR_045699	ENSMUSG00000097321	1700028E10Rik	A630054D14|Gm6561	RIKEN cDNA 1700028E10 gene	ncRNA
chr10-8877	chr10	82811866	82812539	+	14.2	673	promoter-TSS (NR_038042)	promoter-TSS (NR_038042)	79	NR_038042	70003	Mm.48789	NR_038042	ENSMUSG00000056821	1700028I16Rik	-	RIKEN cDNA 1700028I16 gene	ncRNA
chr13-7305	chr13	97007703	97008203	+	9.61	500	Intergenic	Intergenic	26409	NM_001080777	66479	Mm.390629	NM_025585	ENSMUSG00000052075	1700029F12Rik	-	RIKEN cDNA 1700029F12 gene	protein-coding
chr13-8078	chr13	44353872	44354372	+	5.38	500	Intergenic	Intergenic	-85605	NR_045489	69491	Mm.392410	NR_045489	ENSMUSG00000098144	1700029N11Rik	-	RIKEN cDNA 1700029N11 gene	ncRNA
chr12-5468	chr12	20920287	20921786	+	46.5	1499	Intergenic	CpG	-105257	NR_015521	69513	Mm.273972	NR_015521		1700030C10Rik	-	RIKEN cDNA 1700030C10 gene	ncRNA
chr12-6259	chr12	20615116	20615616	+	6.92	500	Intergenic	CpG	200413	NR_015521	69513	Mm.273972	NR_015521		1700030C10Rik	-	RIKEN cDNA 1700030C10 gene	ncRNA
chr12-7100	chr12	20815490	20815990	+	6.54	500	promoter-TSS (NR_015521)	promoter-TSS (NR_015521)	39	NR_015521	69513	Mm.273972	NR_015521		1700030C10Rik	-	RIKEN cDNA 1700030C10 gene	ncRNA
chr8-6631	chr8	116978181	116979268	+	41.9	1087	intron (NM_027103, intron 1 of 2)	CpG	219	NM_027103	69528	Mm.272846	NM_027103	ENSMUSG00000031847	1700030J22Rik	-	RIKEN cDNA 1700030J22 gene	protein-coding
chr12-3397	chr12	52602619	52604769	+	82.7	2150	Intergenic	Intergenic	-1372	NR_045910	73278	Mm.396209	NR_045910		1700031P21Rik	-	RIKEN cDNA 1700031P21 gene	ncRNA
chr11-7701	chr11	29546866	29548849	+	81.1	1983	promoter-TSS (NM_001163521)	promoter-TSS (NM_001163521)	-93	NM_028504	73324	Mm.69388	NM_028504	ENSMUSG00000020461	1700034F02Rik	Clhc1	RIKEN cDNA 1700034F02 gene	protein-coding
chr1-5414	chr1	191905738	191909059	+	154.5	3321	non-coding (NR_030669, exon 1 of 5)	non-coding (NR_030669, exon 1 of 5)	129	NR_030669	98736	Mm.379232	NM_001024489	ENSMUSG00000055833	1700034H15Rik	4930557M11Rik|BB016121	RIKEN cDNA 1700034H15 gene	ncRNA
chr9-9898	chr9	92976759	92977259	+	6.92	500	Intergenic	Intergenic	28724	NR_040756	78349	Mm.52612	NR_040756		1700034K08Rik	-	RIKEN cDNA 1700034K08 gene	ncRNA
chr9-9897	chr9	92930418	92930918	+	6.54	500	Intergenic	Intergenic	75065	NR_040756	78349	Mm.52612	NR_040756		1700034K08Rik	-	RIKEN cDNA 1700034K08 gene	ncRNA
chr2-6459	chr2	131159375	131160934	+	55.4	1559	promoter-TSS (NM_026091)	promoter-TSS (NM_026091)	-134	NM_026091	67326	Mm.27711	NM_026091	ENSMUSG00000027327	1700037H04Rik	-	RIKEN cDNA 1700037H04 gene	protein-coding
chr10-6877	chr10	68541183	68542028	+	14.2	845	intron (NM_028491, intron 1 of 7)	intron (NM_028491, intron 1 of 7)	270	NM_028491	73287	Mm.141830	NM_028491	ENSMUSG00000019945	1700040L02Rik	-	RIKEN cDNA 1700040L02 gene	protein-coding
chr4-9720	chr4	116176310	116176810	+	8.84	500	Intergenic	Intergenic	3188	NM_001099295	67323	Mm.45442	NM_001099295	ENSMUSG00000078593	1700042G07Rik	-	RIKEN cDNA 1700042G07 gene	protein-coding
chr4-6317	chr4	57433496	57435994	+	98.4	2498	Intergenic	Intergenic	-70453	NR_038178	73349	Mm.393774	NR_038178		1700042G15Rik	-	RIKEN cDNA 1700042G15 gene	ncRNA
chr14-6931	chr14	118473234	118474904	+	39.2	1670	Intergenic	CpG	108191	NR_045624	73306	Mm.362328	NR_045624		1700044C05Rik	-	RIKEN cDNA 1700044C05 gene	ncRNA
chr18-4775	chr18	49501088	49501588	+	7.3	500	Intergenic	Intergenic	-21951	NR_033785	67321	Mm.245802	NR_033785		1700044K03Rik	-	RIKEN cDNA 1700044K03 gene	ncRNA
chr6-6363	chr6	100562668	100564106	+	38.8	1438	Intergenic	CpG	35987	NR_040525	73395	Mm.69413	NR_040525		1700049E22Rik	-	RIKEN cDNA 1700049E22 gene	ncRNA
chr7-5062	chr7	27928757	27929904	+	35.4	1147	promoter-TSS (NM_028538)	promoter-TSS (NM_028538)	100	NM_028538	73430	Mm.379224	NM_028538	ENSMUSG00000070709	1700049G17Rik	AV321011|BB026409	RIKEN cDNA 1700049G17 gene	protein-coding
chr10-9368	chr10	71702011	71702511	+	6.15	500	Intergenic	Intergenic	278429	NR_003644	108950	Mm.212793	NM_175390	ENSMUSG00000043859	1700049L16Rik	-	hematological and neurological expressed 1-like pseudogene	pseudo
chr10-4911	chr10	4431790	4433633	+	50	1843	promoter-TSS (NM_025343)	promoter-TSS (NM_025343)	106	NM_024261	73419	Mm.346733	NM_024261	ENSMUSG00000061759	1700052N19Rik	AW320013|AW536799	RIKEN cDNA 1700052N19 gene	protein-coding
chr2-13765	chr2	118307216	118307887	+	8.46	671	intron (NR_045919, intron 2 of 2)	intron (NR_045919, intron 2 of 2)	2637	NR_045919	73358	Mm.437192	NR_045919	ENSMUSG00000085889	1700054M17Rik	-	RIKEN cDNA 1700054M17 gene	ncRNA
chr4-6863	chr4	124277742	124278369	+	12.3	627	Intergenic	Intergenic	207904	NR_040774	78460	Mm.452060	NR_040774		1700057H15Rik	-	RIKEN cDNA 1700057H15 gene	ncRNA
chr2-14190	chr2	8317804	8318304	+	5.77	500	Intergenic	Intergenic	-871461	NR_038180	73438	Mm.23558	NR_038180	ENSMUSG00000085580	1700061F12Rik	-	RIKEN cDNA 1700061F12 gene	ncRNA
chr9-6652	chr9	41207488	41208246	+	15.4	758	intron (NR_040392, intron 1 of 4)	intron (NR_040392, intron 1 of 4)	1712	NR_040392	78500	Mm.275715	NR_040392		1700063D05Rik	-	RIKEN cDNA 1700063D05 gene	ncRNA
chr9-6442	chr9	41228738	41229238	+	11.1	500	Intergenic	Intergenic	22833	NR_040392	78500	Mm.275715	NR_040392		1700063D05Rik	-	RIKEN cDNA 1700063D05 gene	ncRNA
chr9-7945	chr9	41273666	41274307	+	10.8	641	Intergenic	Intergenic	67831	NR_040392	78500	Mm.275715	NR_040392		1700063D05Rik	-	RIKEN cDNA 1700063D05 gene	ncRNA
chr12-6151	chr12	99561603	99564557	+	97.6	2954	Intergenic	Intergenic	64894	NR_045288	73457	Mm.383439	NR_045288		1700064M15Rik	-	RIKEN cDNA 1700064M15 gene	ncRNA
chr12-2748	chr12	99627520	99628437	+	25.4	917	promoter-TSS (NR_045288)	promoter-TSS (NR_045288)	-4	NR_045288	73457	Mm.383439	NR_045288		1700064M15Rik	-	RIKEN cDNA 1700064M15 gene	ncRNA
chr9-3927	chr9	95857109	95858775	+	66.1	1666	promoter-TSS (NM_001271569)	promoter-TSS (NM_001271569)	-60	NM_001271569	73410	Mm.443314	NM_028533		1700065D16Rik	-	RIKEN cDNA 1700065D16 gene	protein-coding
chr1-5416	chr1	192834370	192835601	+	27.7	1231	Intergenic	CpG	-6720	NR_040468	73455	Mm.414869	NR_040468		1700065J18Rik	-	RIKEN cDNA 1700065J18 gene	ncRNA
chr6-8514	chr6	73806290	73806790	+	6.15	500	Intergenic	Lx7|LINE|L1	-335519	NR_108032	73408	Mm.233629	NR_108032		1700065L07Rik	-	RIKEN cDNA 1700065L07 gene	ncRNA
chr1-9285	chr1	39869782	39870282	+	7.3	500	Intergenic	Intergenic	-22702	NR_040465	73426	Mm.396239	NR_040465		1700066B17Rik	-	RIKEN cDNA 1700066B17 gene	ncRNA
chr1-3495	chr1	57377339	57378838	+	72.7	1499	promoter-TSS (NR_037999)	promoter-TSS (NR_037999)	468	NM_028546	73467	Mm.263673	NM_028546	ENSMUSG00000038323	1700066M21Rik	AI428479	RIKEN cDNA 1700066M21 gene	protein-coding
chr1-10990	chr1	88996046	88996546	+	6.54	500	Intergenic	Intergenic	-19817	NR_040471	73475	Mm.491040	NR_040471		1700067G17Rik	-	RIKEN cDNA 1700067G17 gene	ncRNA
chr11-11951	chr11	81611931	81613402	+	33.8	1471	intron (NM_001034013, intron 1 of 9)	intron (NM_001034013, intron 1 of 9)	-39127	NM_001033765	237880	Mm.435528	NM_001033765		1700071K01Rik	-	RIKEN cDNA 1700071K01 gene	protein-coding
chr11-14365	chr11	81634790	81635290	+	6.15	500	intron (NM_001034013, intron 1 of 9)	intron (NM_001034013, intron 1 of 9)	-61501	NM_001033765	237880	Mm.435528	NM_001033765		1700071K01Rik	-	RIKEN cDNA 1700071K01 gene	protein-coding
chr6-5548	chr6	120579264	120580449	+	29.2	1185	Intergenic	Intergenic	25060	NR_045733	73505	Mm.416867	NR_045733		1700072O05Rik	-	RIKEN cDNA 1700072O05 gene	ncRNA
chr6-6446	chr6	145339734	145341455	+	33.1	1721	Intergenic	A-rich|Low_complexity|Low_complexity	-47031	NR_003625	381827	Mm.179075	NM_001001987		1700073E17Rik	-	ribosomal protein L7 pseudogene	pseudo
chr2-10203	chr2	4017429	4019760	+	65.7	2331	Intergenic	Intergenic	122547	NR_040500	73489	Mm.488103	NR_040500	ENSMUSG00000084859	1700080N15Rik	4933408D14Rik	RIKEN cDNA 1700080N15 gene	ncRNA
chr12-2364	chr12	74284121	74286055	+	65	1934	intron (NR_030733, intron 1 of 4)	intron (NR_030733, intron 1 of 4)	812	NR_030735	74284	Mm.287421	NR_030733		1700086L19Rik	1700006L05Rik|AU016007	RIKEN cDNA 1700086L19 gene	ncRNA
chr12-6392	chr12	74231006	74231506	+	8.46	500	intron (NM_172804, intron 4 of 6)	intron (NM_172804, intron 4 of 6)	-53020	NR_030733	74284	Mm.287421	NR_030733		1700086L19Rik	1700006L05Rik|AU016007	RIKEN cDNA 1700086L19 gene	ncRNA
chr12-6817	chr12	74287216	74287716	+	6.92	500	intron (NR_030735, intron 2 of 3)	intron (NR_030735, intron 2 of 3)	3190	NR_030735	74284	Mm.287421	NR_030733		1700086L19Rik	1700006L05Rik|AU016007	RIKEN cDNA 1700086L19 gene	ncRNA
chr18-4745	chr18	38238516	38239727	+	35.8	1211	non-coding (NR_015475, exon 4 of 4)	non-coding (NR_015475, exon 4 of 4)	11077	NR_015475	73516	Mm.48776	NR_015475	ENSMUSG00000097080	1700086O06Rik	-	RIKEN cDNA 1700086O06 gene	ncRNA
chr11-14886	chr11	23520329	23520829	+	6.15	500	promoter-TSS (NM_001110133)	promoter-TSS (NM_001110133)	-637	NM_001110133	67358	Mm.87328	NM_026105	ENSMUSG00000020286	1700093K21Rik	-	RIKEN cDNA 1700093K21 gene	protein-coding
chr11-15705	chr11	109331029	109331712	+	9.23	683	Intergenic	Intergenic	-15497	NR_027883	67927	Mm.394490	NR_027883		1700096J18Rik	-	RIKEN cDNA 1700096J18 gene	ncRNA
chr5-7409	chr5	25529058	25530737	+	66.9	1679	promoter-TSS (NR_027388)	promoter-TSS (NR_027388)	-121	NR_027388	73571	Mm.105263	NR_027388		1700096K18Rik	-	RIKEN cDNA 1700096K18 gene	ncRNA
chr13-7671	chr13	70598844	70599344	+	6.15	500	exon (NM_144837, exon 15 of 19)	exon (NM_144837, exon 15 of 19)	25853	NR_045934	73584	Mm.442491	NR_045934		1700100L14Rik	-	RIKEN cDNA 1700100L14 gene	ncRNA
chr6-4830	chr6	129532852	129535243	+	81.9	2391	promoter-TSS (NR_045270)	promoter-TSS (NR_045270)	-763	NR_045270	100504641	Mm.398286	NR_045270	ENSMUSG00000097675	1700101I11Rik	-	RIKEN cDNA 1700101I11 gene	ncRNA
chr17-2019	chr17	3557047	3558570	+	51.9	1523	promoter-TSS (NM_146074)	promoter-TSS (NM_146074)	-16	NR_045302	68230	Mm.431352	NR_045302		1700102H20Rik	-	RIKEN cDNA 1700102H20 gene	ncRNA
chr17-5984	chr17	3610976	3611701	+	11.9	725	Intergenic	AT_rich|Low_complexity|Low_complexity	53514	NR_045303	68230	Mm.431352	NR_045302		1700102H20Rik	-	RIKEN cDNA 1700102H20 gene	ncRNA
chr19-3988	chr19	7381748	7384000	+	86.5	2252	promoter-TSS (NR_045703)	promoter-TSS (NR_045703)	-129	NR_045703	654802	Mm.414924	NR_045703		1700105P06Rik	-	RIKEN cDNA 1700105P06 gene	ncRNA
chr14-6852	chr14	76679151	76679651	+	5.77	500	intron (NR_015485, intron 2 of 4)	intron (NR_015485, intron 2 of 4)	1833	NR_015485	73272	Mm.116804	NR_015485		1700108F19Rik	1700020I02Rik|BB065030	RIKEN cDNA 1700108F19 gene	ncRNA
chr11-10668	chr11	84642168	84642943	+	16.5	775	Intergenic	CpG	77877	NR_046197	78471	Mm.47152	NR_046197	ENSMUSG00000085044	1700109G15Rik	-	RIKEN cDNA 1700109G15 gene	ncRNA
chr11-13024	chr11	84706602	84707264	+	7.3	662	Intergenic	Intergenic	13499	NR_046197	78471	Mm.47152	NR_046197	ENSMUSG00000085044	1700109G15Rik	-	RIKEN cDNA 1700109G15 gene	ncRNA
chr17-4387	chr17	10334836	10336264	+	34.6	1428	Intergenic	CpG	10948	NR_045461	76634	Mm.491052	NR_045461		1700110C19Rik	-	RIKEN cDNA 1700110C19 gene	ncRNA
chr9-7122	chr9	40343579	40346069	+	65.4	2490	intron (NM_172768, intron 2 of 19)	intron (NM_172768, intron 2 of 19)	11352	NR_040728	73558	Mm.398307	NR_040728		1700110K17Rik	-	RIKEN cDNA 1700110K17 gene	ncRNA
chr9-2879	chr9	40375986	40376755	+	22.7	769	intron (NM_172768, intron 2 of 19)	intron (NM_172768, intron 2 of 19)	42898	NR_040728	73558	Mm.398307	NR_040728		1700110K17Rik	-	RIKEN cDNA 1700110K17 gene	ncRNA
chr1-9642	chr1	184440678	184441609	+	19.2	931	Intergenic	Intergenic	116548	NR_040472	73590	Mm.82792	NR_040472		1700112H15Rik	-	RIKEN cDNA 1700112H15 gene	ncRNA
chr3-7076	chr3	88177044	88178099	+	31.1	1055	intron (NR_045997, intron 1 of 2)	intron (NR_045997, intron 1 of 2)	214	NR_045997	76642	Mm.424420	NR_045997	ENSMUSG00000096935	1700113A16Rik	2210408E11Rik|AA408983	RIKEN cDNA 1700113A16 gene	ncRNA
chr3-8664	chr3	88161681	88162181	+	5.77	500	intron (NM_133665, intron 7 of 10)	intron (NM_133665, intron 7 of 10)	15854	NR_045997	76642	Mm.424420	NR_045997	ENSMUSG00000096935	1700113A16Rik	2210408E11Rik|AA408983	RIKEN cDNA 1700113A16 gene	ncRNA
chr10-5982	chr10	87057971	87058774	+	16.9	803	intron (NM_029685, intron 1 of 5)	intron (NM_029685, intron 1 of 5)	326	NM_029685	76640	Mm.78423	NM_029685	ENSMUSG00000047129	1700113H08Rik	-	RIKEN cDNA 1700113H08 gene	protein-coding
chr10-8900	chr10	87107597	87108097	+	6.92	500	intron (NM_029685, intron 2 of 5)	intron (NM_029685, intron 2 of 5)	49801	NM_029685	76640	Mm.78423	NM_029685	ENSMUSG00000047129	1700113H08Rik	-	RIKEN cDNA 1700113H08 gene	protein-coding
chr18-5148	chr18	74519873	74520373	+	6.92	500	intron (NR_045368, intron 3 of 3)	intron (NR_045368, intron 3 of 3)	11001	NR_045368	73606	Mm.444734	NR_045368		1700120E14Rik	-	RIKEN cDNA 1700120E14 gene	ncRNA
chr12-5880	chr12	106479227	106479727	+	6.54	500	Intergenic	Intergenic	-31811	NR_036593	76639	Mm.375609	NR_036593	ENSMUSG00000092066	1700121N20Rik	-	RIKEN cDNA 1700121N20 gene	ncRNA
chr16-3774	chr16	6348294	6350093	+	53.4	1799	intron (NM_021477, intron 2 of 16)	intron (NM_021477, intron 2 of 16)	373606	NR_045799	68238	Mm.434605	NR_045799		1700123O21Rik	-	RIKEN cDNA 1700123O21 gene	ncRNA
chr16-5219	chr16	6227183	6227683	+	6.92	500	intron (NM_021477, intron 2 of 16)	intron (NM_021477, intron 2 of 16)	251846	NR_045799	68238	Mm.434605	NR_045799		1700123O21Rik	-	RIKEN cDNA 1700123O21 gene	ncRNA
chr4-5236	chr4	124894765	124895535	+	18.8	770	promoter-TSS (NR_040651)	promoter-TSS (NR_040651)	-368	NR_040651	73628	Mm.398337	NR_040651	ENSMUSG00000085263	1700125G02Rik	-	RIKEN cDNA 1700125G02 gene	ncRNA
chr11-9950	chr11	85170064	85170692	+	10.4	628	promoter-TSS (NM_028589)	promoter-TSS (NM_028589)	-718	NM_028589	73634	Mm.48850	NM_028589	ENSMUSG00000018479	1700125H20Rik	-	RIKEN cDNA 1700125H20 gene	protein-coding
chr11-13644	chr11	85182862	85183529	+	10.4	667	Intergenic	Intergenic	12099	NM_028589	73634	Mm.48850	NM_028589	ENSMUSG00000018479	1700125H20Rik	-	RIKEN cDNA 1700125H20 gene	protein-coding
chr11-13819	chr11	107025047	107027281	+	49.6	2234	Intergenic	Intergenic	-2059	NM_001163473	69066	Mm.40679	NM_001163473		1810010H24Rik	OTTMUSG00000003581	RIKEN cDNA 1810010H24 gene	protein-coding
chr11-3788	chr11	107027944	107028854	+	28.1	910	5' UTR (NM_001163473, exon 2 of 3)	5' UTR (NM_001163473, exon 2 of 3)	176	NM_001163473	69066	Mm.40679	NM_001163473		1810010H24Rik	OTTMUSG00000003581	RIKEN cDNA 1810010H24 gene	protein-coding
chr8-6704	chr8	24438514	24439145	+	10.8	631	exon (NM_026931, exon 1 of 1)	exon (NM_026931, exon 1 of 1)	117	NM_026931	69068	Mm.25775	NM_026931	ENSMUSG00000056313	1810011O10Rik	1110065B09Rik|AW121743|AW321058	RIKEN cDNA 1810011O10 gene	protein-coding
chr16-5226	chr16	8828800	8832181	+	144.2	3381	exon (NM_001081400, exon 1 of 4)	exon (NM_001081400, exon 1 of 4)	390	NM_001081400	69053	Mm.390868	NM_001081400	ENSMUSG00000022507	1810013L24Rik	1110017P05Rik|3010002C02Rik|AA792997|AW124177|Gm19906|R74903	RIKEN cDNA 1810013L24 gene	protein-coding
chr10-3818	chr10	86685179	86686535	+	43.8	1356	intron (NR_015572, intron 1 of 2)	intron (NR_015572, intron 1 of 2)	330	NR_015572	66263	Mm.392261	NR_015572		1810014B01Rik	-	RIKEN cDNA 1810014B01 gene	pseudo
chr3-5751	chr3	14610478	14612040	+	41.9	1562	promoter-TSS (NM_001099674)	promoter-TSS (NM_001099674)	-3	NM_001099674	69126	Mm.389020	NM_001099674	ENSMUSG00000078784	1810022K09Rik	AI746582|AL023036	RIKEN cDNA 1810022K09 gene	protein-coding
chr2-10461	chr2	127182426	127183229	+	18.1	803	Intergenic	Intergenic	25453	NM_198630	329509	Mm.120738	NM_198630	ENSMUSG00000044145	1810024B03Rik	-	RIKEN cDNA 1810024B03 gene	protein-coding
chr7-9743	chr7	73555835	73559722	+	154.2	3887	intron (NR_037569, intron 1 of 4)	intron (NR_037569, intron 1 of 4)	617	NR_037569	69170	Mm.34539	NR_037569		1810026B05Rik	-	RIKEN cDNA 1810026B05 gene	ncRNA
chr7-12271	chr7	73617255	73619551	+	68.4	2296	Intergenic	CpG	-60008	NR_037569	69170	Mm.34539	NR_037569		1810026B05Rik	-	RIKEN cDNA 1810026B05 gene	ncRNA
chr7-6219	chr7	73594800	73595567	+	23.5	767	Intergenic	Intergenic	-36788	NR_037569	69170	Mm.34539	NR_037569		1810026B05Rik	-	RIKEN cDNA 1810026B05 gene	ncRNA
chr7-9744	chr7	73606655	73607596	+	21.5	941	Intergenic	Intergenic	-48730	NR_037569	69170	Mm.34539	NR_037569		1810026B05Rik	-	RIKEN cDNA 1810026B05 gene	ncRNA
chr7-13147	chr7	73552305	73553698	+	18.5	1393	intron (NR_037569, intron 3 of 4)	intron (NR_037569, intron 3 of 4)	5394	NR_037569	69170	Mm.34539	NR_037569		1810026B05Rik	-	RIKEN cDNA 1810026B05 gene	ncRNA
chr9-9548	chr9	21588096	21588596	+	6.92	500	TTS (NM_001205158)	TTS (NM_001205158)	-4376	NM_178619	69773	Mm.39704	NM_178619	ENSMUSG00000048429	1810026J23Rik	-	RIKEN cDNA 1810026J23 gene	protein-coding
chrX-664	chrX	12673081	12673990	+	21.1	909	promoter-TSS (NM_175141)	promoter-TSS (NM_175141)	11	NM_175141	69155	Mm.15974	NM_175141	ENSMUSG00000044148	1810030O07Rik	-	RIKEN cDNA 1810030O07 gene	protein-coding
chr11-8472	chr11	116671215	116672900	+	53.1	1685	promoter-TSS (NR_028569)	promoter-TSS (NR_028569)	397	NR_027821	66293	Mm.432051	NM_025472	ENSMUSG00000020812	1810032O08Rik	-	RIKEN cDNA 1810032O08 gene	ncRNA
chr3-8898	chr3	122923595	122925280	+	44.2	1685	promoter-TSS (NM_024461)	promoter-TSS (NM_024461)	40	NM_024461	67704	Mm.24219	NM_024461	ENSMUSG00000054091	1810037I17Rik	5730414I01Rik	RIKEN cDNA 1810037I17 gene	protein-coding
chr15-5524	chr15	84443986	84446894	+	76.5	2908	intron (NM_001163145, intron 1 of 4)	intron (NM_001163145, intron 1 of 4)	1657	NM_001163145	72301	Mm.275387	NM_001163145	ENSMUSG00000062760	1810041L15Rik	Kiaa1644	RIKEN cDNA 1810041L15 gene	protein-coding
chr15-7147	chr15	84482211	84482711	+	6.15	500	Intergenic	Intergenic	-35364	NM_001163145	72301	Mm.275387	NM_001163145	ENSMUSG00000062760	1810041L15Rik	Kiaa1644	RIKEN cDNA 1810041L15 gene	protein-coding
chr10-3143	chr10	77978180	77979633	+	54.2	1453	intron (NM_026431, intron 1 of 6)	intron (NM_026431, intron 1 of 6)	256	NM_026431	67884	Mm.297512	NM_026431	ENSMUSG00000020284	1810043G02Rik	AV026620|D10Jhu13e	RIKEN cDNA 1810043G02 gene	protein-coding
chr6-6342	chr6	91440251	91441884	+	50.7	1633	promoter-TSS (NR_045980)	promoter-TSS (NR_045980)	80	NR_038153	69798	Mm.229265	NR_038153		1810044D09Rik	-	RIKEN cDNA 1810044D09 gene	ncRNA
chr16-6581	chr16	93317156	93317656	+	6.15	500	Intergenic	B2_Mm2|SINE|B2	35783	NR_040486	69857	Mm.81192	NR_040486		1810053B23Rik	1810008L18Rik|1810056K14Rik	RIKEN cDNA 1810053B23 gene	ncRNA
chr19-4721	chr19	3707408	3709211	+	56.9	1803	promoter-TSS (NM_028077)	promoter-TSS (NM_028077)	-24	NM_028077	72056	Mm.23780	NM_028077	ENSMUSG00000035372	1810055G02Rik	AI256204	RIKEN cDNA 1810055G02 gene	protein-coding
chr6-9012	chr6	35252278	35253603	+	40	1325	non-coding (NR_027875, exon 1 of 3)	non-coding (NR_027875, exon 1 of 3)	208	NR_027875	67705	Mm.228046	NR_015608	ENSMUSG00000073155	1810058I24Rik	AI414869|AI848234	RIKEN cDNA 1810058I24 gene	ncRNA
chr6-8401	chr6	35257186	35257686	+	6.15	500	intron (NR_027875, intron 1 of 2)	intron (NR_027875, intron 1 of 2)	4704	NR_027875	67705	Mm.228046	NR_015608	ENSMUSG00000073155	1810058I24Rik	AI414869|AI848234	RIKEN cDNA 1810058I24 gene	ncRNA
chr14-3911	chr14	20545374	20547016	+	70.4	1642	promoter-TSS (NR_033571)	promoter-TSS (NR_033571)	-98	NR_033571	75602	Mm.437061	NR_033571	ENSMUSG00000084925	1810062O18Rik	-	RIKEN cDNA 1810062O18 gene	ncRNA
chr10-5667	chr10	39926575	39927288	+	12.3	713	promoter-TSS (NM_001163503)	promoter-TSS (NM_001163503)	-8	NM_001163503	72045	Mm.235981	NM_001163503	ENSMUSG00000039339	2010001E11Rik	Naglt1b	RIKEN cDNA 2010001E11 gene	protein-coding
chr19-3063	chr19	46689563	46690816	+	38.8	1253	intron (NM_025563, intron 1 of 4)	intron (NM_025563, intron 1 of 4)	283	NM_025563	66439	Mm.87163	NM_025563	ENSMUSG00000062376	2010012O05Rik	4930569L17Rik|AI413851|AI467257	RIKEN cDNA 2010012O05 gene	protein-coding
chr4-7207	chr4	155408717	155410241	+	40.4	1524	non-coding (NR_102287, exon 4 of 4)	non-coding (NR_102287, exon 4 of 4)	289	NM_001166029	544678	Mm.472798	NM_177674	ENSMUSG00000042233	2010015L04Rik	A530045M11	RIKEN cDNA 2010015L04 gene	protein-coding
chr17-7702	chr17	86418073	86418835	+	10	762	intron (NM_011104, intron 2 of 14)	intron (NM_011104, intron 2 of 14)	-131276	NR_045435	72104	Mm.443401	NR_045435		2010106C02Rik	-	RIKEN cDNA 2010106C02 gene	ncRNA
chr12-4854	chr12	111965820	111967384	+	48.1	1564	intron (NM_027360, intron 1 of 3)	intron (NM_027360, intron 1 of 3)	375	NM_027360	70257	Mm.318	NM_027360	ENSMUSG00000021290	2010107E04Rik	9430003J03Rik|AU043134|AV124504|Mp68	RIKEN cDNA 2010107E04 gene	protein-coding
chr6-6037	chr6	35001931	35002872	+	20.4	941	Intergenic	Intergenic	-24402	NM_001025573	243753	Mm.440221	NM_001025573	ENSMUSG00000029847	2010107G12Rik	Gm468	RIKEN cDNA 2010107G12 gene	protein-coding
chr10-6589	chr10	62110104	62111464	+	43.1	1360	intron (NM_027251, intron 1 of 3)	CpG	229	NM_027251	69894	Mm.294126	NM_027251	ENSMUSG00000020083	2010107G23Rik	AA545165	RIKEN cDNA 2010107G23 gene	protein-coding
chr10-8737	chr10	62117498	62117998	+	6.15	500	Intergenic	MERVL_2A-int|LTR|ERVL	-6735	NM_027251	69894	Mm.294126	NM_027251	ENSMUSG00000020083	2010107G23Rik	AA545165	RIKEN cDNA 2010107G23 gene	protein-coding
chr13-6233	chr13	63239442	63241858	+	70	2416	intron (NR_110520, intron 2 of 5)	intron (NR_110520, intron 2 of 5)	621	NR_110521	72061	Mm.188105	NM_028079	ENSMUSG00000021458	2010111I01Rik	2300006M17Rik|AP-O|Aopep	RIKEN cDNA 2010111I01 gene	protein-coding
chr13-1194	chr13	62964657	62965562	+	35	905	intron (NM_001289926, intron 1 of 15)	CpG	216	NM_001289926	72061	Mm.188105	NM_028079	ENSMUSG00000021458	2010111I01Rik	2300006M17Rik|AP-O|Aopep	RIKEN cDNA 2010111I01 gene	protein-coding
chr13-6811	chr13	63155538	63156163	+	9.61	625	intron (NM_001289926, intron 5 of 15)	intron (NM_001289926, intron 5 of 15)	-84179	NR_110520	72061	Mm.188105	NM_028079	ENSMUSG00000021458	2010111I01Rik	2300006M17Rik|AP-O|Aopep	RIKEN cDNA 2010111I01 gene	protein-coding
chrX-2385	chrX	7422548	7423174	+	10	626	intron (NR_027924, intron 1 of 1)	intron (NR_027924, intron 1 of 1)	127	NR_027924	68355	Mm.45111	NR_027924		2010204K13Rik	0610010M13Rik|Cip7	RIKEN cDNA 2010204K13 gene	ncRNA
chrX-2384	chrX	7420516	7421146	+	8.84	630	intron (NR_027924, intron 1 of 1)	Lx5|LINE|L1	216	NR_027925	68355	Mm.45111	NR_027924		2010204K13Rik	0610010M13Rik|Cip7	RIKEN cDNA 2010204K13 gene	ncRNA
chr1-5237	chr1	37717403	37720387	+	90.7	2984	intron (NM_028096, intron 1 of 9)	intron (NM_028096, intron 1 of 9)	916	NM_028096	72097	Mm.142607	NM_028096	ENSMUSG00000026090	2010300C02Rik	-	RIKEN cDNA 2010300C02 gene	protein-coding
chr1-11495	chr1	37677888	37678388	+	6.54	500	intron (NM_028096, intron 1 of 9)	intron (NM_028096, intron 1 of 9)	41673	NM_028096	72097	Mm.142607	NM_028096	ENSMUSG00000026090	2010300C02Rik	-	RIKEN cDNA 2010300C02 gene	protein-coding
chrX-3418	chrX	13229871	13231050	+	16.5	1179	Intergenic	ID4|SINE|ID	5823	NR_045430	72122	Mm.75434	NR_045429		2010308F09Rik	-	RIKEN cDNA 2010308F09 gene	ncRNA
chrX-2594	chrX	13241933	13242901	+	13.5	968	intron (NR_045429, intron 1 of 2)	PB1D10|SINE|Alu	5316	NR_045429	72122	Mm.75434	NR_045429		2010308F09Rik	-	RIKEN cDNA 2010308F09 gene	ncRNA
chr9-8547	chr9	124280802	124282935	+	72.3	2133	Intergenic	Intergenic	30826	NM_001243119	630836	Mm.458553	NM_001243117		2010315B03Rik	BC029716	RIKEN cDNA 2010315B03 gene	protein-coding
chr9-6607	chr9	124311911	124312941	+	32.3	1030	intron (NM_001243117, intron 1 of 4)	intron (NM_001243117, intron 1 of 4)	268	NM_001243119	630836	Mm.458553	NM_001243117		2010315B03Rik	BC029716	RIKEN cDNA 2010315B03 gene	protein-coding
chr8-4098	chr8	70775623	70778147	+	101.5	2524	promoter-TSS (NR_029440)	promoter-TSS (NR_029440)	23	NR_029440	72093	Mm.271208	NR_029440		2010320M18Rik	-	RIKEN cDNA 2010320M18 gene	ncRNA
chrX-2346	chrX	153722894	153724337	+	29.6	1443	promoter-TSS (NM_027327)	promoter-TSS (NM_027327)	61	NM_027327	70123	Mm.146408	NM_027327		2210013O21Rik	AI181827|Thp5	RIKEN cDNA 2210013O21 gene	protein-coding
chr11-10851	chr11	5761125	5762943	+	68.8	1818	promoter-TSS (NR_015577)	promoter-TSS (NR_015577)	-116	NR_015577	76508	Mm.260203	NR_015577	ENSMUSG00000083844	2210015D19Rik	1600028I17Rik|AI596465	RIKEN cDNA 2210015D19 gene	ncRNA
chr13-6509	chr13	58384455	58385560	+	32.7	1105	exon (NM_027335, exon 1 of 4)	exon (NM_027335, exon 1 of 4)	218	NM_027335	70153	Mm.296610	NM_027335	ENSMUSG00000021550	2210016F16Rik	-	RIKEN cDNA 2210016F16 gene	protein-coding
chr5-7520	chr5	114941561	114943290	+	56.5	1729	intron (NM_028211, intron 1 of 5)	CpG	223	NM_028211	72357	Mm.292672	NM_028211		2210016L21Rik	-	RIKEN cDNA 2210016L21 gene	protein-coding
chr7-6027	chr7	98655514	98657860	+	94.2	2346	promoter-TSS (NM_172280)	promoter-TSS (NM_172280)	-118	NM_172280	233545	Mm.387819	NM_172280	ENSMUSG00000035401	2210018M11Rik	2310016L09Rik|AU019521|AU019557|Emsy	RIKEN cDNA 2210018M11 gene	protein-coding
chr12-6077	chr12	73564796	73565296	+	7.3	500	Intergenic	Intergenic	16563	NR_044985	73644	Mm.369885	NR_044985		2210039B01Rik	-	RIKEN cDNA 2210039B01 gene	ncRNA
chr17-5225	chr17	21908908	21909979	+	29.2	1071	intron (NM_001256493, intron 1 of 4)	intron (NM_001256493, intron 1 of 4)	483	NM_001256493	70081	Mm.245648	NM_001256493		2210404O09Rik	-	RIKEN cDNA 2210404O09 gene	protein-coding
chr6-6986	chr6	31306807	31307307	+	7.69	500	intron (NR_040261, intron 3 of 4)	intron (NR_040261, intron 3 of 4)	86706	NR_040258	73652	Mm.441297	NR_040257	ENSMUSG00000087380	2210408F21Rik	-	RIKEN cDNA 2210408F21 gene	ncRNA
chr6-8392	chr6	31253380	31253880	+	6.54	500	intron (NR_040257, intron 2 of 7)	intron (NR_040257, intron 2 of 7)	33279	NR_040258	73652	Mm.441297	NR_040257	ENSMUSG00000087380	2210408F21Rik	-	RIKEN cDNA 2210408F21 gene	ncRNA
chr5-10284	chr5	148690642	148691142	+	8.07	500	Intergenic	Intergenic	-50948	NR_028285	70138	Mm.417834	NR_028285	ENSMUSG00000086494	2210417A02Rik	AV081004	RIKEN cDNA 2210417A02 gene	ncRNA
chr18-4872	chr18	82750905	82751534	+	9.23	629	Intergenic	G-rich|Low_complexity|Low_complexity	7820	NR_045389	76961	Mm.396392	NR_045389		2210420H20Rik	-	RIKEN cDNA 2210420H20 gene	ncRNA
chr9-9241	chr9	63397503	63399814	+	99.2	2311	intron (NM_027090, intron 1 of 1)	intron (NM_027090, intron 1 of 1)	586	NM_027090	69478	Mm.113942	NM_027090	ENSMUSG00000032403	2300009A05Rik	-	RIKEN cDNA 2300009A05 gene	protein-coding
chr6-8803	chr6	129237860	129238360	+	6.54	500	promoter-TSS (NR_040265)	promoter-TSS (NR_040265)	-65	NR_040265	76432	Mm.261738	NR_040265	ENSMUSG00000097354	2310001H17Rik	AI646108	RIKEN cDNA 2310001H17 gene	ncRNA
chr2-11920	chr2	163471300	163473004	+	61.9	1704	promoter-TSS (NR_028122)	promoter-TSS (NR_028122)	-393	NR_028122	69517	Mm.395343	NR_028122	ENSMUSG00000053353	2310001K24Rik	-	RIKEN cDNA 2310001K24 gene	ncRNA
chr11-10096	chr11	120377770	120379273	+	55	1503	intron (NM_027980, intron 1 of 9)	CpG-2938	225	NM_027980	71885	Mm.274890	NM_027980	ENSMUSG00000025384	2310003H01Rik	Faap100	RIKEN cDNA 2310003H01 gene	protein-coding
chr1-8335	chr1	93176289	93176939	+	13.1	650	Intergenic	CpG	-15666	NM_172411	71874	Mm.158766	NM_172411	ENSMUSG00000034159	2310007B03Rik	-	RIKEN cDNA 2310007B03 gene	protein-coding
chr8-9091	chr8	26729799	26730299	+	7.69	500	Intergenic	Intergenic	94374	NR_045904	72316	Mm.490534	NR_045904		2310008N11Rik	-	RIKEN cDNA 2310008N11 gene	ncRNA
chr1-5546	chr1	138876174	138876674	+	13.1	500	Intergenic	Intergenic	-19570	NM_001081226	69549	Mm.264673	NM_001081226	ENSMUSG00000079283	2310009B15Rik	-	RIKEN cDNA 2310009B15 gene	protein-coding
chr1-7232	chr1	138856633	138857133	+	10.8	500	promoter-TSS (NM_001081226)	promoter-TSS (NM_001081226)	-29	NM_001081226	69549	Mm.264673	NM_001081226	ENSMUSG00000079283	2310009B15Rik	-	RIKEN cDNA 2310009B15 gene	protein-coding
chr10-6396	chr10	80319486	80320851	+	38.1	1365	intron (NM_025521, intron 1 of 1)	CpG	380	NM_025521	66374	Mm.383824	NM_025521	ENSMUSG00000020133	2310011J03Rik	AI452186|AW545358	RIKEN cDNA 2310011J03 gene	protein-coding
chr10-5379	chr10	80323011	80324101	+	26.1	1090	exon (NM_008793, exon 11 of 15)	exon (NM_008793, exon 11 of 15)	-3008	NM_025521	66374	Mm.383824	NM_025521	ENSMUSG00000020133	2310011J03Rik	AI452186|AW545358	RIKEN cDNA 2310011J03 gene	protein-coding
chr12-5809	chr12	80131926	80133132	+	41.5	1206	intron (NR_033514, intron 1 of 2)	CpG	315	NR_033514	69548	Mm.269712	NR_033514	ENSMUSG00000097729	2310015A10Rik	5330419I17Rik	RIKEN cDNA 2310015A10 gene	ncRNA
chr10-8291	chr10	70201221	70201721	+	6.92	500	Intergenic	Intergenic	-3196	NR_038041	69563	Mm.64672	NR_038041	ENSMUSG00000019933	2310015B20Rik	-	RIKEN cDNA 2310015B20 gene	ncRNA
chr8-6925	chr8	124661729	124663481	+	67.3	1752	intron (NM_175149, intron 1 of 3)	intron (NM_175149, intron 1 of 3)	764	NM_175149	69551	Mm.261920	NM_175149	ENSMUSG00000031983	2310022B05Rik	-	RIKEN cDNA 2310022B05 gene	protein-coding
chr9-9155	chr9	50738346	50739825	+	23.8	1479	TTS (NM_025865)	TTS (NM_025865)	7436	NM_025865	66952	Mm.273375	NM_025865	ENSMUSG00000032062	2310030G06Rik	2610024D04Rik|AV017521	RIKEN cDNA 2310030G06 gene	protein-coding
chr9-7674	chr9	50746269	50746769	+	8.07	500	promoter-TSS (NM_025865)	promoter-TSS (NM_025865)	2	NM_025865	66952	Mm.273375	NM_025865	ENSMUSG00000032062	2310030G06Rik	2610024D04Rik|AV017521	RIKEN cDNA 2310030G06 gene	protein-coding
chr11-10199	chr11	59208017	59209076	+	35.4	1059	exon (NM_024210, exon 1 of 7)	exon (NM_024210, exon 1 of 7)	185	NM_024210	67862	Mm.358708	NM_024210	ENSMUSG00000020441	2310033P09Rik	Mmtag2	RIKEN cDNA 2310033P09 gene	protein-coding
chr19-2024	chr19	46348337	46350252	+	79.6	1915	promoter-TSS (NR_040418)	promoter-TSS (NR_040418)	-306	NR_040418	75579	Mm.436708	NR_040418		2310034G01Rik	-	RIKEN cDNA 2310034G01 gene	ncRNA
chr1-8345	chr1	105662865	105665021	+	109.9	2156	promoter-TSS (NM_013784)	promoter-TSS (NM_013784)	82	NM_029349	227446	Mm.337339	NM_029349	ENSMUSG00000026319	2310035C23Rik	6430401N10|Kiaa1468|mKIAA1468	RIKEN cDNA 2310035C23 gene	protein-coding
chr8-2893	chr8	85026534	85028559	+	85.7	2025	intron (NM_026760, intron 1 of 2)	intron (NM_026760, intron 1 of 2)	713	NM_026760	68544	Mm.196005	NM_026760	ENSMUSG00000041203	2310036O22Rik	1110002H14Rik|AI854688	RIKEN cDNA 2310036O22 gene	protein-coding
chr17-8564	chr17	46771704	46773665	+	53.4	1961	promoter-TSS (NM_025966)	promoter-TSS (NM_025966)	49	NM_025966	67101	Mm.358702	NM_025966	ENSMUSG00000062619	2310039H08Rik	-	RIKEN cDNA 2310039H08 gene	protein-coding
chr6-7359	chr6	86471479	86473205	+	38.8	1726	Intergenic	CpG	15885	NR_040293	381792	Mm.333223	NR_040292		2310040G24Rik	-	RIKEN cDNA 2310040G24 gene	ncRNA
chr1-9618	chr1	177683711	177684211	+	8.84	500	Intergenic	Intergenic	-41018	NR_037994	75589	Mm.86666	NR_037994		2310043L19Rik	-	RIKEN cDNA 2310043L19 gene	ncRNA
chr8-4384	chr8	70138650	70140422	+	65.7	1772	promoter-TSS (NM_011266)	promoter-TSS (NM_011266)	-177	NM_001145552	72368	Mm.644	NM_001145552		2310045N01Rik	Mef2bnb	RIKEN cDNA 2310045N01 gene	protein-coding
chr11-7017	chr11	69058647	69061216	+	119.9	2569	exon (NM_028005, exon 1 of 1)	exon (NM_028005, exon 1 of 1)	156	NM_028005	71923	Mm.340257	NM_028005	ENSMUSG00000045176	2310047M10Rik	-	RIKEN cDNA 2310047M10 gene	protein-coding
chr11-6330	chr11	69062929	69064349	+	46.5	1420	Intergenic	Intergenic	3864	NM_028005	71923	Mm.340257	NM_028005	ENSMUSG00000045176	2310047M10Rik	-	RIKEN cDNA 2310047M10 gene	protein-coding
chr7-1596	chr7	131362129	131363516	+	68.8	1387	promoter-TSS (NM_026655)	promoter-TSS (NM_026655)	-124	NM_026655	68277	Mm.121122	NM_026655	ENSMUSG00000040177	2310057M21Rik	3110040E10Rik|AI429544	RIKEN cDNA 2310057M21 gene	protein-coding
chr17-8498	chr17	35895625	35898305	+	78.4	2680	TTS (NM_001142744)	TTS (NM_001142744)	413	NM_001033630	69662	Mm.260159	NM_001033630	ENSMUSG00000050705	2310061I04Rik	-	RIKEN cDNA 2310061I04 gene	protein-coding
chr16-4469	chr16	55973230	55975885	+	124.6	2655	promoter-TSS (NR_027965)	promoter-TSS (NR_027965)	60	NR_027965	66391	Mm.472722	NM_133677		2310061J03Rik	-	RIKEN cDNA 2310061J03 gene	ncRNA
chr11-11662	chr11	115764818	115766751	+	66.1	1933	intron (NM_028014, intron 1 of 31)	CpG	351	NM_028014	71947	Mm.23168	NM_028014	ENSMUSG00000020747	2310067B10Rik	Kiaa0195|mKIAA0195	RIKEN cDNA 2310067B10 gene	protein-coding
chr15-4307	chr15	99972096	99974106	+	87.3	2010	non-coding (NR_028124, exon 1 of 1)	non-coding (NR_028124, exon 1 of 1)	186	NR_028124	70281	Mm.484037	NR_028124		2310068J16Rik	-	RIKEN cDNA 2310068J16 gene	ncRNA
chr15-5657	chr15	44786445	44788556	+	63	2111	promoter-TSS (NR_040309)	promoter-TSS (NR_040309)	-263	NR_040309	69659	Mm.352401	NR_040309	ENSMUSG00000097102	2310069G16Rik	-	RIKEN cDNA 2310069G16 gene	ncRNA
chr7-2211	chr7	44246100	44247861	+	63.8	1761	intron (NM_025880, intron 1 of 5)	CpG	258	NM_025880	668661	Mm.274492	NM_025880	ENSMUSG00000045411	2410002F23Rik	-	RIKEN cDNA 2410002F23 gene	protein-coding
chr3-9762	chr3	145936851	145939220	+	70	2369	promoter-TSS (NM_025555)	promoter-TSS (NM_025555)	3	NM_025555	66421	Mm.25137	NM_025555		2410004B18Rik	4930572C24Rik	RIKEN cDNA 2410004B18 gene	protein-coding
chr18-3657	chr18	33794313	33795796	+	50.4	1483	non-coding (NR_038152, exon 1 of 2)	non-coding (NR_038152, exon 1 of 2)	162	NR_038151	69749	Mm.248787	NR_038151	ENSMUSG00000087590	2410004N09Rik	-	RIKEN cDNA 2410004N09 gene	ncRNA
chr17-4972	chr17	56608836	56610504	+	55	1668	5' UTR (NM_153152, exon 1 of 4)	5' UTR (NM_153152, exon 1 of 4)	101	NM_153152	224904	Mm.34002	NM_153152	ENSMUSG00000049760	2410015M20Rik	QIL1	RIKEN cDNA 2410015M20 gene	protein-coding
chr12-5820	chr12	83950012	83952330	+	93	2318	exon (NM_023633, exon 1 of 1)	exon (NM_023633, exon 1 of 1)	563	NM_023633	71952	Mm.251483	NM_023633	ENSMUSG00000046791	2410016O06Rik	MAPJD|NO66	RIKEN cDNA 2410016O06 gene	protein-coding
chr17-5666	chr17	36145388	36145888	+	9.61	500	intron (NR_033517, intron 1 of 3)	CpG	620	NR_033517	675325	Mm.75890	NR_033517	ENSMUSG00000038311	2410017I17Rik	-	RIKEN cDNA 2410017I17 gene	ncRNA
chr12-5472	chr12	22906074	22906703	+	11.5	629	Intergenic	CpG	103855	NR_015504	69732	Mm.391403	NM_028362	ENSMUSG00000073164	2410018L13Rik	2810480C08Rik	RIKEN cDNA 2410018L13 gene	ncRNA
chr12-6648	chr12	23009519	23010019	+	5.77	500	intron (NR_015504, intron 1 of 3)	CpG	474	NR_015504	69732	Mm.391403	NM_028362	ENSMUSG00000073164	2410018L13Rik	2810480C08Rik	RIKEN cDNA 2410018L13 gene	ncRNA
chr15-6614	chr15	8168356	8170332	+	74.6	1976	5' UTR (NM_001162906, exon 1 of 53)	5' UTR (NM_001162906, exon 1 of 53)	238	NM_001162906	73692	Mm.164436	NM_001162906	ENSMUSG00000039801	2410089E03Rik	4732468D17Rik|b2b012Clo	RIKEN cDNA 2410089E03 gene	protein-coding
chr19-3264	chr19	18670709	18672081	+	40	1372	intron (NM_026120, intron 1 of 7)	CpG	615	NM_026120	67383	Mm.306602	NM_026120	ENSMUSG00000024726	2410127L17Rik	-	RIKEN cDNA 2410127L17 gene	protein-coding
chr5-8612	chr5	118244305	118246241	+	69.6	1936	promoter-TSS (NM_172998)	promoter-TSS (NM_172998)	46	NM_001081236	76792	Mm.103428	NM_001081236		2410131K14Rik	-	RIKEN cDNA 2410131K14 gene	protein-coding
chr5-6029	chr5	118380575	118381611	+	26.9	1036	Intergenic	G-rich|Low_complexity|Low_complexity	135866	NM_001081236	76792	Mm.103428	NM_001081236		2410131K14Rik	-	RIKEN cDNA 2410131K14 gene	protein-coding
chr5-11267	chr5	118331330	118332264	+	14.6	934	Intergenic	Intergenic	86570	NM_001081236	76792	Mm.103428	NM_001081236		2410131K14Rik	-	RIKEN cDNA 2410131K14 gene	protein-coding
chr16-2183	chr16	18836377	18837300	+	32.3	923	exon (NM_001033164, exon 2 of 3)	exon (NM_001033164, exon 2 of 3)	258	NM_001033164	72307	Mm.36907	NM_001033164	ENSMUSG00000071632	2510002D24Rik	2410043I01Rik|AA163535|AA409624|DXMgi27	RIKEN cDNA 2510002D24 gene	protein-coding
chr10-6344	chr10	62577101	62579162	+	71.9	2061	exon (NM_028197, exon 1 of 7)	exon (NM_028197, exon 1 of 7)	326	NM_028197	72320	Mm.258955	NM_028197	ENSMUSG00000036955	2510003E04Rik	0710007C18Rik|KBP|mKIAA1279	RIKEN cDNA 2510003E04 gene	protein-coding
chr16-3955	chr16	21693238	21695939	+	120.3	2701	promoter-TSS (NM_001001881)	promoter-TSS (NM_001001881)	77	NM_001001881	72190	Mm.131606	NM_001001881	ENSMUSG00000043391	2510009E07Rik	AI194952	RIKEN cDNA 2510009E07 gene	protein-coding
chr16-5040	chr16	21727725	21728624	+	14.2	899	Intergenic	Intergenic	-33509	NM_001001881	72190	Mm.131606	NM_001001881	ENSMUSG00000043391	2510009E07Rik	AI194952	RIKEN cDNA 2510009E07 gene	protein-coding
chr4-3646	chr4	147940670	147942256	+	61.9	1586	exon (NM_029841, exon 1 of 3)	exon (NM_029841, exon 1 of 3)	568	NM_029841	77034	Mm.183076	NM_029841	ENSMUSG00000044496	2510039O18Rik	Kiaa2013	RIKEN cDNA 2510039O18 gene	protein-coding
chr4-12797	chr4	147946092	147946592	+	5.38	500	intron (NM_029841, intron 2 of 2)	intron (NM_029841, intron 2 of 2)	5447	NM_029841	77034	Mm.183076	NM_029841	ENSMUSG00000044496	2510039O18Rik	Kiaa2013	RIKEN cDNA 2510039O18 gene	protein-coding
chr6-7526	chr6	13870349	13872062	+	42.3	1713	promoter-TSS (NR_045995)	promoter-TSS (NR_045995)	278	NR_024619	66520	Mm.29615	NM_183258		2610001J05Rik	C79299	RIKEN cDNA 2610001J05 gene	ncRNA
chrX-1786	chrX	107815331	107816682	+	31.1	1351	promoter-TSS (NM_001163104)	promoter-TSS (NM_001163104)	328	NM_025921	67028	Mm.37274	NM_025921	ENSMUSG00000031242	2610002M06Rik	8430408J07Rik|AI876413|Chmp1b2	RIKEN cDNA 2610002M06 gene	protein-coding
chr8-5346	chr8	20424303	20424803	+	15.4	500	intron (NR_028428, intron 1 of 5)	CpG	261	NR_028428	381598	Mm.359054	NM_001024708	ENSMUSG00000071793	2610005L07Rik	2810038F24Rik|6720476A01Rik	cadherin 11 pseudogene	pseudo
chr10-3647	chr10	79096581	79097980	+	51.9	1399	intron (NM_001004362, intron 1 of 5)	intron (NM_001004362, intron 1 of 5)	320	NM_001004362	72128	Mm.297854	NM_001004362	ENSMUSG00000060301	2610008E11Rik	-	RIKEN cDNA 2610008E11 gene	protein-coding
chrX-2447	chrX	50840886	50842144	+	23.5	1258	promoter-TSS (NM_133729)	promoter-TSS (NM_133729)	79	NM_133729	70415	Mm.391246	NM_133729		2610018G03Rik	Mst4	RIKEN cDNA 2610018G03 gene	protein-coding
chr4-10819	chr4	125729618	125730118	+	6.54	500	Intergenic	Intergenic	192442	NR_015560	72395	Mm.112888	NR_015560	ENSMUSG00000085562	2610028E06Rik	BB043107	RIKEN cDNA 2610028E06 gene	ncRNA
chr7-13196	chr7	79934155	79936206	+	55.4	2051	promoter-TSS (NM_027420)	promoter-TSS (NM_027420)	84	NM_027420	70420	Mm.34266	NM_027420	ENSMUSG00000039043	2610034B18Rik	Arpin	RIKEN cDNA 2610034B18 gene	protein-coding
chr11-10052	chr11	113199680	113202201	+	102.3	2521	intron (NR_015556, intron 1 of 2)	intron (NR_015556, intron 1 of 2)	898	NR_015556	72386	Mm.266961	NR_015556	ENSMUSG00000087259	2610035D17Rik	-	RIKEN cDNA 2610035D17 gene	ncRNA
chr11-13191	chr11	113164880	113165508	+	10.8	628	intron (NR_015556, intron 1 of 2)	intron (NR_015556, intron 1 of 2)	36644	NR_015556	72386	Mm.266961	NR_015556	ENSMUSG00000087259	2610035D17Rik	-	RIKEN cDNA 2610035D17 gene	ncRNA
chr11-13192	chr11	113172624	113173124	+	10	500	intron (NR_015556, intron 1 of 2)	intron (NR_015556, intron 1 of 2)	28964	NR_015556	72386	Mm.266961	NR_015556	ENSMUSG00000087259	2610035D17Rik	-	RIKEN cDNA 2610035D17 gene	ncRNA
chr11-13843	chr11	113105508	113106008	+	7.3	500	intron (NR_015556, intron 1 of 2)	intron (NR_015556, intron 1 of 2)	96080	NR_015556	72386	Mm.266961	NR_015556	ENSMUSG00000087259	2610035D17Rik	-	RIKEN cDNA 2610035D17 gene	ncRNA
chr14-3777	chr14	122474778	122475792	+	20.4	1014	promoter-TSS (NM_009574)	promoter-TSS (NM_009574)	-86	NR_045046	69248	Mm.235369	NR_045046	ENSMUSG00000085555	2610035F20Rik	-	RIKEN cDNA 2610035F20 gene	ncRNA
chr14-4816	chr14	122473632	122474132	+	9.61	500	intron (NR_045046, intron 2 of 4)	intron (NR_045046, intron 2 of 4)	1317	NR_045046	69248	Mm.235369	NR_045046	ENSMUSG00000085555	2610035F20Rik	-	RIKEN cDNA 2610035F20 gene	ncRNA
chr8-6672	chr8	129233335	129235253	+	60	1918	promoter-TSS (NM_153780)	promoter-TSS (NM_153780)	-248	NM_153780	72139	Mm.426514	NM_153780		2610044O15Rik8	2610044O15Rik	RIKEN cDNA 2610044O15 gene	protein-coding
chr8-6939	chr8	129263107	129264187	+	20.8	1080	Intergenic	Intergenic	-29601	NM_153780	72139	Mm.426514	NM_153780		2610044O15Rik8	2610044O15Rik	RIKEN cDNA 2610044O15 gene	protein-coding
chr3-2958	chr3	17786395	17787303	+	22.3	908	Intergenic	CpG	-3072	NR_033490	70441	Mm.458192	NR_033490		2610100L16Rik	100040120|Gm2612	RIKEN cDNA 2610100L16 gene	ncRNA
chr3-7282	chr3	17790054	17790554	+	9.23	500	intron (NR_033490, intron 1 of 2)	intron (NR_033490, intron 1 of 2)	383	NR_033490	70441	Mm.458192	NR_033490		2610100L16Rik	100040120|Gm2612	RIKEN cDNA 2610100L16 gene	ncRNA
chr3-9061	chr3	17317553	17318053	+	6.15	500	Intergenic	Intergenic	-472118	NR_033490	70441	Mm.458192	NR_033490		2610100L16Rik	100040120|Gm2612	RIKEN cDNA 2610100L16 gene	ncRNA
chr3-9064	chr3	17791647	17792147	+	5.38	500	intron (NR_033490, intron 1 of 2)	intron (NR_033490, intron 1 of 2)	1976	NR_033490	70441	Mm.458192	NR_033490		2610100L16Rik	100040120|Gm2612	RIKEN cDNA 2610100L16 gene	ncRNA
chr7-9773	chr7	84688949	84690699	+	71.9	1750	intron (NR_038175, intron 1 of 4)	CpG	184	NR_038175	72495	Mm.382914	NR_038175		2610206C17Rik	-	RIKEN cDNA 2610206C17 gene	ncRNA
chr4-4656	chr4	10873660	10875664	+	93	2004	exon (NM_026005, exon 1 of 6)	exon (NM_026005, exon 1 of 6)	164	NM_026005	67157	Mm.440552	NM_026005	ENSMUSG00000059482	2610301B20Rik	AI428449	RIKEN cDNA 2610301B20 gene	protein-coding
chr4-12790	chr4	147605393	147605893	+	6.15	500	Intergenic	Intergenic	36865	NM_145078	112422	Mm.327194	NM_145078	ENSMUSG00000066000	2610305D13Rik	-	RIKEN cDNA 2610305D13 gene	protein-coding
chr6-5112	chr6	86822499	86822999	+	12.7	500	Intergenic	Intergenic	26691	NR_028298	67170	Mm.119489	NR_028298		2610306M01Rik	-	RIKEN cDNA 2610306M01 gene	ncRNA
chr11-9241	chr11	78261091	78262634	+	44.2	1543	exon (NM_001002004, exon 1 of 39)	exon (NM_001002004, exon 1 of 39)	108	NM_001002004	72503	Mm.237103	NM_001002004	ENSMUSG00000010277	2610507B11Rik	AU022687|D11Bhm178e|D11Bhm179e|E1|Kiaa0100|mKIAA0100	RIKEN cDNA 2610507B11 gene	protein-coding
chr5-5307	chr5	114822881	114823787	+	26.1	906	exon (NM_181075, exon 1 of 2)	exon (NM_181075, exon 1 of 2)	134	NM_181075	330173	Mm.482205	NM_181075	ENSMUSG00000092486	2610524H06Rik	-	RIKEN cDNA 2610524H06 gene	protein-coding
chr8-2853	chr8	60890111	60891545	+	41.1	1434	intron (NM_028299, intron 1 of 7)	intron (NM_028299, intron 1 of 7)	377	NM_028299	72612	Mm.25263	NM_028299	ENSMUSG00000038005	2700029M09Rik	C230006B22Rik	RIKEN cDNA 2700029M09 gene	protein-coding
chr5-4260	chr5	23850311	23850936	+	25	625	promoter-TSS (NR_045042)	promoter-TSS (NR_045042)	26	NR_045040	67194	Mm.423733	NR_045040	ENSMUSG00000097180	2700038G22Rik	-	RIKEN cDNA 2700038G22 gene	ncRNA
chr12-5334	chr12	71135764	71138028	+	86.1	2264	promoter-TSS (NM_001024854)	promoter-TSS (NM_001024854)	48	NM_001163378	76967	Mm.87290	NM_029818	ENSMUSG00000034601	2700049A03Rik	Talpid3|mKIAA0586	RIKEN cDNA 2700049A03 gene	protein-coding
chr14-6484	chr14	19822583	19824651	+	68	2068	intron (NM_026528, intron 1 of 7)	CpG	206	NM_026528	68045	Mm.21932	NM_026528	ENSMUSG00000021807	2700060E02Rik	-	RIKEN cDNA 2700060E02 gene	protein-coding
chr18-3398	chr18	24466114	24468031	+	68	1917	Intergenic	CpG	-3799	NM_026529	68046	Mm.276574	NM_026529	ENSMUSG00000024273	2700062C07Rik	AI195775|C87515	RIKEN cDNA 2700062C07 gene	protein-coding
chr18-3504	chr18	24470270	24471819	+	40.4	1549	intron (NM_026529, intron 1 of 4)	CpG	173	NM_026529	68046	Mm.276574	NM_026529	ENSMUSG00000024273	2700062C07Rik	AI195775|C87515	RIKEN cDNA 2700062C07 gene	protein-coding
chr19-2409	chr19	7416727	7418887	+	90.7	2160	exon (NM_175381, exon 1 of 5)	exon (NM_175381, exon 1 of 5)	182	NM_175381	108899	Mm.386838	NM_175381	ENSMUSG00000053080	2700081O15Rik	AI255177|AI848741|AW742297	RIKEN cDNA 2700081O15 gene	protein-coding
chr6-6914	chr6	133104582	133106449	+	71.1	1867	exon (NM_001271583, exon 1 of 3)	exon (NM_001271583, exon 1 of 3)	276	NM_001271583	381820	Mm.291762	NM_001163445	ENSMUSG00000072704	2700089E24Rik	AI662692	RIKEN cDNA 2700089E24 gene	protein-coding
chr2-6862	chr2	84669934	84671340	+	50	1406	promoter-TSS (NM_001033166)	promoter-TSS (NM_001033166)	71	NM_001037279	72657	Mm.259293	NM_001033166	ENSMUSG00000076437	2700094K13Rik	Selh	RIKEN cDNA 2700094K13 gene	protein-coding
chr12-3878	chr12	55079472	55081074	+	51.9	1602	promoter-TSS (NM_028314)	promoter-TSS (NM_028314)	-163	NM_028314	72658	Mm.434380	NM_028314	ENSMUSG00000062198	2700097O09Rik	AW552125	RIKEN cDNA 2700097O09 gene	protein-coding
chr11-11682	chr11	117076129	117077627	+	43.4	1498	promoter-TSS (NR_027059)	promoter-TSS (NR_027059)	95	NR_027059	76972	Mm.309167	NR_027059	ENSMUSG00000086859	2810008D09Rik	-	RIKEN cDNA 2810008D09 gene	ncRNA
chr11-8290	chr11	58866783	58867985	+	32.7	1202	intron (NM_172403, intron 1 of 4)	CpG	144	NM_172403	69944	Mm.32118	NM_172403		2810021J22Rik	AI449137	RIKEN cDNA 2810021J22 gene	protein-coding
chr1-8402	chr1	157410399	157413461	+	121.5	3062	promoter-TSS (NR_027984)	promoter-TSS (NR_027984)	-422	NR_027984	69953	Mm.286863	NM_027274	ENSMUSG00000049881	2810025M15Rik	AI429618	RIKEN cDNA 2810025M15 gene	ncRNA
chr12-6996	chr12	111572490	111576129	+	148.8	3639	promoter-TSS (NM_021516)	promoter-TSS (NM_021516)	93	NR_045295	100504687	Mm.26072	NR_045295	ENSMUSG00000096995	2810029C07Rik	AU017849	RIKEN cDNA 2810029C07 gene	ncRNA
chr12-7065	chr12	5984103	5984603	+	5.77	500	Intergenic	Intergenic	607851	NR_015579	72669	Mm.10434	NM_028318		2810032G03Rik	AI461720	RIKEN cDNA 2810032G03 gene	ncRNA
chr16-6060	chr16	77418085	77423061	+	90.3	4976	intron (NR_015543, intron 2 of 4)	intron (NR_015543, intron 2 of 4)	91245	NR_015543	77994	Mm.394688	NR_015543	ENSMUSG00000090386	2810055G20Rik	D730043B02Rik	RIKEN cDNA 2810055G20 gene	ncRNA
chr16-5406	chr16	77328521	77331677	+	47.7	3156	intron (NR_015543, intron 1 of 4)	intron (NR_015543, intron 1 of 4)	771	NR_015543	77994	Mm.394688	NR_015543	ENSMUSG00000090386	2810055G20Rik	D730043B02Rik	RIKEN cDNA 2810055G20 gene	ncRNA
chr16-5677	chr16	77236254	77238304	+	39.6	2050	Intergenic	Intergenic	-92049	NR_015543	77994	Mm.394688	NR_015543	ENSMUSG00000090386	2810055G20Rik	D730043B02Rik	RIKEN cDNA 2810055G20 gene	ncRNA
chr16-4921	chr16	77238981	77240110	+	18.8	1129	Intergenic	Intergenic	-89783	NR_015543	77994	Mm.394688	NR_015543	ENSMUSG00000090386	2810055G20Rik	D730043B02Rik	RIKEN cDNA 2810055G20 gene	ncRNA
chr16-5408	chr16	77400637	77401137	+	8.07	500	intron (NR_015543, intron 2 of 4)	intron (NR_015543, intron 2 of 4)	71559	NR_015543	77994	Mm.394688	NR_015543	ENSMUSG00000090386	2810055G20Rik	D730043B02Rik	RIKEN cDNA 2810055G20 gene	ncRNA
chr16-6517	chr16	77295452	77295952	+	5.77	500	Intergenic	MER5B|DNA|hAT-Charlie	-33626	NR_015543	77994	Mm.394688	NR_015543	ENSMUSG00000090386	2810055G20Rik	D730043B02Rik	RIKEN cDNA 2810055G20 gene	ncRNA
chr3-7416	chr3	88685017	88687884	+	97.6	2867	exon (NM_028814, exon 2 of 14)	exon (NM_028814, exon 2 of 14)	656	NM_028814	74200	Mm.251800	NM_028814	ENSMUSG00000028060	2810403A07Rik	A430106P18Rik|AI256352|AI451678|Blom7|Kiaa0907	RIKEN cDNA 2810403A07 gene	protein-coding
chr3-9372	chr3	88677222	88677722	+	5.77	500	Intergenic	MYSERV6-int|LTR|ERVK	-8322	NM_028814	74200	Mm.251800	NM_028814	ENSMUSG00000028060	2810403A07Rik	A430106P18Rik|AI256352|AI451678|Blom7|Kiaa0907	RIKEN cDNA 2810403A07 gene	protein-coding
chr2-10156	chr2	165492202	165494127	+	62.7	1925	exon (NM_001007581, exon 1 of 2)	exon (NM_001007581, exon 1 of 2)	150	NM_001007581	381406	Mm.330785	NM_001007581	ENSMUSG00000039725	2810408M09Rik	-	RIKEN cDNA 2810408M09 gene	protein-coding
chr11-12688	chr11	120186941	120190382	+	105.7	3441	non-coding (NR_030682, exon 2 of 3)	non-coding (NR_030682, exon 2 of 3)	1195	NR_030682	100042332	Mm.269766	NR_030682		2810410L24Rik	-	RIKEN cDNA 2810410L24 gene	ncRNA
chr11-6905	chr11	120185237	120186441	+	33.4	1204	TTS (NR_030682)	TTS (NR_030682)	4017	NR_030682	100042332	Mm.269766	NR_030682		2810410L24Rik	-	RIKEN cDNA 2810410L24 gene	ncRNA
chr9-9802	chr9	65890071	65890722	+	8.84	651	promoter-TSS (NM_026515)	promoter-TSS (NM_026515)	73	NM_026515	68026	Mm.351273	NM_026515	ENSMUSG00000040204	2810417H13Rik	AA409629|Ns5apt9|Ns5atp9|PAF15|Paf|mKIAA0101|p15(PAF)	RIKEN cDNA 2810417H13 gene	protein-coding
chr8-5581	chr8	70505679	70506809	+	42.7	1130	intron (NM_025577, intron 2 of 4)	intron (NM_025577, intron 2 of 4)	495	NM_025577	66462	Mm.28242	NM_025577	ENSMUSG00000058833	2810428I15Rik	-	RIKEN cDNA 2810428I15 gene	protein-coding
chr13-6081	chr13	3360591	3361291	+	13.8	700	Intergenic	CpG	-117362	NR_015522	76937	Mm.487240	NR_015522	ENSMUSG00000097709	2810429I04Rik	AI256682	RIKEN cDNA 2810429I04 gene	ncRNA
chr6-7859	chr6	134897077	134899194	+	71.1	2117	promoter-TSS (NR_072990)	promoter-TSS (NR_072990)	174	NR_029441	72813	Mm.409034	NR_029441		2810454H06Rik	-	RIKEN cDNA 2810454H06 gene	ncRNA
chr1-7136	chr1	86045409	86047468	+	67.3	2059	exon (NM_001144993, exon 1 of 3)	exon (NM_001144993, exon 1 of 3)	575	NM_001144992	72792	Mm.54981	NM_001144992	ENSMUSG00000026227	2810459M11Rik	-	RIKEN cDNA 2810459M11 gene	protein-coding
chr6-5776	chr6	149308840	149310550	+	72.3	1710	5' UTR (NM_001289662, exon 1 of 5)	5' UTR (NM_001289662, exon 1 of 5)	281	NM_026054	67246	Mm.333515	NM_026054	ENSMUSG00000032712	2810474O19Rik	6720435I21Rik|AA536804|AU020969|GET|Kiaa1551	RIKEN cDNA 2810474O19 gene	protein-coding
chrX-3189	chrX	12135421	12137411	+	32.7	1990	non-coding (NR_045434, exon 3 of 4)	non-coding (NR_045434, exon 3 of 4)	23930	NR_045434	72937	Mm.440386	NR_045434	ENSMUSG00000087271	2900008C10Rik	-	RIKEN cDNA 2900008C10 gene	ncRNA
chrX-1051	chrX	12127760	12129337	+	24.6	1577	intron (NM_001168321, intron 1 of 13)	CpG	31798	NR_045434	72937	Mm.440386	NR_045434	ENSMUSG00000087271	2900008C10Rik	-	RIKEN cDNA 2900008C10 gene	ncRNA
chrX-3414	chrX	12159161	12160590	+	22.7	1429	intron (NR_045434, intron 1 of 3)	CpG	471	NR_045434	72937	Mm.440386	NR_045434	ENSMUSG00000087271	2900008C10Rik	-	RIKEN cDNA 2900008C10 gene	ncRNA
chrX-2587	chrX	12151383	12151883	+	7.69	500	intron (NR_045434, intron 1 of 3)	intron (NR_045434, intron 1 of 3)	8713	NR_045434	72937	Mm.440386	NR_045434	ENSMUSG00000087271	2900008C10Rik	-	RIKEN cDNA 2900008C10 gene	ncRNA
chrX-2774	chrX	12157871	12158371	+	6.92	500	intron (NR_045434, intron 1 of 3)	intron (NR_045434, intron 1 of 3)	2225	NR_045434	72937	Mm.440386	NR_045434	ENSMUSG00000087271	2900008C10Rik	-	RIKEN cDNA 2900008C10 gene	ncRNA
chr5-5132	chr5	113137209	113139523	+	82.3	2314	intron (NM_172884, intron 1 of 7)	CpG	24947	NM_172884	243219	Mm.160131	NM_172884	ENSMUSG00000051339	2900026A02Rik	8430408O14Rik|A530094D01|AW539426|Gm449|Kiaa1671|mKIAA1671	RIKEN cDNA 2900026A02 gene	protein-coding
chr5-11209	chr5	113193384	113194034	+	11.1	650	Intergenic	Intergenic	-30396	NM_172884	243219	Mm.160131	NM_172884	ENSMUSG00000051339	2900026A02Rik	8430408O14Rik|A530094D01|AW539426|Gm449|Kiaa1671|mKIAA1671	RIKEN cDNA 2900026A02 gene	protein-coding
chr5-8884	chr5	113135508	113136008	+	8.46	500	intron (NM_172884, intron 1 of 7)	intron (NM_172884, intron 1 of 7)	27555	NM_172884	243219	Mm.160131	NM_172884	ENSMUSG00000051339	2900026A02Rik	8430408O14Rik|A530094D01|AW539426|Gm449|Kiaa1671|mKIAA1671	RIKEN cDNA 2900026A02 gene	protein-coding
chr5-10568	chr5	113162422	113162922	+	7.3	500	intron (NM_172884, intron 1 of 7)	intron (NM_172884, intron 1 of 7)	641	NM_172884	243219	Mm.160131	NM_172884	ENSMUSG00000051339	2900026A02Rik	8430408O14Rik|A530094D01|AW539426|Gm449|Kiaa1671|mKIAA1671	RIKEN cDNA 2900026A02 gene	protein-coding
chr11-13891	chr11	117617604	117618328	+	8.84	724	Intergenic	Intergenic	6719	NR_015489	78403	Mm.212543	NR_015489		2900041M22Rik	-	RIKEN cDNA 2900041M22 gene	ncRNA
chr11-14672	chr11	117482317	117482817	+	7.3	500	Intergenic	Intergenic	-128680	NR_015489	78403	Mm.212543	NR_015489		2900041M22Rik	-	RIKEN cDNA 2900041M22 gene	ncRNA
chr18-5999	chr18	76005015	76005515	+	6.54	500	intron (NM_145356, intron 2 of 4)	intron (NM_145356, intron 2 of 4)	93206	NR_045365	73009	Mm.443541	NR_045365		2900057B20Rik	-	RIKEN cDNA 2900057B20 gene	ncRNA
chr1-8351	chr1	118458904	118460396	+	42.3	1492	promoter-TSS (NR_027901)	promoter-TSS (NR_027901)	-385	NR_027901	68204	Mm.443536	NR_027901		2900060B14Rik	-	RIKEN cDNA 2900060B14 gene	ncRNA
chr1-10415	chr1	118481987	118482487	+	6.54	500	intron (NM_001293301, intron 8 of 35)	intron (NM_001293301, intron 8 of 35)	-22972	NR_027901	68204	Mm.443536	NR_027901		2900060B14Rik	-	RIKEN cDNA 2900060B14 gene	ncRNA
chr7-5788	chr7	81523121	81524521	+	43.8	1400	intron (NR_045299, intron 1 of 4)	intron (NR_045299, intron 1 of 4)	271	NR_045299	100504421	Mm.217071	NR_045299	ENSMUSG00000097277	2900076A07Rik	WI1-1616M8.2	RIKEN cDNA 2900076A07 gene	ncRNA
chr9-10018	chr9	112454559	112455329	+	9.61	770	Intergenic	Intergenic	198370	NR_033433	620760	Mm.259863	NR_015468	ENSMUSG00000087038	2900079G21Rik	C130083B14|Gm6179	RIKEN cDNA 2900079G21 gene	ncRNA
chr1-11528	chr1	42701202	42701702	+	5.77	500	non-coding (NR_027891, exon 1 of 1)	non-coding (NR_027891, exon 1 of 1)	1116	NR_027891	73100	Mm.467885	NR_027891		2900092D14Rik	-	RIKEN cDNA 2900092D14 gene	ncRNA
chr2-13984	chr2	156392868	156393368	+	6.54	500	promoter-TSS (NR_024329)	promoter-TSS (NR_024329)	-139	NR_024329	347740	Mm.324242	NR_024329		2900097C17Rik	1810005K14Rik|4930563C06Rik	RIKEN cDNA 2900097C17 gene	ncRNA
chrX-1508	chrX	152367955	152369209	+	27.3	1254	promoter-TSS (NR_045452)	promoter-TSS (NR_045452)	10	NR_045451	75693	Mm.287381	NR_045451	ENSMUSG00000084885	3010001F23Rik	-	RIKEN cDNA 3010001F23 gene	ncRNA
chr11-11366	chr11	50174321	50175143	+	18.1	822	promoter-TSS (NM_026543)	promoter-TSS (NM_026543)	-119	NM_026543	68067	Mm.40828	NM_026543	ENSMUSG00000020381	3010026O09Rik	2900016G09Rik|AI851514|AW475975	RIKEN cDNA 3010026O09 gene	protein-coding
chr8-8044	chr8	108537561	108538061	+	8.07	500	intron (NR_030569, intron 2 of 3).2	intron (NR_030569, intron 2 of 3).2	46866	NR_077224	109215	Mm.65282	NR_077224		3010033K07Rik	-	RIKEN cDNA 3010033K07 gene	ncRNA
chr8-8896	chr8	108101704	108102204	+	7.3	500	Intergenic	Intergenic	482723	NR_077224	109215	Mm.65282	NR_077224		3010033K07Rik	-	RIKEN cDNA 3010033K07 gene	ncRNA
chr16-1572	chr16	13671641	13672786	+	55.7	1145	intron (NM_001177552, intron 1 of 5)	CpG	193	NM_025653	66598	Mm.223689	NM_025653	ENSMUSG00000079737	3110001I22Rik	-	RIKEN cDNA 3110001I22 gene	protein-coding
chr18-3771	chr18	12167953	12169765	+	55.7	1812	exon (NM_029623, exon 1 of 20)	exon (NM_029623, exon 1 of 20)	129	NM_029623	76482	Mm.196596	NM_029623	ENSMUSG00000024410	3110002H16Rik	2400010D15Rik|Mic-1|Mic1	RIKEN cDNA 3110002H16 gene	protein-coding
chrX-1357	chrX	123103044	123104837	+	40	1793	intron (NM_028426, intron 1 of 3)	MMERVK10C-int|LTR|ERVK	381	NM_028426	73061	Mm.292979	NM_028426	ENSMUSG00000079450	3110007F17Rik	-	RIKEN cDNA 3110007F17 gene	protein-coding
chr1-6778	chr1	9601004	9602324	+	35	1320	intron (NM_178399, intron 1 of 5)	intron (NM_178399, intron 1 of 5)	397	NM_178399	76982	Mm.491098	NM_178399	ENSMUSG00000067879	3110035E14Rik	AI415019|AV164974|R75066	RIKEN cDNA 3110035E14 gene	protein-coding
chr9-6871	chr9	41375948	41377819	+	32.3	1871	intron (NR_040725, intron 1 of 4)	intron (NR_040725, intron 1 of 4)	322	NR_040725	73144	Mm.482850	NR_040725		3110039I08Rik	-	RIKEN cDNA 3110039I08 gene	ncRNA
chr12-4743	chr12	49380196	49395773	+	347.1	15577	Intergenic	Intergenic	-1668	NR_026733	67293	Mm.185800	NR_026733	ENSMUSG00000089922	3110039M20Rik	-	RIKEN cDNA 3110039M20 gene	ncRNA
chr12-6722	chr12	49400241	49402062	+	48.1	1821	intron (NR_026733, intron 2 of 2)	intron (NR_026733, intron 2 of 2)	11499	NR_026733	67293	Mm.185800	NR_026733	ENSMUSG00000089922	3110039M20Rik	-	RIKEN cDNA 3110039M20 gene	ncRNA
chr7-11650	chr7	81788348	81789785	+	57.3	1437	intron (NM_026077, intron 1 of 4)	intron (NM_026077, intron 1 of 4)	387	NM_026077	67290	Mm.248391	NM_026077	ENSMUSG00000025102	3110040N11Rik	AI851475	RIKEN cDNA 3110040N11 gene	protein-coding
chr4-9562	chr4	35224635	35226889	+	92.3	2254	intron (NM_001081343, intron 1 of 10)	CpG	118	NM_001081343	73205	Mm.331544	NM_001081343	ENSMUSG00000028300	3110043O21Rik	AI840585	RIKEN cDNA 3110043O21 gene	protein-coding
chr17-4879	chr17	21650088	21650886	+	15.8	798	promoter-TSS (NM_001166497)	promoter-TSS (NM_001166497)	-124	NM_001166497	73229	Mm.296733	NM_001166497		3110052M02Rik	mszf57|mszf71	RIKEN cDNA 3110052M02 gene	protein-coding
chr17-7822	chr17	21665575	21666075	+	6.15	500	TTS (NM_001166497)	TTS (NM_001166497)	15214	NM_001166497	73229	Mm.296733	NM_001166497		3110052M02Rik	mszf57|mszf71	RIKEN cDNA 3110052M02 gene	protein-coding
chr12-3663	chr12	71014352	71017392	+	153	3040	promoter-TSS (NM_001081195)	promoter-TSS (NM_001081195)	-49	NR_045055	73204	Mm.363770	NR_045055	ENSMUSG00000085622	3110056K07Rik	4921536K06Rik	RIKEN cDNA 3110056K07 gene	ncRNA
chr3-5776	chr3	40893012	40895056	+	51.9	2044	promoter-TSS (NM_026622)	promoter-TSS (NM_026622)	-243	NM_026622	269423	Mm.32373	NM_026622	ENSMUSG00000037818	3110057O12Rik	2310068E01Rik|4732404H23|AI645591	RIKEN cDNA 3110057O12 gene	protein-coding
chr6-6490	chr6	34877354	34878852	+	48.1	1498	promoter-TSS (NM_001135611)	promoter-TSS (NM_001135611)	-38	NM_001135611	78412	Mm.248440	NM_199145	ENSMUSG00000046806	3110062M04Rik	AL023049|Mri	RIKEN cDNA 3110062M04 gene	protein-coding
chr5-6925	chr5	139459880	139461099	+	35.8	1219	promoter-TSS (NM_028469)	promoter-TSS (NM_028469)	45	NM_028469	73212	Mm.84294	NM_028469	ENSMUSG00000053553	3110082I17Rik	AW411904	RIKEN cDNA 3110082I17 gene	protein-coding
chr5-4272	chr5	30114409	30115298	+	23.1	889	exon (NM_001167879, exon 4 of 6)	exon (NM_001167879, exon 4 of 6)	-8767	NM_001256263	433868	Mm.450696	NM_001256263		3110082J24Rik	ENSMUSG00000073106	RIKEN cDNA 3110082J24 gene	protein-coding
chr2-11859	chr2	150310494	150311739	+	23.1	1245	exon (NM_027017, exon 4 of 4)	exon (NM_027017, exon 4 of 4)	51649	NM_027017	69277	Mm.272470	NM_027017	ENSMUSG00000063364	3300002I08Rik	2900016H11Rik	RIKEN cDNA 3300002I08 gene	protein-coding
chr14-2703	chr14	49782997	49783766	+	18.5	769	promoter-TSS (NM_026142)	promoter-TSS (NM_026142)	-14	NM_026142	67419	Mm.318710	NM_026142	ENSMUSG00000036242	3632451O06Rik	AU067705	RIKEN cDNA 3632451O06 gene	protein-coding
chrX-2318	chrX	135035705	135036205	+	9.23	500	intron (NR_040282, intron 2 of 3)	intron (NR_040282, intron 2 of 3)	647	NR_040281	320606	Mm.439072	NR_040281	ENSMUSG00000089759	3632454L22Rik	-	RIKEN cDNA 3632454L22 gene	ncRNA
chr14-4359	chr14	12283803	12285166	+	53.8	1363	intron (NM_001284384, intron 1 of 4)	CpG	281	NM_178141	218734	Mm.44068	NM_146051	ENSMUSG00000033111	3830406C13Rik	-	RIKEN cDNA 3830406C13 gene	protein-coding
chr13-4771	chr13	107207606	107208418	+	14.6	812	Intergenic	Intergenic	185442	NR_015471	100040322	Mm.133867	NR_015471		3830408C21Rik	-	RIKEN cDNA 3830408C21 gene	ncRNA
chr19-5237	chr19	28963430	28965196	+	67.7	1766	promoter-TSS (NM_198651)	promoter-TSS (NM_198651)	-159	NM_198651	381218	Mm.280653	NM_198651	ENSMUSG00000064202	4430402I18Rik	AW122618|Spata6l	RIKEN cDNA 4430402I18 gene	protein-coding
chr19-4819	chr19	28975310	28976074	+	11.5	764	Intergenic	Intergenic	-11538	NM_198651	381218	Mm.280653	NM_198651	ENSMUSG00000064202	4430402I18Rik	AW122618|Spata6l	RIKEN cDNA 4430402I18 gene	protein-coding
chr2-4884	chr2	93014634	93015522	+	30.4	888	intron (NM_001177536, intron 1 of 6)	CpG	-14270	NR_110333	433456	Mm.235231	NM_001002794		4631405J19Rik	-	RIKEN cDNA 4631405J19 gene	ncRNA
chr3-4429	chr3	19894486	19896098	+	60.7	1612	non-coding (NR_027985, exon 1 of 1)	non-coding (NR_027985, exon 1 of 1)	421	NR_027985	70808	Mm.427103	NR_027985		4632415L05Rik	AI662792	RRS1 ribosome biogenesis regulator homolog pseudogene	pseudo
chr16-3100	chr16	30008425	30009232	+	25.4	807	intron (NR_033631, intron 1 of 2)	intron (NR_033631, intron 1 of 2)	161	NR_033631	100043102	Mm.30797	NR_033631	ENSMUSG00000097184	4632428C04Rik	Gm4231	RIKEN cDNA 4632428C04 gene	ncRNA
chr6-4507	chr6	148211032	148212961	+	83.8	1929	promoter-TSS (NR_015615)	promoter-TSS (NR_015615)	-292	NR_015615	320737	Mm.137858	NR_015615		4732416N19Rik	-	RIKEN cDNA 4732416N19 gene	ncRNA
chr11-15734	chr11	113221497	113221997	+	6.54	500	Intergenic	Intergenic	-12078	NR_040276	319871	Mm.383743	NR_040276	ENSMUSG00000085421	4732490B19Rik	-	RIKEN cDNA 4732490B19 gene	ncRNA
chr7-6957	chr7	67849194	67849823	+	14.2	629	Intergenic	CpG	-46012	NR_045954	73904	Mm.70992	NR_045954	ENSMUSG00000097697	4833412C05Rik	-	RIKEN cDNA 4833412C05 gene	ncRNA
chr7-7732	chr7	67803684	67804315	+	11.9	631	promoter-TSS (NR_045954)	promoter-TSS (NR_045954)	-503	NR_045954	73904	Mm.70992	NR_045954	ENSMUSG00000097697	4833412C05Rik	-	RIKEN cDNA 4833412C05 gene	ncRNA
chr11-13695	chr11	95857846	95860197	+	75.7	2351	non-coding (NR_045187, exon 1 of 2)	non-coding (NR_045187, exon 1 of 2)	204	NR_045187	73906	Mm.399894	NR_045187	ENSMUSG00000086015	4833417C18Rik	-	RIKEN cDNA 4833417C18 gene	ncRNA
chr18-2830	chr18	4352399	4354210	+	56.9	1811	promoter-TSS (NM_007746)	promoter-TSS (NM_007746)	-243	NR_040328	73915	Mm.482777	NR_040328		4833419F23Rik	-	RIKEN cDNA 4833419F23 gene	ncRNA
chr13-5827	chr13	119462041	119463910	+	56.5	1869	5' UTR (NM_026127, exon 1 of 14)	5' UTR (NM_026127, exon 1 of 14)	216	NM_001113550	67392	Mm.390641	NM_026127	ENSMUSG00000062822	4833420G17Rik	2210017J06Rik|5730533D17Rik|AW107518|C85193	RIKEN cDNA 4833420G17 gene	protein-coding
chr9-7659	chr9	45429960	45433669	+	130.7	3709	promoter-TSS (NR_040732)	promoter-TSS (NR_040732)	-582	NR_040732	74602	Mm.394117	NR_040732	ENSMUSG00000097074	4833428L15Rik	-	RIKEN cDNA 4833428L15 gene	ncRNA
chr13-6479	chr13	54564017	54565788	+	61.5	1771	intron (NM_133797, intron 1 of 8)	intron (NM_133797, intron 1 of 8)	480	NM_001252648	97820	Mm.24593	NM_133797	ENSMUSG00000025871	4833439L19Rik	4930558H15Rik|C81457|Kiaa1191|P33monox	RIKEN cDNA 4833439L19 gene	protein-coding
chr2-10386	chr2	93976140	93977160	+	22.7	1020	Intergenic	CpG	-3384	NR_045827	70852	Mm.437014	NR_045827	ENSMUSG00000027196	4921507L20Rik	-	RIKEN cDNA 4921507L20 gene	ncRNA
chr6-3417	chr6	50596283	50597291	+	25	1008	promoter-TSS (NM_027564)	promoter-TSS (NM_027564)	-197	NM_027564	70821	Mm.157323	NM_027564	ENSMUSG00000029828	4921507P07Rik	TISP74	RIKEN cDNA 4921507P07 gene	protein-coding
chr13-7364	chr13	113409634	113410134	+	6.54	500	Intergenic	Intergenic	92960	NR_045501	70917	Mm.491036	NR_045501		4921509O07Rik	-	RIKEN cDNA 4921509O07 gene	ncRNA
chr3-7701	chr3	79220901	79221401	+	7.3	500	intron (NR_045502, intron 1 of 2)	intron (NR_045502, intron 1 of 2)	8232	NR_045502	70924	Mm.444622	NR_045502		4921511C10Rik	-	RIKEN cDNA 4921511C10 gene	ncRNA
chr12-5942	chr12	12420857	12421609	+	13.5	752	Intergenic	Intergenic	-28758	NR_045829	70858	Mm.410838	NR_045829		4921511I17Rik	-	RIKEN cDNA 4921511I17 gene	ncRNA
chr12-5679	chr12	12401342	12402128	+	13.1	786	Intergenic	Intergenic	-9260	NR_045829	70858	Mm.410838	NR_045829		4921511I17Rik	-	RIKEN cDNA 4921511I17 gene	ncRNA
chr8-6575	chr8	85431790	85433160	+	55.4	1370	intron (NM_025722, intron 1 of 3)	CpG	366	NM_025722	66714	Mm.272748	NM_025722	ENSMUSG00000036934	4921524J17Rik	-	RIKEN cDNA 4921524J17 gene	protein-coding
chr18-4875	chr18	83635292	83635792	+	7.3	500	Intergenic	Intergenic	-309658	NR_045361	70960	Mm.410834	NR_045361		4921531P14Rik	1700108N05Rik	RIKEN cDNA 4921531P14 gene	ncRNA
chr9-10686	chr9	97995972	97996472	+	6.15	500	intron (NM_022319, intron 1 of 17)	intron (NM_022319, intron 1 of 17)	-7198	NR_110443	66737	Mm.445908	NR_110443		4921534H16Rik	-	RIKEN cDNA 4921534H16 gene	ncRNA
chr10-9141	chr10	25757142	25757642	+	6.54	500	Intergenic	Intergenic	80045	NR_045349	73803	Mm.258921	NR_045349		4930401C15Rik	-	RIKEN cDNA 4930401C15 gene	ncRNA
chr2-9068	chr2	130838494	130841207	+	103.8	2713	intron (NM_029432, intron 1 of 36)	CpG	260	NM_029432	228602	Mm.271990	NM_029432	ENSMUSG00000027309	4930402H24Rik	2810487F15Rik|AI413763|C78926	RIKEN cDNA 4930402H24 gene	protein-coding
chr12-7293	chr12	71494510	71495010	+	6.54	500	Intergenic	Intergenic	-45847	NR_045941	73815	Mm.416916	NR_045941		4930404H11Rik	-	RIKEN cDNA 4930404H11 gene	ncRNA
chr3-9483	chr3	100423350	100423850	+	6.92	500	Intergenic	B1_Mur1|SINE|Alu	-2805	NR_040543	73806	Mm.396549	NR_040543	ENSMUSG00000086923	4930406D18Rik	-	RIKEN cDNA 4930406D18 gene	ncRNA
chr12-4532	chr12	113155356	113156213	+	21.1	857	promoter-TSS (NM_134041)	promoter-TSS (NM_134041)	-637	NM_134041	104732	Mm.87616	NM_134041	ENSMUSG00000037466	4930427A07Rik	AA536649|mFLJ00116	RIKEN cDNA 4930427A07 gene	protein-coding
chr5-8257	chr5	107687888	107688690	+	19.2	802	Intergenic	Intergenic	15191	NR_045871	654809	Mm.399159	NR_045871		4930428O21Rik	-	RIKEN cDNA 4930428O21 gene	ncRNA
chr3-6981	chr3	32364361	32366386	+	80.7	2025	promoter-TSS (NR_027966)	promoter-TSS (NR_027966)	-116	NR_027966	67576	Mm.435324	NR_027966	ENSMUSG00000049507	4930429B21Rik	-	RIKEN cDNA 4930429B21 gene	ncRNA
chr10-3185	chr10	100588421	100589456	+	41.5	1035	intron (NM_175128, intron 1 of 6)	intron (NM_175128, intron 1 of 6)	321	NM_175128	68281	Mm.268474	NM_175128	ENSMUSG00000046567	4930430F08Rik	4930571E09Rik|A730088G13Rik|AW551239|C430008C19Rik	RIKEN cDNA 4930430F08 gene	protein-coding
chr15-7344	chr15	30646028	30647644	+	31.5	1616	exon (NM_008729, exon 7 of 23)	exon (NM_008729, exon 7 of 23)	-392290	NR_045186	73784	Mm.66947	NR_045186		4930430F21Rik	-	RIKEN cDNA 4930430F21 gene	ncRNA
chr9-10427	chr9	57400566	57401066	+	6.92	500	TTS (NR_040729)	TTS (NR_040729)	9746	NR_040729	73772	Mm.444684	NR_040729		4930430J02Rik	-	RIKEN cDNA 4930430J02 gene	ncRNA
chr14-6821	chr14	72140772	72141272	+	6.15	500	Intergenic	Intergenic	284313	NR_046274	74667	Mm.159286	NR_046274		4930434J06Rik	-	RIKEN cDNA 4930434J06 gene	ncRNA
chr14-6820	chr14	71570794	71571294	+	5.77	500	Intergenic	Lx5|LINE|L1	-285665	NR_046274	74667	Mm.159286	NR_046274		4930434J06Rik	-	RIKEN cDNA 4930434J06 gene	ncRNA
chr1-5633	chr1	16092833	16093747	+	23.5	914	promoter-TSS (NM_001243238)	promoter-TSS (NM_001243238)	-249	NM_001243238	75799	Mm.78557	NM_001243238	ENSMUSG00000067795	4930444P10Rik	-	RIKEN cDNA 4930444P10 gene	protein-coding
chr18-2388	chr18	82855456	82856342	+	21.9	886	promoter-TSS (NR_125720)	promoter-TSS (NR_125720)	2	NR_125720	73985	Mm.399211	NR_125720		4930445N18Rik	3010027C24Rik	RIKEN cDNA 4930445N18 gene	ncRNA
chr18-3152	chr18	82867814	82868808	+	19.6	994	Intergenic	Intergenic	12414	NR_125720	73985	Mm.399211	NR_125720		4930445N18Rik	3010027C24Rik	RIKEN cDNA 4930445N18 gene	ncRNA
chr18-3151	chr18	82825386	82825886	+	11.9	500	Intergenic	Intergenic	-30261	NR_125720	73985	Mm.399211	NR_125720		4930445N18Rik	3010027C24Rik	RIKEN cDNA 4930445N18 gene	ncRNA
chr3-9636	chr3	122820129	122820629	+	6.54	500	intron (NM_153422, intron 12 of 20)	intron (NM_153422, intron 12 of 20)	-18399	NR_045168	71647	Mm.449992	NR_045168		4930447N08Rik	-	RIKEN cDNA 4930447N08 gene	ncRNA
chr12-7086	chr12	15412509	15413009	+	6.54	500	Intergenic	Intergenic	-362370	NR_045960	73972	Mm.107680	NR_045960		4930448C13Rik	-	RIKEN cDNA 4930448C13 gene	ncRNA
chr1-7620	chr1	41157587	41158087	+	10	500	Intergenic	Intergenic	23415	NR_040475	74897	Mm.243822	NR_040475		4930448I06Rik	-	RIKEN cDNA 4930448I06 gene	ncRNA
chr14-4801	chr14	105482958	105483748	+	13.8	790	Intergenic	Intergenic	-15435	NR_045921	74864	Mm.159344	NR_045921	ENSMUSG00000022116	4930449E01Rik	-	RIKEN cDNA 4930449E01 gene	ncRNA
chr19-1195	chr19	57314098	57315587	+	66.5	1489	Intergenic	CpG	40882	NR_045319	78120	Mm.445892	NR_045319		4930449E18Rik	-	RIKEN cDNA 4930449E18 gene	ncRNA
chr19-6722	chr19	57306330	57306830	+	5.77	500	Intergenic	Intergenic	32620	NR_045319	78120	Mm.445892	NR_045319		4930449E18Rik	-	RIKEN cDNA 4930449E18 gene	ncRNA
chr14-5733	chr14	8665434	8666757	+	38.1	1323	promoter-TSS (NR_045968)	promoter-TSS (NR_045968)	195	NM_028934	74430	Mm.271901	NM_028934	ENSMUSG00000021747	4930452B06Rik	4933406L09Rik|AI854000	RIKEN cDNA 4930452B06 gene	protein-coding
chr16-6487	chr16	64769709	64771587	+	70	1878	intron (NM_026273, intron 1 of 2)	CpG	291	NM_026273	67609	Mm.212157	NM_026273	ENSMUSG00000059920	4930453N24Rik	AI649104	RIKEN cDNA 4930453N24 gene	protein-coding
chr18-3279	chr18	32836802	32838126	+	50.7	1324	promoter-TSS (NR_045381)	promoter-TSS (NR_045381)	-177	NR_045381	75795	Mm.382634	NR_045381	ENSMUSG00000097553	4930455D15Rik	-	RIKEN cDNA 4930455D15 gene	ncRNA
chr3-8312	chr3	116966158	116968909	+	67.3	2751	promoter-TSS (NR_040596)	promoter-TSS (NR_040596)	-734	NR_040596	74654	Mm.410820	NR_040596	ENSMUSG00000080907	4930455H04Rik	-	RIKEN cDNA 4930455H04 gene	ncRNA
chr3-9605	chr3	116964606	116965106	+	5.77	500	intron (NM_023245, intron 1 of 7)	intron (NM_023245, intron 1 of 7)	-3411	NR_040596	74654	Mm.410820	NR_040596	ENSMUSG00000080907	4930455H04Rik	-	RIKEN cDNA 4930455H04 gene	ncRNA
chr10-9624	chr10	96120797	96121297	+	6.54	500	Intergenic	Intergenic	-105160	NR_110448	74881	Mm.410819	NR_110448		4930459C07Rik	-	RIKEN cDNA 4930459C07 gene	ncRNA
chr9-8728	chr9	58467145	58467645	+	7.3	500	intron (NR_040736, intron 2 of 2)	intron (NR_040736, intron 2 of 2)	12222	NR_040736	74879	Mm.416924	NR_040736	ENSMUSG00000097651	4930461G14Rik	-	RIKEN cDNA 4930461G14 gene	ncRNA
chr12-5634	chr12	107549351	107549993	+	8.84	642	Intergenic	Intergenic	185816	NR_045973	74968	Mm.359821	NR_045973	ENSMUSG00000085641	4930465M20Rik	4930431H15Rik	RIKEN cDNA 4930465M20 gene	ncRNA
chr8-8153	chr8	19784421	19785535	+	51.9	1114	intron (NM_001270553, intron 6 of 9)	CpG	55402	NM_001039553	626415	Mm.425517	NM_001039553		4930467E23Rik	ENSMUSG00000074453|OTTMUSG00000018948|TSAP	RIKEN cDNA 4930467E23 gene	protein-coding
chr8-4651	chr8	19979654	19980626	+	25.4	972	intron (NM_001270553, intron 6 of 9)	CpG	250564	NM_001039553	626415	Mm.425517	NM_001039553		4930467E23Rik	ENSMUSG00000074453|OTTMUSG00000018948|TSAP	RIKEN cDNA 4930467E23 gene	protein-coding
chr1-7814	chr1	161170464	161171254	+	19.2	790	TTS (NM_028664)	TTS (NM_028664)	-11545	NM_001195189	100502590	Mm.449990	NM_001195189		4930469G21Rik	-	RIKEN cDNA 4930469G21 gene	protein-coding
chr17-8188	chr17	4002724	4003224	+	6.15	500	Intergenic	Intergenic	80021	NR_045764	75815	Mm.183387	NR_045764		4930470H14Rik	-	RIKEN cDNA 4930470H14 gene	ncRNA
chr2-6531	chr2	170661987	170662634	+	16.9	647	Intergenic	Intergenic	-60293	NR_027825	67637	Mm.158163	NM_026287	ENSMUSG00000043583	4930470P17Rik	-	RIKEN cDNA 4930470P17 gene	ncRNA
chr17-7049	chr17	14372380	14372880	+	6.92	500	intron (NM_022315, intron 8 of 12)	intron (NM_022315, intron 8 of 12)	26312	NR_027986	74917	Mm.32228	NM_183107		4930474M22Rik	-	RIKEN cDNA 4930474M22 gene	ncRNA
chr17-8295	chr17	14538654	14539154	+	5.77	500	Intergenic	Intergenic	-139962	NR_027986	74917	Mm.32228	NM_183107		4930474M22Rik	-	RIKEN cDNA 4930474M22 gene	ncRNA
chr17-4846	chr17	90454058	90456670	+	80.7	2612	intron (NM_177284, intron 15 of 20)	CpG	-405805	NR_045463	78800	Mm.410772	NR_045463	ENSMUSG00000090160	4930480K15Rik	-	RIKEN cDNA 4930480K15 gene	ncRNA
chr17-5196	chr17	90451965	90453216	+	21.9	1251	intron (NM_177284, intron 15 of 20)	intron (NM_177284, intron 15 of 20)	-408579	NR_045463	78800	Mm.410772	NR_045463	ENSMUSG00000090160	4930480K15Rik	-	RIKEN cDNA 4930480K15 gene	ncRNA
chr12-7114	chr12	26185853	26186353	+	6.54	500	Intergenic	Intergenic	-25164	NR_046278	74930	Mm.398932	NR_046278		4930480M12Rik	-	RIKEN cDNA 4930480M12 gene	ncRNA
chr12-6654	chr12	26126578	26127078	+	6.15	500	Intergenic	MIRc|SINE|MIR	-84439	NR_046278	74930	Mm.398932	NR_046278		4930480M12Rik	-	RIKEN cDNA 4930480M12 gene	ncRNA
chr19-5165	chr19	5405911	5407564	+	31.9	1653	promoter-TSS (NR_015545)	promoter-TSS (NR_015545)	-78	NR_027938	74931	Mm.388511	NR_015545	ENSMUSG00000086938	4930481A15Rik	-	RIKEN cDNA 4930481A15 gene	ncRNA
chr1-6288	chr1	20477784	20478427	+	14.2	643	intron (NM_153179, intron 35 of 66)	intron (NM_153179, intron 35 of 66)	121651	NR_045734	75028	Mm.417820	NR_045734		4930486I03Rik	-	RIKEN cDNA 4930486I03 gene	ncRNA
chr3-9769	chr3	146681894	146682394	+	6.15	500	Intergenic	Intergenic	-30827	NM_029144	75015	Mm.250432	NM_029144		4930503B20Rik	1700013A07Rik|1700095G21Rik|4930483N21Rik	RIKEN cDNA 4930503B20 gene	protein-coding
chr10-9753	chr10	124186224	124186724	+	5.77	500	Intergenic	Lx|LINE|L1	-282600	NR_028310	75030	Mm.159403	NR_028310		4930503E24Rik	-	eukaryotic translation initiation factor 3, subunit I pseudogene	pseudo
chr17-8227	chr17	8310146	8312398	+	70.4	2252	promoter-TSS (NR_073374)	promoter-TSS (NR_073374)	-154	NR_073374	75060	Mm.426530	NR_073374	ENSMUSG00000087478	4930506C21Rik	-	RIKEN cDNA 4930506C21 gene	ncRNA
chr19-4521	chr19	59074304	59076130	+	63.4	1826	intron (NM_001114312, intron 1 of 16)	CpG	852	NM_001114312	71653	Mm.37338	NM_175172	ENSMUSG00000041362	4930506M07Rik	Kiaa1598|Shootin1|mKIAA1598	RIKEN cDNA 4930506M07 gene	protein-coding
chr5-8279	chr5	114772359	114776219	+	165.7	3860	promoter-TSS (NM_019834)	promoter-TSS (NM_019834)	694	NR_027872	67642	Mm.482535	NM_175120	ENSMUSG00000092183	4930515G01Rik	-	RIKEN cDNA 4930515G01 gene	ncRNA
chr13-8261	chr13	70277505	70278283	+	10	778	Intergenic	Intergenic	45072	NR_036596	75086	Mm.390616	NR_036596		4930520P13Rik	-	RIKEN cDNA 4930520P13 gene	ncRNA
chr4-7023	chr4	53217333	53218674	+	37.7	1341	Intergenic	Intergenic	-28193	NR_040665	78180	Mm.243847	NR_040665	ENSMUSG00000086947	4930522O17Rik	-	RIKEN cDNA 4930522O17 gene	ncRNA
chr1-4823	chr1	160044291	160045113	+	18.5	822	non-coding (NR_028111, exon 1 of 3)	non-coding (NR_028111, exon 1 of 3)	322	NR_028111	67647	Mm.171518	NM_001024470	ENSMUSG00000090394	4930523C07Rik	-	RIKEN cDNA 4930523C07 gene	protein-coding
chr11-10895	chr11	31948821	31949678	+	17.3	857	Intergenic	Intergenic	-16384	NM_026262	67592	Mm.78654	NM_026262	ENSMUSG00000020299	4930524B15Rik	-	RIKEN cDNA 4930524B15 gene	protein-coding
chr14-6004	chr14	114126824	114127324	+	6.54	500	Intergenic	L1_Mur2|LINE|L1	-704891	NR_045661	75822	Mm.410813	NR_045661		4930524C18Rik	-	RIKEN cDNA 4930524C18 gene	ncRNA
chr14-6395	chr14	113859473	113859973	+	6.54	500	Intergenic	Lx8b|LINE|L1	-972242	NR_045661	75822	Mm.410813	NR_045661		4930524C18Rik	-	RIKEN cDNA 4930524C18 gene	ncRNA
chr13-4911	chr13	67830391	67831623	+	32.7	1232	promoter-TSS (NR_045194)	promoter-TSS (NR_045194)	-22	NR_045194	320163	Mm.444711	NR_045194	ENSMUSG00000097276	4930525G20Rik	-	RIKEN cDNA 4930525G20 gene	ncRNA
chr9-8996	chr9	124422533	124426440	+	150.3	3907	non-coding (NR_015516, exon 1 of 1)	non-coding (NR_015516, exon 1 of 1)	699	NR_015516	75135	Mm.476814	NR_015516		4930526I15Rik	1600027J15Rik	RIKEN cDNA 4930526I15 gene	ncRNA
chr4-6500	chr4	21847346	21849109	+	82.3	1763	non-coding (NR_028384, exon 1 of 1)	non-coding (NR_028384, exon 1 of 1)	221	NR_028384	67735	Mm.391650	NR_028384		4930528A17Rik	-	RIKEN cDNA 4930528A17 gene	ncRNA
chr14-4987	chr14	86261766	86262404	+	9.23	638	TTS (NR_040457)	TTS (NR_040457)	16115	NR_040457	75155	Mm.399239	NR_040457		4930529K09Rik	4930507G21Rik	RIKEN cDNA 4930529K09 gene	ncRNA
chr16-4866	chr16	38047579	38048079	+	8.07	500	intron (NR_040565, intron 3 of 3)	intron (NR_040565, intron 3 of 3)	30506	NR_040565	75175	Mm.399335	NR_040565		4930542C21Rik	-	RIKEN cDNA 4930542C21 gene	ncRNA
chr18-5631	chr18	17866226	17866726	+	5.77	500	Intergenic	Intergenic	-285486	NR_045374	75162	Mm.60874	NR_045374		4930545E07Rik	-	RIKEN cDNA 4930545E07 gene	ncRNA
chr16-1491	chr16	59600263	59601544	+	56.5	1281	Intergenic	CpG	-36042	NR_040564	75145	Mm.399348	NR_040564		4930547E14Rik	-	RIKEN cDNA 4930547E14 gene	ncRNA
chr16-5656	chr16	59604406	59605041	+	8.84	635	Intergenic	Intergenic	-32222	NR_040564	75145	Mm.399348	NR_040564		4930547E14Rik	-	RIKEN cDNA 4930547E14 gene	ncRNA
chr2-12801	chr2	57181139	57182712	+	44.2	1573	promoter-TSS (NR_040356)	promoter-TSS (NR_040356)	94	NR_040633	75279	Mm.401987	NR_040633	ENSMUSG00000086396	4930555B11Rik	-	RIKEN cDNA 4930555B11 gene	ncRNA
chr14-6434	chr14	5070598	5071098	+	6.54	500	Intergenic	Intergenic	20219	NM_175393	108978	Mm.396152	NM_175393	ENSMUSG00000079378	4930555G01Rik	-	RIKEN cDNA 4930555G01 gene	protein-coding
chr4-11987	chr4	30396461	30396961	+	6.54	500	Intergenic	ORR1B1|LTR|ERVL-MaLR	-267885	NR_040655	75332	Mm.108636	NR_040655		4930556G01Rik	-	RIKEN cDNA 4930556G01 gene	ncRNA
chr11-8618	chr11	72214384	72216035	+	56.9	1651	promoter-TSS (NM_001163728)	promoter-TSS (NM_001163728)	71	NM_001163728	75304	Mm.340776	NM_001163728		4930563E22Rik	-	RIKEN cDNA 4930563E22 gene	protein-coding
chr5-7818	chr5	131614021	131616881	+	65.4	2860	intron (NM_177047, intron 5 of 18)	intron (NM_177047, intron 5 of 18)	-264818	NR_040704	75369	Mm.389696	NR_040704		4930563F08Rik	-	RIKEN cDNA 4930563F08 gene	ncRNA
chr5-8058	chr5	132074695	132075195	+	8.07	500	intron (NM_177047, intron 2 of 18)	intron (NM_177047, intron 2 of 18)	194676	NR_040704	75369	Mm.389696	NR_040704		4930563F08Rik	-	RIKEN cDNA 4930563F08 gene	ncRNA
chr5-9744	chr5	131611239	131611739	+	7.3	500	intron (NM_177047, intron 5 of 18)	ORR1E|LTR|ERVL-MaLR	-268780	NR_040704	75369	Mm.389696	NR_040704		4930563F08Rik	-	RIKEN cDNA 4930563F08 gene	ncRNA
chr8-6437	chr8	125567370	125570493	+	120.3	3123	Intergenic	Intergenic	-15707	NR_015535	75930	Mm.234080	NR_015535		4930567H12Rik	4930579P07Rik	RIKEN cDNA 4930567H12 gene	ncRNA
chr1-11220	chr1	165018484	165019392	+	11.5	908	Intergenic	RLTR20A2B_MM|LTR|ERVK	72992	NR_040480	75857	Mm.109021	NR_040480		4930568G15Rik	-	RIKEN cDNA 4930568G15 gene	ncRNA
chr7-11205	chr7	125393279	125393779	+	8.07	500	Intergenic	Intergenic	24668	NM_001145759	75861	Mm.349600	NM_001145759	ENSMUSG00000090457	4930571K23Rik	AI428146	RIKEN cDNA 4930571K23 gene	protein-coding
chr3-6189	chr3	51275513	51278081	+	123.4	2568	promoter-TSS (NR_073429)	promoter-TSS (NR_073429)	36	NR_073429	67746	Mm.441177	NR_073429		4930577N17Rik	-	RIKEN cDNA 4930577N17 gene	ncRNA
chr15-3723	chr15	98983296	98987569	+	88.8	4273	promoter-TSS (NR_045991)	promoter-TSS (NR_045991)	-533	NR_045991	75951	Mm.441657	NR_045991	ENSMUSG00000097587	4930578M01Rik	3010001K12Rik	RIKEN cDNA 4930578M01 gene	ncRNA
chr15-5133	chr15	98992696	98993837	+	26.9	1141	Intergenic	CpG	7301	NR_045991	75951	Mm.441657	NR_045991	ENSMUSG00000097587	4930578M01Rik	3010001K12Rik	RIKEN cDNA 4930578M01 gene	ncRNA
chr9-7347	chr9	35115903	35117635	+	64.6	1732	promoter-TSS (NR_029475)	promoter-TSS (NR_029475)	41	NR_029475	78934	Mm.391688	NR_029475	ENSMUSG00000070315	4930581F22Rik	-	RIKEN cDNA 4930581F22 gene	ncRNA
chr5-11623	chr5	26525873	26526373	+	6.92	500	Intergenic	ORR1F|LTR|ERVL-MaLR	-32809	NR_029445	75942	Mm.50087	NR_029445		4930584F24Rik	1700001J09Rik|4930522C06Rik	RIKEN cDNA 4930584F24 gene	ncRNA
chr18-5543	chr18	82917298	82918456	+	24.6	1158	TTS (NR_033307)	TTS (NR_033307)	2683	NR_033307	75853	Mm.420737	NR_033307		4930592I03Rik	-	RIKEN cDNA 4930592I03 gene	ncRNA
chr14-4877	chr14	51357894	51358984	+	23.1	1090	Intergenic	CpG	-12950	NR_045736	75377	Mm.402100	NR_045736		4930597G03Rik	-	RIKEN cDNA 4930597G03 gene	ncRNA
chr19-2430	chr19	26845439	26846202	+	20	763	Intergenic	(TC)n|Simple_repeat|Simple_repeat	-21913	NR_045306	70942	Mm.411548	NR_045306	ENSMUSG00000093772	4931403E22Rik	-	RIKEN cDNA 4931403E22 gene	ncRNA
chr9-5592	chr9	15305655	15307940	+	72.7	2285	promoter-TSS (NM_001199485)	promoter-TSS (NM_001199485)	-349	NM_001199484	70984	Mm.261842	NM_133732	ENSMUSG00000031938	4931406C07Rik	-	RIKEN cDNA 4931406C07 gene	protein-coding
chr14-5510	chr14	25606393	25609187	+	109.2	2794	intron (NM_183208, intron 6 of 23)	CpG	20986	NR_033492	77592	Mm.444871	NM_175264		4931406H21Rik	-	RIKEN cDNA 4931406H21 gene	ncRNA
chr7-8904	chr7	34312365	34314124	+	78	1759	Intergenic	CpG	-27635	NM_172741	233103	Mm.491097	NM_172741	ENSMUSG00000066571	4931406P16Rik	AA553327|mKIAA0355	RIKEN cDNA 4931406P16 gene	protein-coding
chr14-2340	chr14	54602961	54603713	+	21.9	752	intron (NM_028890, intron 1 of 6)	CpG	2571	NM_028890	74359	Mm.79815	NM_028890	ENSMUSG00000022179	4931414P19Rik	-	RIKEN cDNA 4931414P19 gene	protein-coding
chr14-5569	chr14	54605543	54606531	+	19.6	988	promoter-TSS (NM_028890)	promoter-TSS (NM_028890)	-129	NM_028890	74359	Mm.79815	NM_028890	ENSMUSG00000022179	4931414P19Rik	-	RIKEN cDNA 4931414P19 gene	protein-coding
chr3-4450	chr3	55054845	55056035	+	40	1190	promoter-TSS (NM_007628)	promoter-TSS (NM_007628)	198	NR_040593	70970	Mm.251485	NR_040593		4931419H13Rik	-	RIKEN cDNA 4931419H13 gene	ncRNA
chr2-13332	chr2	23234321	23234821	+	6.54	500	intron (NM_027635, intron 6 of 10)	CpG	27095	NM_027635	70981	Mm.314026	NM_027635	ENSMUSG00000026774	4931423N10Rik	-	RIKEN cDNA 4931423N10 gene	protein-coding
chr8-4730	chr8	105288936	105290664	+	43.1	1728	promoter-TSS (NM_028888)	promoter-TSS (NM_028888)	-272	NM_001166394	74356	Mm.204876	NM_028888	ENSMUSG00000014837	4931428F04Rik	AI426165|Kiaa0895l	RIKEN cDNA 4931428F04 gene	protein-coding
chr9-8646	chr9	40963682	40964338	+	14.6	656	intron (NM_001081121, intron 1 of 8)	CpG	102	NM_001081121	70989	Mm.335087	NM_001081121	ENSMUSG00000032023	4931429I11Rik	BB239335|jhy	RIKEN cDNA 4931429I11 gene	protein-coding
chr9-10337	chr9	46443105	46443605	+	6.15	500	Intergenic	Intergenic	-123369	NM_183104	74361	Mm.159169	NM_183104	ENSMUSG00000056617	4931429L15Rik	-	RIKEN cDNA 4931429L15 gene	protein-coding
chr6-7425	chr6	118977574	118978074	+	7.69	500	intron (NM_001159534, intron 3 of 46)	intron (NM_001159534, intron 3 of 46)	97666	NR_046053	74363	Mm.399403	NR_046053		4931430N09Rik	-	RIKEN cDNA 4931430N09 gene	ncRNA
chr6-9482	chr6	118927790	118928290	+	6.15	500	intron (NM_001159534, intron 3 of 46)	intron (NM_001159534, intron 3 of 46)	47882	NR_046053	74363	Mm.399403	NR_046053		4931430N09Rik	-	RIKEN cDNA 4931430N09 gene	ncRNA
chr14-2547	chr14	62759542	62762046	+	123	2504	5' UTR (NM_008715, exon 1 of 19)	5' UTR (NM_008715, exon 1 of 19)	293	NR_045503	71000	Mm.399410	NR_045503	ENSMUSG00000097775	4931440J10Rik	-	RIKEN cDNA 4931440J10 gene	ncRNA
chr16-1831	chr16	42874723	42876883	+	65	2160	promoter-TSS (NR_040522)	promoter-TSS (NR_040522)	-41	NR_040522	75722	Mm.243747	NR_040521	ENSMUSG00000075070	4932412D23Rik	ENSMUSG00000075070|Gm10809	RIKEN cDNA 4932412D23 gene	ncRNA
chr16-5981	chr16	42879979	42880479	+	7.3	500	Intergenic	Intergenic	-4467	NR_040522	75722	Mm.243747	NR_040521	ENSMUSG00000075070	4932412D23Rik	ENSMUSG00000075070|Gm10809	RIKEN cDNA 4932412D23 gene	ncRNA
chr16-6411	chr16	42709123	42709623	+	6.92	500	Intergenic	Intergenic	166214	NR_040521	75722	Mm.243747	NR_040521	ENSMUSG00000075070	4932412D23Rik	ENSMUSG00000075070|Gm10809	RIKEN cDNA 4932412D23 gene	ncRNA
chr9-9932	chr9	103652909	103653409	+	6.15	500	intron (NM_178638, intron 2 of 5)	intron (NM_178638, intron 2 of 5)	96069	NR_040764	319215	Mm.425597	NR_040764		4932413F04Rik	-	RIKEN cDNA 4932413F04 gene	ncRNA
chr2-6925	chr2	129799985	129803486	+	159.9	3501	promoter-TSS (NR_029452)	promoter-TSS (NR_029452)	-276	NR_029452	654409	Mm.305555	NR_029452		4932416H05Rik	-	RIKEN cDNA 4932416H05 gene	ncRNA
chr3-4717	chr3	36862679	36864136	+	43.1	1457	intron (NM_172679, intron 1 of 85)	CpG	301	NM_172679	229227	Mm.207907	NM_172679	ENSMUSG00000037270	4932438A13Rik	4732443H21|B830039D19Rik|D630029K19Rik|FSA|Kiaa1109|Tweek	RIKEN cDNA 4932438A13 gene	protein-coding
chr5-9530	chr5	57714210	57720570	+	239.1	6360	promoter-TSS (NM_018764)	promoter-TSS (NM_018764)	529	NR_015588	319216	Mm.332387	NR_015588	ENSMUSG00000097216	4932441J04Rik	-	RIKEN cDNA 4932441J04 gene	ncRNA
chr1-5965	chr1	89579968	89582260	+	88.8	2292	intron (NM_178119, intron 1 of 17)	CpG	102778	NR_015540	74403	Mm.444291	NR_015540		4933400F21Rik	1700091C04Rik|4930565K10Rik	RIKEN cDNA 4933400F21 gene	ncRNA
chr1-9900	chr1	89750810	89751310	+	8.46	500	intron (NM_001037136, intron 11 of 16)	intron (NM_001037136, intron 11 of 16)	-67168	NR_015540	74403	Mm.444291	NR_015540		4933400F21Rik	1700091C04Rik|4930565K10Rik	RIKEN cDNA 4933400F21 gene	ncRNA
chr7-12121	chr7	40654710	40655210	+	6.15	500	Intergenic	Intergenic	-19777	NR_045504	71029	Mm.399496	NR_045504		4933402C06Rik	-	RIKEN cDNA 4933402C06 gene	ncRNA
chr1-11618	chr1	63844775	63845275	+	6.54	500	Intergenic	Intergenic	-75758	NM_001256158	74426	Mm.159197	NM_001256158	ENSMUSG00000025961	4933402D24Rik	-	RIKEN cDNA 4933402D24 gene	protein-coding
chr8-9344	chr8	87702221	87702721	+	6.92	500	intron (NM_033327, intron 5 of 7)	intron (NM_033327, intron 5 of 7)	138564	NM_177901	330820	Mm.212913	NM_177901		4933402J07Rik	-	RIKEN cDNA 4933402J07 gene	protein-coding
chr8-8360	chr8	87656518	87657018	+	6.92	500	Intergenic	Intergenic	92861	NM_177901	330820	Mm.212913	NM_177901		4933402J07Rik	-	RIKEN cDNA 4933402J07 gene	protein-coding
chr13-5398	chr13	23270050	23270679	+	10.4	629	Intergenic	Intergenic	-7986	NR_046038	74061	Mm.399501	NR_046038	ENSMUSG00000085122	4933404K08Rik	-	RIKEN cDNA 4933404K08 gene	ncRNA
chr13-6123	chr13	23299561	23300061	+	7.69	500	Intergenic	Intergenic	21461	NR_046038	74061	Mm.399501	NR_046038	ENSMUSG00000085122	4933404K08Rik	-	RIKEN cDNA 4933404K08 gene	ncRNA
chr13-7949	chr13	23285785	23286285	+	6.54	500	Intergenic	Intergenic	7685	NR_046038	74061	Mm.399501	NR_046038	ENSMUSG00000085122	4933404K08Rik	-	RIKEN cDNA 4933404K08 gene	ncRNA
chr5-8364	chr5	136918620	136919829	+	41.5	1209	promoter-TSS (NR_015555)	promoter-TSS (NR_015555)	78	NR_015555	66752	Mm.135764	NR_015555	ENSMUSG00000097908	4933404O12Rik	AW494809	RIKEN cDNA 4933404O12 gene	ncRNA
chr2-12433	chr2	146598652	146599152	+	6.92	500	Intergenic	Intergenic	55971	NR_040502	74065	Mm.399508	NR_040502	ENSMUSG00000085796	4933406D12Rik	-	RIKEN cDNA 4933406D12 gene	ncRNA
chr1-11956	chr1	134374131	134374631	+	6.15	500	Intergenic	L1M4|LINE|L1	-11559	NM_173771	240755	Mm.67133	NM_173771	ENSMUSG00000050526	4933406M09Rik	-	RIKEN cDNA 4933406M09 gene	protein-coding
chr4-7659	chr4	124574980	124576109	+	27.7	1129	TTS (NR_045819)	TTS (NR_045819)	6365	NR_045819	108809	Mm.250313	NR_045819		4933407E24Rik	-	RIKEN cDNA 4933407E24 gene	ncRNA
chr4-12485	chr4	124594812	124595312	+	5.77	500	Intergenic	Intergenic	25883	NR_045819	108809	Mm.250313	NR_045819		4933407E24Rik	-	RIKEN cDNA 4933407E24 gene	ncRNA
chrX-2268	chrX	75764086	75765017	+	18.8	931	non-coding (NR_029443, exon 1 of 9)	non-coding (NR_029443, exon 1 of 9)	148	NR_029443	74396	Mm.162493	NR_029443	ENSMUSG00000087396	4933407K13Rik	A130080L05Rik	RIKEN cDNA 4933407K13 gene	ncRNA
chr18-5695	chr18	34592161	34592661	+	6.15	500	intron (NM_177773, intron 2 of 5)	B3|SINE|B2	5057	NM_177773	271508	Mm.417609	NM_177773	ENSMUSG00000049357	4933408B17Rik	-	RIKEN cDNA 4933408B17 gene	protein-coding
chr10-7575	chr10	93588380	93590341	+	63	1961	promoter-TSS (NR_045810)	promoter-TSS (NR_045810)	-53	NR_045810	74454	Mm.410794	NR_045810	ENSMUSG00000097407	4933408J17Rik	-	RIKEN cDNA 4933408J17 gene	ncRNA
chr10-4884	chr10	117905707	117906943	+	22.3	1236	Intergenic	Intergenic	-19134	NR_045342	71067	Mm.410793	NR_045342		4933411E08Rik	-	RIKEN cDNA 4933411E08 gene	ncRNA
chr13-8501	chr13	117946745	117947245	+	5.77	500	intron (NM_010408, intron 6 of 7)	intron (NM_010408, intron 6 of 7)	-226984	NR_045508	71100	Mm.414841	NR_045508	ENSMUSG00000079048	4933413L06Rik	-	RIKEN cDNA 4933413L06 gene	ncRNA
chr8-4188	chr8	123234794	123236452	+	76.9	1658	exon (NM_030176, exon 2 of 3)	exon (NM_030176, exon 2 of 3)	532	NR_045849	71186	Mm.449984	NR_045849	ENSMUSG00000097637	4933417D19Rik	-	RIKEN cDNA 4933417D19 gene	ncRNA
chr7-5522	chr7	42505050	42506311	+	34.2	1261	Intergenic	CpG	-57600	NM_027702	71162	Mm.158598	NM_027702	ENSMUSG00000030463	4933421I07Rik	-	RIKEN cDNA 4933421I07 gene	protein-coding
chr4-4673	chr4	33030312	33032336	+	95.7	2024	promoter-TSS (NM_019586)	promoter-TSS (NM_019586)	-1	NR_036602	100504166	Mm.426309	NR_036602	ENSMUSG00000085037	4933421O10Rik	-	RIKEN cDNA 4933421O10 gene	ncRNA
chr12-6849	chr12	80789775	80791905	+	86.5	2130	intron (NM_178682, intron 1 of 5)	CpG	308	NM_178682	217684	Mm.341776	NM_178682	ENSMUSG00000021133	4933426M11Rik	mKIAA0247	RIKEN cDNA 4933426M11 gene	protein-coding
chr11-14898	chr11	25492550	25493050	+	6.54	500	Intergenic	Intergenic	166693	NR_045853	71234	Mm.158627	NR_045853	ENSMUSG00000033015	4933427E13Rik	-	RIKEN cDNA 4933427E13 gene	ncRNA
chr4-12689	chr4	139931475	139931975	+	6.54	500	intron (NR_045159, intron 2 of 2)	intron (NR_045159, intron 2 of 2)	1349	NR_045160	71235	Mm.61253	NR_045159	ENSMUSG00000085928	4933427I22Rik	-	RIKEN cDNA 4933427I22 gene	ncRNA
chr11-11577	chr11	97536926	97537578	+	11.1	652	intron (NM_018873, intron 4 of 19)	intron (NM_018873, intron 4 of 19)	-36912	NM_001289118	100141474	Mm.482426	NM_001289118		4933428G20Rik	-	RIKEN cDNA 4933428G20 gene	protein-coding
chr7-12325	chr7	83074577	83075204	+	8.46	627	Intergenic	Intergenic	-103499	NR_045855	71285	Mm.76818	NR_045855		4933430H16Rik	-	RIKEN cDNA 4933430H16 gene	ncRNA
chr5-6052	chr5	126694292	126695056	+	16.5	764	Intergenic	Intergenic	-336115	NR_040685	71247	Mm.399586	NR_040685		4933438B17Rik	-	RIKEN cDNA 4933438B17 gene	ncRNA
chr5-7332	chr5	126733246	126733873	+	11.1	627	Intergenic	Intergenic	-297230	NR_040685	71247	Mm.399586	NR_040685		4933438B17Rik	-	RIKEN cDNA 4933438B17 gene	ncRNA
chr5-12223	chr5	126338223	126338723	+	6.15	500	Intergenic	Intergenic	-692316	NR_040685	71247	Mm.399586	NR_040685		4933438B17Rik	-	RIKEN cDNA 4933438B17 gene	ncRNA
chr5-12225	chr5	127003168	127003668	+	5.77	500	Intergenic	Intergenic	-27371	NR_040685	71247	Mm.399586	NR_040685		4933438B17Rik	-	RIKEN cDNA 4933438B17 gene	ncRNA
chr4-7993	chr4	147101798	147102426	+	12.3	628	Intergenic	CpG	-33676	NR_045446	71270	Mm.460830	NR_045446	ENSMUSG00000093617	4933438K21Rik	-	RIKEN cDNA 4933438K21 gene	ncRNA
chr1-6487	chr1	172550250	172551017	+	14.6	767	non-coding (NR_040558, exon 1 of 3)	non-coding (NR_040558, exon 1 of 3)	173	NR_040558	71319	Mm.123774	NR_040558	ENSMUSG00000085184	4933439K11Rik	-	RIKEN cDNA 4933439K11 gene	ncRNA
chr14-2655	chr14	75015977	75016880	+	25.4	903	intron (NM_198642, intron 1 of 13)	CpG	401	NM_198642	271221	Mm.320280	NM_198642	ENSMUSG00000034959	5031414D18Rik	Gm744|Gm911|Kiaa0226l	RIKEN cDNA 5031414D18 gene	protein-coding
chr5-10328	chr5	23431144	23437451	+	271	6307	promoter-TSS (NR_040469)	promoter-TSS (NR_040469)	56	NR_040469	269630	Mm.425231	NR_040469	ENSMUSG00000073147	5031425E22Rik	-	RIKEN cDNA 5031425E22 gene	ncRNA
chr5-6516	chr5	23417848	23419275	+	45	1427	Intergenic	CpG	15792	NR_040469	269630	Mm.425231	NR_040469	ENSMUSG00000073147	5031425E22Rik	-	RIKEN cDNA 5031425E22 gene	ncRNA
chr5-5922	chr5	23386661	23387626	+	20.4	965	Intergenic	Intergenic	47210	NR_040469	269630	Mm.425231	NR_040469	ENSMUSG00000073147	5031425E22Rik	-	RIKEN cDNA 5031425E22 gene	ncRNA
chr15-3444	chr15	84986763	84988460	+	68.4	1697	exon (NM_001033273, exon 1 of 10)	exon (NM_001033273, exon 1 of 10)	360	NM_001033273	223739	Mm.323925	NM_001033273	ENSMUSG00000036046	5031439G07Rik	AW554572|mKIAA0930	RIKEN cDNA 5031439G07 gene	protein-coding
chr15-6797	chr15	84985142	84985781	+	10	639	intron (NM_001033273, intron 1 of 9)	intron (NM_001033273, intron 1 of 9)	2510	NM_001033273	223739	Mm.323925	NM_001033273	ENSMUSG00000036046	5031439G07Rik	AW554572|mKIAA0930	RIKEN cDNA 5031439G07 gene	protein-coding
chr1-12259	chr1	185481887	185482387	+	6.54	500	Intergenic	Intergenic	-15169	NR_033600	114668	Mm.379303	NR_033600		5033404E19Rik	-	NSA2 ribosome biogenesis homolog pseudogene	pseudo
chr2-11621	chr2	59414248	59414748	+	8.46	500	Intergenic	Tigger19a|DNA|TcMar-Tigger	-27816	NR_040510	76676	Mm.110038	NR_040510	ENSMUSG00000087455	5330411J11Rik	-	RIKEN cDNA 5330411J11 gene	ncRNA
chr2-13861	chr2	131850986	131851486	+	6.15	500	Intergenic	Intergenic	-3580	NR_029381	414081	Mm.246905	NR_029381	ENSMUSG00000086822	5330413P13Rik	-	RIKEN cDNA 5330413P13 gene	ncRNA
chr3-4214	chr3	108536179	108537080	+	23.1	901	promoter-TSS (NM_001033304)	promoter-TSS (NM_001033304)	-107	NM_001033304	229722	Mm.316890	NM_001033304	ENSMUSG00000040412	5330417C22Rik	BB183350|Kiaa1324|mKIAA1324	RIKEN cDNA 5330417C22 gene	protein-coding
chr16-4671	chr16	50731704	50733112	+	44.2	1408	intron (NR_028300, intron 1 of 1)	intron (NR_028300, intron 1 of 1)	365	NR_028300	68190	Mm.139089	NR_028300		5330426P16Rik	-	RIKEN cDNA 5330426P16 gene	ncRNA
chrX-2698	chrX	105391011	105392320	+	22.3	1309	promoter-TSS (NR_015552)	promoter-TSS (NR_015552)	89	NR_015552	100043213	Mm.388967	NR_015552	ENSMUSG00000087620	5330434G04Rik	-	RIKEN cDNA 5330434G04 gene	ncRNA
chr6-3281	chr6	50565595	50567591	+	91.9	1996	promoter-TSS (NM_007808)	promoter-TSS (NM_007808)	-50	NR_027892	73183	Mm.430720	NR_015581	ENSMUSG00000085776	5430402O13Rik	3110047M22Rik	RIKEN cDNA 5430402O13 gene	ncRNA
chr5-8851	chr5	100426980	100430606	+	107.6	3626	intron (NR_034038, intron 2 of 4)	intron (NR_034038, intron 2 of 4)	742	NR_034038	100503199	Mm.392282	NR_034038	ENSMUSG00000097772	5430416N02Rik	100041797|Adapt33|Gm3514	RIKEN cDNA 5430416N02 gene	ncRNA
chr7-12580	chr7	131187024	131187524	+	6.15	500	intron (NM_175166, intron 2 of 22)	intron (NM_175166, intron 2 of 22)	12872	NM_175166	71395	Mm.118845	NM_175166	ENSMUSG00000006204	5430419D17Rik	-	RIKEN cDNA 5430419D17 gene	protein-coding
chr8-7527	chr8	25353878	25354378	+	7.69	500	Intergenic	Intergenic	-47858	NR_040352	74489	Mm.256468	NR_040352		5430421F17Rik	-	RIKEN cDNA 5430421F17 gene	ncRNA
chr3-9150	chr3	38334918	38335418	+	8.07	500	Intergenic	MTE2a|LTR|ERVL-MaLR	-127049	NR_040541	71342	Mm.410782	NR_040541		5430434I15Rik	-	RIKEN cDNA 5430434I15 gene	ncRNA
chr3-9149	chr3	38055033	38055533	+	6.15	500	Intergenic	MTD|LTR|ERVL-MaLR	152836	NR_040541	71342	Mm.410782	NR_040541		5430434I15Rik	-	RIKEN cDNA 5430434I15 gene	ncRNA
chrX-1784	chrX	105069900	105070758	+	13.1	858	promoter-TSS (NR_015467)	promoter-TSS (NR_015467)	-205	NR_015467	71445	Mm.242968	NR_015467	ENSMUSG00000087174	5530601H04Rik	AI835882	RIKEN cDNA 5530601H04 gene	ncRNA
chrX-1857	chrX	13041756	13042668	+	17.3	912	intron (NR_038158, intron 1 of 2)	L1MDa|LINE|L1	197	NR_038158	70489	Mm.383563	NR_038158	ENSMUSG00000087424	5730405O15Rik	-	RIKEN cDNA 5730405O15 gene	ncRNA
chr19-3728	chr19	8888091	8889395	+	40.7	1304	promoter-TSS (NR_027866)	promoter-TSS (NR_027866)	27	NR_027866	67531	Mm.475113	NR_027866		5730408K05Rik	2610018C13Rik	RIKEN cDNA 5730408K05 gene	ncRNA
chr4-8565	chr4	126609255	126610430	+	43.8	1175	promoter-TSS (NM_001013755)	promoter-TSS (NM_001013755)	-12	NM_001145950	230757	Mm.296838	NM_001013755	ENSMUSG00000073755	5730409E04Rik	7530403E16Rik|AI849033	RIKEN cDNA 5730409E04Rik gene	protein-coding
chr4-9778	chr4	126611745	126612245	+	8.07	500	exon (NM_001013755, exon 2 of 2)	exon (NM_001013755, exon 2 of 2)	2141	NM_001013755	230757	Mm.296838	NM_001013755	ENSMUSG00000073755	5730409E04Rik	7530403E16Rik|AI849033	RIKEN cDNA 5730409E04Rik gene	protein-coding
chrX-3120	chrX	136115579	136116079	+	7.3	500	TTS (NR_045424)	TTS (NR_045424)	10907	NR_045425	70491	Mm.396636	NR_045424	ENSMUSG00000087553	5730412P04Rik	-	RIKEN cDNA 5730412P04 gene	ncRNA
chr11-10294	chr11	80377042	80378539	+	46.9	1497	intron (NM_027472, intron 1 of 9)	intron (NM_027472, intron 1 of 9)	225	NM_027472	70591	Mm.86860	NM_027472	ENSMUSG00000057181	5730455P16Rik	-	RIKEN cDNA 5730455P16 gene	protein-coding
chr3-9797	chr3	153798147	153798647	+	6.15	500	Intergenic	Intergenic	-6310	NR_045801	70594	Mm.491050	NR_045801	ENSMUSG00000062046	5730460C07Rik	-	RIKEN cDNA 5730460C07 gene	ncRNA
chr4-10603	chr4	44663622	44665126	+	34.6	1504	intron (NM_008782, intron 5 of 9)	CpG	-38426	NR_073462	70602	Mm.491142	NR_073462		5730488B01Rik	-	RIKEN cDNA 5730488B01 gene	ncRNA
chr12-3375	chr12	18609964	18611110	+	23.8	1146	Intergenic	CpG	96027	NM_001033157	236366	Mm.352227	NM_001033157		5730507C01Rik	-	RIKEN cDNA 5730507C01 gene	protein-coding
chr12-7098	chr12	19288204	19288704	+	6.54	500	Intergenic	CpG	773944	NM_001033157	236366	Mm.352227	NM_001033157		5730507C01Rik	-	RIKEN cDNA 5730507C01 gene	protein-coding
chr3-6354	chr3	127895500	127896782	+	38.4	1282	exon (NM_027482, exon 1 of 2)	exon (NM_027482, exon 1 of 2)	182	NM_027482	70617	Mm.317049	NM_027482	ENSMUSG00000050549	5730508B09Rik	2700063A17Rik|C80506	RIKEN cDNA 5730508B09 gene	protein-coding
chr11-13346	chr11	26209405	26211325	+	59.6	1920	intron (NR_027973, intron 1 of 5)	CpG	211	NR_027973	70626	Mm.379180	NM_027486		5730522E02Rik	-	RIKEN cDNA 5730522E02 gene	ncRNA
chr1-8063	chr1	136233439	136234687	+	31.1	1248	exon (NM_028872, exon 1 of 10)	exon (NM_028872, exon 1 of 10)	217	NM_028872	67313	Mm.36763	NM_028872	ENSMUSG00000041605	5730559C18Rik	1700034M08Rik|4933426C09Rik|AI586180|D1Mgi54	RIKEN cDNA 5730559C18 gene	protein-coding
chr4-3404	chr4	46388815	46390172	+	54.6	1357	promoter-TSS (NM_029086)	promoter-TSS (NM_029086)	-70	NM_029086	74753	Mm.45973	NM_029086	ENSMUSG00000028331	5830415F09Rik	AV014846|Nap1	RIKEN cDNA 5830415F09 gene	protein-coding
chr9-6181	chr9	15356972	15358513	+	50.4	1541	promoter-TSS (NM_176976)	promoter-TSS (NM_176976)	46	NM_176976	319675	Mm.218317	NM_176976	ENSMUSG00000046111	5830418K08Rik	5832426L23Rik|Gm1131|Kiaa1731	RIKEN cDNA 5830418K08 gene	protein-coding
chr9-5187	chr9	120576999	120578181	+	34.6	1182	non-coding (NR_073359, exon 1 of 1)	non-coding (NR_073359, exon 1 of 1)	259	NR_073359	76100	Mm.48212	NR_073359	ENSMUSG00000052658	5830454E08Rik	-	RIKEN cDNA 5830454E08 gene	ncRNA
chr9-7850	chr9	120602791	120603291	+	7.69	500	Intergenic	Intergenic	25710	NR_073359	76100	Mm.48212	NR_073359	ENSMUSG00000052658	5830454E08Rik	-	RIKEN cDNA 5830454E08 gene	ncRNA
chr5-8227	chr5	90588836	90589336	+	9.61	500	intron (NM_001252661, intron 12 of 13)	intron (NM_001252661, intron 12 of 13)	27877	NM_001252661	622307	Mm.389654	NM_001252661	ENSMUSG00000070690	5830473C10Rik	Arg|Gm17754	RIKEN cDNA 5830473C10 gene	protein-coding
chr4-7500	chr4	154635228	154635728	+	13.8	500	non-coding (NR_045643, exon 1 of 1)	non-coding (NR_045643, exon 1 of 1)	889	NR_045643	320939	Mm.436738	NR_045643		5930403L14Rik	-	RIKEN cDNA 5930403L14 gene	ncRNA
chr5-8047	chr5	128600262	128600762	+	9.61	500	promoter-TSS (NM_175284)	promoter-TSS (NM_175284)	175	NR_015517	319616	Mm.387738	NR_015517	ENSMUSG00000072591	5930412G12Rik	-	RIKEN cDNA 5930412G12 gene	ncRNA
chr5-6494	chr5	148994087	148995766	+	56.1	1679	intron (NR_102383, intron 1 of 1)	intron (NR_102383, intron 1 of 1)	288	NR_102383	319982	Mm.33303	NR_102383	ENSMUSG00000041298	5930430L01Rik	-	RIKEN cDNA 5930430L01 gene	ncRNA
chr13-4764	chr13	101234018	101234657	+	12.7	639	intron (NR_046158, intron 1 of 3)	intron (NR_046158, intron 1 of 3)	2210	NR_046158	328324	Mm.402274	NR_046158		5930438M14Rik	5930438M14	RIKEN cDNA 5930438M14 gene	ncRNA
chr13-5795	chr13	101092270	101092917	+	10.4	647	Intergenic	Intergenic	-139534	NR_046158	328324	Mm.402274	NR_046158		5930438M14Rik	5930438M14	RIKEN cDNA 5930438M14 gene	ncRNA
chr9-5668	chr9	58487620	58490931	+	140.7	3311	intron (NM_176921, intron 1 of 2)	intron (NM_176921, intron 1 of 2)	672	NM_176921	319477	Mm.153674	NM_176921	ENSMUSG00000066607	6030419C18Rik	-	RIKEN cDNA 6030419C18 gene	protein-coding
chr12-4522	chr12	110991966	110992599	+	15.4	633	Intergenic	Intergenic	-2116	NR_036598	77878	Mm.293198	NR_036598		6030440G07Rik	-	RIKEN cDNA 6030440G07 gene	ncRNA
chr15-5614	chr15	12738035	12739998	+	57.3	1963	Intergenic	Intergenic	85641	NM_029998	77877	Mm.207311	NM_029998	ENSMUSG00000022195	6030458C11Rik	-	RIKEN cDNA 6030458C11 gene	protein-coding
chr12-6284	chr12	31208967	31209605	+	8.84	638	Intergenic	Intergenic	40424	NR_102715	100043065	Mm.479482	NM_001034058		6030469F06Rik	-	RIKEN cDNA 6030469F06 gene	ncRNA
chr14-2501	chr14	20702383	20703839	+	58	1456	promoter-TSS (NR_029446)	promoter-TSS (NR_029446)	-12	NR_029446	76133	Mm.436043	NR_029446		6230400D17Rik	-	RIKEN cDNA 6230400D17 gene	ncRNA
chr11-7762	chr11	71032304	71033862	+	36.1	1558	exon (NM_134022, exon 1 of 2)	exon (NM_134022, exon 1 of 2)	534	NM_134022	103712	Mm.27768	NM_134022		6330403K07Rik	AI415455|AV161034|UGS148	RIKEN cDNA 6330403K07 gene	protein-coding
chr7-5693	chr7	13277948	13279345	+	45	1397	promoter-TSS (NM_010715)	promoter-TSS (NM_010715)	75	NM_177312	321008	Mm.458832	NM_177312	ENSMUSG00000070814	6330408A02Rik	-	RIKEN cDNA 6330408A02 gene	protein-coding
chr2-4489	chr2	32741187	32742466	+	56.5	1279	promoter-TSS (NM_027529)	promoter-TSS (NM_027529)	-810	NM_027529	70730	Mm.401360	NM_027529	ENSMUSG00000009551	6330409D20Rik	AA517851	RIKEN cDNA 6330409D20 gene	protein-coding
chr3-5510	chr3	129724607	129725893	+	31.5	1286	intron (NM_010113, intron 5 of 23)	intron (NM_010113, intron 5 of 23)	-28508	NR_040589	319224	Mm.477035	NR_040589		6330410L21Rik	-	RIKEN cDNA 6330410L21 gene	ncRNA
chr6-8518	chr6	77593241	77593741	+	6.54	500	intron (NM_001109764, intron 8 of 19)	intron (NM_001109764, intron 8 of 19)	-211016	NR_045141	70753	Mm.490700	NR_045141		6330415B21Rik	-	RIKEN cDNA 6330415B21 gene	ncRNA
chr4-7032	chr4	63558002	63559506	+	55.4	1504	Intergenic	CpG	-1606	NM_144905	230279	Mm.41523	NM_144905	ENSMUSG00000045917	6330416G13Rik	AW492431|bM230C2.2	RIKEN cDNA 6330416G13 gene	protein-coding
chr5-5703	chr5	138263136	138264769	+	70.4	1633	promoter-TSS (NM_153161)	promoter-TSS (NM_153161)	-93	NR_045821	69004	Mm.439868	NR_045821	ENSMUSG00000085227	6330418K02Rik	-	RIKEN cDNA 6330418K02 gene	ncRNA
chrX-3035	chrX	56374059	56375307	+	23.8	1248	promoter-TSS (NR_028086)	promoter-TSS (NR_028086)	97	NR_028086	320237	Mm.233168	NM_183030		6330419J24Rik	Ncrna00086	RIKEN cDNA 6330419J24 gene	ncRNA
chr7-3550	chr7	139978321	139979551	+	32.7	1230	promoter-TSS (NM_001033465)	promoter-TSS (NM_001033465)	-181	NM_001033465	381933	Mm.389985	NM_001033465	ENSMUSG00000073795	6430531B16Rik	Gm1093	RIKEN cDNA 6430531B16 gene	protein-coding
chr8-4759	chr8	120113316	120115147	+	67.3	1831	promoter-TSS (NM_172286)	promoter-TSS (NM_172286)	79	NM_001163761	234797	Mm.101958	NM_172286	ENSMUSG00000031824	6430548M08Rik	AW049007|Kiaa0513|mKIAA0513	RIKEN cDNA 6430548M08 gene	protein-coding
chr9-8129	chr9	107339942	107341225	+	37.7	1283	promoter-TSS (NM_175486)	promoter-TSS (NM_175486)	-57	NM_175486	235599	Mm.71039	NM_175486	ENSMUSG00000037977	6430571L13Rik	-	RIKEN cDNA 6430571L13 gene	protein-coding
chr8-2607	chr8	36457526	36458970	+	64.6	1444	Intergenic	CpG	-30943	NM_176952	319582	Mm.180924	NM_176952	ENSMUSG00000039620	6430573F11Rik	Kiaa1456	RIKEN cDNA 6430573F11 gene	protein-coding
chr8-5722	chr8	36532958	36533589	+	12.3	631	Intergenic	Intergenic	44082	NM_176952	319582	Mm.180924	NM_176952	ENSMUSG00000039620	6430573F11Rik	Kiaa1456	RIKEN cDNA 6430573F11 gene	protein-coding
chr2-8021	chr2	29249956	29253671	+	172.2	3715	intron (NR_029460, intron 1 of 1)	CpG	1180	NR_029460	76220	Mm.330108	NR_029460		6530402F18Rik	mKIAA1857	RIKEN cDNA 6530402F18 gene	ncRNA
chr17-6227	chr17	9167015	9168813	+	36.5	1798	non-coding (NR_027881, exon 1 of 3)	non-coding (NR_027881, exon 1 of 3)	108	NR_027881	67791	Mm.158175	NR_027881	ENSMUSG00000097049	6530411M01Rik	-	RIKEN cDNA 6530411M01 gene	ncRNA
chr13-7200	chr13	62684055	62685554	+	26.9	1499	Intergenic	Intergenic	-60622	NM_173381	211378	Mm.247448	NM_173381		6720489N17Rik	9330128I06	RIKEN cDNA 6720489N17 gene	protein-coding
chr13-5734	chr13	62652683	62653826	+	23.8	1143	Intergenic	Intergenic	-29072	NM_173381	211378	Mm.247448	NM_173381		6720489N17Rik	9330128I06	RIKEN cDNA 6720489N17 gene	protein-coding
chr13-5732	chr13	62623761	62624502	+	13.1	741	promoter-TSS (NM_173381)	promoter-TSS (NM_173381)	51	NM_173381	211378	Mm.247448	NM_173381		6720489N17Rik	9330128I06	RIKEN cDNA 6720489N17 gene	protein-coding
chr8-1528	chr8	20122233	20122860	+	31.9	627	Intergenic	CpG	174886	NR_030708	547150	Mm.359054	NR_030708	ENSMUSG00000071796	6820431F20Rik	-	cadherin 11 pseudogene	pseudo
chr8-2396	chr8	20296891	20297666	+	25	775	intron (NR_030708, intron 1 of 4)	CpG	154	NR_030708	547150	Mm.359054	NR_030708	ENSMUSG00000071796	6820431F20Rik	-	cadherin 11 pseudogene	pseudo
chr18-3351	chr18	77712561	77714890	+	104.9	2329	promoter-TSS (NR_027978)	promoter-TSS (NR_027978)	285	NM_178670	212163	Mm.23293	NM_178670	ENSMUSG00000047466	8030462N17Rik	Akd2|Ark2N	RIKEN cDNA 8030462N17 gene	protein-coding
chr6-7477	chr6	135197423	135199041	+	64.6	1618	intron (NM_028982, intron 1 of 12)	CpG	245	NM_028982	74525	Mm.34182	NM_028982	ENSMUSG00000030207	8430419L09Rik	Kiaa1467|mKIAA1467	RIKEN cDNA 8430419L09 gene	protein-coding
chr5-6945	chr5	148959266	148959766	+	11.1	500	Intergenic	Intergenic	9266	NR_040686	71473	Mm.90306	NR_040686	ENSMUSG00000079069	8430423G03Rik	-	RIKEN cDNA 8430423G03 gene	ncRNA
chr11-12194	chr11	3451037	3452653	+	63	1616	promoter-TSS (NR_028317)	promoter-TSS (NR_028317)	-592	NR_028317	71523	Mm.72795	NM_027820	ENSMUSG00000034587	8430429K09Rik	-	RIKEN cDNA 8430429K09 gene	ncRNA
chr4-11897	chr4	7580734	7581234	+	6.15	500	Intergenic	Intergenic	20296	NR_040645	71510	Mm.410775	NR_040645	ENSMUSG00000086070	8430436N08Rik	-	RIKEN cDNA 8430436N08 gene	ncRNA
chr4-11898	chr4	7656393	7656893	+	5.77	500	Intergenic	Intergenic	95955	NR_040645	71510	Mm.410775	NR_040645	ENSMUSG00000086070	8430436N08Rik	-	RIKEN cDNA 8430436N08 gene	ncRNA
chr2-14449	chr2	35845691	35846191	+	6.92	500	intron (NM_029774, intron 6 of 9)	intron (NM_029774, intron 6 of 9)	26751	NR_040618	77665	Mm.400558	NR_040618	ENSMUSG00000086449	9030204H09Rik	-	RIKEN cDNA 9030204H09 gene	ncRNA
chr12-5697	chr12	24096674	24097174	+	7.69	500	exon (NM_001256489, exon 1 of 4)	exon (NM_001256489, exon 1 of 4)	345	NM_001256489	66808	Mm.379124	NM_001256489		9030624G23Rik	-	RIKEN cDNA 9030624G23 gene	protein-coding
chr12-6263	chr12	24252267	24252767	+	7.3	500	Intergenic	CpG	-155248	NM_001256489	66808	Mm.379124	NM_001256489		9030624G23Rik	-	RIKEN cDNA 9030624G23 gene	protein-coding
chr7-11187	chr7	118740130	118741557	+	45.7	1427	intron (NM_027815, intron 1 of 30)	intron (NM_027815, intron 1 of 30)	572	NM_027815	71517	Mm.213298	NM_027815	ENSMUSG00000030982	9030624J02Rik	2610029J22Rik	RIKEN cDNA 9030624J02 gene	protein-coding
chr19-3545	chr19	45997366	45999251	+	75	1885	intron (NM_198296, intron 1 of 25)	CpG	180	NM_198296	71617	Mm.210949	NM_198296	ENSMUSG00000039901	9130011E15Rik	AI431055|AW050122	RIKEN cDNA 9130011E15 gene	protein-coding
chr7-4021	chr7	127386682	127387335	+	19.2	653	5' UTR (NM_030226, exon 1 of 3)	5' UTR (NM_030226, exon 1 of 3)	158	NM_030226	78921	Mm.200950	NM_030226	ENSMUSG00000030823	9130019O22Rik	-	RIKEN cDNA 9130019O22 gene	protein-coding
chr6-8025	chr6	54428671	54432055	+	115.7	3384	promoter-TSS (NR_033635)	promoter-TSS (NR_033635)	-142	NR_033635	100042056	Mm.448157	NM_198118	ENSMUSG00000073067	9130019P16Rik	6430501H15Rik|OTTMUSG00000023151	RIKEN cDNA 9130019P16 gene	ncRNA
chr6-8461	chr6	54432734	54433234	+	6.54	500	Intergenic	Intergenic	-2763	NR_033635	100042056	Mm.448157	NM_198118	ENSMUSG00000073067	9130019P16Rik	6430501H15Rik|OTTMUSG00000023151	RIKEN cDNA 9130019P16 gene	ncRNA
chr7-8437	chr7	128236844	128238933	+	86.5	2089	5' UTR (NM_177001, exon 1 of 1)	5' UTR (NM_177001, exon 1 of 1)	143	NM_177001	100043133	Mm.183647	NM_177001	ENSMUSG00000062944	9130023H24Rik	GLI4	RIKEN cDNA 9130023H24 gene	protein-coding
chr1-969	chr1	56972369	56974001	+	83	1632	non-coding (NR_024325, exon 1 of 1)	non-coding (NR_024325, exon 1 of 1)	1716	NR_024326	329160	Mm.419039	NR_024325	ENSMUSG00000087022	9130024F11Rik	B530002L08|EG329160	RIKEN cDNA 9130024F11 gene	ncRNA
chr15-4679	chr15	58033466	58035067	+	49.6	1601	promoter-TSS (NM_029418)	promoter-TSS (NM_029418)	28	NM_029418	75758	Mm.455792	NM_029418	ENSMUSG00000022362	9130401M01Rik	AI849328	RIKEN cDNA 9130401M01 gene	protein-coding
chr10-5590	chr10	110454293	110456585	+	86.5	2292	Intergenic	Intergenic	-145211	NR_028438	109335	Mm.367727	NR_028438		9230102K24Rik	-	RIKEN cDNA 9230102K24 gene	ncRNA
chr10-9671	chr10	110453097	110453597	+	6.15	500	Intergenic	Intergenic	-147303	NR_028438	109335	Mm.367727	NR_028438		9230102K24Rik	-	RIKEN cDNA 9230102K24 gene	ncRNA
chr9-6827	chr9	8041896	8043247	+	41.5	1351	intron (NM_199017, intron 1 of 6)	CpG	252	NM_199017	234912	Mm.172430	NM_199017	ENSMUSG00000053070	9230110C19Rik	-	RIKEN cDNA 9230110C19 gene	protein-coding
chr9-10098	chr9	8046058	8046558	+	5.77	500	Intergenic	B2_Mm2|SINE|B2	-3485	NM_199017	234912	Mm.172430	NM_199017	ENSMUSG00000053070	9230110C19Rik	-	RIKEN cDNA 9230110C19 gene	protein-coding
chr14-2995	chr14	34548477	34549887	+	56.9	1410	intron (NM_001039071, intron 8 of 12)	CpG	-26381	NM_030062	78243	Mm.117483	NM_030062	ENSMUSG00000021797	9230112D13Rik	-	RIKEN cDNA 9230112D13 gene	protein-coding
chr6-6185	chr6	128199858	128201380	+	56.1	1522	Intergenic	CpG	-16816	NR_077223	330427	Mm.426356	NR_077223		9330102E08Rik	-	RIKEN cDNA 9330102E08 gene	ncRNA
chr13-5549	chr13	80962497	80963399	+	26.1	902	Intergenic	CpG	-1126	NR_015587	319983	Mm.343027	NR_015587	ENSMUSG00000097098	9330111N05Rik	-	RIKEN cDNA 9330111N05 gene	ncRNA
chr18-5822	chr18	54611444	54611944	+	5.77	500	promoter-TSS (NR_045400)	promoter-TSS (NR_045400)	-50	NR_045400	328957	Mm.402781	NR_045400		9330117O12Rik	9330117O12	RIKEN cDNA 9330117O12 gene	ncRNA
chr8-7455	chr8	122442239	122444922	+	94.2	2683	promoter-TSS (NR_028354)	promoter-TSS (NR_028354)	-76	NR_045696	100689703	Mm.271989	NR_045696		9330133O14Rik	-	RIKEN cDNA 9330133O14 gene	ncRNA
chr12-4151	chr12	69196344	69198881	+	139.5	2537	exon (NM_027269, exon 1 of 3)	exon (NM_027269, exon 1 of 3)	401	NR_033222	414085	Mm.256223	NR_033222	ENSMUSG00000097061	9330151L19Rik	-	RIKEN cDNA 9330151L19 gene	ncRNA
chr6-4875	chr6	36388018	36388703	+	18.1	685	promoter-TSS (NR_015589)	promoter-TSS (NR_015589)	-126	NR_015589	319472	Mm.226434	NR_015589	ENSMUSG00000073154	9330158H04Rik	-	RIKEN cDNA 9330158H04 gene	ncRNA
chr9-6533	chr9	88858681	88859374	+	14.6	693	promoter-TSS (NR_037983)	promoter-TSS (NR_037983)	-157	NR_037983	319673	Mm.149040	NR_037982	ENSMUSG00000097177	9330159M07Rik	1700096K11Rik|mU50hg-a	RIKEN cDNA 9330159M07 gene	ncRNA
chr13-4842	chr13	24936586	24938337	+	76.1	1751	promoter-TSS (NR_102323)	promoter-TSS (NR_102323)	60	NR_102323	493800	Mm.458692	NR_102323		9330162012Rik	-	cDNA RIKEN 9330162012 gene	ncRNA
chr1-9313	chr1	51333203	51334319	+	18.5	1116	promoter-TSS (NR_045151)	promoter-TSS (NR_045151)	18	NR_045151	442821	Mm.118030	NR_045151		9330175M20Rik	-	RIKEN cDNA 9330175M20 gene	ncRNA
chr5-3937	chr5	9265754	9267057	+	52.7	1303	exon (NM_172706, exon 1 of 22)	exon (NM_172706, exon 1 of 22)	212	NM_172706	231014	Mm.130063	NM_172706	ENSMUSG00000056004	9330182L06Rik	Eig121l	RIKEN cDNA 9330182L06 gene	protein-coding
chr15-6126	chr15	40114564	40115327	+	12.3	763	Intergenic	Intergenic	-19420	NM_001256056	328531	Mm.60703	NM_001256056		9330182O14Rik	-	RIKEN cDNA 9330182O14 gene	protein-coding
chr15-6978	chr15	40177333	40177833	+	7.3	500	Intergenic	Intergenic	43218	NM_001256056	328531	Mm.60703	NM_001256056		9330182O14Rik	-	RIKEN cDNA 9330182O14 gene	protein-coding
chr15-7924	chr15	40165762	40166262	+	5.77	500	Intergenic	Intergenic	31647	NM_001256056	328531	Mm.60703	NM_001256056		9330182O14Rik	-	RIKEN cDNA 9330182O14 gene	protein-coding
chr14-6911	chr14	105589571	105590071	+	6.54	500	intron (NR_102319, intron 1 of 2)	intron (NR_102319, intron 1 of 2)	272	NR_102319	380930	Mm.427836	NR_102319		9330188P03Rik	Gm1589|mgt-6	RIKEN cDNA 9330188P03 gene	ncRNA
chr2-4433	chr2	158360788	158361879	+	36.1	1091	intron (NR_015463, intron 1 of 5)	CpG	176	NR_015463	68108	Mm.119198	NR_015463		9430008C03Rik	-	RIKEN cDNA 9430008C03 gene	ncRNA
chr15-6546	chr15	93824651	93825151	+	8.46	500	Intergenic	Intergenic	102210	NR_045737	77248	Mm.410768	NR_045737		9430014N10Rik	-	RIKEN cDNA 9430014N10 gene	ncRNA
chr15-7207	chr15	94045468	94045968	+	7.3	500	Intergenic	B3|SINE|B2	-118607	NR_045737	77248	Mm.410768	NR_045737		9430014N10Rik	-	RIKEN cDNA 9430014N10 gene	ncRNA
chr4-10488	chr4	156108835	156110590	+	55	1755	promoter-TSS (NM_177205)	promoter-TSS (NM_177205)	-286	NM_177205	230996	Mm.318925	NM_145557	ENSMUSG00000059939	9430015G10Rik	-	RIKEN cDNA 9430015G10 gene	protein-coding
chr1-7371	chr1	57405623	57407524	+	91.9	1901	promoter-TSS (NM_001081181)	promoter-TSS (NM_001081181)	25	NM_001081181	68115	Mm.275428	NM_001081181		9430016H08Rik	AA409999|C78988	RIKEN cDNA 9430016H08 gene	protein-coding
chr18-2546	chr18	4634568	4635965	+	58.4	1397	intron (NM_001081963, intron 1 of 3)	CpG	337	NM_001081963	240185	Mm.33179	NM_001081963	ENSMUSG00000033960	9430020K01Rik	1110056P05Rik|Gm328|Jcad|mKIAA1462	RIKEN cDNA 9430020K01 gene	protein-coding
chr9-8430	chr9	88599099	88599981	+	16.1	882	promoter-TSS (NR_040766)	promoter-TSS (NR_040766)	-297	NR_040766	320692	Mm.427378	NR_040766	ENSMUSG00000097073	9430037G07Rik	-	RIKEN cDNA 9430037G07 gene	ncRNA
chr7-3853	chr7	137410175	137411931	+	65.4	1756	promoter-TSS (NM_029886)	promoter-TSS (NM_029886)	-297	NM_029886	77252	Mm.29184	NM_029886	ENSMUSG00000040139	9430038I01Rik	-	RIKEN cDNA 9430038I01 gene	protein-coding
chr7-11320	chr7	4123766	4124942	+	19.2	1176	intron (NM_001001454, intron 2 of 12)	intron (NM_001001454, intron 2 of 12)	-3626	NR_033568	77323	Mm.378791	NR_033568	ENSMUSG00000086155	9430041J12Rik	-	RIKEN cDNA 9430041J12 gene	ncRNA
chr7-12672	chr7	4122195	4122695	+	6.15	500	intron (NM_001001454, intron 1 of 12)	intron (NM_001001454, intron 1 of 12)	-1717	NR_033568	77323	Mm.378791	NR_033568	ENSMUSG00000086155	9430041J12Rik	-	RIKEN cDNA 9430041J12 gene	ncRNA
chr6-8023	chr6	53286614	53288124	+	29.6	1510	promoter-TSS (NR_015553)	promoter-TSS (NR_015553)	74	NR_015553	320189	Mm.227444	NR_015553		9430076C15Rik	-	RIKEN cDNA 9430076C15 gene	ncRNA
chr8-7141	chr8	111144403	111146562	+	67.7	2159	promoter-TSS (NR_040364)	promoter-TSS (NR_040364)	16	NR_040363	434350	Mm.442061	NR_040363		9430091E24Rik	-	RIKEN cDNA 9430091E24 gene	ncRNA
chr1-10857	chr1	61181083	61181873	+	13.5	790	Intergenic	Intergenic	-196954	NR_040483	77341	Mm.402964	NR_040483	ENSMUSG00000085447	9530026F06Rik	-	RIKEN cDNA 9530026F06 gene	ncRNA
chr6-9338	chr6	92939875	92941840	+	48.4	1965	intron (NR_015530, intron 1 of 2)	intron (NR_015530, intron 1 of 2)	275	NR_015530	330385	Mm.483472	NR_015530	ENSMUSG00000097462	9530026P05Rik	B430306B02	RIKEN cDNA 9530026P05 gene	ncRNA
chr6-2104	chr6	92942834	92943639	+	32.3	805	intron (NR_015530, intron 1 of 2)	CpG	2654	NR_015530	330385	Mm.483472	NR_015530	ENSMUSG00000097462	9530026P05Rik	B430306B02	RIKEN cDNA 9530026P05 gene	ncRNA
chr6-8610	chr6	93266627	93267127	+	6.54	500	Intergenic	Intergenic	326295	NR_015530	330385	Mm.483472	NR_015530	ENSMUSG00000097462	9530026P05Rik	B430306B02	RIKEN cDNA 9530026P05 gene	ncRNA
chr6-9340	chr6	93002048	93002548	+	6.54	500	intron (NR_015530, intron 1 of 2)	intron (NR_015530, intron 1 of 2)	61716	NR_015530	330385	Mm.483472	NR_015530	ENSMUSG00000097462	9530026P05Rik	B430306B02	RIKEN cDNA 9530026P05 gene	ncRNA
chr6-8609	chr6	93066079	93066579	+	6.15	500	intron (NR_015530, intron 1 of 2)	intron (NR_015530, intron 1 of 2)	125747	NR_015530	330385	Mm.483472	NR_015530	ENSMUSG00000097462	9530026P05Rik	B430306B02	RIKEN cDNA 9530026P05 gene	ncRNA
chrX-2628	chrX	48284375	48285580	+	26.9	1205	intron (NR_045916, intron 1 of 3)	intron (NR_045916, intron 1 of 3)	449	NR_045916	100500713	Mm.396609	NR_045916	ENSMUSG00000097197	9530027J09Rik	-	RIKEN cDNA 9530027J09 gene	ncRNA
chr5-3650	chr5	28464394	28465561	+	33.4	1167	intron (NM_009170, intron 1 of 2)	CpG	-2007	NR_015562	654796	Mm.57202	NR_015562	ENSMUSG00000097726	9530036O11Rik	-	RIKEN cDNA 9530036O11Rik	ncRNA
chr5-7644	chr5	28458034	28458534	+	10.4	500	exon (NM_009170, exon 3 of 3)	exon (NM_009170, exon 3 of 3)	-8700	NR_015562	654796	Mm.57202	NR_015562	ENSMUSG00000097726	9530036O11Rik	-	RIKEN cDNA 9530036O11Rik	ncRNA
chr8-7801	chr8	11001950	11010403	+	307.5	8453	exon (NM_001081212, exon 1 of 2)	exon (NM_001081212, exon 1 of 2)	-1674	NR_046017	619321	Mm.403007	NR_046017	ENSMUSG00000096938	9530052E02Rik	-	RIKEN cDNA 9530052E02 gene	ncRNA
chr8-7210	chr8	11000201	11000834	+	10.8	633	intron (NM_001081212, intron 1 of 1)	intron (NM_001081212, intron 1 of 1)	-7333	NR_046017	619321	Mm.403007	NR_046017	ENSMUSG00000096938	9530052E02Rik	-	RIKEN cDNA 9530052E02 gene	ncRNA
chr7-12865	chr7	28147234	28147734	+	5.38	500	exon (NM_001164655, exon 9 of 20)	exon (NM_001164655, exon 9 of 20)	18018	NM_001164655	319482	Mm.483194	NM_176924	ENSMUSG00000078776	9530053A07Rik	FCGBP	RIKEN cDNA 9530053A07 gene	protein-coding
chr9-5959	chr9	122571517	122573690	+	66.5	2173	non-coding (NR_015610, exon 1 of 2)	non-coding (NR_015610, exon 1 of 2)	102	NR_015610	319626	Mm.186748	NR_015610	ENSMUSG00000097736	9530059O14Rik	-	RIKEN cDNA 9530059O14 gene	ncRNA
chr9-5378	chr9	122568545	122569820	+	38.8	1275	Intergenic	CpG	-3319	NR_015610	319626	Mm.186748	NR_015610	ENSMUSG00000097736	9530059O14Rik	-	RIKEN cDNA 9530059O14 gene	ncRNA
chr11-13420	chr11	52395822	52397338	+	54.2	1516	exon (NM_153117, exon 1 of 3)	exon (NM_153117, exon 1 of 3)	152	NM_153117	213673	Mm.291979	NM_153117	ENSMUSG00000036275	9530068E07Rik	C85061|Kct2	RIKEN cDNA 9530068E07 gene	protein-coding
chr9-7099	chr9	22411276	22412497	+	31.9	1221	intron (NM_026739, intron 1 of 6)	intron (NM_026739, intron 1 of 6)	309	NM_026739	68283	Mm.280669	NM_026739	ENSMUSG00000036411	9530077C05Rik	1110003N12Rik|Kiaa0895|mKIAA0895	RIKEN cDNA 9530077C05 gene	protein-coding
chr2-14945	chr2	135658158	135660418	+	58	2260	Intergenic	CpG	-76068	NR_015544	320684	Mm.421433	NR_015544	ENSMUSG00000085631	9630028H03Rik	-	RIKEN cDNA 9630028H03 gene	ncRNA
chr6-3135	chr6	127108825	127109325	+	18.5	500	intron (NM_177003, intron 1 of 5)	intron (NM_177003, intron 1 of 5)	477	NM_177003	319801	Mm.101836	NM_177003	ENSMUSG00000038028	9630033F20Rik	AA793651|AI595337|C79710|C85509|Tigar	RIKEN cDNA 9630033F20 gene	protein-coding
chr7-10044	chr7	42642007	42643221	+	24.6	1214	promoter-TSS (NM_001242388)	promoter-TSS (NM_001242388)	-10	NM_001242388	208111	Mm.387841	NM_001034857		9830147E19Rik	C330019L16Rik	RIKEN cDNA 9830147E19 gene	protein-coding
chr19-3863	chr19	8661748	8662795	+	20	1047	intron (NR_045314, intron 1 of 2)	intron (NR_045314, intron 1 of 2)	1064	NR_045314	402757	Mm.150255	NR_045314		9830166K06Rik	-	RIKEN cDNA 9830166K06 gene	ncRNA
chr14-2650	chr14	70158953	70159723	+	19.6	770	exon (NM_001112735, exon 1 of 7)	exon (NM_001112735, exon 1 of 7)	164	NM_001112735	268759	Mm.12148	NM_001004155	ENSMUSG00000044551	9930012K11Rik	-	RIKEN cDNA 9930012K11 gene	protein-coding
chr15-5900	chr15	60820866	60825131	+	169.9	4265	promoter-TSS (NR_030696)	promoter-TSS (NR_030696)	33	NR_030696	320469	Mm.230853	NM_177166	ENSMUSG00000097493	9930014A18Rik	-	RIKEN cDNA 9930014A18 gene	ncRNA
chr19-5715	chr19	29804668	29806755	+	97.6	2087	exon (NM_172836, exon 1 of 8)	exon (NM_172836, exon 1 of 8)	298	NM_172836	240613	Mm.313351	NM_172836	ENSMUSG00000046138	9930021J03Rik	ENSMUSG00000048936|Gm9832|mKIAA2026	RIKEN cDNA 9930021J03 gene	protein-coding
chr4-5601	chr4	124936414	124937803	+	46.9	1389	promoter-TSS (NM_026560)	promoter-TSS (NM_026560)	60	NM_177573	194268	Mm.266907	NM_177573		9930104L06Rik	-	RIKEN cDNA 9930104L06 gene	protein-coding
chr2-8215	chr2	155018570	155019843	+	36.9	1273	intron (NM_015770, intron 1 of 3)	ERVB4_1-I_MM-int|LTR|ERVK	5636	NM_015770	50518	Mm.315593	NM_015770	ENSMUSG00000027596	a	A<y>|ASIP|ASP|As	nonagouti	protein-coding
chr1-10677	chr1	193172324	193174182	+	55.4	1858	promoter-TSS (NM_001160360)	promoter-TSS (NM_001160360)	-216	NM_001160360	319266	Mm.482460	NM_181048	ENSMUSG00000079144	A130010J15Rik	-	RIKEN cDNA A130010J15 gene	protein-coding
chr10-6242	chr10	122544075	122544703	+	10	628	Intergenic	Intergenic	25502	NR_040616	319272	Mm.411763	NR_040616		A130077B15Rik	-	RIKEN cDNA A130077B15 gene	ncRNA
chr15-7998	chr15	61157665	61158568	+	23.1	903	Intergenic	Intergenic	-236846	NM_001081067	117586	Mm.291499	NM_001081067	ENSMUSG00000022347	A1bg	C44	alpha-1-B glycoprotein	protein-coding
chr17-5036	chr17	10519787	10520547	+	13.8	760	intron (NM_027032, intron 4 of 4)	intron (NM_027032, intron 4 of 4)	63951	NR_077239	319750	Mm.383485	NR_077237	ENSMUSG00000089633	A230009B12Rik	-	RIKEN cDNA A230009B12 gene	ncRNA
chr16-5054	chr16	25058516	25060235	+	33.4	1719	promoter-TSS (NR_040374)	promoter-TSS (NR_040374)	-264	NR_040374	319487	Mm.137341	NR_040374	ENSMUSG00000096960	A230028O05Rik	-	RIKEN cDNA A230028O05 gene	ncRNA
chr10-4522	chr10	83543297	83545029	+	69.6	1732	intron (NM_001033375, intron 1 of 32)	CpG	222	NM_001033375	319277	Mm.491194	NM_001033375	ENSMUSG00000034560	A230046K03Rik	AA589518|Kiaa1033|mKIAA1033	RIKEN cDNA A230046K03 gene	protein-coding
chr9-2977	chr9	20868440	20869717	+	44.2	1277	intron (NM_175687, intron 1 of 7)	intron (NM_175687, intron 1 of 7)	436	NM_175687	319278	Mm.249932	NM_175687	ENSMUSG00000038884	A230050P20Rik	-	RIKEN cDNA A230050P20 gene	protein-coding
chrX-3428	chrX	20961202	20962410	+	21.9	1208	promoter-TSS (NR_027446)	promoter-TSS (NR_027446)	130	NR_027445	320742	Mm.391227	NR_027445		A230072C01Rik	-	RIKEN cDNA A230072C01 gene	ncRNA
chr8-7370	chr8	85059646	85061022	+	42.7	1376	exon (NM_026791, exon 1 of 10)	exon (NM_026791, exon 1 of 10)	126	NR_110582	320466	Mm.401371	NR_110581		A230103J11Rik	-	RIKEN cDNA A230103J11 gene	ncRNA
chr15-2453	chr15	101223923	101225737	+	71.5	1814	promoter-TSS (NR_045327)	promoter-TSS (NR_045327)	-53	NR_045327	380977	Mm.399924	NR_045326	ENSMUSG00000097915	A330009N23Rik	-	RIKEN cDNA A330009N23 gene	ncRNA
chr1-8168	chr1	195016890	195019772	+	72.7	2882	intron (NR_015566, intron 1 of 7)	intron (NR_015566, intron 1 of 7)	932	NR_015566	320977	Mm.99905	NR_015566	ENSMUSG00000096929	A330023F24Rik	C030002C11Rik	RIKEN cDNA A330023F24 gene	ncRNA
chr13-7554	chr13	48264527	48265027	+	6.15	500	TTS (NM_031166)	TTS (NM_031166)	-2154	NR_102303	320614	Mm.173009	NR_102303	ENSMUSG00000097622	A330033J07Rik	-	RIKEN cDNA A330033J07 gene	ncRNA
chr19-5221	chr19	12595305	12597305	+	62.7	2000	non-coding (NR_015503, exon 1 of 2)	non-coding (NR_015503, exon 1 of 2)	261	NR_015503	74333	Mm.329744	NR_015503	ENSMUSG00000086213	A330040F15Rik	-	RIKEN cDNA A330040F15 gene	ncRNA
chr10-8297	chr10	73098458	73100254	+	53.1	1796	Intergenic	CpG	-12651	NR_040646	327768	Mm.417745	NR_040646		A330049N07Rik	-	RIKEN cDNA A330049N07 gene	ncRNA
chr10-4352	chr10	73096855	73097702	+	20.4	847	Intergenic	Intergenic	-10573	NR_040646	327768	Mm.417745	NR_040646		A330049N07Rik	-	RIKEN cDNA A330049N07 gene	ncRNA
chr17-5172	chr17	69438301	69440398	+	70	2097	promoter-TSS (NM_001145192)	promoter-TSS (NM_001145192)	23	NM_001145192	320722	Mm.400254	NM_001145192	ENSMUSG00000091636	A330050F15Rik	-	RIKEN cDNA A330050F15 gene	protein-coding
chr17-8690	chr17	69475002	69475900	+	15.4	898	intron (NM_001145192, intron 1 of 1)	intron (NM_001145192, intron 1 of 1)	36125	NM_001145192	320722	Mm.400254	NM_001145192	ENSMUSG00000091636	A330050F15Rik	-	RIKEN cDNA A330050F15 gene	protein-coding
chr17-8694	chr17	69915905	69916405	+	6.54	500	Intergenic	L1_Mur3|LINE|L1	476829	NM_001145192	320722	Mm.400254	NM_001145192	ENSMUSG00000091636	A330050F15Rik	-	RIKEN cDNA A330050F15 gene	protein-coding
chr5-8967	chr5	130394065	130394565	+	8.84	500	intron (NM_181045, intron 1 of 6)	intron (NM_181045, intron 1 of 6)	-9684	NM_198665	381673	Mm.192133	NM_198665	ENSMUSG00000052014	A330070K13Rik	Gm1051	RIKEN cDNA A330070K13 gene	protein-coding
chr8-10283	chr8	120228108	120229905	+	56.1	1797	promoter-TSS (NR_110496)	promoter-TSS (NR_110496)	-776	NR_110496	434353	Mm.411793	NR_110496		A330074K22Rik	-	RIKEN cDNA A330074K22 gene	ncRNA
chr4-9939	chr4	153956502	153958299	+	68	1797	intron (NM_001163019, intron 1 of 2)	CpG	163	NM_175287	97159	Mm.7066	NM_175287	ENSMUSG00000047613	A430005L14Rik	C79672	RIKEN cDNA A430005L14 gene	protein-coding
chr5-2264	chr5	138622733	138623635	+	35	902	intron (NM_183025, intron 1 of 3)	intron (NM_183025, intron 1 of 3)	325	NM_183025	243308	Mm.36612	NM_183025	ENSMUSG00000056014	A430033K04Rik	C86988	RIKEN cDNA A430033K04 gene	protein-coding
chr15-6469	chr15	80694183	80694822	+	8.07	639	non-coding (NR_045309, exon 4 of 4)	non-coding (NR_045309, exon 4 of 4)	3108	NR_045310	106059	Mm.442457	NR_045309		A430088P11Rik	-	RIKEN cDNA A430088P11 gene	ncRNA
chr2-6894	chr2	118762000	118762984	+	19.2	984	intron (NM_001001982, intron 1 of 10)	intron (NM_001001982, intron 1 of 10)	169	NM_001001982	214239	Mm.379342	NM_001001982	ENSMUSG00000045838	A430105I19Rik	Gm353	RIKEN cDNA A430105I19 gene	protein-coding
chr15-4436	chr15	83251501	83252195	+	16.9	694	promoter-TSS (NM_001170954)	promoter-TSS (NM_001170954)	-74	NM_001004150	239559	Mm.323805	NM_001004150	ENSMUSG00000047878	A4galt	-	alpha 1,4-galactosyltransferase	protein-coding
chr2-5876	chr2	167688372	167692776	+	155.3	4404	promoter-TSS (NR_015500)	promoter-TSS (NR_015500)	-185	NR_110334	329562	Mm.123101	NM_177851	ENSMUSG00000006462	A530013C23Rik	-	RIKEN cDNA A530013C23 gene	ncRNA
chr18-5876	chr18	61481875	61482375	+	6.54	500	intron (NR_045419, intron 1 of 3)	intron (NR_045419, intron 1 of 3)	2482	NR_045419	442846	Mm.417648	NR_045419		A530050N04Rik	-	RIKEN cDNA A530050N04 gene	ncRNA
chr18-5417	chr18	61505805	61506305	+	6.54	500	intron (NM_177828, intron 7 of 12)	intron (NM_177828, intron 7 of 12)	-21448	NR_045419	442846	Mm.417648	NR_045419		A530050N04Rik	-	RIKEN cDNA A530050N04 gene	ncRNA
chr13-5096	chr13	67637080	67638117	+	31.9	1037	intron (NM_183146, intron 1 of 3)	intron (NM_183146, intron 1 of 3)	155	NM_183146	212281	Mm.342918	NM_183146	ENSMUSG00000021510	A530054K11Rik	Rslcan3	RIKEN cDNA A530054K11 gene	protein-coding
chr4-11951	chr4	16164329	16164829	+	8.07	500	intron (NR_045765, intron 1 of 6)	intron (NR_045765, intron 1 of 6)	469	NR_045765	100415915	Mm.387180	NR_045765	ENSMUSG00000085112	A530072M11Rik	-	RIKEN cDNA gene A530072M11	ncRNA
chr15-3483	chr15	3995057	3996879	+	65	1822	promoter-TSS (NR_045740)	promoter-TSS (NR_045740)	-71	NR_045740	328489	Mm.447020	NR_045740	ENSMUSG00000097662	A630020A06	-	uncharacterized A630020A06	ncRNA
chr10-8116	chr10	7662145	7664214	+	95.3	2069	promoter-TSS (NR_030698)	promoter-TSS (NR_030698)	-192	NR_030698	320642	Mm.398806	NR_030698		A630066F11Rik	-	RIKEN cDNA A630066F11 gene	ncRNA
chr16-3907	chr16	98081590	98083090	+	45	1500	promoter-TSS (NR_015491)	promoter-TSS (NR_015491)	99	NR_015491	320586	Mm.442230	NR_015491		A630089N07Rik	-	RIKEN cDNA A630089N07 gene	ncRNA
chr1-8	chr1	88276787	88277932	+	200.3	1145	intron (NM_198652, intron 1 of 7)	CpG-383	198	NM_172505	212427	Mm.384762	NM_172505		A730008H23Rik	mFleg1	RIKEN cDNA A730008H23 gene	protein-coding
chr18-3553	chr18	59062094	59063585	+	32.7	1491	intron (NM_173759, intron 1 of 2)	intron (NM_173759, intron 1 of 2)	458	NR_033765	225583	Mm.209711	NM_173759	ENSMUSG00000050875	A730017C20Rik	-	RIKEN cDNA A730017C20 gene	protein-coding
chr12-7573	chr12	112329261	112329761	+	6.15	500	Intergenic	MTEb|LTR|ERVL-MaLR	93687	NR_036459	100504733	Mm.255309	NM_176956		A730018C14Rik	-	RIKEN cDNA A730018C14 gene	ncRNA
chr6-8035	chr6	61543567	61544067	+	7.69	500	intron (NM_183310, intron 5 of 10)	intron (NM_183310, intron 5 of 10)	-363007	NR_040287	100504262	Mm.438066	NR_040287		A730020E08Rik	-	RIKEN cDNA A730020E08 gene	ncRNA
chr7-11042	chr7	73374927	73376857	+	53.4	1930	promoter-TSS (NR_040325)	promoter-TSS (NR_040325)	-118	NR_040324	319783	Mm.349813	NR_040324	ENSMUSG00000097756	A730056A06Rik	C76391	RIKEN cDNA A730056A06 gene	ncRNA
chr7-5547	chr7	73390981	73392343	+	32.7	1362	intron (NM_177740, intron 2 of 3)	intron (NM_177740, intron 2 of 3)	-15888	NR_040324	319783	Mm.349813	NR_040324	ENSMUSG00000097756	A730056A06Rik	C76391	RIKEN cDNA A730056A06 gene	ncRNA
chr5-7051	chr5	107497605	107499075	+	41.1	1470	intron (NM_001007574, intron 1 of 5)	intron (NM_001007574, intron 1 of 5)	561	NM_001168557	231570	Mm.261891	NM_001007574	ENSMUSG00000044060	A830010M20Rik	AI849226|Kiaa1107|mKIAA1107	RIKEN cDNA A830010M20 gene	protein-coding
chr1-9236	chr1	11413229	11415772	+	67.3	2543	5' UTR (NM_177173, exon 1 of 14)	5' UTR (NM_177173, exon 1 of 14)	395	NM_001160369	320492	Mm.52021	NM_177173	ENSMUSG00000057715	A830018L16Rik	-	RIKEN cDNA A830018L16 gene	protein-coding
chr3-4245	chr3	143100717	143101693	+	22.3	976	Intergenic	Intergenic	-141850	NR_040551	320072	Mm.136397	NR_040551		A830019L24Rik	-	RIKEN cDNA A830019L24 gene	ncRNA
chr18-1805	chr18	32376742	32378864	+	112.6	2122	non-coding (NR_045403, exon 1 of 3)	non-coding (NR_045403, exon 1 of 3)	481	NR_045403	402767	Mm.385109	NR_045403	ENSMUSG00000097413	A830052D11Rik	-	RIKEN cDNA A830052D11 gene	ncRNA
chrX-2739	chrX	159532515	159533564	+	25.8	1049	intron (NM_001033472, intron 1 of 11)	CpG	371	NM_001033472	382252	Mm.296254	NM_001033472	ENSMUSG00000044150	A830080D01Rik	2310067E24Rik|Gm1146	RIKEN cDNA A830080D01 gene	protein-coding
chr13-7248	chr13	78162452	78164550	+	66.9	2098	intron (NR_028109, intron 10 of 10)	CpG	-34516	NR_045195	320174	Mm.393122	NR_045195		A830082K12Rik	-	RIKEN cDNA A830082K12 gene	ncRNA
chr13-4041	chr13	78181097	78182934	+	33.8	1837	Intergenic	Intergenic	-16002	NR_045195	320174	Mm.393122	NR_045195		A830082K12Rik	-	RIKEN cDNA A830082K12 gene	ncRNA
chr13-1984	chr13	78179201	78180102	+	25.4	901	Intergenic	CpG	-18366	NR_045195	320174	Mm.393122	NR_045195		A830082K12Rik	-	RIKEN cDNA A830082K12 gene	ncRNA
chr3-5688	chr3	115887169	115888975	+	66.5	1806	promoter-TSS (NR_015487)	promoter-TSS (NR_015487)	-13	NR_027894	68161	Mm.392043	NR_015487		A930005H10Rik	-	RIKEN cDNA A930005H10 gene	ncRNA
chr16-3749	chr16	91464469	91464969	+	11.1	500	promoter-TSS (NR_077219)	promoter-TSS (NR_077219)	-385	NR_077219	100503120	Mm.387130	NR_077219	ENSMUSG00000084866	A930006K02Rik	-	RIKEN cDNA A930006K02 gene	ncRNA
chr19-5459	chr19	29500989	29501489	+	6.92	500	Intergenic	LTR33|LTR|ERVL	20748	NR_015567	77779	Mm.458738	NR_015567	ENSMUSG00000097855	A930007I19Rik	-	RIKEN cDNA A930007I19 gene	ncRNA
chr10-5595	chr10	115478873	115479373	+	11.1	500	intron (NM_010195, intron 4 of 17)	intron (NM_010195, intron 4 of 17)	-90863	NM_029982	77798	Mm.446685	NM_029982	ENSMUSG00000092210	A930009A15Rik	-	RIKEN cDNA A930009A15 gene	protein-coding
chr5-6391	chr5	99728299	99729430	+	36.5	1131	non-coding (NR_030692, exon 1 of 4)	non-coding (NR_030692, exon 1 of 4)	196	NR_030692	319818	Mm.295233	NR_030692	ENSMUSG00000089809	A930011G23Rik	-	RIKEN cDNA A930011G23 gene	ncRNA
chr5-10025	chr5	99753562	99754419	+	10.8	857	Intergenic	Intergenic	-24930	NR_030692	319818	Mm.295233	NR_030692	ENSMUSG00000089809	A930011G23Rik	-	RIKEN cDNA A930011G23 gene	ncRNA
chr14-4593	chr14	64574550	64576006	+	31.9	1456	Intergenic	Intergenic	-12837	NR_040709	268755	Mm.194050	NR_040709		A930011O12Rik	Rncr3	RIKEN cDNA A930011O12 gene	ncRNA
chr18-5009	chr18	44659580	44662956	+	104.6	3376	promoter-TSS (NR_026853)	promoter-TSS (NR_026853)	-397	NR_026853	626275	Mm.427116	NR_026853	ENSMUSG00000097610	A930012L18Rik	-	RIKEN cDNA A930012L18 gene	ncRNA
chr17-8500	chr17	35993833	35994879	+	18.1	1046	promoter-TSS (NR_015618)	promoter-TSS (NR_015618)	-148	NR_015618	77810	Mm.483143	NR_015618		A930015D03Rik	-	RIKEN cDNA A930015D03 gene	ncRNA
chr7-8213	chr7	19420997	19421497	+	10	500	non-coding (NR_073014, exon 1 of 4)	non-coding (NR_073014, exon 1 of 4)	170	NR_073015	100503495	Mm.410762	NR_073014		A930016O22Rik	-	RIKEN cDNA A930016O22 gene	ncRNA
chr15-7398	chr15	44836134	44836634	+	6.15	500	Intergenic	Intergenic	-45010	NR_033609	239410	Mm.352401	NR_033609		A930017M01Rik	Gm305	Smg-5 homolog, nonsense mediated mRNA decay factor pseudogene	pseudo
chr2-8128	chr2	104122263	104123498	+	45.4	1235	exon (NM_026634, exon 1 of 2)	exon (NM_026634, exon 1 of 2)	111	NM_026634	68243	Mm.158191	NM_026634	ENSMUSG00000032671	A930018P22Rik	-	RIKEN cDNA A930018P22 gene	protein-coding
chr2-13718	chr2	104191540	104192892	+	18.8	1352	intron (NM_001033347, intron 16 of 20)	intron (NM_001033347, intron 16 of 20)	69447	NM_026634	68243	Mm.158191	NM_026634	ENSMUSG00000032671	A930018P22Rik	-	RIKEN cDNA A930018P22 gene	protein-coding
chr2-14773	chr2	104251866	104252366	+	6.15	500	intron (NM_001033347, intron 4 of 20)	intron (NM_001033347, intron 4 of 20)	129347	NM_026634	68243	Mm.158191	NM_026634	ENSMUSG00000032671	A930018P22Rik	-	RIKEN cDNA A930018P22 gene	protein-coding
chr5-12158	chr5	122990418	122991396	+	13.1	978	intron (NR_045820, intron 1 of 2)	ID2|SINE|ID	1553	NR_045820	109202	Mm.30769	NM_175405	ENSMUSG00000056735	A930024E05Rik	-	RIKEN cDNA A930024E05 gene	ncRNA
chr17-5865	chr17	33981235	33982031	+	16.1	796	non-coding (NR_033305, exon 1 of 1)	non-coding (NR_033305, exon 1 of 1)	141	NR_033305	433100	Mm.380381	NM_001013793		AA388235	-	expressed sequence AA388235	ncRNA
chrX-2407	chrX	12857969	12858598	+	8.07	629	Intergenic	Intergenic	-78590	NM_001272033	245350	Mm.302695	NM_001272033		AA414768	OTTMUSG00000017000	expressed sequence AA414768	protein-coding
chr11-13014	chr11	83290944	83292975	+	52.7	2031	intron (NR_028363, intron 1 of 2)	(T)n|Simple_repeat|Simple_repeat	260	NR_028363	613254	Mm.383758	NR_028363	ENSMUSG00000093483	AA465934	-	expressed sequence AA465934	ncRNA
chr2-12360	chr2	122637504	122638211	+	9.61	707	promoter-TSS (NM_001004174)	promoter-TSS (NM_001004174)	-30	NM_001004174	433470	Mm.36783	NM_001004174	ENSMUSG00000033213	AA467197	Nmes1	expressed sequence AA467197	protein-coding
chr10-5495	chr10	39898267	39899755	+	53.1	1488	non-coding (NR_033628, exon 1 of 4)	non-coding (NR_033628, exon 1 of 4)	227	NR_033628	213332	Mm.484359	NR_033628		AA474331	-	expressed sequence AA474331	pseudo
chr6-8904	chr6	11271336	11271836	+	6.54	500	Intergenic	Intergenic	-297208	NR_033776	57866	Mm.4397	NR_033776		AA545190	-	EST AA545190	ncRNA
chr1-8891	chr1	34677542	34679439	+	55.4	1897	Intergenic	Intergenic	-42280	NR_033627	241051	Mm.282827	NR_033627		AA619741	-	PHD finger protein 19 pseudogene	pseudo
chr13-5995	chr13	67608826	67609925	+	28.8	1099	intron (NM_001163246, intron 1 of 3)	intron (NM_001163246, intron 1 of 3)	332	NM_001163246	100416706	Mm.478045	NM_001163246	ENSMUSG00000058093	AA987161	AA987127	expressed sequence AA987161	protein-coding
chr15-3355	chr15	102350035	102350976	+	28.8	941	exon (NM_153416, exon 1 of 16)	exon (NM_153416, exon 1 of 16)	254	NM_153416	223921	Mm.352946	NM_153416	ENSMUSG00000036678	Aaas	AAA|ADRACALA|D030041N15Rik|GL003	achalasia, adrenocortical insufficiency, alacrimia	protein-coding
chr15-5365	chr15	102355311	102355811	+	11.5	500	Intergenic	CpG	-4802	NM_153416	223921	Mm.352946	NM_153416	ENSMUSG00000036678	Aaas	AAA|ADRACALA|D030041N15Rik|GL003	achalasia, adrenocortical insufficiency, alacrimia	protein-coding
chr5-7552	chr5	125475270	125477552	+	86.1	2282	intron (NM_030210, intron 1 of 17)	intron (NM_030210, intron 1 of 17)	538	NM_030210	78894	Mm.431573	NM_030210	ENSMUSG00000029482	Aacs	2210408B16Rik|SUR5	acetoacetyl-CoA synthetase	protein-coding
chr5-7807	chr5	125465324	125466358	+	16.9	1034	Intergenic	CpG	-10032	NM_030210	78894	Mm.431573	NM_030210	ENSMUSG00000029482	Aacs	2210408B16Rik|SUR5	acetoacetyl-CoA synthetase	protein-coding
chr8-4086	chr8	60505643	60506427	+	21.1	784	promoter-TSS (NM_011834)	promoter-TSS (NM_011834)	-89	NM_011834	23923	Mm.35020	NM_011834	ENSMUSG00000057228	Aadat	AI875679|Aadt|KATII|Kat2|mKat-2	aminoadipate aminotransferase	protein-coding
chr13-4026	chr13	64311770	64312933	+	53.8	1163	intron (NM_025370, intron 1 of 5)	intron (NM_025370, intron 1 of 5)	359	NM_025370	66129	Mm.491110	NM_025370	ENSMUSG00000021482	Aaed1	1110018J18Rik|AI849003	AhpC/TSA antioxidant enzyme domain containing 1	protein-coding
chr9-6057	chr9	63601836	63603842	+	74.6	2006	promoter-TSS (NM_030068)	promoter-TSS (NM_030068)	184	NM_025857	66939	Mm.34338	NM_025857	ENSMUSG00000037257	Aagab	2310007F21Rik|p34	alpha- and gamma-adaptin binding protein	protein-coding
chr6-9279	chr6	86848122	86851720	+	128.8	3598	promoter-TSS (NR_028298)	promoter-TSS (NR_028298)	404	NM_177762	269774	Mm.221038	NM_177762	ENSMUSG00000057230	Aak1	5530400K14Rik|9630042K20|AU067724|AU067726|BC028270|C79663|D6Ertd245e|R75501|mKIAA1048	AP2 associated kinase 1	protein-coding
chr2-3600	chr2	156547270	156548449	+	43.1	1179	5' UTR (NM_026661, exon 1 of 4)	5' UTR (NM_026661, exon 1 of 4)	283	NM_001164818	68295	Mm.253648	NM_026661	ENSMUSG00000027628	Aar2	0610011L14Rik	AAR2 splicing factor homolog (S. cerevisiae)	protein-coding
chr15-6133	chr15	52039722	52040850	+	27.7	1128	exon (NM_175503, exon 1 of 2)	exon (NM_175503, exon 1 of 2)	179	NM_175503	239435	Mm.24204	NM_175503	ENSMUSG00000068522	Aard	A5D3|AV328152	alanine and arginine rich domain containing protein	protein-coding
chr15-5026	chr15	52160475	52160975	+	10	500	Intergenic	Intergenic	120618	NM_175503	239435	Mm.24204	NM_175503	ENSMUSG00000068522	Aard	A5D3|AV328152	alanine and arginine rich domain containing protein	protein-coding
chr8-6166	chr8	111033473	111035287	+	61.5	1814	intron (NM_146217, intron 1 of 20)	B1F|SINE|Alu	538	NM_146217	234734	Mm.24174	NM_146217		Aars	AI316495|C76919|sti	alanyl-tRNA synthetase	protein-coding
chr17-5308	chr17	45506441	45507568	+	37.3	1127	exon (NM_198608, exon 1 of 22)	exon (NM_198608, exon 1 of 22)	163	NM_198608	224805	Mm.329063	NM_198608	ENSMUSG00000023938	Aars2	Aarsl|AlaRS|Gm89	alanyl-tRNA synthetase 2, mitochondrial (putative)	protein-coding
chr11-15595	chr11	101416359	101418016	+	52.7	1657	exon (NM_144829, exon 2 of 12)	exon (NM_144829, exon 2 of 12)	246	NM_144829	69684	Mm.146283	NM_144829	ENSMUSG00000075528	Aarsd1	1110069E20Rik|2310044P18Rik|AA589600|AlaX|AlaXp-II	alanyl-tRNA synthetase domain containing 1	protein-coding
chr5-6168	chr5	76904814	76906244	+	48.4	1430	promoter-TSS (NM_173765)	promoter-TSS (NM_173765)	-15	NM_173765	231326	Mm.39271	NM_173765	ENSMUSG00000055923	Aasdh	A230062G08Rik|A830035E16|Acsf4|U26	aminoadipate-semialdehyde dehydrogenase	protein-coding
chr6-5796	chr6	23132511	23133011	+	10	500	intron (NM_013930, intron 1 of 23)	intron (NM_013930, intron 1 of 23)	225	NM_013930	30956	Mm.18651	NM_013930	ENSMUSG00000029695	Aass	LKR|LKR/SDH|LOR|LOR/SDH|Lorsdh|SDH	aminoadipate-semialdehyde synthase	protein-coding
chr11-4272	chr11	84512748	84514353	+	68.4	1605	promoter-TSS (NM_019816)	promoter-TSS (NM_019816)	-49	NM_019816	56321	Mm.257482	NM_019816	ENSMUSG00000018697	Aatf	4933415H02Rik|5830465M17Rik|Che-1|Trb	apoptosis antagonizing transcription factor	protein-coding
chr11-4742	chr11	120045822	120048388	+	104.2	2566	promoter-TSS (NM_001198785)	promoter-TSS (NM_001198785)	40	NM_001198785	11302	Mm.6826	NM_007377	ENSMUSG00000025375	Aatk	AATYK|aatyk1|mKIAA0641	apoptosis-associated tyrosine kinase	protein-coding
chr16-4773	chr16	8512731	8514055	+	44.6	1324	promoter-TSS (NM_001170978)	promoter-TSS (NM_001170978)	-36	NM_001170978	268860	Mm.259315	NM_172961	ENSMUSG00000057880	Abat	9630038C02Rik|AI255750|ENSMUSG00000051226|Gabaat|Gabat|Gm9851|I54|Laibat|X61497	4-aminobutyrate aminotransferase	protein-coding
chr16-5796	chr16	8540518	8541018	+	6.54	500	intron (NM_172961, intron 1 of 15)	intron (NM_172961, intron 1 of 15)	27339	NM_172961	268860	Mm.259315	NM_172961	ENSMUSG00000057880	Abat	9630038C02Rik|AI255750|ENSMUSG00000051226|Gabaat|Gabat|Gm9851|I54|Laibat|X61497	4-aminobutyrate aminotransferase	protein-coding
chr4-5025	chr4	53158625	53160364	+	64.6	1739	intron (NM_013454, intron 1 of 49)	intron (NM_013454, intron 1 of 49)	401	NM_013454	11303	Mm.277376	NM_013454	ENSMUSG00000015243	Abca1	ABC-1|Abc1	ATP-binding cassette, sub-family A (ABC1), member 1	protein-coding
chr4-4864	chr4	53196429	53197115	+	16.9	686	Intergenic	Intergenic	-36877	NM_013454	11303	Mm.277376	NM_013454	ENSMUSG00000015243	Abca1	ABC-1|Abc1	ATP-binding cassette, sub-family A (ABC1), member 1	protein-coding
chr2-13354	chr2	25428053	25430069	+	57.7	2016	intron (NM_007379, intron 1 of 47)	CpG	387	NM_007379	11305	Mm.2210	NM_007379	ENSMUSG00000026944	Abca2	AI413825|Abc2|D2H0S1474E|mKIAA1062	ATP-binding cassette, sub-family A (ABC1), member 2	protein-coding
chr17-7075	chr17	24350677	24353418	+	91.1	2741	promoter-TSS (NM_013855)	promoter-TSS (NM_013855)	24	NM_013855	27410	Mm.239470	NM_013855	ENSMUSG00000024130	Abca3	1810036E22Rik|ABC-C|Abc3	ATP-binding cassette, sub-family A (ABC1), member 3	protein-coding
chr11-10768	chr11	110336550	110338302	+	64.6	1752	intron (NM_147219, intron 1 of 38)	CpG	290	NM_147219	217265	Mm.41942	NM_147219	ENSMUSG00000018800	Abca5	ABC13|B930033A02Rik|mKIAA1888	ATP-binding cassette, sub-family A (ABC1), member 5	protein-coding
chr11-14614	chr11	110363661	110364161	+	6.54	500	Intergenic	MTC|LTR|ERVL-MaLR	-26195	NM_147219	217265	Mm.41942	NM_147219	ENSMUSG00000018800	Abca5	ABC13|B930033A02Rik|mKIAA1888	ATP-binding cassette, sub-family A (ABC1), member 5	protein-coding
chr10-4670	chr10	79996291	79997672	+	28.4	1381	promoter-TSS (NM_013850)	promoter-TSS (NM_013850)	-634	NM_013850	27403	Mm.103351	NM_013850	ENSMUSG00000035722	Abca7	ABCX|Abc51	ATP-binding cassette, sub-family A (ABC1), member 7	protein-coding
chr11-14610	chr11	110094831	110095331	+	7.3	500	intron (NM_153145, intron 1 of 38)	intron (NM_153145, intron 1 of 38)	856	NM_153145	217258	Mm.344148	NM_153145	ENSMUSG00000041828	Abca8a	-	ATP-binding cassette, sub-family A (ABC1), member 8a	protein-coding
chr11-13829	chr11	109994199	109996451	+	46.5	2252	intron (NM_013851, intron 1 of 38)	intron (NM_013851, intron 1 of 38)	491	NM_013851	27404	Mm.341004	NM_013851	ENSMUSG00000020620	Abca8b	Abca8	ATP-binding cassette, sub-family A (ABC1), member 8b	protein-coding
chr11-15713	chr11	109991389	109991889	+	5.77	500	intron (NM_013851, intron 1 of 38)	intron (NM_013851, intron 1 of 38)	4177	NM_013851	27404	Mm.341004	NM_013851	ENSMUSG00000020620	Abca8b	Abca8	ATP-binding cassette, sub-family A (ABC1), member 8b	protein-coding
chr8-6662	chr8	123981971	123983646	+	67.7	1675	exon (NM_019552, exon 1 of 13)	exon (NM_019552, exon 1 of 13)	314	NM_019552	56199	Mm.274243	NM_019552	ENSMUSG00000031974	Abcb10	Abc-me|Abcb12	ATP-binding cassette, sub-family B (MDR/TAP), member 10	protein-coding
chr5-6954	chr5	8797833	8799129	+	45	1296	intron (NM_011075, intron 1 of 27)	CpG	334	NM_011075	18669	Mm.146649	NM_011075	ENSMUSG00000028970	Abcb1b	Abcb1|Mdr1|Mdr1b|Pgy-1|Pgy1|mdr	ATP-binding cassette, sub-family B (MDR/TAP), member 1B	protein-coding
chr5-5387	chr5	8893216	8894510	+	43.1	1294	5' UTR (NM_008830, exon 1 of 28)	5' UTR (NM_008830, exon 1 of 28)	142	NM_008830	18670	Mm.297825	NM_008830	ENSMUSG00000042476	Abcb4	Mdr2|Pgy-2|Pgy2|mdr-2	ATP-binding cassette, sub-family B (MDR/TAP), member 4	protein-coding
chr1-7406	chr1	75179346	75180582	+	32.7	1236	TTS (NR_109938)	TTS (NR_109938)	319	NM_023732	74104	Mm.28663	NM_023732	ENSMUSG00000026198	Abcb6	1200005B17Rik	ATP-binding cassette, sub-family B (MDR/TAP), member 6	protein-coding
chrX-1927	chrX	104412957	104414375	+	31.5	1418	exon (NM_009592, exon 1 of 16)	exon (NM_009592, exon 1 of 16)	180	NM_009592	11306	Mm.426128	NM_009592	ENSMUSG00000031333	Abcb7	AA517758|AU019072|Abc7	ATP-binding cassette, sub-family B (MDR/TAP), member 7	protein-coding
chr5-11602	chr5	24393890	24395292	+	31.9	1402	intron (NM_029020, intron 1 of 15)	intron (NM_029020, intron 1 of 15)	435	NM_029020	74610	Mm.283914	NM_029020	ENSMUSG00000028973	Abcb8	4833412N02Rik|AA409895	ATP-binding cassette, sub-family B (MDR/TAP), member 8	protein-coding
chr5-5332	chr5	124095167	124095998	+	28.4	831	intron (NM_019875, intron 1 of 11)	CpG	216	NM_019875	56325	Mm.254839	NM_019875	ENSMUSG00000029408	Abcb9	TAPL|mKIAA1520	ATP-binding cassette, sub-family B (MDR/TAP), member 9	protein-coding
chr16-5833	chr16	14360929	14362652	+	62.7	1723	intron (NM_008576, intron 1 of 30)	CpG	232	NM_008576	17250	Mm.196634	NM_008576	ENSMUSG00000023088	Abcc1	Abcc1a|Abcc1b|MRP|Mdrap|Mrp1	ATP-binding cassette, sub-family C (CFTR/MRP), member 1	protein-coding
chr17-1347	chr17	46327863	46328746	+	32.7	883	promoter-TSS (NM_170680)	promoter-TSS (NM_170680)	-281	NM_170680	224814	Mm.76543	NM_145140	ENSMUSG00000032842	Abcc10	Mrp7|mFLJ00002	ATP-binding cassette, sub-family C (CFTR/MRP), member 10	protein-coding
chr14-6014	chr14	118705291	118706877	+	66.5	1586	exon (NM_001033336, exon 1 of 31)	exon (NM_001033336, exon 1 of 31)	135	NM_001163676	239273	Mm.40537	NM_001033336	ENSMUSG00000032849	Abcc4	D630049P08Rik|MOATB|MRP4	ATP-binding cassette, sub-family C (CFTR/MRP), member 4	protein-coding
chr14-6933	chr14	118703373	118703873	+	5.38	500	intron (NM_001163676, intron 1 of 29)	intron (NM_001163676, intron 1 of 29)	2596	NM_001163676	239273	Mm.40537	NM_001033336	ENSMUSG00000032849	Abcc4	D630049P08Rik|MOATB|MRP4	ATP-binding cassette, sub-family C (CFTR/MRP), member 4	protein-coding
chr16-1224	chr16	20425783	20427056	+	45.4	1273	promoter-TSS (NM_176839)	promoter-TSS (NM_176839)	-25	NM_176839	27416	Mm.20845	NM_013790	ENSMUSG00000022822	Abcc5	2900011L11Rik|AI132311|Abcc5a|Abcc5b|Mrp5	ATP-binding cassette, sub-family C (CFTR/MRP), member 5	protein-coding
chr7-6947	chr7	46178998	46180379	+	42.7	1381	intron (NM_011510, intron 1 of 38)	CpG	345	NM_011510	20927	Mm.259076	NM_011510	ENSMUSG00000040136	Abcc8	D930031B21Rik|SUR1|Sur	ATP-binding cassette, sub-family C (CFTR/MRP), member 8	protein-coding
chr7-13045	chr7	46205531	46206031	+	6.92	500	intron (NM_001291182, intron 18 of 26)	intron (NM_001291182, intron 18 of 26)	-25748	NM_011510	20927	Mm.259076	NM_011510	ENSMUSG00000040136	Abcc8	D930031B21Rik|SUR1|Sur	ATP-binding cassette, sub-family C (CFTR/MRP), member 8	protein-coding
chrX-3249	chrX	73715268	73717870	+	41.5	2602	promoter-TSS (NM_012060)	promoter-TSS (NM_012060)	-28	NM_007435	11666	Mm.365	NM_007435	ENSMUSG00000031378	Abcd1	ALDP|Ald|Aldgh	ATP-binding cassette, sub-family D (ALD), member 1	protein-coding
chr15-3333	chr15	91190573	91192094	+	54.2	1521	exon (NM_011994, exon 1 of 10)	exon (NM_011994, exon 1 of 10)	474	NM_011994	26874	Mm.295456	NM_011994	ENSMUSG00000055782	Abcd2	ABC39|ALDL1|ALDR|ALDRP	ATP-binding cassette, sub-family D (ALD), member 2	protein-coding
chr3-2588	chr3	121814313	121816044	+	80.3	1731	promoter-TSS (NM_008991)	promoter-TSS (NM_008991)	37	NM_008991	19299	Mm.399042	NM_008991	ENSMUSG00000028127	Abcd3	AI313901|AU018866|AW146054|PMP68|PMP70|Pxmp1	ATP-binding cassette, sub-family D (ALD), member 3	protein-coding
chr12-2128	chr12	84617009	84618197	+	34.6	1188	promoter-TSS (NM_008992)	promoter-TSS (NM_008992)	-137	NM_008992	19300	Mm.229109	NM_008992	ENSMUSG00000021240	Abcd4	P69r|P70R|Pxmp1l	ATP-binding cassette, sub-family D (ALD), member 4	protein-coding
chr8-7939	chr8	79710399	79712260	+	70	1861	promoter-TSS (NM_026904)	promoter-TSS (NM_026904)	411	NM_015751	24015	Mm.5831	NM_015751	ENSMUSG00000058355	Abce1	C79080|Oabp|RLI|RNS41|Rnaseli	ATP-binding cassette, sub-family E (OABP), member 1	protein-coding
chr8-6318	chr8	79680331	79681557	+	23.1	1226	Intergenic	Intergenic	30796	NM_015751	24015	Mm.5831	NM_015751	ENSMUSG00000058355	Abce1	C79080|Oabp|RLI|RNS41|Rnaseli	ATP-binding cassette, sub-family E (OABP), member 1	protein-coding
chr17-4315	chr17	35968974	35970330	+	55.7	1356	promoter-TSS (NM_013854)	promoter-TSS (NM_013854)	98	NM_013854	224742	Mm.329022	NM_013854	ENSMUSG00000038762	Abcf1	AU041969|Abc50|D17Wsu166e|GCN20	ATP-binding cassette, sub-family F (GCN20), member 1	protein-coding
chr5-7887	chr5	24576430	24578248	+	60	1818	intron (NM_001190443, intron 1 of 13)	CpG	128	NM_001190443	27407	Mm.21629	NM_013853	ENSMUSG00000028953	Abcf2	0710005O05Rik|Drr3|E430001O06	ATP-binding cassette, sub-family F (GCN20), member 2	protein-coding
chr16-2983	chr16	20547947	20549429	+	49.6	1482	promoter-TSS (NR_030670)	promoter-TSS (NR_030670)	85	NM_013852	27406	Mm.27135	NM_013852	ENSMUSG00000003234	Abcf3	AI326318|AU016058|BB119416	ATP-binding cassette, sub-family F (GCN20), member 3	protein-coding
chr17-3394	chr17	31057358	31059361	+	83.4	2003	intron (NM_009593, intron 1 of 14)	intron (NM_009593, intron 1 of 14)	665	NM_009593	11307	Mm.15691	NM_009593		Abcg1	AW413978|Abc8|White	ATP-binding cassette, sub-family G (WHITE), member 1	protein-coding
chr6-8476	chr6	58639851	58641362	+	46.1	1511	intron (NM_011920, intron 1 of 15)	CpG	43934	NM_011920	26357	Mm.333096	NM_011920	ENSMUSG00000029802	Abcg2	ABC15|ABCP|AI428558|BCRP|Bcrp1|MXR|MXR1	ATP-binding cassette, sub-family G (WHITE), member 2	protein-coding
chr9-3879	chr9	44286957	44289238	+	100.3	2281	5' UTR (NM_138955, exon 1 of 15)	5' UTR (NM_138955, exon 1 of 15)	147	NM_138955	192663	Mm.101876	NM_138955	ENSMUSG00000032131	Abcg4	6430517O04Rik	ATP-binding cassette, sub-family G (WHITE), member 4	protein-coding
chr17-8775	chr17	84675825	84676325	+	7.3	500	promoter-TSS (NM_001286005)	promoter-TSS (NM_001286005)	-227	NM_001286005	67470	Mm.26581	NM_026180	ENSMUSG00000024254	Abcg8	1300003C16Rik|AI114946|sterolin-2	ATP-binding cassette, sub-family G (WHITE), member 8	protein-coding
chr5-7903	chr5	30949294	30950702	+	45.4	1408	promoter-TSS (NM_021304)	promoter-TSS (NM_021304)	-68	NR_003522	57742	Mm.389615	NM_021304	ENSMUSG00000006638	Abhd1	LABH-1|LABH1	abhydrolase domain containing 1	protein-coding
chr16-3860	chr16	45741943	45743590	+	61.5	1647	intron (NM_001272070, intron 1 of 5)	CpG	189	NM_172511	213012	Mm.247453	NM_172511	ENSMUSG00000033157	Abhd10	-	abhydrolase domain containing 10	protein-coding
chr5-7824	chr5	135008211	135010452	+	93.8	2241	promoter-TSS (NM_145215)	promoter-TSS (NM_145215)	32	NM_145215	68758	Mm.389700	NM_145215	ENSMUSG00000040532	Abhd11	1110054D16Rik|A630008N09Rik|Wbscr21	abhydrolase domain containing 11	protein-coding
chr2-10907	chr2	150902246	150905437	+	98.8	3191	intron (NM_024465, intron 1 of 12)	intron (NM_024465, intron 1 of 12)	890	NM_024465	76192	Mm.112632	NM_024465	ENSMUSG00000032046	Abhd12	1500011G07Rik|6330583M11Rik|AI431047|AW547313	abhydrolase domain containing 12	protein-coding
chr12-7285	chr12	70148386	70148886	+	5.38	500	Intergenic	Intergenic	-5535	NM_001195033	100504285	Mm.291105	NM_001195033		Abhd12b	Gm804	abhydrolase domain containing 12B	protein-coding
chr8-5693	chr8	9975729	9979069	+	108.8	3340	promoter-TSS (NM_026868)	promoter-TSS (NM_026868)	-318	NM_026868	68904	Mm.142570	NM_026868	ENSMUSG00000040396	Abhd13	1110065L07Rik|AI463703|AI788994	abhydrolase domain containing 13	protein-coding
chr9-8121	chr9	106446741	106449146	+	65	2405	promoter-TSS (NM_001110272)	promoter-TSS (NM_001110272)	-265	NM_001110271	68644	Mm.268925	NM_145919	ENSMUSG00000042210	Abhd14a	1110013B16Rik|AW558221|Dorz1	abhydrolase domain containing 14A	protein-coding
chr11-6140	chr11	77514789	77515857	+	26.5	1068	exon (NM_026185, exon 1 of 2)	exon (NM_026185, exon 1 of 2)	206	NM_026185	67477	Mm.432526	NM_026185	ENSMUSG00000000686	Abhd15	1300007F04Rik	abhydrolase domain containing 15	protein-coding
chr17-6863	chr17	35088860	35090855	+	62.7	1995	intron (NM_178592, intron 1 of 19)	intron (NM_178592, intron 1 of 19)	566	NM_178592	193742	Mm.43745	NM_178592	ENSMUSG00000007036	Abhd16a	AI326074|Bat-5|Bat5|D17H6S82E|NG26	abhydrolase domain containing 16A	protein-coding
chr10-6911	chr10	80588883	80590912	+	73.4	2029	intron (NM_145421, intron 1 of 4)	intron (NM_145421, intron 1 of 4)	444	NM_145421	216169	Mm.29802	NM_145421	ENSMUSG00000003346	Abhd17a	1700013O15Rik|BC005632|D10Bwg1364e|Fam108a	abhydrolase domain containing 17A	protein-coding
chr19-4303	chr19	21651931	21655353	+	129.9	3422	promoter-TSS (NM_025423)	promoter-TSS (NM_025423)	333	NM_146096	226016	Mm.28796	NM_146096	ENSMUSG00000047368	Abhd17b	5730446C15Rik|Cgi67|Fam108b|Fam108b1	abhydrolase domain containing 17B	protein-coding
chr7-12330	chr7	84149239	84152826	+	131.5	3587	intron (NM_133722, intron 1 of 2)	intron (NM_133722, intron 1 of 2)	861	NM_133722	70178	Mm.23914	NM_133722	ENSMUSG00000038459	Abhd17c	2210412D01Rik|AL023007|Fam108c|Fam108c1	abhydrolase domain containing 17C	protein-coding
chr7-6971	chr7	79272920	79275768	+	87.7	2848	intron (NM_018811, intron 1 of 10)	intron (NM_018811, intron 1 of 10)	1078	NM_018811	54608	Mm.365490	NM_018811		Abhd2	2210009N18Rik|LABH2|Labh-2	abhydrolase domain containing 2	protein-coding
chr7-12287	chr7	79322703	79323203	+	7.69	500	intron (NM_018811, intron 3 of 10)	intron (NM_018811, intron 3 of 10)	49687	NM_018811	54608	Mm.365490	NM_018811		Abhd2	2210009N18Rik|LABH2|Labh-2	abhydrolase domain containing 2	protein-coding
chr18-1875	chr18	10705918	10707364	+	55	1446	promoter-TSS (NM_134130)	promoter-TSS (NM_134130)	55	NM_134130	106861	Mm.273108	NM_134130	ENSMUSG00000002475	Abhd3	AA675331|LABH3	abhydrolase domain containing 3	protein-coding
chr14-4273	chr14	54258819	54260034	+	33.1	1215	intron (NM_134076, intron 1 of 6)	intron (NM_134076, intron 1 of 6)	194	NM_134076	105501	Mm.28771	NM_134076	ENSMUSG00000040997	Abhd4	1110035H23Rik|AI429574|Abh4	abhydrolase domain containing 4	protein-coding
chr9-4115	chr9	122351162	122352701	+	67.3	1539	intron (NM_026179, intron 1 of 6)	CpG	315	NM_026179	67469	Mm.280254	NM_026179	ENSMUSG00000032540	Abhd5	1300003D03Rik|2010002J10Rik|CDS|CGI-58|IECN5|NCIE2	abhydrolase domain containing 5	protein-coding
chr14-2138	chr14	8002582	8004568	+	79.2	1986	intron (NM_025341, intron 1 of 8)	intron (NM_025341, intron 1 of 8)	673	NM_025341	66082	Mm.181473	NM_025341	ENSMUSG00000025277	Abhd6	0610041D24Rik|AA673485|AV065425	abhydrolase domain containing 6	protein-coding
chr8-3705	chr8	71462705	71465660	+	104.2	2955	promoter-TSS (NM_053162)	promoter-TSS (NM_053162)	-525	NM_022419	64296	Mm.276383	NM_022419	ENSMUSG00000007950	Abhd8	0910001L24Rik|AB030191	abhydrolase domain containing 8	protein-coding
chr2-10245	chr2	23038551	23040307	+	82.3	1756	intron (NM_145994, intron 1 of 9)	intron (NM_145994, intron 1 of 9)	812	NM_007380	11308	Mm.205647	NM_007380	ENSMUSG00000058835	Abi1	E3B1|NAP1|Ssh3bp1	abl-interactor 1	protein-coding
chr2-13330	chr2	23050081	23050581	+	6.15	500	Intergenic	B1F2|SINE|Alu	-10090	NM_001077190	11308	Mm.205647	NM_007380	ENSMUSG00000058835	Abi1	E3B1|NAP1|Ssh3bp1	abl-interactor 1	protein-coding
chr1-6586	chr1	60408737	60411071	+	103	2334	exon (NM_001198571, exon 1 of 11)	exon (NM_001198571, exon 1 of 11)	285	NM_001198571	329165	Mm.212066	NM_198127	ENSMUSG00000026782	Abi2	8430425M24Rik|AI839867|C130078H13	abl-interactor 2	protein-coding
chr2-6804	chr2	31688031	31689522	+	62.3	1491	5' UTR (NM_001112703, exon 1 of 11)	5' UTR (NM_001112703, exon 1 of 11)	239	NM_001283047	11350	Mm.1318	NM_009594	ENSMUSG00000026842	Abl1	AI325092|Abl|E430008G22Rik|c-Abl	c-abl oncogene 1, non-receptor tyrosine kinase	protein-coding
chr2-14380	chr2	31690458	31691272	+	10.8	814	intron (NM_001283046, intron 2 of 11)	intron (NM_001283046, intron 2 of 11)	2328	NM_001283047	11350	Mm.1318	NM_009594	ENSMUSG00000026842	Abl1	AI325092|Abl|E430008G22Rik|c-Abl	c-abl oncogene 1, non-receptor tyrosine kinase	protein-coding
chr2-14381	chr2	31721806	31722306	+	5.77	500	intron (NM_001283047, intron 2 of 11)	intron (NM_001283047, intron 2 of 11)	33519	NM_001283047	11350	Mm.1318	NM_009594	ENSMUSG00000026842	Abl1	AI325092|Abl|E430008G22Rik|c-Abl	c-abl oncogene 1, non-receptor tyrosine kinase	protein-coding
chr1-4169	chr1	156558420	156560555	+	85.3	2135	intron (NM_009595, intron 1 of 11)	intron (NM_009595, intron 1 of 11)	700	NM_009595	11352	Mm.329515	NM_009595	ENSMUSG00000026596	Abl2	AA536808|Abll|Arg	v-abl Abelson murine leukemia viral oncogene 2 (arg, Abelson-related gene)	protein-coding
chr19-3939	chr19	57197327	57198133	+	16.5	806	promoter-TSS (NM_001290816)	promoter-TSS (NM_001290816)	-99	NM_001103177	226251	Mm.217161	NM_178688	ENSMUSG00000025085	Ablim1	2210411C18Rik|2610209L21Rik|4833406P10Rik|9330196J19Rik|AV079770|AW060987|AW215784|Limab1|mKIAA0059	actin-binding LIM protein 1	protein-coding
chr19-4374	chr19	57118881	57119381	+	10.4	500	promoter-TSS (NM_001103178)	promoter-TSS (NM_001103178)	-107	NM_001103178	226251	Mm.217161	NM_178688	ENSMUSG00000025085	Ablim1	2210411C18Rik|2610209L21Rik|4833406P10Rik|9330196J19Rik|AV079770|AW060987|AW215784|Limab1|mKIAA0059	actin-binding LIM protein 1	protein-coding
chr5-6778	chr5	35757285	35759366	+	76.5	2081	intron (NM_001177700, intron 1 of 16)	CpG	445	NM_001177698	231148	Mm.254446	NM_177678	ENSMUSG00000029095	Ablim2	AI606905|C230091L11	actin-binding LIM protein 2	protein-coding
chr5-8179	chr5	35815120	35815620	+	9.23	500	intron (NM_001177700, intron 6 of 16)	intron (NM_001177700, intron 6 of 16)	57490	NM_001177698	231148	Mm.254446	NM_177678	ENSMUSG00000029095	Ablim2	AI606905|C230091L11	actin-binding LIM protein 2	protein-coding
chr18-1773	chr18	61910461	61912175	+	63.4	1714	5' UTR (NM_198649, exon 1 of 23)	5' UTR (NM_198649, exon 1 of 23)	506	NM_198649	319713	Mm.329478	NM_198649	ENSMUSG00000032735	Ablim3	AW990719|D930036B08Rik	actin binding LIM protein family, member 3	protein-coding
chr11-7048	chr11	76569821	76572227	+	91.9	2406	intron (NM_198894, intron 1 of 22)	intron (NM_198894, intron 1 of 22)	360	NM_198895	109934	Mm.258939	NM_198018	ENSMUSG00000017631	Abr	-	active BCR-related gene	protein-coding
chr11-12420	chr11	76506135	76509314	+	85.7	3179	intron (NM_198894, intron 2 of 22)	intron (NM_198894, intron 2 of 22)	1695	NM_198018	109934	Mm.258939	NM_198018	ENSMUSG00000017631	Abr	-	active BCR-related gene	protein-coding
chr11-4255	chr11	76622175	76624261	+	73	2086	Intergenic	CpG	-45479	NM_198894	109934	Mm.258939	NM_198018	ENSMUSG00000017631	Abr	-	active BCR-related gene	protein-coding
chr11-8630	chr11	76493963	76495522	+	43.1	1559	intron (NM_198894, intron 2 of 22)	CpG	14677	NM_198018	109934	Mm.258939	NM_198018	ENSMUSG00000017631	Abr	-	active BCR-related gene	protein-coding
chr10-4929	chr10	18022086	18023723	+	44.2	1637	intron (NM_028440, intron 1 of 2)	CpG	348	NM_028440	73112	Mm.276041	NM_028440	ENSMUSG00000078453	Abracl	1700028I04Rik|3110003A17Rik	ABRA C-terminal like	protein-coding
chr13-3691	chr13	23423158	23424733	+	44.6	1575	promoter-TSS (NM_013924)	promoter-TSS (NM_013924)	-79	NM_013924	30946	Mm.292094	NM_013924		Abt1	-	activator of basal transcription 1	protein-coding
chr13-3157	chr13	23412227	23413112	+	20.8	885	Intergenic	Intergenic	11197	NM_013924	30946	Mm.292094	NM_013924		Abt1	-	activator of basal transcription 1	protein-coding
chr6-1191	chr6	88841190	88843212	+	86.5	2022	promoter-TSS (NR_045880)	promoter-TSS (NR_045880)	-266	NM_030251	80283	Mm.166858	NM_030251	ENSMUSG00000030083	Abtb1	AI847549|BC003234|BPOZ|EF1ABP	ankyrin repeat and BTB (POZ) domain containing 1	protein-coding
chr2-7868	chr2	103566031	103567194	+	43.1	1163	5' UTR (NM_178890, exon 1 of 17)	5' UTR (NM_178890, exon 1 of 17)	302	NM_178890	99382	Mm.35850	NM_178890	ENSMUSG00000032724	Abtb2	AW539457|BPOZ-2	ankyrin repeat and BTB (POZ) domain containing 2	protein-coding
chr2-10023	chr2	103564888	103565388	+	9.61	500	Intergenic	Intergenic	-1172	NM_178890	99382	Mm.35850	NM_178890	ENSMUSG00000032724	Abtb2	AW539457|BPOZ-2	ankyrin repeat and BTB (POZ) domain containing 2	protein-coding
chr9-4857	chr9	119339719	119342529	+	91.1	2810	promoter-TSS (NM_130864)	promoter-TSS (NM_130864)	-170	NM_130864	113868	Mm.205266	NM_130864	ENSMUSG00000036138	Acaa1a	Acaa|Acaa1|D9Ertd25e|PTL	acetyl-Coenzyme A acyltransferase 1A	protein-coding
chr9-7547	chr9	119156404	119156904	+	8.84	500	exon (NM_146230, exon 2 of 12)	exon (NM_146230, exon 2 of 12)	439	NM_146230	235674	Mm.379402	NM_146230	ENSMUSG00000010651	Acaa1b	-	acetyl-Coenzyme A acyltransferase 1B	protein-coding
chr18-4622	chr18	74853506	74854006	+	7.3	500	Intergenic	Intergenic	74544	NM_177470	52538	Mm.245724	NM_177470	ENSMUSG00000036880	Acaa2	0610011L04Rik|AI255831|AI265397|D18Ertd240e	acetyl-Coenzyme A acyltransferase 2 (mitochondrial 3-oxoacyl-Coenzyme A thiolase)	protein-coding
chr5-11226	chr5	114176096	114176596	+	6.54	500	intron (NM_133904, intron 1 of 51)	intron (NM_133904, intron 1 of 51)	10828	NM_133904	100705	Mm.81793	NM_133904	ENSMUSG00000042010	Acacb	AI597064|AW743042|Acc2|Accb	acetyl-Coenzyme A carboxylase beta	protein-coding
chr5-12133	chr5	121618164	121620194	+	57.3	2030	promoter-TSS (NM_178799)	promoter-TSS (NM_178799)	-241	NM_178799	338350	Mm.482918	NM_178799	ENSMUSG00000042647	Acad12	9330129D05Rik	acyl-Coenzyme A dehydrogenase family, member 12	protein-coding
chr9-5229	chr9	26998744	27000416	+	59.2	1672	promoter-TSS (NM_025862)	promoter-TSS (NM_025862)	-31	NM_025862	66948	Mm.289244	NM_025862	ENSMUSG00000031969	Acad8	2310016C19Rik|AI786953	acyl-Coenzyme A dehydrogenase family, member 8	protein-coding
chr3-1426	chr3	36066083	36066969	+	35	886	intron (NM_172678, intron 1 of 17)	intron (NM_172678, intron 1 of 17)	526	NM_172678	229211	Mm.260997	NM_172678		Acad9	2600017P15Rik|4732402K02|C630012L17Rik|NPD002	acyl-Coenzyme A dehydrogenase family, member 9	protein-coding
chr1-3809	chr1	66862614	66863795	+	47.7	1181	exon (NM_007381, exon 1 of 11)	exon (NM_007381, exon 1 of 11)	105	NM_007381	11363	Mm.2445	NM_007381	ENSMUSG00000026003	Acadl	AA960361|AU018452|C79855|LCAD	acyl-Coenzyme A dehydrogenase, long-chain	protein-coding
chr1-8950	chr1	66896400	66896900	+	8.84	500	Intergenic	Intergenic	-33341	NM_007381	11363	Mm.2445	NM_007381	ENSMUSG00000026003	Acadl	AA960361|AU018452|C79855|LCAD	acyl-Coenzyme A dehydrogenase, long-chain	protein-coding
chr3-2019	chr3	153944115	153945306	+	39.2	1191	promoter-TSS (NM_007382)	promoter-TSS (NM_007382)	-67	NM_007382	11364	Mm.10530	NM_007382	ENSMUSG00000062908	Acadm	AU018656|MCAD	acyl-Coenzyme A dehydrogenase, medium chain	protein-coding
chr11-3722	chr11	70014911	70015812	+	25	901	promoter-TSS (NM_017366)	promoter-TSS (NM_017366)	67	NM_017366	11370	Mm.18630	NM_017366	ENSMUSG00000018574	Acadvl	vlcad	acyl-Coenzyme A dehydrogenase, very long chain	protein-coding
chr7-5335	chr7	79052772	79053900	+	28.4	1128	promoter-TSS (NM_007424)	promoter-TSS (NM_007424)	-147	NM_007424	11595	Mm.358571	NM_007424	ENSMUSG00000030607	Acan	Agc|Agc1|Cspg1|b2b183Clo|cmd	aggrecan	protein-coding
chr7-11631	chr7	78990035	78990814	+	15.4	779	Intergenic	CpG	-63059	NM_007424	11595	Mm.358571	NM_007424	ENSMUSG00000030607	Acan	Agc|Agc1|Cspg1|b2b183Clo|cmd	aggrecan	protein-coding
chr16-4125	chr16	31199182	31201529	+	115.3	2347	intron (NM_030138, intron 1 of 22)	CpG	883	NM_030138	78618	Mm.274646	NM_030138	ENSMUSG00000049076	Acap2	4832442G16|9530039J15Rik|CNT-B2|Centb2|mKIAA0041	ArfGAP with coiled-coil, ankyrin repeat and PH domains 2	protein-coding
chr4-4500	chr4	155890792	155893614	+	153.8	2822	promoter-TSS (NM_001033490)	promoter-TSS (NM_001033490)	328	NM_207223	140500	Mm.219591	NM_207223	ENSMUSG00000029033	Acap3	Centb5|Kiaa1716-hp|mKIAA1716	ArfGAP with coiled-coil, ankyrin repeat and PH domains 3	protein-coding
chr4-6969	chr4	155894221	155894998	+	18.8	777	intron (NM_207223, intron 1 of 23)	intron (NM_207223, intron 1 of 23)	2734	NM_207223	140500	Mm.219591	NM_207223	ENSMUSG00000029033	Acap3	Centb5|Kiaa1716-hp|mKIAA1716	ArfGAP with coiled-coil, ankyrin repeat and PH domains 3	protein-coding
chr9-6462	chr9	53609182	53610800	+	54.6	1618	intron (NM_144784, intron 1 of 11)	intron (NM_144784, intron 1 of 11)	359	NM_144784	110446	Mm.293233	NM_144784	ENSMUSG00000032047	Acat1	6330585C21Rik|Acat	acetyl-Coenzyme A acetyltransferase 1	protein-coding
chr17-1532	chr17	12960270	12961537	+	49.6	1267	promoter-TSS (NM_009338)	promoter-TSS (NM_009338)	-178	NM_009338	110460	Mm.439711	NM_009338	ENSMUSG00000023832	Acat2	AW742799|Tcp-1x|Tcp1-rs1	acetyl-Coenzyme A acetyltransferase 2	protein-coding
chr17-7772	chr17	12940435	12940935	+	6.15	500	promoter-TSS (NM_153151)	promoter-TSS (NM_153151)	-289	NM_153151	224530	Mm.490312	NM_153151	ENSMUSG00000062480	Acat3	ACTL	acetyl-Coenzyme A acetyltransferase 3	protein-coding
chr1-6252	chr1	180725418	180727145	+	87.7	1727	exon (NM_133225, exon 1 of 8)	exon (NM_133225, exon 1 of 8)	238	NM_133225	170760	Mm.272981	NM_133225	ENSMUSG00000026499	Acbd3	60kDa|8430407O11Rik|D1Ertd10e|GCP60|GOLPH1|Gocap1|Pap7	acyl-Coenzyme A binding domain containing 3	protein-coding
chr1-7561	chr1	180763572	180764072	+	9.61	500	Intergenic	Intergenic	37779	NM_133225	170760	Mm.272981	NM_133225	ENSMUSG00000026499	Acbd3	60kDa|8430407O11Rik|D1Ertd10e|GCP60|GOLPH1|Gocap1|Pap7	acyl-Coenzyme A binding domain containing 3	protein-coding
chr11-10018	chr11	103101074	103103913	+	76.1	2839	promoter-TSS (NM_152813)	promoter-TSS (NM_152813)	805	NM_025988	67131	Mm.390367	NM_025988	ENSMUSG00000056938	Acbd4	2010009P05Rik|2010015A21Rik|AI849317	acyl-Coenzyme A binding domain containing 4	protein-coding
chr2-9873	chr2	23067396	23070215	+	93	2819	promoter-TSS (NM_001102438)	promoter-TSS (NM_001102438)	-267	NM_001102438	74159	Mm.181973	NM_028793	ENSMUSG00000026781	Acbd5	1300014E15Rik	acyl-Coenzyme A binding domain containing 5	protein-coding
chr1-9115	chr1	155557580	155559449	+	77.3	1869	5' UTR (NM_026683, exon 1 of 4)	5' UTR (NM_026683, exon 1 of 4)	394	NM_001145781	72482	Mm.288249	NM_026683	ENSMUSG00000033701	Acbd6	0610010G04Rik|2610100E10Rik	acyl-Coenzyme A binding domain containing 6	protein-coding
chr2-7367	chr2	93849226	93850295	+	27.3	1069	promoter-TSS (NM_183220)	promoter-TSS (NM_183220)	39	NM_183220	329470	Mm.486910	NM_183220	ENSMUSG00000040272	Accs	2610203E10Rik|Phacs	1-aminocyclopropane-1-carboxylate synthase (non-functional)	protein-coding
chr11-5772	chr11	105967883	105968512	+	19.2	629	exon (NM_001281819, exon 1 of 24)	exon (NM_001281819, exon 1 of 24)	252	NM_001281819	11421	Mm.754	NM_009598	ENSMUSG00000020681	Ace	AW208573|CD143	angiotensin I converting enzyme (peptidyl-dipeptidase A) 1	protein-coding
chr4-6142	chr4	86873945	86875181	+	30.8	1236	exon (NM_001290541, exon 1 of 5)	exon (NM_001290541, exon 1 of 5)	149	NM_001290543	230379	Mm.45019	NM_139306	ENSMUSG00000038007	Acer2	2410116I05Rik|Asah3l|CRG-L1|maCER2	alkaline ceramidase 2	protein-coding
chr4-5191	chr4	86930774	86931274	+	16.1	500	intron (NM_001290543, intron 5 of 5)	L1Md_F|LINE|L1	56610	NM_001290543	230379	Mm.45019	NM_139306	ENSMUSG00000038007	Acer2	2410116I05Rik|Asah3l|CRG-L1|maCER2	alkaline ceramidase 2	protein-coding
chr7-9787	chr7	98308137	98310090	+	75.3	1953	intron (NM_025408, intron 1 of 10)	CpG	414	NM_025408	66190	Mm.334041	NM_025408	ENSMUSG00000030760	Acer3	1110057L18Rik|5430429L08Rik|AV015045|Phca	alkaline ceramidase 3	protein-coding
chr5-10746	chr5	137286716	137289196	+	63.4	2480	promoter-TSS (NM_009599)	promoter-TSS (NM_009599)	-298	NM_009599	11423	Mm.255464	NM_009599	ENSMUSG00000023328	Ache	-	acetylcholinesterase	protein-coding
chr14-3830	chr14	54685348	54687847	+	93.4	2499	exon (NM_023190, exon 1 of 19)	exon (NM_023190, exon 1 of 19)	334	NM_023190	56215	Mm.297078	NM_019567	ENSMUSG00000022185	Acin1	2610036I19Rik|2610510L13Rik|Acinus|Acn|C79325|acinusL|acinusS|mKIAA0670	apoptotic chromatin condensation inducer 1	protein-coding
chr14-4131	chr14	54652463	54654058	+	40.4	1595	exon (NM_019567, exon 2 of 13)	exon (NM_019567, exon 2 of 13)	425	NM_001242606	56215	Mm.297078	NM_019567	ENSMUSG00000022185	Acin1	2610036I19Rik|2610510L13Rik|Acinus|Acn|C79325|acinusL|acinusS|mKIAA0670	apoptotic chromatin condensation inducer 1	protein-coding
chr1-4939	chr1	90203763	90206354	+	69.6	2591	intron (NM_007722, intron 1 of 1)	intron (NM_007722, intron 1 of 1)	1078	NM_007722	12778	Mm.6522	NM_007722		Ackr3	AW541270|CXC-R7|CXCR-7|Cmkor1|Cxcr7|RDC-1|Rdc1	atypical chemokine receptor 3	protein-coding
chr11-5744	chr11	100526770	100528611	+	80.3	1841	intron (NM_134037, intron 1 of 27)	CpG	310	NM_134037	104112	Mm.282039	NM_134037	ENSMUSG00000020917	Acly	A730098H14Rik|AW538652	ATP citrate lyase	protein-coding
chr6-3511	chr6	6955688	6956856	+	43.1	1168	intron (NM_001077713, intron 1 of 1)	intron (NM_001077713, intron 1 of 1)	254	NM_001077713	71238	Mm.389086	NM_001077713		Acn9	0610005M07Rik|4933430A16Rik	ACN9 homolog (S. cerevisiae)	protein-coding
chr4-3009	chr4	40142627	40144355	+	80.7	1728	5' UTR (NM_007386, exon 1 of 21)	5' UTR (NM_007386, exon 1 of 21)	226	NM_007386	11428	Mm.331547	NM_007386	ENSMUSG00000028405	Aco1	Aco-1|Irebp|Irp1	aconitase 1	protein-coding
chr4-11175	chr4	40014580	40015282	+	8.46	702	Intergenic	Intergenic	-128334	NM_007386	11428	Mm.331547	NM_007386	ENSMUSG00000028405	Aco1	Aco-1|Irebp|Irp1	aconitase 1	protein-coding
chr15-2155	chr15	81871447	81873749	+	90.7	2302	promoter-TSS (NM_026737)	promoter-TSS (NM_026737)	135	NM_080633	11429	Mm.154581	NM_080633	ENSMUSG00000022477	Aco2	Aco-2|Aco3|D10Wsu183e	aconitase 2, mitochondrial	protein-coding
chr12-3007	chr12	84009214	84010237	+	26.9	1023	exon (NM_012006, exon 1 of 3)	exon (NM_012006, exon 1 of 3)	223	NM_012006	26897	Mm.1978	NM_012006	ENSMUSG00000072949	Acot1	ACH2|CTE-1|CTE-I|Cte1|D12Ucla1	acyl-CoA thioesterase 1	protein-coding
chr12-6860	chr12	84010945	84011445	+	6.92	500	intron (NM_012006, intron 1 of 2)	intron (NM_012006, intron 1 of 2)	1693	NM_012006	26897	Mm.1978	NM_012006	ENSMUSG00000072949	Acot1	ACH2|CTE-1|CTE-I|Cte1|D12Ucla1	acyl-CoA thioesterase 1	protein-coding
chr15-5170	chr15	20448812	20451214	+	54.2	2402	Intergenic	Intergenic	216737	NM_022816	64833	Mm.352763	NM_022816	ENSMUSG00000047565	Acot10	Acate3|MT-ACT48|p48	acyl-CoA thioesterase 10	protein-coding
chr4-6831	chr4	106837862	106840228	+	64.6	2366	Intergenic	CpG	-39214	NM_025590	329910	Mm.222956	NM_025590	ENSMUSG00000034853	Acot11	1110020M10Rik|2010309H15Rik|AW060409|BFIT|BFIT1|Thea|Them1|mKIAA0707	acyl-CoA thioesterase 11	protein-coding
chr13-5305	chr13	91740951	91741906	+	28.1	955	promoter-TSS (NM_028790)	promoter-TSS (NM_028790)	-93	NM_028790	74156	Mm.275963	NM_028790	ENSMUSG00000021620	Acot12	1300004O04Rik|4930449F15Rik|AV027244|Cach|mCACH-1	acyl-CoA thioesterase 12	protein-coding
chr13-5020	chr13	24830174	24832580	+	106.9	2406	promoter-TSS (NM_019551)	promoter-TSS (NM_019551)	112	NM_025790	66834	Mm.2125	NM_025790	ENSMUSG00000006717	Acot13	0610006O17Rik|Them2	acyl-CoA thioesterase 13	protein-coding
chr12-3433	chr12	83987496	83988836	+	48.4	1340	exon (NM_134188, exon 1 of 3)	exon (NM_134188, exon 1 of 3)	305	NM_134188	171210	Mm.371675	NM_134188	ENSMUSG00000021226	Acot2	AA571646|MTE-I|Mte1	acyl-CoA thioesterase 2	protein-coding
chr12-3233	chr12	84053110	84054409	+	36.9	1299	exon (NM_134246, exon 2 of 4)	exon (NM_134246, exon 2 of 4)	1608	NM_134246	171281	Mm.202331	NM_134246	ENSMUSG00000021228	Acot3	AW108394|PTE-Ia|Pte2a	acyl-CoA thioesterase 3	protein-coding
chr12-4805	chr12	84038386	84039398	+	18.8	1012	exon (NM_134247, exon 1 of 3)	exon (NM_134247, exon 1 of 3)	513	NM_134247	171282	Mm.482217	NM_134247	ENSMUSG00000052392	Acot4	B430212I04Rik|PTE-Ib|Pte1b|Pte2b	acyl-CoA thioesterase 4	protein-coding
chr12-4627	chr12	84069005	84070230	+	24.6	1225	exon (NM_145444, exon 1 of 3)	exon (NM_145444, exon 1 of 3)	292	NM_145444	217698	Mm.484019	NM_145444	ENSMUSG00000042540	Acot5	BC016076|PTE-Ic	acyl-CoA thioesterase 5	protein-coding
chr12-4972	chr12	84100336	84101750	+	37.3	1414	exon (NM_172580, exon 1 of 3)	exon (NM_172580, exon 1 of 3)	389	NM_172580	217700	Mm.49245	NM_172580		Acot6	4632408A20Rik|A330054B07|BE688602	acyl-CoA thioesterase 6	protein-coding
chr4-2306	chr4	152177550	152179669	+	88.8	2119	intron (NM_133348, intron 1 of 8)	CpG	509	NM_133348	70025	Mm.296191	NM_133348	ENSMUSG00000028937	Acot7	2410041A17Rik|Ach1|Act|Bach|CTE-IIa|Cte-II|Lach1	acyl-CoA thioesterase 7	protein-coding
chrX-2349	chrX	155262482	155263115	+	10.4	633	intron (NM_019736, intron 1 of 14)	intron (NM_019736, intron 1 of 14)	298	NM_019736	56360	Mm.268710	NM_019736	ENSMUSG00000025287	Acot9	0610041P13Rik|Acate2|C76421|MT-ACT48|U8|p48	acyl-CoA thioesterase 9	protein-coding
chr11-7646	chr11	116198029	116199881	+	62.7	1852	promoter-TSS (NM_001271898)	promoter-TSS (NM_001271898)	90	NM_001271898	11430	Mm.356689	NM_015729	ENSMUSG00000020777	Acox1	AOX|Acox|D130055E20Rik|Paox	acyl-Coenzyme A oxidase 1, palmitoyl	protein-coding
chr5-9926	chr5	35582233	35583806	+	40.7	1573	promoter-TSS (NM_030721)	promoter-TSS (NM_030721)	-41	NM_030721	80911	Mm.291503	NM_030721	ENSMUSG00000029098	Acox3	BI685180|EST-s59|PCOX	acyl-Coenzyme A oxidase 3, pristanoyl	protein-coding
chr2-12908	chr2	91201857	91203642	+	55	1785	promoter-TSS (NM_007387)	promoter-TSS (NM_007387)	-163	NM_007387	11432	Mm.45570	NM_007387	ENSMUSG00000002103	Acp2	Acp-2|LAP	acid phosphatase 2, lysosomal	protein-coding
chr3-6820	chr3	97158018	97160047	+	65.4	2029	5' UTR (NM_019800, exon 1 of 10)	5' UTR (NM_019800, exon 1 of 10)	255	NM_019800	66659	Mm.101368	NM_019800	ENSMUSG00000028093	Acp6	5730559A09Rik|ACPL1|AU022842|mPACPL1	acid phosphatase 6, lysophosphatidic	protein-coding
chr15-7188	chr15	89547829	89548765	+	12.3	936	exon (NM_021423, exon 21 of 22)	exon (NM_021423, exon 21 of 22)	-20029	NM_001277245	11434	Mm.57	NM_013455	ENSMUSG00000022622	Acr	-	acrosin prepropeptide	protein-coding
chr9-9173	chr9	54676288	54676925	+	6.92	637	Intergenic	Intergenic	-14721	NM_053178	94180	Mm.20592	NM_053178	ENSMUSG00000032281	Acsbg1	BG1|Bgm|E230019G03Rik|Lpd|R75185|mKIAA0631	acyl-CoA synthetase bubblegum family member 1	protein-coding
chr8-6012	chr8	122751291	122752711	+	35.8	1420	Intergenic	Intergenic	-23504	NM_144932	257633	Mm.334875	NM_144932	ENSMUSG00000015016	Acsf3	BB101783	acyl-CoA synthetase family member 3	protein-coding
chr8-4026	chr8	122775227	122776235	+	28.4	1008	intron (NM_144932, intron 1 of 9)	CpG	226	NM_144932	257633	Mm.334875	NM_144932	ENSMUSG00000015016	Acsf3	BB101783	acyl-CoA synthetase family member 3	protein-coding
chr8-9549	chr8	122769369	122769869	+	6.15	500	Intergenic	Intergenic	-5886	NM_144932	257633	Mm.334875	NM_144932	ENSMUSG00000015016	Acsf3	BB101783	acyl-CoA synthetase family member 3	protein-coding
chr8-4999	chr8	46470768	46472343	+	69.2	1575	intron (NM_007981, intron 1 of 20)	CpG	513	NM_007981	14081	Mm.210323	NM_007981	ENSMUSG00000018796	Acsl1	Acas|Acas1|Acs|FACS|Facl2	acyl-CoA synthetase long-chain family member 1	protein-coding
chrX-2723	chrX	142389331	142391059	+	43.1	1728	intron (NM_019477, intron 1 of 15)	CpG	340	NM_207625	50790	Mm.391337	NM_019477	ENSMUSG00000031278	Acsl4	9430020A05Rik|ACS4|AU018108|Facl4|Lacs4	acyl-CoA synthetase long-chain family member 4	protein-coding
chr19-3559	chr19	55253145	55254517	+	46.1	1372	5' UTR (NM_027976, exon 1 of 22)	5' UTR (NM_027976, exon 1 of 22)	462	NM_027976	433256	Mm.292056	NM_027976	ENSMUSG00000024981	Acsl5	1700030F05Rik|ACS2|ACS5|Facl5	acyl-CoA synthetase long-chain family member 5	protein-coding
chr11-10937	chr11	54303613	54305233	+	68.4	1620	intron (NM_001033597, intron 1 of 20)	CpG	219	NM_144823	216739	Mm.267478	NM_144823	ENSMUSG00000020333	Acsl6	A330035H04Rik|AW050338|Facl6|LACS|Lacsl|mKIAA0837	acyl-CoA synthetase long-chain family member 6	protein-coding
chr2-7922	chr2	150667566	150668420	+	28.1	854	exon (NM_080575, exon 1 of 14)	exon (NM_080575, exon 1 of 14)	247	NM_080575	68738	Mm.7044	NM_080575	ENSMUSG00000027452	Acss1	1110032O15Rik|AI788978|Acas2|Acas2l|AceCS2	acyl-CoA synthetase short-chain family member 1	protein-coding
chr2-8786	chr2	155517381	155519019	+	51.1	1638	exon (NM_019811, exon 1 of 18)	exon (NM_019811, exon 1 of 18)	157	NM_019811	60525	Mm.255026	NM_019811	ENSMUSG00000027605	Acss2	1110017C11Rik|ACAS|Acas1|Acas2|AceCS1|Acs1	acyl-CoA synthetase short-chain family member 2	protein-coding
chr10-6965	chr10	107123456	107123956	+	8.84	500	promoter-TSS (NM_198636)	promoter-TSS (NM_198636)	-42	NM_001142804	380660	Mm.336072	NM_198636	ENSMUSG00000035948	Acss3	8430416H19Rik|Gm874	acyl-CoA synthetase short-chain family member 3	protein-coding
chr10-8453	chr10	106870120	106870620	+	6.54	500	intron (NM_001205341, intron 21 of 31)	intron (NM_001205341, intron 21 of 31)	253294	NM_198636	380660	Mm.336072	NM_198636	ENSMUSG00000035948	Acss3	8430416H19Rik|Gm874	acyl-CoA synthetase short-chain family member 3	protein-coding
chr8-5829	chr8	123891983	123893036	+	20.4	1053	intron (NM_009606, intron 5 of 6)	CpG-14648	2266	NM_009606	11459	Mm.214950	NM_009606	ENSMUSG00000031972	Acta1	AA959943|Acta-2|Acts|Actsk-1	actin, alpha 1, skeletal muscle	protein-coding
chr8-10345	chr8	123880321	123880821	+	6.54	500	Intergenic	Intergenic	14204	NM_009606	11459	Mm.214950	NM_009606	ENSMUSG00000031972	Acta1	AA959943|Acta-2|Acts|Actsk-1	actin, alpha 1, skeletal muscle	protein-coding
chr5-6479	chr5	142904758	142907421	+	94.6	2663	intron (NM_007393, intron 1 of 5)	CpG	635	NM_007393	11461	Mm.328431	NM_007393	ENSMUSG00000029580	Actb	Actx|E430023M04Rik|beta-actin	actin, beta	protein-coding
chr5-10262	chr5	142928836	142929820	+	18.1	984	Intergenic	CpG	-22604	NM_007393	11461	Mm.328431	NM_007393	ENSMUSG00000029580	Actb	Actx|E430023M04Rik|beta-actin	actin, beta	protein-coding
chr5-8388	chr5	142903756	142904256	+	9.23	500	intron (NM_007393, intron 5 of 5)	intron (NM_007393, intron 5 of 5)	2718	NM_007393	11461	Mm.328431	NM_007393	ENSMUSG00000029580	Actb	Actx|E430023M04Rik|beta-actin	actin, beta	protein-coding
chr2-9431	chr2	154552191	154552691	+	9.23	500	exon (NM_001171640, exon 1 of 1)	exon (NM_001171640, exon 1 of 1)	665	NM_001171640	70362	Mm.479620	NM_001171640	ENSMUSG00000078129	Actl10	1700007I08Rik	actin-like 10	protein-coding
chr3-6177	chr3	32707871	32709742	+	72.7	1871	5' UTR (NM_019673, exon 1 of 14)	5' UTR (NM_019673, exon 1 of 14)	260	NM_019673	56456	Mm.41077	NM_019673	ENSMUSG00000027671	Actl6a	2810432C06Rik|AI851094|ARP4|Actl6|Baf53a|C79802	actin-like 6A	protein-coding
chr5-4374	chr5	137553140	137554356	+	47.7	1216	intron (NM_031404, intron 1 of 13)	intron (NM_031404, intron 1 of 13)	193	NM_031404	83766	Mm.31646	NM_031404	ENSMUSG00000029712	Actl6b	Actl6|ArpNa|Baf53b	actin-like 6B	protein-coding
chr4-9620	chr4	56644211	56644882	+	8.84	671	Intergenic	Intergenic	96879	NM_025271	11471	Mm.251434	NM_025271	ENSMUSG00000070980	Actl7b	Tact1	actin-like 7b	protein-coding
chr12-5811	chr12	80258365	80261234	+	122.6	2869	intron (NM_134156, intron 1 of 20)	CpG	572	NM_134156	109711	Mm.253564	NM_134156	ENSMUSG00000015143	Actn1	3110023F10Rik|Actn1a	actinin, alpha 1	protein-coding
chr13-7883	chr13	12333659	12334159	+	6.54	500	intron (NM_033268, intron 1 of 20)	B4A|SINE|B4	6823	NM_033268	11472	Mm.37638	NM_033268	ENSMUSG00000052374	Actn2	1110008F24Rik	actinin alpha 2	protein-coding
chr7-6644	chr7	28960341	28963120	+	81.5	2779	intron (NM_021895, intron 1 of 20)	intron (NM_021895, intron 1 of 20)	550	NM_021895	60595	Mm.81144	NM_021895	ENSMUSG00000054808	Actn4	C77391	actinin alpha 4	protein-coding
chr12-4776	chr12	70937298	70939169	+	54.6	1871	intron (NM_019785, intron 1 of 12)	intron (NM_019785, intron 1 of 12)	376	NM_019785	56444	Mm.29317	NM_019785	ENSMUSG00000021076	Actr10	Actr11|Arp11	ARP10 actin-related protein 10	protein-coding
chr19-3300	chr19	46394439	46396059	+	54.6	1620	intron (NM_016860, intron 1 of 10)	CpG	486	NM_016860	54130	Mm.3118	NM_016860	ENSMUSG00000025228	Actr1a	Arp1|alpha-Arp1	ARP1 actin-related protein 1A, centractin alpha	protein-coding
chr1-2013	chr1	36709073	36710097	+	59.2	1024	intron (NM_146107, intron 1 of 10)	intron (NM_146107, intron 1 of 10)	340	NM_146107	226977	Mm.28521	NM_146107	ENSMUSG00000037351	Actr1b	2310066K23Rik|AA960180|AI851923|Arp1b	ARP1 actin-related protein 1B, centractin beta	protein-coding
chr11-4365	chr11	20112034	20113943	+	87.3	1909	promoter-TSS (NM_146243)	promoter-TSS (NM_146243)	-37	NM_146243	66713	Mm.259045	NM_146243	ENSMUSG00000020152	Actr2	4921510D23Rik|AA409782|Arp2|D6Ertd746e	ARP2 actin-related protein 2	protein-coding
chr11-13318	chr11	20047259	20047759	+	6.92	500	Intergenic	Intergenic	65442	NM_146243	66713	Mm.259045	NM_146243	ENSMUSG00000020152	Actr2	4921510D23Rik|AA409782|Arp2|D6Ertd746e	ARP2 actin-related protein 2	protein-coding
chr1-9473	chr1	125434133	125436543	+	75	2410	5' UTR (NM_023735, exon 1 of 12)	5' UTR (NM_023735, exon 1 of 12)	389	NM_001205386	74117	Mm.183102	NM_023735	ENSMUSG00000026341	Actr3	1200003A09Rik|Arp3	ARP3 actin-related protein 3	protein-coding
chr5-5587	chr5	25759394	25761937	+	90.7	2543	intron (NM_001004365, intron 1 of 11)	intron (NM_001004365, intron 1 of 11)	639	NM_001004365	242894	Mm.150319	NM_001004365	ENSMUSG00000056367	Actr3b	9630005C02|ARP11|AW047569|Arp3b|Arp3beta	ARP3 actin-related protein 3B	protein-coding
chr5-11620	chr5	25829208	25829708	+	5.77	500	intron (NM_001004365, intron 6 of 11)	intron (NM_001004365, intron 6 of 11)	69432	NM_001004365	242894	Mm.150319	NM_001004365	ENSMUSG00000056367	Actr3b	9630005C02|ARP11|AW047569|Arp3b|Arp3beta	ARP3 actin-related protein 3B	protein-coding
chr2-4942	chr2	158624674	158626241	+	60.7	1567	exon (NM_175419, exon 1 of 9)	exon (NM_175419, exon 1 of 9)	544	NM_175419	109275	Mm.27747	NM_175419	ENSMUSG00000037761	Actr5	AA545173|B430109J19Rik	ARP5 actin-related protein 5	protein-coding
chr10-4097	chr10	89731376	89733151	+	50	1775	promoter-TSS (NM_025914)	promoter-TSS (NM_025914)	32	NM_025914	67019	Mm.335292	NM_025914	ENSMUSG00000019948	Actr6	2010200J04Rik|AU044443|Arp6|ArpX|CDA12	ARP6 actin-related protein 6	protein-coding
chr14-1603	chr14	29978222	29979532	+	54.2	1310	intron (NM_027493, intron 1 of 12)	intron (NM_027493, intron 1 of 12)	540	NM_027493	56249	Mm.215110	NM_027493	ENSMUSG00000015971	Actr8	5730542K05Rik|ARP8	ARP8 actin-related protein 8	protein-coding
chr3-3469	chr3	30594973	30596147	+	50	1174	Intergenic	CpG	4310	NM_029690	76652	Mm.116928	NM_029690	ENSMUSG00000037737	Actrt3	1700119I24Rik|ARP-T3|Arpm1	actin related protein T3	protein-coding
chr3-6406	chr3	30599394	30600337	+	24.2	943	promoter-TSS (NM_029690)	promoter-TSS (NM_029690)	5	NM_029690	76652	Mm.116928	NM_029690	ENSMUSG00000037737	Actrt3	1700119I24Rik|ARP-T3|Arpm1	actin related protein T3	protein-coding
chr2-8629	chr2	58564802	58568682	+	133.8	3880	promoter-TSS (NM_001110204)	promoter-TSS (NM_001110204)	86	NM_007394	11477	Mm.689	NM_007394	ENSMUSG00000026836	Acvr1	ALK2|ActR-I|ActRIA|Acvr|Acvrlk2|Alk-2|Alk8|D330013D15Rik|SKR1|Tsk7L	activin A receptor, type 1	protein-coding
chr15-754	chr15	101173436	101176088	+	94.2	2652	intron (NM_007395, intron 1 of 8)	intron (NM_007395, intron 1 of 8)	637	NM_007395	11479	Mm.308467	NM_007395	ENSMUSG00000000532	Acvr1b	6820432J04|ActR-IB|ActRIB|Acvrlk4|Alk4|SKR2	activin A receptor, type 1B	protein-coding
chr2-8628	chr2	58356620	58358257	+	48.1	1637	intron (NM_001111030, intron 1 of 8)	intron (NM_001111030, intron 1 of 8)	320	NM_001111030	269275	Mm.77751	NM_001033369	ENSMUSG00000026834	Acvr1c	ACVRLK7|ALK7|Alk-7|C230097P10	activin A receptor, type IC	protein-coding
chr2-6611	chr2	48812947	48817250	+	173	4303	intron (NM_007396, intron 1 of 10)	intron (NM_007396, intron 1 of 10)	989	NM_007396	11480	Mm.314338	NM_007396	ENSMUSG00000052155	Acvr2a	ActrIIa|Acvr2|TactrII	activin receptor IIA	protein-coding
chr2-10713	chr2	47531355	47531986	+	8.84	631	Intergenic	MMERGLN-int|LTR|ERV1	-1282439	NM_007396	11480	Mm.314338	NM_007396	ENSMUSG00000052155	Acvr2a	ActrIIa|Acvr2|TactrII	activin receptor IIA	protein-coding
chr2-12168	chr2	47424734	47425234	+	7.69	500	Intergenic	Intergenic	-1389125	NM_007396	11480	Mm.314338	NM_007396	ENSMUSG00000052155	Acvr2a	ActrIIa|Acvr2|TactrII	activin receptor IIA	protein-coding
chr9-5764	chr9	119401416	119403769	+	99.6	2353	promoter-TSS (NM_007397)	promoter-TSS (NM_007397)	91	NM_007397	11481	Mm.390239	NM_007397	ENSMUSG00000061393	Acvr2b	ActRIIB	activin receptor IIB	protein-coding
chr9-6129	chr9	106437922	106438738	+	22.7	816	promoter-TSS (NM_001276442)	promoter-TSS (NM_001276442)	-94	NM_001276442	109652	Mm.7165	NM_025371	ENSMUSG00000023262	Acy1	1110014J22Rik|Acy-1	aminoacylase 1	protein-coding
chr12-3129	chr12	85279589	85280611	+	38.4	1022	intron (NM_025421, intron 1 of 2)	intron (NM_025421, intron 1 of 2)	335	NM_025421	66204	Mm.311985	NM_025421	ENSMUSG00000008822	Acyp1	1110039O14Rik|AI325944	acylphosphatase 1, erythrocyte (common) type	protein-coding
chr11-9129	chr11	30648572	30650117	+	46.1	1545	promoter-TSS (NM_029344)	promoter-TSS (NM_029344)	52	NM_029344	75572	Mm.390319	NM_029344		Acyp2	2310004B09Rik	acylphosphatase 2, muscle type	protein-coding
chr2-10856	chr2	121138756	121141454	+	94.6	2698	promoter-TSS (NM_001290812)	promoter-TSS (NM_001290812)	-323	NM_001290812	75894	Mm.384805	NM_029475	ENSMUSG00000027259	Adal	4930578F03Rik	adenosine deaminase-like	protein-coding
chr9-1523	chr9	70678836	70680287	+	82.7	1451	intron (NM_007399, intron 1 of 15)	CpG	560	NM_007399	11487	Mm.3037	NM_007399	ENSMUSG00000054693	Adam10	1700031C13Rik|MADM|kuz|kuzbanian	a disintegrin and metallopeptidase domain 10	protein-coding
chr11-8437	chr11	102761026	102762819	+	74.6	1793	intron (NM_009613, intron 1 of 26)	intron (NM_009613, intron 1 of 26)	483	NM_009613	11488	Mm.89854	NM_009613	ENSMUSG00000020926	Adam11	AW060611|Mdc	a disintegrin and metallopeptidase domain 11	protein-coding
chr11-12574	chr11	102774576	102775076	+	8.46	500	intron (NM_009613, intron 17 of 26)	CpG-2684	13387	NM_009613	11488	Mm.89854	NM_009613	ENSMUSG00000020926	Adam11	AW060611|Mdc	a disintegrin and metallopeptidase domain 11	protein-coding
chr7-3849	chr7	134224341	134225537	+	44.6	1196	5' UTR (NM_007400, exon 1 of 23)	5' UTR (NM_007400, exon 1 of 23)	158	NM_007400	11489	Mm.439714	NM_007400	ENSMUSG00000054555	Adam12	Mltna|mKIAA4001	a disintegrin and metallopeptidase domain 12 (meltrin alpha)	protein-coding
chr3-8691	chr3	89348505	89350924	+	81.1	2419	TTS (NM_029974)	TTS (NM_029974)	296	NM_001037722	11490	Mm.274049	NM_009614	ENSMUSG00000028041	Adam15	MDC15|metargidin	a disintegrin and metallopeptidase domain 15 (metargidin)	protein-coding
chr12-5696	chr12	21372785	21374503	+	59.6	1718	promoter-TSS (NM_001291871)	promoter-TSS (NM_001291871)	-12	NM_001277266	11491	Mm.27681	NM_009615	ENSMUSG00000052593	Adam17	CD156b|Tace	a disintegrin and metallopeptidase domain 17	protein-coding
chr8-8576	chr8	24666266	24666766	+	6.15	500	intron (NM_010084, intron 5 of 19)	intron (NM_010084, intron 5 of 19)	8239	NM_010084	13524	Mm.89943	NM_010084	ENSMUSG00000031552	Adam18	Adam27|Dtgn3|Tmdc3|tMDCIII	a disintegrin and metallopeptidase domain 18	protein-coding
chr11-7487	chr11	46055729	46056961	+	37.3	1232	intron (NM_009616, intron 1 of 22)	CpG	361	NM_001291891	11492	Mm.89940	NM_009616	ENSMUSG00000011256	Adam19	AL024287|Mltnb	a disintegrin and metallopeptidase domain 19 (meltrin beta)	protein-coding
chr5-7621	chr5	8366573	8368547	+	76.5	1974	intron (NM_001007220, intron 1 of 28)	intron (NM_001007220, intron 1 of 28)	521	NM_001098225	11496	Mm.275895	NM_001007220	ENSMUSG00000040537	Adam22	2900022I03Rik|AI854032|MDC2	a disintegrin and metallopeptidase domain 22	protein-coding
chr1-5685	chr1	63445439	63446842	+	57.7	1403	5' UTR (NM_011780, exon 1 of 26)	5' UTR (NM_011780, exon 1 of 26)	236	NM_011780	23792	Mm.124892	NM_011780	ENSMUSG00000025964	Adam23	AW046396|MDC3	a disintegrin and metallopeptidase domain 23	protein-coding
chr8-8632	chr8	40706685	40707185	+	7.3	500	Intergenic	L1_Rod|LINE|L1	31841	NM_010086	13526	Mm.67403	NM_010086	ENSMUSG00000046723	Adam24	Dtgn5	a disintegrin and metallopeptidase domain 24 (testase 1)	protein-coding
chr8-6706	chr8	24824018	24824518	+	9.61	500	5' UTR (NM_001272058, exon 1 of 21)	5' UTR (NM_001272058, exon 1 of 21)	101	NM_001272057	11499	Mm.143889	NM_007401	ENSMUSG00000031554	Adam5	tMDC II|tMDCII	a disintegrin and metallopeptidase domain 5	protein-coding
chr14-6795	chr14	68457866	68458366	+	6.54	500	Intergenic	Intergenic	75573	NM_007402	11500	Mm.261495	NM_007402	ENSMUSG00000022056	Adam7	9230104J12Rik|EAP1|EAPI	a disintegrin and metallopeptidase domain 7	protein-coding
chr7-10300	chr7	139997243	139997998	+	9.23	755	TTS (NM_001286009)	TTS (NM_001286009)	-5111	NM_001291066	11501	Mm.15969	NM_007403	ENSMUSG00000025473	Adam8	CD156|CD156a|E430039A18Rik|MS2	a disintegrin and metallopeptidase domain 8	protein-coding
chr16-2494	chr16	85800700	85804263	+	128	3563	exon (NM_009621, exon 1 of 9)	exon (NM_009621, exon 1 of 9)	634	NM_009621	11504	Mm.1421	NM_009621	ENSMUSG00000022893	Adamts1	ADAM-TS1|ADAMTS|ADAMTS-1|C3-C5|METH-1|METH1	a disintegrin-like and metallopeptidase (reprolysin type) with thrombospondin type 1 motif, 1	protein-coding
chr17-4033	chr17	33523624	33525002	+	39.2	1378	intron (NR_037707, intron 1 of 24)	CpG	117	NM_172619	224697	Mm.29304	NM_172619	ENSMUSG00000024299	Adamts10	9430006O18|AW045948|Adam-ts10|Adamts-10|Znmp	a disintegrin-like and metallopeptidase (reprolysin type) with thrombospondin type 1 motif, 10	protein-coding
chr15-4799	chr15	11065079	11065711	+	11.5	632	intron (NM_175501, intron 1 of 23)	intron (NM_175501, intron 1 of 23)	605	NM_175501	239337	Mm.482727	NM_175501	ENSMUSG00000047497	Adamts12	ADAMTS-12|AI605170	a disintegrin-like and metallopeptidase (reprolysin type) with thrombospondin type 1 motif, 12	protein-coding
chr10-3766	chr10	61273097	61273865	+	18.8	768	promoter-TSS (NM_001081127)	promoter-TSS (NM_001081127)	-43	NM_001081127	237360	Mm.333252	NM_001081127	ENSMUSG00000059901	Adamts14	Adamts-14|TS14	a disintegrin-like and metallopeptidase (reprolysin type) with thrombospondin type 1 motif, 14	protein-coding
chr9-4896	chr9	30921327	30923079	+	53.1	1752	exon (NM_001024139, exon 1 of 8)	exon (NM_001024139, exon 1 of 8)	249	NM_001024139	235130	Mm.65867	NM_001024139	ENSMUSG00000033453	Adamts15	-	a disintegrin-like and metallopeptidase (reprolysin type) with thrombospondin type 1 motif, 15	protein-coding
chr7-1364	chr7	66839654	66843034	+	97.6	3380	intron (NM_001033877, intron 2 of 22)	intron (NM_001033877, intron 2 of 22)	1609	NM_001033877	233332	Mm.445763	NM_001033877	ENSMUSG00000058145	Adamts17	AU023434	a disintegrin-like and metallopeptidase (reprolysin type) with thrombospondin type 1 motif, 17	protein-coding
chr8-10247	chr8	113864859	113865359	+	5.77	500	Intergenic	L1MA5|LINE|L1	-16270	NM_172466	208936	Mm.167471	NM_172466	ENSMUSG00000053399	Adamts18	9630038L21|ADAMTS21|E130314N14Rik	a disintegrin-like and metallopeptidase (reprolysin type) with thrombospondin type 1 motif, 18	protein-coding
chr18-3448	chr18	58837131	58837631	+	10.8	500	intron (NM_175506, intron 1 of 22)	CpG	617	NM_175506	240322	Mm.71963	NM_175506	ENSMUSG00000053441	Adamts19	4831407I23Rik|AU015154|D230034E10Rik	a disintegrin-like and metallopeptidase (reprolysin type) with thrombospondin type 1 motif, 19	protein-coding
chr11-7237	chr11	50601750	50603206	+	44.2	1456	intron (NM_175643, intron 1 of 21)	CpG	393	NM_175643	216725	Mm.110597	NM_175643	ENSMUSG00000036545	Adamts2	ADAM-TS2|ADAMTS-2|ADAMTS-3|PCINP|hPCPNI|mKIAA4060|pNPI	a disintegrin-like and metallopeptidase (reprolysin type) with thrombospondin type 1 motif, 2	protein-coding
chr15-5113	chr15	94402723	94404932	+	84.2	2209	intron (NM_177431, intron 1 of 38)	CpG	523	NM_001164786	223838	Mm.214132	NM_177431	ENSMUSG00000022449	Adamts20	Adamst20|bt	a disintegrin-like and metallopeptidase (reprolysin type) with thrombospondin type 1 motif, 20	protein-coding
chr5-9181	chr5	89881763	89884220	+	96.1	2457	5' UTR (NM_001081401, exon 1 of 22)	5' UTR (NM_001081401, exon 1 of 22)	343	NM_177872	330119	Mm.133062	NM_177872	ENSMUSG00000043635	Adamts3	1100001H14Rik|6330442E02Rik	a disintegrin-like and metallopeptidase (reprolysin type) with thrombospondin type 1 motif, 3	protein-coding
chr16-3267	chr16	85899911	85901687	+	59.6	1776	5' UTR (NM_011782, exon 1 of 8)	5' UTR (NM_011782, exon 1 of 8)	326	NM_011782	23794	Mm.112933	NM_011782	ENSMUSG00000022894	Adamts5	9530092O11Rik|ADAM-TS5|ADAMTS1|ADAMTS11|AI481094|ASMP-2	a disintegrin-like and metallopeptidase (reprolysin type) with thrombospondin type 1 motif, 5 (aggrecanase-2)	protein-coding
chr13-7328	chr13	104285481	104288902	+	60.7	3421	promoter-TSS (NM_001081020)	promoter-TSS (NM_001081020)	-682	NM_001081020	108154	Mm.208125	NM_175496	ENSMUSG00000046169	Adamts6	5031426K13|A930019D11Rik|ADAM-TS6|b2b1879.1Clo|b2b2029Clo|b2b2182Clo|b2b2187.1Clo|b2b2228Clo	a disintegrin-like and metallopeptidase (reprolysin type) with thrombospondin type 1 motif, 6	protein-coding
chr9-6536	chr9	90162655	90163790	+	33.4	1135	5' UTR (NM_001003911, exon 1 of 24)	5' UTR (NM_001003911, exon 1 of 24)	244	NM_001003911	108153	Mm.102141	NM_001003911	ENSMUSG00000032363	Adamts7	ADAM-TS7|ADAMTS7B	a disintegrin-like and metallopeptidase (reprolysin type) with thrombospondin type 1 motif, 7	protein-coding
chr9-1931	chr9	30942648	30943691	+	41.5	1043	exon (NM_013906, exon 1 of 9)	exon (NM_013906, exon 1 of 9)	606	NM_013906	30806	Mm.100582	NM_013906	ENSMUSG00000031994	Adamts8	METH-2|METH2	a disintegrin-like and metallopeptidase (reprolysin type) with thrombospondin type 1 motif, 8	protein-coding
chr4-8136	chr4	86053419	86054360	+	18.1	941	promoter-TSS (NM_029967)	promoter-TSS (NM_029967)	-26	NM_029967	77739	Mm.331690	NM_029967	ENSMUSG00000066113	Adamtsl1	5930437A14Rik|6720426B09Rik|ADAMTSL-1	ADAMTS-like 1	protein-coding
chr4-12240	chr4	85701604	85702104	+	6.92	500	Intergenic	Intergenic	-352061	NM_029967	77739	Mm.331690	NM_029967	ENSMUSG00000066113	Adamtsl1	5930437A14Rik|6720426B09Rik|ADAMTSL-1	ADAMTS-like 1	protein-coding
chr2-9539	chr2	27103755	27104255	+	8.46	500	exon (NM_029981, exon 16 of 19)	exon (NM_029981, exon 16 of 19)	24624	NM_029981	77794	Mm.330088	NM_029981	ENSMUSG00000036040	Adamtsl2	A930008K15Rik|tcp-1	ADAMTS-like 2	protein-coding
chr7-5789	chr7	82335437	82336569	+	24.6	1132	intron (NM_001190374, intron 1 of 29)	CpG	309	NM_001190374	269959	Mm.65306	NM_001190374	ENSMUSG00000070469	Adamtsl3	9230119C12Rik|C130057K09|mKIAA1233	ADAMTS-like 3	protein-coding
chr7-12321	chr7	82371163	82371663	+	6.54	500	intron (NM_001190374, intron 2 of 29)	L3|LINE|CR1	35719	NM_001190374	269959	Mm.65306	NM_001190374	ENSMUSG00000070469	Adamtsl3	9230119C12Rik|C130057K09|mKIAA1233	ADAMTS-like 3	protein-coding
chr3-6545	chr3	95687211	95688272	+	23.5	1061	intron (NM_144899, intron 1 of 17)	intron (NM_144899, intron 1 of 17)	117	NM_144899	229595	Mm.490574	NM_144899	ENSMUSG00000015850	Adamtsl4	Tsrc1	ADAMTS-like 4	protein-coding
chr10-6645	chr10	80342306	80343180	+	14.6	874	non-coding (NR_104340, exon 8 of 12)	non-coding (NR_104340, exon 8 of 12)	5705	NR_104339	66548	Mm.71891	NM_025629		Adamtsl5	2010109H09Rik|Thsd6	ADAMTS-like 5	protein-coding
chr5-7356	chr5	139323781	139325783	+	68.8	2002	intron (NM_172723, intron 1 of 10)	intron (NM_172723, intron 1 of 10)	682	NM_172723	231821	Mm.297819	NM_172723	ENSMUSG00000056413	Adap1	4930431P11Rik|Centa1|GC1L|p42IP4	ArfGAP with dual PH domains 1	protein-coding
chr3-6783	chr3	89714514	89716328	+	75.7	1814	intron (NM_001038587, intron 1 of 14)	CpG	399	NM_001038587	56417	Mm.316628	NM_019655	ENSMUSG00000027951	Adar	AV242451|Adar1|Adar1p110|Adar1p150|mZaADAR	adenosine deaminase, RNA-specific	protein-coding
chr3-4050	chr3	89688762	89689399	+	16.5	637	Intergenic	Intergenic	-25942	NM_001038587	56417	Mm.316628	NM_019655	ENSMUSG00000027951	Adar	AV242451|Adar1|Adar1p110|Adar1p150|mZaADAR	adenosine deaminase, RNA-specific	protein-coding
chr10-5924	chr10	77416574	77418536	+	85.3	1962	promoter-TSS (NR_027377)	promoter-TSS (NR_027377)	718	NM_001024837	110532	Mm.276815	NM_130895	ENSMUSG00000020262	Adarb1	1700057H01Rik|AW124433|AW558573|Adar2|BB220382|D10Bwg0447e|Red1	adenosine deaminase, RNA-specific, B1	protein-coding
chr10-7472	chr10	77340018	77340518	+	7.69	500	intron (NR_004429, intron 2 of 10)	intron (NR_004429, intron 2 of 10)	78005	NM_001024837	110532	Mm.276815	NM_130895	ENSMUSG00000020262	Adarb1	1700057H01Rik|AW124433|AW558573|Adar2|BB220382|D10Bwg0447e|Red1	adenosine deaminase, RNA-specific, B1	protein-coding
chr13-4088	chr13	8202786	8205181	+	55.4	2395	intron (NM_001289530, intron 1 of 9)	intron (NM_001289530, intron 1 of 9)	1117	NM_001289530	94191	Mm.425794	NM_052977	ENSMUSG00000052551	Adarb2	Adar3|RED2	adenosine deaminase, RNA-specific, B2	protein-coding
chr13-5612	chr13	8207610	8208238	+	9.23	628	intron (NM_001289530, intron 1 of 9)	intron (NM_001289530, intron 1 of 9)	5058	NM_001289530	94191	Mm.425794	NM_052977	ENSMUSG00000052551	Adarb2	Adar3|RED2	adenosine deaminase, RNA-specific, B2	protein-coding
chr8-5812	chr8	111991598	111992834	+	37.7	1236	promoter-TSS (NM_013925)	promoter-TSS (NM_013925)	86	NM_013925	30947	Mm.282162	NM_013925	ENSMUSG00000031949	Adat1	MMADAT1|mADAT1	adenosine deaminase, tRNA-specific 1	protein-coding
chr12-3445	chr12	88360222	88361510	+	49.6	1288	promoter-TSS (NM_028105)	promoter-TSS (NM_028105)	84	NM_028105	72113	Mm.181387	NM_028105	ENSMUSG00000021044	Adck1	2610005A10Rik	aarF domain containing kinase 1	protein-coding
chr12-5844	chr12	88354371	88354871	+	6.92	500	Intergenic	CpG	-5893	NM_001277296	72113	Mm.181387	NM_028105	ENSMUSG00000021044	Adck1	2610005A10Rik	aarF domain containing kinase 1	protein-coding
chr6-5061	chr6	39573268	39575004	+	64.2	1736	5' UTR (NM_178873, exon 1 of 8)	5' UTR (NM_178873, exon 1 of 8)	260	NM_178873	57869	Mm.247957	NM_178873	ENSMUSG00000046947	Adck2	AA408112|BB006057	aarF domain containing kinase 2	protein-coding
chr1-8137	chr1	180194794	180196278	+	50.7	1484	intron (NM_023341, intron 1 of 14)	intron (NM_023341, intron 1 of 14)	484	NM_023341	67426	Mm.38330	NM_023341	ENSMUSG00000026489	Adck3	4632432J16Rik|AI462003|Cabc1|mKIAA0451	aarF domain containing kinase 3	protein-coding
chr1-11303	chr1	180088573	180089073	+	6.15	500	intron (NM_001033285, intron 12 of 36)	LTR68|LTR|ERV1	104662	NM_001163290	67426	Mm.38330	NM_023341	ENSMUSG00000026489	Adck3	4632432J16Rik|AI462003|Cabc1|mKIAA0451	aarF domain containing kinase 3	protein-coding
chr7-10885	chr7	27232415	27233901	+	30.8	1486	5' UTR (NM_133770, exon 1 of 15)	5' UTR (NM_133770, exon 1 of 15)	145	NM_133770	76889	Mm.124728	NM_133770	ENSMUSG00000003762	Adck4	0610012P18Rik	aarF domain containing kinase 4	protein-coding
chr15-4083	chr15	76576039	76577211	+	47.3	1172	intron (NR_073123, intron 1 of 14)	intron (NR_073123, intron 1 of 14)	266	NM_172960	268822	Mm.181624	NM_172960	ENSMUSG00000022550	Adck5	A230108P17	aarF domain containing kinase 5	protein-coding
chr11-12218	chr11	7062721	7068429	+	144.9	5708	intron (NM_009622, intron 1 of 19)	intron (NM_009622, intron 1 of 19)	2086	NM_009622	432530	Mm.259733	NM_009622	ENSMUSG00000020431	Adcy1	AC1|D11Bwg1392e|I-AC|brl|mKIAA4070	adenylate cyclase 1	protein-coding
chr11-12738	chr11	7073153	7073653	+	7.3	500	intron (NM_009622, intron 1 of 19)	intron (NM_009622, intron 1 of 19)	9914	NM_009622	432530	Mm.259733	NM_009622	ENSMUSG00000020431	Adcy1	AC1|D11Bwg1392e|I-AC|brl|mKIAA4070	adenylate cyclase 1	protein-coding
chr11-14816	chr11	7055772	7056272	+	6.54	500	Intergenic	Intergenic	-7467	NM_009622	432530	Mm.259733	NM_009622	ENSMUSG00000020431	Adcy1	AC1|D11Bwg1392e|I-AC|brl|mKIAA4070	adenylate cyclase 1	protein-coding
chr13-4912	chr13	68997370	69000092	+	101.5	2722	intron (NM_153534, intron 1 of 24)	intron (NM_153534, intron 1 of 24)	810	NM_153534	210044	Mm.390617	NM_153534	ENSMUSG00000021536	Adcy2	mKIAA1060	adenylate cyclase 2	protein-coding
chr13-8253	chr13	69109441	69109941	+	6.54	500	Intergenic	Intergenic	-110150	NM_153534	210044	Mm.390617	NM_153534	ENSMUSG00000021536	Adcy2	mKIAA1060	adenylate cyclase 2	protein-coding
chr12-2866	chr12	4132818	4134353	+	56.9	1535	promoter-TSS (NM_138305)	promoter-TSS (NM_138305)	188	NM_001159537	104111	Mm.489807	NM_138305	ENSMUSG00000020654	Adcy3	AC3|mKIAA0511	adenylate cyclase 3	protein-coding
chr16-2729	chr16	35154175	35156153	+	95.7	1978	promoter-TSS (NM_001012765)	promoter-TSS (NM_001012765)	-472	NM_001012765	224129	Mm.41137	NM_001012765		Adcy5	AW121902|Ac5	adenylate cyclase 5	protein-coding
chr15-4137	chr15	98608478	98610753	+	85	2275	Intergenic	CpG	-1982	NM_007405	11512	Mm.157091	NM_007405	ENSMUSG00000022994	Adcy6	AC6|mKIAA0422	adenylate cyclase 6	protein-coding
chr8-5443	chr8	88272324	88273082	+	14.2	758	intron (NM_007406, intron 1 of 27)	CpG	300	NM_007406	11513	Mm.288206	NM_007406	ENSMUSG00000031659	Adcy7	AA407758	adenylate cyclase 7	protein-coding
chr15-5433	chr15	64919457	64923194	+	120.7	3737	5' UTR (NM_009623, exon 1 of 18)	5' UTR (NM_009623, exon 1 of 18)	971	NM_009623	11514	Mm.1425	NM_009623	ENSMUSG00000022376	Adcy8	AC8|AW060868	adenylate cyclase 8	protein-coding
chr16-2596	chr16	4417359	4421187	+	159.9	3828	exon (NM_009624, exon 2 of 11)	exon (NM_009624, exon 2 of 11)	1225	NM_009624	11515	Mm.439750	NM_009624	ENSMUSG00000005580	Adcy9	ACtp10|AW125421|D16Wsu65e|mKIAA0520	adenylate cyclase 9	protein-coding
chr16-3771	chr16	4414517	4416535	+	56.9	2018	intron (NM_001291910, intron 3 of 11)	intron (NM_001291910, intron 3 of 11)	4972	NM_009624	11515	Mm.439750	NM_009624	ENSMUSG00000005580	Adcy9	ACtp10|AW125421|D16Wsu65e|mKIAA0520	adenylate cyclase 9	protein-coding
chr16-3769	chr16	4413132	4413758	+	12.7	626	intron (NM_001291910, intron 3 of 11)	intron (NM_001291910, intron 3 of 11)	7053	NM_009624	11515	Mm.439750	NM_009624	ENSMUSG00000005580	Adcy9	ACtp10|AW125421|D16Wsu65e|mKIAA0520	adenylate cyclase 9	protein-coding
chr16-5763	chr16	4381725	4382225	+	6.54	500	intron (NM_001291910, intron 3 of 11)	intron (NM_001291910, intron 3 of 11)	38523	NM_009624	11515	Mm.439750	NM_009624	ENSMUSG00000005580	Adcy9	ACtp10|AW125421|D16Wsu65e|mKIAA0520	adenylate cyclase 9	protein-coding
chr6-6064	chr6	55451484	55454944	+	112.3	3460	intron (NM_007407, intron 1 of 16)	intron (NM_007407, intron 1 of 16)	1236	NM_007407	11517	Mm.44245	NM_007407	ENSMUSG00000029778	Adcyap1r1	2900024I10Rik|AI846590|PAC1|PAC1R|PACAP1-R	adenylate cyclase activating polypeptide 1 receptor 1	protein-coding
chr6-2395	chr6	86028917	86033076	+	91.1	4159	intron (NM_001271858, intron 1 of 15)	L4_A_Mam|LINE|RTE-X	2315	NM_001271860	11519	Mm.104155	NM_013458		Add2	2900072M03Rik|add97	adducin 2 (beta)	protein-coding
chr19-3558	chr19	53140372	53144048	+	143.4	3676	promoter-TSS (NM_001277100)	promoter-TSS (NM_001277100)	-546	NM_001164100	27360	Mm.426080	NM_013758	ENSMUSG00000025026	Add3	AI463285|R75380	adducin 3 (gamma)	protein-coding
chr10-9087	chr10	10320869	10321369	+	5.77	500	Intergenic	Intergenic	151195	NM_001127353	215772	Mm.246573	NM_172547	ENSMUSG00000050994	Adgb	9130014G24Rik	androglobin	protein-coding
chr3-3577	chr3	138442318	138443983	+	69.6	1665	promoter-TSS (NM_007410)	promoter-TSS (NM_007410)	57	NM_007410	11532	Mm.3874	NM_007410	ENSMUSG00000028138	Adh5	Adh-5|Adh3|GSNOR	alcohol dehydrogenase 5 (class III), chi polypeptide	protein-coding
chr12-3501	chr12	28674743	28676056	+	38.8	1313	intron (NM_134052, intron 1 of 3)	CpG	192	NM_134052	104923	Mm.291504	NM_134052	ENSMUSG00000020629	Adi1	AL024210|Fe-ARD|MTCBP-1|Ni-ARD	acireductone dioxygenase 1	protein-coding
chr1-4804	chr1	134414853	134416760	+	78.8	1907	intron (NM_028320, intron 1 of 7)	CpG	339	NM_028320	72674	Mm.259976	NM_028320		Adipor1	2810031L11Rik|ACDCR1|CGI-45|Paqr1	adiponectin receptor 1	protein-coding
chr6-4805	chr6	119387722	119389897	+	79.2	2175	intron (NM_197985, intron 1 of 7)	CpG	28674	NM_197985	68465	Mm.291826	NM_197985	ENSMUSG00000030168	Adipor2	1110001I14Rik|ADCR2|AI115388|AW554121|D6Ucla1e|Paqr2	adiponectin receptor 2	protein-coding
chr6-9492	chr6	119416934	119417434	+	6.54	500	intron (NM_197985, intron 1 of 7)	intron (NM_197985, intron 1 of 7)	299	NM_197985	68465	Mm.291826	NM_197985	ENSMUSG00000030168	Adipor2	1110001I14Rik|ADCR2|AI115388|AW554121|D6Ucla1e|Paqr2	adiponectin receptor 2	protein-coding
chr14-2503	chr14	21075392	21077225	+	69.2	1833	exon (NM_001243041, exon 1 of 11)	exon (NM_001243041, exon 1 of 11)	156	NM_001243041	11534	Mm.188734	NM_134079	ENSMUSG00000039197	Adk	2310026J05Rik|5033405D03Rik|AI255373|AI987814|Ak	adenosine kinase	protein-coding
chr7-9063	chr7	110627795	110628548	+	13.8	753	intron (NM_009627, intron 1 of 3)	intron (NM_009627, intron 1 of 3)	502	NM_009627	11535	Mm.1408	NM_009627	ENSMUSG00000030790	Adm	AM	adrenomedullin	protein-coding
chr2-10162	chr2	168205348	168207604	+	104.9	2256	intron (NM_009628, intron 1 of 3)	CpG	586	NM_009628	11538	Mm.201322	NM_009628	ENSMUSG00000051149	Adnp	AA589558|mKIAA0784	activity-dependent neuroprotective protein	protein-coding
chr18-3896	chr18	80150072	80152309	+	70.7	2237	intron (NM_175028, intron 1 of 3)	CpG	292	NM_175028	240442	Mm.26594	NM_175028	ENSMUSG00000053950	Adnp2	8430420L05Rik|BC024969|Kiaa0863|Zfp508|mKIAA0863	ADNP homeobox 2	protein-coding
chr10-4486	chr10	67547812	67550028	+	108.4	2216	promoter-TSS (NM_001005419)	promoter-TSS (NM_001005419)	35	NM_001005419	211488	Mm.297250	NM_001005419	ENSMUSG00000057134	Ado	Gm237	2-aminoethanethiol (cysteamine) dioxygenase	protein-coding
chr1-9983	chr1	134232617	134235856	+	111.9	3239	exon (NM_001282945, exon 2 of 3)	exon (NM_001282945, exon 2 of 3)	620	NM_001291928	11539	Mm.298908	NM_009629	ENSMUSG00000042429	Adora1	A1-AR|A1AR|A1R|AA1R|AI848715|BB176431|Ri	adenosine A1 receptor	protein-coding
chr11-5018	chr11	62248576	62249755	+	34.6	1179	exon (NM_007413, exon 1 of 2)	exon (NM_007413, exon 1 of 2)	181	NM_007413	11541	Mm.40740	NM_007413	ENSMUSG00000018500	Adora2b	A2BAR|A2BR|A2b|AA2BR|AI480866|AI605384	adenosine A2b receptor	protein-coding
chr9-4326	chr9	59290920	59292558	+	59.2	1638	exon (NM_028121, exon 1 of 7)	exon (NM_028121, exon 1 of 7)	167	NM_028121	72141	Mm.22456	NM_028121	ENSMUSG00000025236	Adpgk	2610017G09Rik|Adp-gk|C77577	ADP-dependent glucokinase	protein-coding
chr16-3464	chr16	38452078	38453537	+	62.7	1459	promoter-TSS (NM_007414)	promoter-TSS (NM_007414)	-118	NM_007414	11544	Mm.20047	NM_007414	ENSMUSG00000002844	Adprh	Arh1	ADP-ribosylarginine hydrolase	protein-coding
chr4-11515	chr4	126320528	126321930	+	56.1	1402	TTS (NM_011902)	TTS (NM_011902)	474	NM_133883	100206	Mm.11285	NM_133883	ENSMUSG00000042558	Adprhl2	AI836109|Arh3	ADP-ribosylhydrolase like 2	protein-coding
chr11-12357	chr11	67051406	67053696	+	79.6	2290	promoter-TSS (NM_001040026)	promoter-TSS (NM_001040026)	67	NM_025510	66358	Mm.22511	NM_025510	ENSMUSG00000020910	Adprm	2310004I24Rik|MDS006	ADP-ribose/CDP-alcohol diphosphatase, manganese dependent	protein-coding
chr14-4605	chr14	66635115	66637157	+	44.6	2042	intron (NM_001271760, intron 1 of 3)	intron (NM_001271760, intron 1 of 3)	885	NM_001271760	11549	Mm.57064	NM_013461	ENSMUSG00000045875	Adra1a	Adra1c	adrenergic receptor, alpha 1a	protein-coding
chr14-6273	chr14	66499912	66500412	+	6.15	500	Intergenic	Intergenic	-135089	NM_013461	11549	Mm.57064	NM_013461	ENSMUSG00000045875	Adra1a	Adra1c	adrenergic receptor, alpha 1a	protein-coding
chr11-7710	chr11	43836213	43836713	+	11.9	500	promoter-TSS (NM_007416)	promoter-TSS (NM_007416)	26	NM_007416	11548	Mm.39086	NM_007416	ENSMUSG00000050541	Adra1b	[a]1b	adrenergic receptor, alpha 1b	protein-coding
chr11-14985	chr11	43965859	43966359	+	5.77	500	Intergenic	MLT1A0-int|LTR|ERVL-MaLR	-64872	NM_001284381	11548	Mm.39086	NM_007416	ENSMUSG00000050541	Adra1b	[a]1b	adrenergic receptor, alpha 1b	protein-coding
chr2-11312	chr2	131558889	131563267	+	118	4378	exon (NM_013460, exon 1 of 2)	exon (NM_013460, exon 1 of 2)	1207	NM_013460	11550	Mm.389380	NM_013460		Adra1d	Adra-1|Adra1|Adra1a|Gpcr8|Spr8|[a]1d|alpha1D-AR	adrenergic receptor, alpha 1d	protein-coding
chr19-4222	chr19	54044411	54047734	+	97.3	3323	5' UTR (NM_007417, exon 1 of 1)	5' UTR (NM_007417, exon 1 of 1)	890	NM_007417	11551	Mm.235195	NM_007417	ENSMUSG00000033717	Adra2a	AW122659|Adra-2|Adra-2a|alpha(2A)AR|alpha2-C10|alpha2A|alpha2A-AR	adrenergic receptor, alpha 2a	protein-coding
chr19-5561	chr19	54114565	54115650	+	19.6	1085	Intergenic	Intergenic	69925	NM_007417	11551	Mm.235195	NM_007417	ENSMUSG00000033717	Adra2a	AW122659|Adra-2|Adra-2a|alpha(2A)AR|alpha2-C10|alpha2A|alpha2A-AR	adrenergic receptor, alpha 2a	protein-coding
chr5-8476	chr5	35278456	35280416	+	73.4	1960	5' UTR (NM_007418, exon 1 of 1)	5' UTR (NM_007418, exon 1 of 1)	870	NM_007418	11553	Mm.57205	NM_007418	ENSMUSG00000045318	Adra2c	Adra-2c|[a]2C|alpha2-C4|alpha2C	adrenergic receptor, alpha 2c	protein-coding
chr5-9113	chr5	35313350	35313979	+	10.8	629	Intergenic	Intergenic	35098	NM_007418	11553	Mm.57205	NM_007418	ENSMUSG00000045318	Adra2c	Adra-2c|[a]2C|alpha2-C4|alpha2C	adrenergic receptor, alpha 2c	protein-coding
chr19-2468	chr19	56721459	56724255	+	108	2796	exon (NM_007419, exon 1 of 1)	exon (NM_007419, exon 1 of 1)	485	NM_007419	11554	Mm.46797	NM_007419	ENSMUSG00000035283	Adrb1	Adrb-1|beta-AR	adrenergic receptor, beta 1	protein-coding
chr19-4516	chr19	56725067	56725955	+	14.6	888	TTS (NM_007419)	TTS (NM_007419)	3139	NM_007419	11554	Mm.46797	NM_007419	ENSMUSG00000035283	Adrb1	Adrb-1|beta-AR	adrenergic receptor, beta 1	protein-coding
chr19-6220	chr19	56652448	56653229	+	10.4	781	Intergenic	Intergenic	-69534	NM_007419	11554	Mm.46797	NM_007419	ENSMUSG00000035283	Adrb1	Adrb-1|beta-AR	adrenergic receptor, beta 1	protein-coding
chr19-5566	chr19	56727317	56727817	+	6.92	500	Intergenic	Intergenic	5195	NM_007419	11554	Mm.46797	NM_007419	ENSMUSG00000035283	Adrb1	Adrb-1|beta-AR	adrenergic receptor, beta 1	protein-coding
chr18-4355	chr18	62179442	62180489	+	26.9	1047	promoter-TSS (NM_007420)	promoter-TSS (NM_007420)	16	NM_007420	11555	Mm.5598	NM_007420	ENSMUSG00000045730	Adrb2	Adrb-2|Badm|Gpcr7	adrenergic receptor, beta 2	protein-coding
chr8-5875	chr8	27227450	27228614	+	25.4	1164	exon (NM_013462, exon 2 of 4)	exon (NM_013462, exon 2 of 4)	1556	NM_013462	11556	Mm.278475	NM_013462	ENSMUSG00000031489	Adrb3	Adrb-3	adrenergic receptor, beta 3	protein-coding
chr19-4088	chr19	4304533	4306777	+	90.7	2244	intron (NM_130863, intron 1 of 21)	CpG	567	NM_001290818	110355	Mm.254144	NM_130863	ENSMUSG00000024858	Adrbk1	Adrbk-1|Bark-1|GRK2|beta ARK|betaARK1	adrenergic receptor kinase, beta 1	protein-coding
chr19-3455	chr19	4332702	4334030	+	35.4	1328	intron (NM_001001984, intron 12 of 20)	intron (NM_001001984, intron 12 of 20)	-27144	NM_130863	110355	Mm.254144	NM_130863	ENSMUSG00000024858	Adrbk1	Adrbk-1|Bark-1|GRK2|beta ARK|betaARK1	adrenergic receptor kinase, beta 1	protein-coding
chr5-10079	chr5	113014077	113016034	+	56.9	1957	intron (NM_177078, intron 1 of 20)	intron (NM_177078, intron 1 of 20)	483	NM_001285806	320129	Mm.285619	NM_177078	ENSMUSG00000042249	Adrbk2	4833444A01Rik|AI851927|AW551196|Adrbk-2|Bark-2|GRK3	adrenergic receptor kinase, beta 2	protein-coding
chr2-9481	chr2	180170948	180172944	+	66.1	1996	intron (NM_019822, intron 1 of 9)	CpG	358	NM_019822	56436	Mm.379082	NM_019822	ENSMUSG00000039041	Adrm1	1110063P18Rik|2510006J17Rik|AA408205|ARM-1|AU043535|Arm1|Gp110|Rpn13	adhesion regulating molecule 1	protein-coding
chr15-5969	chr15	80947927	80949581	+	53.4	1654	intron (NM_009634, intron 1 of 12)	CpG	264	NM_009634	11564	Mm.38151	NM_009634	ENSMUSG00000022407	Adsl	Adl|Asl	adenylosuccinate lyase	protein-coding
chr1-8133	chr1	177795201	177797094	+	72.7	1893	intron (NM_007422, intron 1 of 12)	CpG	362	NM_007422	11566	Mm.338021	NM_007422	ENSMUSG00000015961	Adss	AI314886|AS|Adss2	adenylosuccinate synthetase, non muscle	protein-coding
chr12-2310	chr12	112619955	112620849	+	25.4	894	intron (NM_007421, intron 1 of 12)	intron (NM_007421, intron 1 of 12)	355	NM_007421	11565	Mm.3440	NM_007421	ENSMUSG00000011148	Adssl1	AI528595|Adss|Adss1	adenylosuccinate synthetase like 1	protein-coding
chr6-6935	chr6	140622840	140625744	+	133	2904	promoter-TSS (NM_009637)	promoter-TSS (NM_009637)	-6	NM_009637	11569	Mm.86453	NM_009637	ENSMUSG00000030232	Aebp2	AU023766|B230313N05Rik	AE binding protein 2	protein-coding
chr7-6969	chr7	78895324	78896665	+	59.6	1341	promoter-TSS (NM_001162939)	promoter-TSS (NM_001162939)	67	NM_026531	68048	Mm.34109	NM_026531	ENSMUSG00000030609	Aen	2700083B06Rik|Isg20l1	apoptosis enhancing nuclease	protein-coding
chr10-3679	chr10	81558934	81560951	+	87.7	2017	intron (NR_074087, intron 1 of 6)	intron (NR_074087, intron 1 of 6)	498	NM_010347	14797	Mm.180013	NM_010347	ENSMUSG00000054452	Aes	AL024115|Esp1|Grg|Grg-5|Grg5|Tle5	amino-terminal enhancer of split	protein-coding
chr5-7217	chr5	35892839	35895195	+	80.3	2356	intron (NM_027373, intron 1 of 16)	intron (NM_027373, intron 1 of 16)	698	NM_027373	70292	Mm.125167	NM_027373	ENSMUSG00000029094	Afap1	2600003E23Rik|9630044L16Rik|AI848729|Afap|mKIAA3018	actin filament associated protein 1	protein-coding
chr18-2369	chr18	61786289	61786914	+	18.5	625	promoter-TSS (NM_178928)	promoter-TSS (NM_178928)	61	NM_178928	106877	Mm.26632	NM_178928	ENSMUSG00000033032	Afap1l1	AI173486	actin filament associated protein 1-like 1	protein-coding
chr19-5856	chr19	57007179	57008924	+	44.6	1745	intron (NM_001177796, intron 1 of 19)	CpG	524	NM_146102	226250	Mm.226284	NM_146102	ENSMUSG00000025083	Afap1l2	AU041783|C86904|mKIAA1914	actin filament associated protein 1-like 2	protein-coding
chr19-6720	chr19	57061273	57061773	+	6.54	500	intron (NM_001290813, intron 11 of 20)	intron (NM_001290813, intron 11 of 20)	-52948	NM_001177797	226250	Mm.226284	NM_146102	ENSMUSG00000025083	Afap1l2	AU041783|C86904|mKIAA1914	actin filament associated protein 1-like 2	protein-coding
chr5-3388	chr5	103753240	103754982	+	89.2	1742	promoter-TSS (NM_001080798)	promoter-TSS (NM_001080798)	-51	NM_133919	17355	Mm.6949	NM_133919	ENSMUSG00000029313	Aff1	9630032B01Rik|AW319193|Af4|Mllt2h|Rob	AF4/FMR2 family, member 1	protein-coding
chr5-7969	chr5	103760331	103760831	+	10.8	500	intron (NM_001080798, intron 1 of 19)	intron (NM_001080798, intron 1 of 19)	6008	NM_001080798	17355	Mm.6949	NM_133919	ENSMUSG00000029313	Aff1	9630032B01Rik|AW319193|Af4|Mllt2h|Rob	AF4/FMR2 family, member 1	protein-coding
chrX-3043	chrX	69359944	69361592	+	29.6	1648	5' UTR (NM_008032, exon 1 of 20)	5' UTR (NM_008032, exon 1 of 20)	437	NM_008032	14266	Mm.466576	NM_008032	ENSMUSG00000031189	Aff2	FMR2P|Fmr2|Ox19|Oxh	AF4/FMR2 family, member 2	protein-coding
chr1-6087	chr1	38626045	38628518	+	95	2473	promoter-TSS (NM_001290814)	promoter-TSS (NM_001290814)	-37	NM_001290814	16764	Mm.336679	NM_010678	ENSMUSG00000037138	Aff3	3222402O04Rik|A730046J16|LAF-4|Laf4	AF4/FMR2 family, member 3	protein-coding
chr11-3207	chr11	53350200	53352478	+	114.2	2278	intron (NM_033565, intron 1 of 20)	intron (NM_033565, intron 1 of 20)	572	NM_033565	93736	Mm.395281	NM_033565	ENSMUSG00000049470	Aff4	AF5Q31|Alf4|Laf4l|MCEF	AF4/FMR2 family, member 4	protein-coding
chr8-2141	chr8	123477349	123479127	+	73.8	1778	intron (NM_054070, intron 1 of 16)	intron (NM_054070, intron 1 of 16)	376	NR_028260	114896	Mm.287475	NM_054070	ENSMUSG00000031967	Afg3l1	1700047G05Rik|3110061K15Rik	AFG3-like AAA ATPase 1	protein-coding
chr18-2628	chr18	67448200	67449502	+	56.9	1302	intron (NM_027130, intron 1 of 16)	CpG	285	NM_027130	69597	Mm.426052	NM_027130	ENSMUSG00000024527	Afg3l2	2310036I02Rik|AW260507|Emv66|par	AFG3-like AAA ATPase 2	protein-coding
chr11-11315	chr11	20740157	20742963	+	118.8	2806	promoter-TSS (NM_001252503)	promoter-TSS (NM_001252503)	-4	NM_181411	216549	Mm.356580	NM_181411	ENSMUSG00000049659	Aftph	-	aftiphilin	protein-coding
chr8-3939	chr8	53511587	53512546	+	23.5	959	intron (NM_001005847, intron 1 of 8)	intron (NM_001005847, intron 1 of 8)	364	NM_001005847	11593	Mm.334535	NM_001005847	ENSMUSG00000031521	Aga	AW060726	aspartylglucosaminidase	protein-coding
chr1-3393	chr1	89454280	89456863	+	118.8	2583	exon (NM_001037136, exon 1 of 17)	exon (NM_001037136, exon 1 of 17)	760	NM_001037136	347722	Mm.291135	NM_178119	ENSMUSG00000055013	Agap1	Centg2|Ggap1|R75364|mKIAA1099	ArfGAP with GTPase domain, ankyrin repeat and PH domain 1	protein-coding
chr10-7652	chr10	127077624	127082526	+	183.8	4902	exon (NM_001033263, exon 1 of 19)	exon (NM_001033263, exon 1 of 19)	1168	NM_001301014	216439	Mm.336761	NM_001033263	ENSMUSG00000025422	Agap2	AGAP-2|Centg1|PIKE|cnt-g1|mKIAA0167	ArfGAP with GTPase domain, ankyrin repeat and PH domain 2	protein-coding
chr5-7886	chr5	24451267	24453869	+	96.5	2602	intron (NM_139153, intron 1 of 17)	intron (NM_139153, intron 1 of 17)	391	NM_001256431	213990	Mm.250703	NM_139153	ENSMUSG00000023353	Agap3	AGAP-3|AV028425|Centg3|Crag|Crag.|MRIP-1|cnt-g3	ArfGAP with GTPase domain, ankyrin repeat and PH domain 3	protein-coding
chr5-6117	chr5	24474815	24475315	+	14.2	500	intron (NM_139153, intron 1 of 17)	CpG	22888	NM_001256431	213990	Mm.250703	NM_139153	ENSMUSG00000023353	Agap3	AGAP-3|AV028425|Centg3|Crag|Crag.|MRIP-1|cnt-g3	ArfGAP with GTPase domain, ankyrin repeat and PH domain 3	protein-coding
chr7-13168	chr7	76889654	76890357	+	8.07	703	intron (NM_001199224, intron 22 of 22)	intron (NM_001199224, intron 22 of 22)	660118	NM_001199224	244071	Mm.322829	NM_172902	ENSMUSG00000025754	Agbl1	Ccp4|D430020F16|EG244071|Nna1-l1	ATP/GTP binding protein-like 1	protein-coding
chr7-13166	chr7	76053622	76054122	+	6.92	500	Intergenic	Intergenic	-176015	NM_001199224	244071	Mm.322829	NM_172902	ENSMUSG00000025754	Agbl1	Ccp4|D430020F16|EG244071|Nna1-l1	ATP/GTP binding protein-like 1	protein-coding
chr6-3942	chr6	34779999	34781519	+	55.4	1520	5' UTR (NM_001289658, exon 1 of 4)	5' UTR (NM_001289658, exon 1 of 4)	327	NM_178630	76223	Mm.150047	NM_178630	ENSMUSG00000038836	Agbl3	2900053G10Rik|4930431N21Rik|6530406M24Rik|CCP3	ATP/GTP binding protein-like 3	protein-coding
chr4-6595	chr4	110397367	110398309	+	23.8	942	5' UTR (NM_001048189, exon 1 of 13)	5' UTR (NM_001048189, exon 1 of 13)	140	NM_030231	78933	Mm.435620	NM_030231	ENSMUSG00000061298	Agbl4	4930578N11Rik|4931433A01Rik	ATP/GTP binding protein-like 4	protein-coding
chr5-6327	chr5	30887154	30889793	+	111.1	2639	promoter-TSS (NM_174849)	promoter-TSS (NM_174849)	-379	NM_174849	231093	Mm.440364	NM_174849	ENSMUSG00000029165	Agbl5	4930455N08|9430057O19Rik|CCP5	ATP/GTP binding protein-like 5	protein-coding
chr1-4275	chr1	82839065	82840959	+	85	1894	intron (NM_010472, intron 1 of 12)	CpG	529	NM_010472	15463	Mm.392569	NM_010472	ENSMUSG00000026159	Agfg1	AU045498|C130049H11Rik|C85612|D730048C23Rik|Hrb|RAB|Rip	ArfGAP with FG repeats 1	protein-coding
chr5-7350	chr5	137682532	137685149	+	77.3	2617	intron (NM_145566, intron 1 of 4)	PB1D9|SINE|Alu	777	NM_178162	231801	Mm.260869	NM_145566	ENSMUSG00000029722	Agfg2	A630095P14Rik|Hrbl|RABR	ArfGAP with FG repeats 2	protein-coding
chr13-2578	chr13	95374369	95375953	+	81.5	1584	5' UTR (NM_025630, exon 1 of 14)	5' UTR (NM_025630, exon 1 of 14)	196	NM_025630	66549	Mm.36785	NM_025630	ENSMUSG00000021681	Aggf1	2010009L17Rik|2310029P06Rik|AW112072|Peg3|VG5Q	angiogenic factor with G patch and FHA domains 1	protein-coding
chr6-7601	chr6	40324609	40326082	+	51.1	1473	promoter-TSS (NM_023538)	promoter-TSS (NM_023538)	-133	NM_023538	69923	Mm.32840	NM_023538	ENSMUSG00000029916	Agk	2610037M15Rik|6720408I04Rik|AI465370|Mulk	acylglycerol kinase	protein-coding
chr3-5904	chr3	116807325	116808810	+	60.4	1485	promoter-TSS (NM_001081326)	promoter-TSS (NM_001081326)	99	NM_001081326	77559	Mm.237099	NM_001081326	ENSMUSG00000033400	Agl	1110061O17Rik|9430004C13Rik|9630046L06Rik|AI850929|C77197	amylo-1,6-glucosidase, 4-alpha-glucanotransferase	protein-coding
chr4-4800	chr4	141734627	141735563	+	29.2	936	Intergenic	Intergenic	-11580	NM_001081408	75986	Mm.30032	NM_001081408	ENSMUSG00000040706	Agmat	5033405N08Rik	agmatine ureohydrolase (agmatinase)	protein-coding
chr4-9777	chr4	126467055	126469535	+	72.3	2480	intron (NM_153403, intron 1 of 18)	intron (NM_153403, intron 1 of 18)	126	NM_153403	236511	Mm.30800	NM_153403	ENSMUSG00000041530	Ago1	Eif2c1	argonaute RISC catalytic subunit 1	protein-coding
chr15-6159	chr15	73183058	73185790	+	100	2732	intron (NM_153178, intron 1 of 18)	CpG	523	NM_153178	239528	Mm.23095	NM_153178		Ago2	1110029L17Rik|2310051F07Rik|AI225898|AL022874|AW546247|ENSMUSG00000072493|Eif2c2|Gerp95|Gm10365|mKIAA4215	argonaute RISC catalytic subunit 2	protein-coding
chr15-7463	chr15	73154830	73155330	+	6.54	500	intron (NM_153178, intron 1 of 18)	intron (NM_153178, intron 1 of 18)	29867	NM_153178	239528	Mm.23095	NM_153178		Ago2	1110029L17Rik|2310051F07Rik|AI225898|AL022874|AW546247|ENSMUSG00000072493|Eif2c2|Gerp95|Gm10365|mKIAA4215	argonaute RISC catalytic subunit 2	protein-coding
chr15-7021	chr15	73140126	73140626	+	6.15	500	intron (NM_153178, intron 2 of 18)	intron (NM_153178, intron 2 of 18)	44571	NM_153178	239528	Mm.23095	NM_153178		Ago2	1110029L17Rik|2310051F07Rik|AI225898|AL022874|AW546247|ENSMUSG00000072493|Eif2c2|Gerp95|Gm10365|mKIAA4215	argonaute RISC catalytic subunit 2	protein-coding
chr4-7115	chr4	126428514	126430402	+	79.6	1888	promoter-TSS (NM_153402)	promoter-TSS (NM_153402)	84	NM_153402	214150	Mm.440915	NM_153402		Ago3	AW048688|C130014L07Rik|Eif2c3	argonaute RISC catalytic subunit 3	protein-coding
chr4-9330	chr4	126532170	126534152	+	84.2	1982	intron (NM_153177, intron 1 of 17)	CpG	297	NM_153177	76850	Mm.86705	NM_153177	ENSMUSG00000042500	Ago4	5730550L01Rik|AI481660|Eif2c4	argonaute RISC catalytic subunit 4	protein-coding
chr17-3768	chr17	34604175	34607023	+	96.5	2848	promoter-TSS (NM_001163379)	promoter-TSS (NM_001163379)	-262	NM_001163379	55979	Mm.8684	NM_018862	ENSMUSG00000034254	Agpat1	1-AGP|1-AGPAT|AW047140	1-acylglycerol-3-phosphate O-acyltransferase 1 (lysophosphatidic acid acyltransferase, alpha)	protein-coding
chr2-9537	chr2	26603543	26604861	+	38.1	1318	exon (NM_026212, exon 1 of 6)	exon (NM_026212, exon 1 of 6)	215	NM_026212	67512	Mm.24244	NM_026212	ENSMUSG00000026922	Agpat2	2510002J07Rik|AV000834|BSCL|BSCL1|LPAAB|LPAAT-beta	1-acylglycerol-3-phosphate O-acyltransferase 2 (lysophosphatidic acid acyltransferase, beta)	protein-coding
chr10-6628	chr10	78350845	78353301	+	97.3	2456	promoter-TSS (NM_053014)	promoter-TSS (NM_053014)	-373	NM_053014	28169	Mm.141230	NM_053014	ENSMUSG00000001211	Agpat3	AW061257|AW493985|D10Jhu12e|lpaat3	1-acylglycerol-3-phosphate O-acyltransferase 3	protein-coding
chr17-3026	chr17	12119015	12121058	+	63	2043	intron (NM_026644, intron 1 of 8)	intron (NM_026644, intron 1 of 8)	752	NM_026644	68262	Mm.258300	NM_026644	ENSMUSG00000023827	Agpat4	1500003P24Rik	1-acylglycerol-3-phosphate O-acyltransferase 4 (lysophosphatidic acid acyltransferase, delta)	protein-coding
chr17-7033	chr17	12029963	12030463	+	8.07	500	intron (NM_016694, intron 10 of 11)	MIRb|SINE|MIR	-89071	NM_026644	68262	Mm.258300	NM_026644	ENSMUSG00000023827	Agpat4	1500003P24Rik	1-acylglycerol-3-phosphate O-acyltransferase 4 (lysophosphatidic acid acyltransferase, delta)	protein-coding
chr8-9064	chr8	18845230	18847383	+	112.3	2153	promoter-TSS (NM_026792)	promoter-TSS (NM_026792)	27	NM_026792	52123	Mm.24117	NM_026792		Agpat5	1110013A05Rik|D8Ertd319e	1-acylglycerol-3-phosphate O-acyltransferase 5 (lysophosphatidic acid acyltransferase, epsilon)	protein-coding
chr8-4502	chr8	23207494	23209105	+	76.5	1611	5' UTR (NM_018743, exon 1 of 13)	5' UTR (NM_018743, exon 1 of 13)	154	NM_018743	102247	Mm.200898	NM_018743	ENSMUSG00000031545	Agpat6	AU041707|AW545732|GPAT4|Tsarg7	1-acylglycerol-3-phosphate O-acyltransferase 6 (lysophosphatidic acid acyltransferase, zeta)	protein-coding
chr5-7735	chr5	100845119	100846940	+	63	1821	promoter-TSS (NM_172715)	promoter-TSS (NM_172715)	-200	NM_172715	231510	Mm.271911	NM_172715	ENSMUSG00000029314	Agpat9	1-AGPAT|1-AGPAT 9|4933407I02Rik|4933408F15|9|A230097K15Rik|GPAT-3|mGPAT3	1-acylglycerol-3-phosphate O-acyltransferase 9	protein-coding
chr2-10341	chr2	75831525	75833119	+	70.4	1594	exon (NM_172666, exon 1 of 20)	exon (NM_172666, exon 1 of 20)	145	NM_172666	228061	Mm.31227	NM_172666	ENSMUSG00000042410	Agps	5832437L22|9930035G10Rik|AW123847|Adaps|Adas|Adhaps|Adps|Aldhpsy|bs2	alkylglycerone phosphate synthase	protein-coding
chr12-4571	chr12	35896373	35897101	+	12.3	728	Intergenic	MIRb|SINE|MIR	-28884	NM_207531	403205	Mm.190508	NM_207531	ENSMUSG00000036231	Agr3	BCMP11|E030025L21Rik|Gm888	anterior gradient 3	protein-coding
chr4-6265	chr4	156184717	156186791	+	59.6	2074	intron (NM_021604, intron 2 of 35)	intron (NM_021604, intron 2 of 35)	11734	NM_021604	11603	Mm.273098	NM_021604	ENSMUSG00000041936	Agrn	Agrin|nmf380	agrin	protein-coding
chr4-6075	chr4	156196586	156197719	+	36.9	1133	intron (NM_021604, intron 1 of 35)	CpG	336	NM_021604	11603	Mm.273098	NM_021604	ENSMUSG00000041936	Agrn	Agrin|nmf380	agrin	protein-coding
chr13-4526	chr13	59555475	59557725	+	76.9	2250	intron (NM_001048008, intron 1 of 17)	intron (NM_001048008, intron 1 of 17)	322	NM_001284219	67269	Mm.153008	NM_023328	ENSMUSG00000021557	Agtpbp1	1700020N17Rik|2310001G17Rik|2900054O13Rik|4930445M19Rik|5730402G09Rik|CCP1|Nna1|nmf243|pcd	ATP/GTP binding protein 1	protein-coding
chr13-6155	chr13	30336027	30337301	+	28.8	1274	intron (NM_177322, intron 1 of 2)	intron (NM_177322, intron 1 of 2)	308	NM_177322	11607	Mm.35062	NM_177322	ENSMUSG00000049115	Agtr1a	1810074K20Rik|AG2S|AI551199|AT1|AT1a|AT2R1|AT2R1A|Agtr-1a|Agtr1|Angtr-1a	angiotensin II receptor, type 1a	protein-coding
chr4-7181	chr4	148087460	148088510	+	24.6	1050	promoter-TSS (NM_009642)	promoter-TSS (NM_009642)	79	NM_009642	11610	Mm.46247	NM_009642	ENSMUSG00000029007	Agtrap	3300002E14Rik|AT1R|Atrap|D4Wsu124e	angiotensin II, type I receptor-associated protein	protein-coding
chr1-9181	chr1	179802292	179803975	+	91.1	1683	intron (NM_026375, intron 1 of 35)	CpG	882	NM_026375	226747	Mm.128165	NM_026375	ENSMUSG00000026491	Ahctf1	6230412P20Rik|AV011447|Elys	AT hook containing transcription factor 1	protein-coding
chr1-7288	chr1	179847978	179848478	+	11.9	500	Intergenic	Intergenic	-44213	NM_026375	226747	Mm.128165	NM_026375	ENSMUSG00000026491	Ahctf1	6230412P20Rik|AV011447|Elys	AT hook containing transcription factor 1	protein-coding
chr1-12213	chr1	179854046	179854737	+	8.46	691	Intergenic	Intergenic	-50376	NM_026375	226747	Mm.128165	NM_026375	ENSMUSG00000026491	Ahctf1	6230412P20Rik|AV011447|Elys	AT hook containing transcription factor 1	protein-coding
chr2-8783	chr2	155073492	155075078	+	58	1586	intron (NM_016661, intron 1 of 9)	CpG	212	NM_016661	269378	Mm.330692	NM_016661	ENSMUSG00000027597	Ahcy	AA987153|AL024110|CuBP|SAHH	S-adenosylhomocysteine hydrolase	protein-coding
chr2-4242	chr2	155050318	155051513	+	38.8	1195	TTS (NM_015770)	TTS (NM_015770)	23582	NM_016661	269378	Mm.330692	NM_016661	ENSMUSG00000027597	Ahcy	AA987153|AL024110|CuBP|SAHH	S-adenosylhomocysteine hydrolase	protein-coding
chr3-7856	chr3	107694129	107696833	+	103.4	2704	intron (NM_145542, intron 1 of 16)	intron (NM_145542, intron 1 of 16)	1067	NM_145542	229709	Mm.220328	NM_145542	ENSMUSG00000027893	Ahcyl1	1110034F20Rik|AA409031|AA414901|Ahcy-rs3|DCAL|Irbit	S-adenosylhomocysteine hydrolase-like 1	protein-coding
chr3-9558	chr3	107691000	107691500	+	5.77	500	intron (NM_145542, intron 1 of 16)	intron (NM_145542, intron 1 of 16)	5298	NM_145542	229709	Mm.220328	NM_145542	ENSMUSG00000027893	Ahcyl1	1110034F20Rik|AA409031|AA414901|Ahcy-rs3|DCAL|Irbit	S-adenosylhomocysteine hydrolase-like 1	protein-coding
chr6-5806	chr6	29768039	29772081	+	104.9	4042	intron (NM_001171000, intron 1 of 16)	intron (NM_001171000, intron 1 of 16)	1617	NM_021414	74340	Mm.210899	NM_021414	ENSMUSG00000029772	Ahcyl2	4631427C17Rik|AI227036|Adohcyase3|mKIAA0828	S-adenosylhomocysteine hydrolase-like 2	protein-coding
chr4-3904	chr4	133011156	133015205	+	156.8	4049	intron (NM_146155, intron 2 of 6)	intron (NM_146155, intron 2 of 6)	1674	NM_146155	230793	Mm.31816	NM_146155	ENSMUSG00000037692	Ahdc1	D030015G18Rik	AT hook, DNA binding motif, containing 1	protein-coding
chr4-5829	chr4	133038244	133039534	+	52.7	1290	intron (NM_146155, intron 2 of 6)	CpG	27383	NM_146155	230793	Mm.31816	NM_146155	ENSMUSG00000037692	Ahdc1	D030015G18Rik	AT hook, DNA binding motif, containing 1	protein-coding
chr10-6061	chr10	20951815	20954727	+	84.2	2912	intron (NM_026203, intron 1 of 23)	intron (NM_026203, intron 1 of 23)	724	NM_026203	52906	Mm.253280	NM_026203	ENSMUSG00000019986	Ahi1	1700015F03Rik|Ahi-1|D10Bwg0629e	Abelson helper integration site 1	protein-coding
chr10-8149	chr10	20854884	20855384	+	7.3	500	Intergenic	Intergenic	-97413	NM_026203	52906	Mm.253280	NM_026203	ENSMUSG00000019986	Ahi1	1700015F03Rik|Ahi-1|D10Bwg0629e	Abelson helper integration site 1	protein-coding
chr10-9120	chr10	21042777	21043277	+	6.54	500	intron (NM_026203, intron 19 of 23)	intron (NM_026203, intron 19 of 23)	2207	NM_001177776	52906	Mm.253280	NM_026203	ENSMUSG00000019986	Ahi1	1700015F03Rik|Ahi-1|D10Bwg0629e	Abelson helper integration site 1	protein-coding
chr19-3252	chr19	8989172	8989672	+	12.3	500	non-coding (NR_104460, exon 1 of 7)	non-coding (NR_104460, exon 1 of 7)	138	NR_104460	66395	Mm.203866	NM_009643	ENSMUSG00000069833	Ahnak	DY6	AHNAK nucleoprotein (desmoyokin)	protein-coding
chr12-4570	chr12	35533924	35535503	+	66.1	1579	5' UTR (NM_013464, exon 1 of 11)	5' UTR (NM_013464, exon 1 of 11)	276	NM_013464	11622	Mm.341377	NM_013464	ENSMUSG00000019256	Ahr	Ah|Ahh|Ahre|In|bHLHe76	aryl-hydrocarbon receptor	protein-coding
chr13-2775	chr13	74259730	74260619	+	25.4	889	intron (NM_009644, intron 3 of 10)	CpG	32135	NM_009644	11624	Mm.290446	NM_009644	ENSMUSG00000021575	Ahrr	mKIAA1234	aryl-hydrocarbon receptor repressor	protein-coding
chr13-5530	chr13	74292032	74292532	+	9.23	500	promoter-TSS (NM_009644)	promoter-TSS (NM_009644)	27	NM_009644	11624	Mm.290446	NM_009644	ENSMUSG00000021575	Ahrr	mKIAA1234	aryl-hydrocarbon receptor repressor	protein-coding
chr12-2919	chr12	87265582	87267699	+	92.3	2117	promoter-TSS (NM_146036)	promoter-TSS (NM_146036)	-88	NM_146036	217737	Mm.22626	NM_146036	ENSMUSG00000021037	Ahsa1	BC023857|p38	AHA1, activator of heat shock protein ATPase 1	protein-coding
chr11-10146	chr11	23496500	23498822	+	75	2322	intron (NM_001290655, intron 1 of 8)	CpG	378	NM_001290655	268390	Mm.13148	NM_172391	ENSMUSG00000020288	Ahsa2	-	AHA1, activator of heat shock protein ATPase 2	protein-coding
chr3-6927	chr3	152664869	152668131	+	82.3	3262	promoter-TSS (NR_040386)	promoter-TSS (NR_040386)	-413	NR_040386	99542	Mm.394921	NR_040386	ENSMUSG00000097745	AI115009	-	expressed sequence AI115009	ncRNA
chr9-6687	chr9	55326184	55327787	+	55	1603	promoter-TSS (NM_172923)	promoter-TSS (NM_172923)	36	NM_172923	244886	Mm.24361	NM_172923	ENSMUSG00000032313	AI118078	9630029F15	expressed sequence AI118078	protein-coding
chr9-9179	chr9	55324386	55324886	+	6.92	500	Intergenic	Intergenic	-2313	NM_172923	244886	Mm.24361	NM_172923	ENSMUSG00000032313	AI118078	9630029F15	expressed sequence AI118078	protein-coding
chr13-6928	chr13	107247051	107247551	+	7.3	500	Intergenic	Intergenic	-222521	NR_045084	105120	Mm.417700	NR_045083		AI197445	-	expressed sequence AI197445	ncRNA
chr4-6535	chr4	58910577	58913516	+	141.9	2939	intron (NM_172381, intron 1 of 48)	CpG	679	NM_172381	230249	Mm.234801	NM_172381	ENSMUSG00000050812	AI314180	AW558785|BB181316|mKIAA0368	expressed sequence AI314180	protein-coding
chr10-5860	chr10	40024235	40025604	+	50.7	1369	5' UTR (NM_144821, exon 1 of 4)	5' UTR (NM_144821, exon 1 of 4)	349	NM_144821	215929	Mm.55513	NM_144821	ENSMUSG00000038522	AI317395	AI482555|Naglt1a	expressed sequence AI317395	protein-coding
chr17-3495	chr17	27564952	27566603	+	64.2	1651	promoter-TSS (NM_001002895)	promoter-TSS (NM_001002895)	-50	NM_001002895	106672	Mm.61488	NM_001002895		AI413582	AI854251	expressed sequence AI413582	protein-coding
chr8-6254	chr8	36993095	36994516	+	33.8	1421	exon (NM_001039220, exon 1 of 1)	exon (NM_001039220, exon 1 of 1)	230	NM_001039220	621080	Mm.373292	NM_001039220	ENSMUSG00000074384	AI429214	-	expressed sequence AI429214	protein-coding
chr12-3901	chr12	76546854	76547747	+	20.8	893	intron (NR_046044, intron 2 of 2)	intron (NR_046044, intron 2 of 2)	625	NR_046044	100504549	Mm.440349	NR_046044		AI463170	-	expressed sequence AI463170	ncRNA
chr4-7822	chr4	41497682	41498182	+	10	500	exon (NM_001085515, exon 2 of 2)	exon (NM_001085515, exon 2 of 2)	5143	NM_001085515	329828	Mm.27054	NM_001085515	ENSMUSG00000046312	AI464131	AA408153|AI604836|Gm762|Kiaa1161|NET37	expressed sequence AI464131	protein-coding
chr3-5671	chr3	107035424	107042003	+	169.9	6579	promoter-TSS (NR_033498)	promoter-TSS (NR_033498)	-791	NR_033498	229694	Mm.347584	NM_173787	ENSMUSG00000056145	AI504432	A230102G19	expressed sequence AI504432	ncRNA
chr5-8735	chr5	23674667	23676597	+	98	1930	Intergenic	CpG	37035	NR_015554	433855	Mm.205125	NR_015554		AI506816	-	expressed sequence AI506816	ncRNA
chr5-10331	chr5	23712837	23713337	+	6.92	500	promoter-TSS (NR_015554)	promoter-TSS (NR_015554)	-420	NR_038090	433855	Mm.205125	NR_015554		AI506816	-	expressed sequence AI506816	ncRNA
chr9-7153	chr9	52676929	52680151	+	121.1	3222	intron (NM_001286641, intron 1 of 1)	intron (NM_001286641, intron 1 of 1)	897	NM_178906	330941	Mm.335160	NM_177907	ENSMUSG00000078307	AI593442	E130102D23	expressed sequence AI593442	protein-coding
chr17-4610	chr17	47436369	47436869	+	12.3	500	promoter-TSS (NM_145489)	promoter-TSS (NM_145489)	-20	NM_145489	224833	Mm.218444	NM_145489	ENSMUSG00000034382	AI661453	-	expressed sequence AI661453	protein-coding
chr15-5272	chr15	82212238	82212967	+	12.7	729	5' UTR (NM_001207021, exon 1 of 4)	5' UTR (NM_001207021, exon 1 of 4)	213	NM_001207021	435145	Mm.41289	NM_001207021	ENSMUSG00000096883	AI848285	Orf26	expressed sequence AI848285	protein-coding
chr7-3640	chr7	79499457	79503262	+	111.5	3805	intron (NR_040313, intron 1 of 2)	intron (NR_040313, intron 1 of 2)	1333	NR_040314	101694	Mm.41661	NR_040311		AI854517	-	expressed sequence AI854517	ncRNA
chr7-9367	chr7	79535007	79536834	+	61.1	1827	Intergenic	CpG	20485	NR_040312	101694	Mm.41661	NR_040311		AI854517	-	expressed sequence AI854517	ncRNA
chr7-6693	chr7	79515165	79516088	+	23.5	923	non-coding (NR_040312, exon 1 of 4)	non-coding (NR_040312, exon 1 of 4)	191	NR_040312	101694	Mm.41661	NR_040311		AI854517	-	expressed sequence AI854517	ncRNA
chr7-13191	chr7	79542991	79544399	+	23.1	1408	Intergenic	Intergenic	28260	NR_040312	101694	Mm.41661	NR_040311		AI854517	-	expressed sequence AI854517	ncRNA
chr7-8653	chr7	79495961	79496741	+	10.8	780	Intergenic	Intergenic	-3675	NR_040313	101694	Mm.41661	NR_040311		AI854517	-	expressed sequence AI854517	ncRNA
chr6-9065	chr6	48628554	48630136	+	45	1582	non-coding (NR_027236, exon 2 of 4)	non-coding (NR_027236, exon 2 of 4)	1178	NR_027236	243373	Mm.26678	NM_177737	ENSMUSG00000053297	AI854703	AI182503|D630044C04	expressed sequence AI854703	pseudo
chr6-7290	chr6	48626524	48627959	+	30.8	1435	promoter-TSS (NR_027236)	promoter-TSS (NR_027236)	-926	NR_027236	243373	Mm.26678	NM_177737	ENSMUSG00000053297	AI854703	AI182503|D630044C04	expressed sequence AI854703	pseudo
chr7-11498	chr7	41392549	41394351	+	52.3	1802	promoter-TSS (NM_001199330)	promoter-TSS (NM_001199330)	-71	NM_001199330	233168	Mm.379390	NM_183167		AI987944	-	expressed sequence AI987944	protein-coding
chr1-8149	chr1	183296262	183298232	+	91.9	1970	promoter-TSS (NM_027861)	promoter-TSS (NM_027861)	187	NM_181732	108909	Mm.290502	NM_145626	ENSMUSG00000042901	Aida	2610208M17Rik|BC004835	axin interactor, dorsalization associated	protein-coding
chr2-6805	chr2	31950017	31950910	+	24.2	893	intron (NM_145144, intron 1 of 5)	CpG	160	NM_145144	108897	Mm.24838	NM_145144	ENSMUSG00000001864	Aif1l	2810003C17Rik|AI043124|C87647|Iba2	allograft inflammatory factor 1-like	protein-coding
chrX-2442	chrX	48512826	48514263	+	21.9	1437	promoter-TSS (NM_001290364)	promoter-TSS (NM_001290364)	19	NM_001290364	26926	Mm.240434	NM_012019	ENSMUSG00000036932	Aifm1	AIF|AIFsh2|Hq|Pdcd8	apoptosis-inducing factor, mitochondrion-associated 1	protein-coding
chr16-4800	chr16	17488968	17490768	+	36.5	1800	5' UTR (NM_175178, exon 1 of 21)	5' UTR (NM_175178, exon 1 of 21)	191	NM_175178	72168	Mm.40038	NM_175178	ENSMUSG00000022763	Aifm3	2810401C16Rik|AI840249|Aifl	apoptosis-inducing factor, mitochondrion-associated 3	protein-coding
chr10-6272	chr10	13867942	13869453	+	49.2	1511	exon (NM_025446, exon 1 of 6)	exon (NM_025446, exon 1 of 6)	133	NM_025446	66253	Mm.45755	NM_025446	ENSMUSG00000019806	Aig1	1500031O19Rik|AV064870|AW413422|CGI-103	androgen-induced 1	protein-coding
chr3-3046	chr3	132683270	132684725	+	75	1455	promoter-TSS (NM_007926)	promoter-TSS (NM_007926)	-118	NM_007926	13722	Mm.235137	NM_007926	ENSMUSG00000028029	Aimp1	9830137A06Rik|AIMP1/p43|EMAPII|Emap2|Scye1|p43	aminoacyl tRNA synthetase complex-interacting multifunctional protein 1	protein-coding
chr5-6486	chr5	143908752	143910706	+	70.4	1954	promoter-TSS (NM_008886)	promoter-TSS (NM_008886)	110	NM_001172146	231872	Mm.200499	NM_146165	ENSMUSG00000029610	Aimp2	AA407136|AA407225|Aimp2(p38)|Jtv1	aminoacyl tRNA synthetase complex-interacting multifunctional protein 2	protein-coding
chr19-3210	chr19	4120714	4121666	+	26.1	952	intron (NM_001276284, intron 1 of 5)	intron (NM_001276284, intron 1 of 5)	385	NM_001276284	11632	Mm.10433	NM_016666	ENSMUSG00000024847	Aip	AA408703|AW476050|Ara9|D19Bwg1412e|Fkbp16|Xap2	aryl-hydrocarbon receptor-interacting protein	protein-coding
chr17-6000	chr17	12741937	12742643	+	13.1	706	intron (NR_027773, intron 1 of 2)	CpG	979	NR_002853	104103	Mm.26553	NR_002853	ENSMUSG00000078247	Airn	2810051F02Rik|2810434M15Rik|AI256653|AI597500|AW049873|Air|B930018I07Rik|D17Ertd663e|IGF2RAS	antisense Igf2r RNA	ncRNA
chr4-11829	chr4	153479360	153483453	+	132.6	4093	intron (NM_001099299, intron 1 of 5)	intron (NM_001099299, intron 1 of 5)	1424	NM_001099299	230959	Mm.318874	NM_001099299	ENSMUSG00000039546	Ajap1	Gm573	adherens junction associated protein 1	protein-coding
chr4-12881	chr4	153165784	153166284	+	6.92	500	Intergenic	Intergenic	316796	NM_001099299	230959	Mm.318874	NM_001099299	ENSMUSG00000039546	Ajap1	Gm573	adherens junction associated protein 1	protein-coding
chr14-2915	chr14	54577230	54578276	+	31.1	1046	promoter-TSS (NM_010590)	promoter-TSS (NM_010590)	-92	NM_010590	16475	Mm.100253	NM_010590	ENSMUSG00000022178	Ajuba	Jub	ajuba LIM protein	protein-coding
chr9-9001	chr9	8133132	8135232	+	57.7	2100	exon (NM_001045524, exon 1 of 11)	exon (NM_001045524, exon 1 of 11)	112	NM_001045524	234915	Mm.101341	NM_001045524	ENSMUSG00000040729	AK129341	Kiaa1377|mKIAA1377	cDNA sequence AK129341	protein-coding
chr4-7398	chr4	128992989	128994181	+	49.2	1192	intron (NM_001033966, intron 1 of 5)	intron (NM_001033966, intron 1 of 5)	361	NM_001033966	11637	Mm.29460	NM_016895	ENSMUSG00000028792	Ak2	Ak-2|D4Ertd220e	adenylate kinase 2	protein-coding
chr19-3150	chr19	29047045	29048510	+	57.7	1465	non-coding (NR_028360, exon 1 of 1)	non-coding (NR_028360, exon 1 of 1)	125	NM_021299	56248	Mm.196067	NM_021299	ENSMUSG00000024782	Ak3	AA407498|AI506714|AK-3|Ak3l|Ak3l1|Akl3l	adenylate kinase 3	protein-coding
chr4-6579	chr4	101419025	101421244	+	95.7	2219	intron (NM_009647, intron 1 of 4)	CpG	431	NM_009647	11639	Mm.42040	NM_009647	ENSMUSG00000028527	Ak4	AK 4|Ak-3|Ak-4|Ak3|Ak3l1|D4Ertd274e	adenylate kinase 4	protein-coding
chr13-3242	chr13	100650306	100652395	+	98.8	2089	promoter-TSS (NM_027592)	promoter-TSS (NM_027592)	7	NM_027592	102216272	Mm.301148	NM_027592	ENSMUSG00000078941	Ak6	2810046E22Rik|4921516M08Rik|AK/ATPase	adenylate kinase isoenzyme 6	protein-coding
chr2-7524	chr2	28699330	28700585	+	39.2	1255	promoter-TSS (NM_027283)	promoter-TSS (NM_027283)	-204	NM_001033874	68870	Mm.273318	NM_001033874	ENSMUSG00000026807	Ak8	1190002A17Rik|AK 8	adenylate kinase 8	protein-coding
chr11-10680	chr11	88863182	88865368	+	96.9	2186	intron (NM_001042541, intron 1 of 10)	CpG	311	NM_001042541	11640	Mm.2969	NM_009648	ENSMUSG00000018428	Akap1	AKAP121|AKAP84|Akap|C76494|C81186|DAKAP1|S-AKAP84	A kinase (PRKA) anchor protein 1	protein-coding
chr11-11843	chr11	61929188	61931057	+	86.1	1869	5' UTR (NM_019921, exon 1 of 15)	5' UTR (NM_019921, exon 1 of 15)	135	NM_019921	56697	Mm.274404	NM_019921	ENSMUSG00000047804	Akap10	1500031L16Rik|B130049N18Rik|D-AKAP-2|D-AKAP2|PRKA10	A kinase (PRKA) anchor protein 10	protein-coding
chr14-3262	chr14	78535785	78537636	+	85.3	1851	intron (NM_001164503, intron 1 of 11)	CpG	150	NM_001164503	219181	Mm.89413	NM_001164503	ENSMUSG00000022016	Akap11	6330501D17Rik|AKAP220|Gm80|PRKA11|mKIAA0629	A kinase (PRKA) anchor protein 11	protein-coding
chr10-4001	chr10	4266034	4267517	+	43.8	1483	intron (NM_031185, intron 1 of 3)	CpG	446	NM_031185	83397	Mm.27481	NM_031185	ENSMUSG00000038587	Akap12	AI317366|SSeCKS|Srcs5|Tsga12	A kinase (PRKA) anchor protein (gravin) 12	protein-coding
chr7-4547	chr7	75454990	75456708	+	86.5	1718	intron (NM_029332, intron 1 of 36)	CpG	315	NM_029332	75547	Mm.216107	NM_029332	ENSMUSG00000066406	Akap13	1700026G02Rik|5730522G15Rik|5830460E08Rik|AKAP-Lbc|BRX|Ht31|LBC|PROTO-LB|PROTO-LBC	A kinase (PRKA) anchor protein 13	protein-coding
chr7-12277	chr7	75611869	75612369	+	6.54	500	intron (NM_029332, intron 7 of 36)	intron (NM_029332, intron 7 of 36)	156585	NM_029332	75547	Mm.216107	NM_029332	ENSMUSG00000066406	Akap13	1700026G02Rik|5730522G15Rik|5830460E08Rik|AKAP-Lbc|BRX|Ht31|LBC|PROTO-LB|PROTO-LBC	A kinase (PRKA) anchor protein 13	protein-coding
chrX-469	chrX	36644490	36645509	+	26.5	1019	intron (NM_001081956, intron 1 of 6)	CpG	415	NM_001081956	338351	Mm.116704	NM_001081956	ENSMUSG00000059708	Akap17b	AA407619|AKAP-17B|B230333C21Rik|C230056F04Rik|PRKA17B|Sfrs17b|Srsf17b|Talia	A kinase (PRKA) anchor protein 17B	protein-coding
chr12-3783	chr12	76324486	76326504	+	55	2018	intron (NM_001101471, intron 1 of 1)	intron (NM_001101471, intron 1 of 1)	604	NM_001101471	238276	Mm.311452	NM_001101471	ENSMUSG00000021057	Akap5	3526401B18Rik|AKAP 150|AKAP-5|AKAP150|BB098886|Gm258|P150	A kinase (PRKA) anchor protein 5	protein-coding
chr12-5519	chr12	52698926	52701795	+	82.3	2869	intron (NM_198111, intron 1 of 13)	intron (NM_198111, intron 1 of 13)	977	NM_198111	238161	Mm.310822	NM_198111	ENSMUSG00000061603	Akap6	AI482140|Akapalpha|Akapbeta|PRKA	A kinase (PRKA) anchor protein 6	protein-coding
chr10-5849	chr10	25198142	25200804	+	90.7	2662	intron (NM_018747, intron 7 of 7)	intron (NM_018747, intron 7 of 7)	99690	NM_018747	432442	Mm.485937	NM_018747	ENSMUSG00000039166	Akap7	6430401D08|AI662165|AKAP15|Akap18|BB170514	A kinase (PRKA) anchor protein 7	protein-coding
chr10-5480	chr10	25296357	25297877	+	58	1520	intron (NM_018747, intron 1 of 7)	CpG	2046	NM_018747	432442	Mm.485937	NM_018747	ENSMUSG00000039166	Akap7	6430401D08|AI662165|AKAP15|Akap18|BB170514	A kinase (PRKA) anchor protein 7	protein-coding
chr17-2140	chr17	32320019	32322003	+	101.9	1984	TTS (NM_017476)	TTS (NM_017476)	142	NM_019774	56399	Mm.328945	NM_019774	ENSMUSG00000024045	Akap8	1200016A02Rik|AA673585|AKAP95|AU015639	A kinase (PRKA) anchor protein 8	protein-coding
chr17-4751	chr17	32349382	32351433	+	60	2051	intron (NM_017476, intron 1 of 13)	intron (NM_017476, intron 1 of 13)	170	NM_017476	54194	Mm.281005	NM_017476	ENSMUSG00000002625	Akap8l	HAP95|Nakap95	A kinase (PRKA) anchor protein 8-like	protein-coding
chr17-4439	chr17	32363408	32364723	+	58	1315	intron (NR_033525, intron 4 of 10)	intron (NR_033525, intron 4 of 10)	-13488	NM_017476	54194	Mm.281005	NM_017476	ENSMUSG00000002625	Akap8l	HAP95|Nakap95	A kinase (PRKA) anchor protein 8-like	protein-coding
chr5-6950	chr5	3927490	3929440	+	90.3	1950	exon (NM_194462, exon 1 of 48)	exon (NM_194462, exon 1 of 48)	279	NM_194462	100986	Mm.46044	NM_194462	ENSMUSG00000040407	Akap9	5730481H23Rik|AKAP-9|AKAP450|AW545847|C79026|G1-448-15|PRKA9|mKIAA0803|mei2-5|repro12	A kinase (PRKA) anchor protein (yotiao) 9	protein-coding
chr7-7269	chr7	109703144	109704675	+	48.8	1531	intron (NM_020616, intron 1 of 5)	CpG	172	NM_020616	57373	Mm.334138	NM_020616	ENSMUSG00000031023	Akip1	BCA3|C11orf17|D7H11orf17|D930014E17Rik|ICRFP703B1614Q5.6|ORF27	A kinase (PRKA) interacting protein 1	protein-coding
chr7-8712	chr7	109670946	109672861	+	43.4	1915	Intergenic	Intergenic	-31834	NM_020616	57373	Mm.334138	NM_020616	ENSMUSG00000031023	Akip1	BCA3|C11orf17|D7H11orf17|D930014E17Rik|ICRFP703B1614Q5.6|ORF27	A kinase (PRKA) interacting protein 1	protein-coding
chr4-5415	chr4	123749049	123751303	+	96.5	2254	5' UTR (NM_023423, exon 1 of 5)	5' UTR (NM_023423, exon 1 of 5)	123	NM_023423	68050	Mm.27903	NM_023423		Akirin1	6330407G11Rik	akirin 1	protein-coding
chr4-8073	chr4	34549660	34552508	+	109.9	2848	exon (NM_001007589, exon 1 of 5)	exon (NM_001007589, exon 1 of 5)	469	NM_001007589	433693	Mm.389532	NM_026019	ENSMUSG00000028291	Akirin2	2700059D21Rik|AA114675|AA522011|AU019887|Akirin-2	akirin 2	protein-coding
chr4-5360	chr4	63409879	63410866	+	25.8	987	Intergenic	Intergenic	-6927	NM_001045514	100182	Mm.387725	NM_001045514	ENSMUSG00000039158	Akna	AI597013|mKIAA1968	AT-hook transcription factor	protein-coding
chr4-8897	chr4	116650213	116652082	+	68	1869	intron (NM_021473, intron 1 of 8)	intron (NM_021473, intron 1 of 8)	527	NM_021473	58810	Mm.30085	NM_021473	ENSMUSG00000028692	Akr1a1	2610201A18Rik|Akr1a4	aldo-keto reductase family 1, member A1 (aldehyde reductase)	protein-coding
chr6-7585	chr6	34383734	34384757	+	20.4	1023	promoter-TSS (NM_172398)	promoter-TSS (NM_172398)	-2	NM_172398	67861	Mm.70371	NM_172398	ENSMUSG00000061758	Akr1b10	2310005E10Rik|Akr1b16	aldo-keto reductase family 1, member B10 (aldose reductase)	protein-coding
chr6-3046	chr6	34316689	34318264	+	53.8	1575	promoter-TSS (NM_009658)	promoter-TSS (NM_009658)	13	NM_009658	11677	Mm.451	NM_009658	ENSMUSG00000001642	Akr1b3	ALR2|AR|Ahr-1|Ahr1|Akr1b1|Aldor1|Aldr1	aldo-keto reductase family 1, member B3 (aldose reductase)	protein-coding
chr13-4261	chr13	4608458	4609887	+	41.1	1429	promoter-TSS (NM_018859)	promoter-TSS (NM_018859)	-8	NM_018859	56043	Mm.251908	NM_018859	ENSMUSG00000045410	Akr1e1	1810061I10Rik|Akr1e2	aldo-keto reductase family 1, member E1	protein-coding
chr13-7385	chr13	4942920	4943420	+	6.92	500	Intergenic	Intergenic	-334006	NM_018859	56043	Mm.251908	NM_018859	ENSMUSG00000045410	Akr1e1	1810061I10Rik|Akr1e2	aldo-keto reductase family 1, member E1	protein-coding
chr13-7859	chr13	4648413	4648913	+	6.54	500	Intergenic	ORR1E|LTR|ERVL-MaLR	-39499	NM_018859	56043	Mm.251908	NM_018859	ENSMUSG00000045410	Akr1e1	1810061I10Rik|Akr1e2	aldo-keto reductase family 1, member E1	protein-coding
chr12-1544	chr12	112673312	112674880	+	66.9	1568	5' UTR (NM_001165894, exon 1 of 14)	5' UTR (NM_001165894, exon 1 of 14)	180	NM_001165894	11651	Mm.6645	NM_009652	ENSMUSG00000001729	Akt1	Akt|PKB|PKB/Akt|PKBalpha|Rac	thymoma viral proto-oncogene 1	protein-coding
chr7-5958	chr7	44848038	44850959	+	133	2921	promoter-TSS (NR_030488)	promoter-TSS (NR_030488)	-137	NM_001290694	67605	Mm.148007	NM_026270	ENSMUSG00000011096	Akt1s1	1110012J22Rik|AI227026|Lobe|Lobel|PRAS40	AKT1 substrate 1 (proline-rich)	protein-coding
chr7-10894	chr7	27591118	27592704	+	52.7	1586	intron (NM_001110208, intron 1 of 13)	CpG	351	NM_001110208	11652	Mm.177194	NM_007434	ENSMUSG00000004056	Akt2	2410016A19Rik|AW554154|PKB|PKBbeta	thymoma viral proto-oncogene 2	protein-coding
chr1-9175	chr1	177256679	177259572	+	128.4	2893	Intergenic	CpG	-9358	NM_011785	23797	Mm.235194	NM_011785	ENSMUSG00000019699	Akt3	AI851531|D930002M15Rik|Nmf350	thymoma viral proto-oncogene 3	protein-coding
chr1-8129	chr1	177322470	177323228	+	20.8	758	Intergenic	CpG	-74082	NM_011785	23797	Mm.235194	NM_011785	ENSMUSG00000019699	Akt3	AI851531|D930002M15Rik|Nmf350	thymoma viral proto-oncogene 3	protein-coding
chr8-6835	chr8	91132746	91134358	+	77.7	1612	intron (NM_010241, intron 2 of 10)	CpG	1944	NM_010241	14339	Mm.324588	NM_010241	ENSMUSG00000031667	Aktip	AL023020|Fif|Ft|Ft1|Fts	thymoma viral proto-oncogene 1 interacting protein	protein-coding
chr4-4106	chr4	62519325	62520716	+	59.6	1391	promoter-TSS (NM_008525)	promoter-TSS (NM_008525)	43	NM_008525	17025	Mm.6988	NM_008525	ENSMUSG00000028393	Alad	ALADH|Lv	aminolevulinate, delta-, dehydratase	protein-coding
chr9-7262	chr9	106246616	106248466	+	73	1850	5' UTR (NM_001291835, exon 1 of 11)	5' UTR (NM_001291835, exon 1 of 11)	189	NM_001291835	11655	Mm.290578	NM_020559	ENSMUSG00000032786	Alas1	ALAS|ALAS-N|Alas-1|Alas-h	aminolevulinic acid synthase 1	protein-coding
chr16-4334	chr16	52449660	52454685	+	160.3	5025	intron (NM_009655, intron 1 of 15)	intron (NM_009655, intron 1 of 15)	825	NM_009655	11658	Mm.288282	NM_009655	ENSMUSG00000022636	Alcam	AI853494|BEN|CD166|DM-GRASP|MuSC|SC1	activated leukocyte cell adhesion molecule	protein-coding
chr19-5057	chr19	40587285	40589192	+	52.3	1907	intron (NM_153554, intron 1 of 18)	CpG	225	NM_019698	56454	Mm.233117	NM_019698	ENSMUSG00000025007	Aldh18a1	2810433K04Rik|AI429789|Pycs	aldehyde dehydrogenase 18 family, member A1	protein-coding
chr7-12238	chr7	66477595	66478095	+	6.54	500	Intergenic	Intergenic	-50368	NM_053080	56847	Mm.140988	NM_053080	ENSMUSG00000015134	Aldh1a3	ALDH6|RALDH3|V1	aldehyde dehydrogenase family 1, subfamily A3	protein-coding
chr10-5973	chr10	83533277	83534508	+	27.3	1231	intron (NM_153543, intron 1 of 22)	intron (NM_153543, intron 1 of 22)	248	NM_153543	216188	Mm.263138	NM_153543	ENSMUSG00000020256	Aldh1l2	D330038I09Rik|mtFDH	aldehyde dehydrogenase 1 family, member L2	protein-coding
chr5-2365	chr5	121592984	121594301	+	49.2	1317	5' UTR (NM_009656, exon 1 of 13)	5' UTR (NM_009656, exon 1 of 13)	182	NM_009656	11669	Mm.284446	NM_009656		Aldh2	Ahd-5|Ahd5	aldehyde dehydrogenase 2, mitochondrial	protein-coding
chr11-7516	chr11	61266299	61268067	+	66.9	1768	promoter-TSS (NM_007437)	promoter-TSS (NM_007437)	-56	NM_007437	11671	Mm.398221	NM_007437	ENSMUSG00000010025	Aldh3a2	AI194803|Ahd-3|Ahd-3r|Ahd3|Ahd3-r|Aldh4|Aldh4-r|FALDH	aldehyde dehydrogenase family 3, subfamily A2	protein-coding
chr11-15134	chr11	61296708	61297208	+	6.54	500	Intergenic	ORR1D-int|LTR|ERVL-MaLR	-29831	NM_007437	11671	Mm.398221	NM_007437	ENSMUSG00000010025	Aldh3a2	AI194803|Ahd-3|Ahd-3r|Ahd3|Ahd3-r|Aldh4|Aldh4-r|FALDH	aldehyde dehydrogenase family 3, subfamily A2	protein-coding
chr4-3637	chr4	139622484	139624611	+	65	2127	intron (NM_175438, intron 1 of 14)	URR1A|DNA|hAT-Charlie	653	NM_175438	212647	Mm.273571	NM_175438	ENSMUSG00000028737	Aldh4a1	A930035F14Rik|Ahd-1|Ahd1|Aldh4|Aldh5a1|E330022C09|P5cd|P5cdh|P5cdhl|P5cdhs|Ssdh1	aldehyde dehydrogenase 4 family, member A1	protein-coding
chr12-3127	chr12	84450179	84452217	+	76.9	2038	promoter-TSS (NM_134042)	promoter-TSS (NM_134042)	-248	NM_134042	104776	Mm.247510	NM_134042	ENSMUSG00000021238	Aldh6a1	1110038I05Rik|AI314632|Mmsdh	aldehyde dehydrogenase family 6, subfamily A1	protein-coding
chr18-3701	chr18	56572301	56574222	+	77.3	1921	promoter-TSS (NM_001127338)	promoter-TSS (NM_001127338)	-322	NM_001127338	110695	Mm.30250	NM_138600		Aldh7a1	Atq1|D18Wsu181e	aldehyde dehydrogenase family 7, member A1	protein-coding
chr18-3211	chr18	56561659	56562965	+	33.4	1306	promoter-TSS (NM_138600)	promoter-TSS (NM_138600)	-14	NM_138600	110695	Mm.30250	NM_138600		Aldh7a1	Atq1|D18Wsu181e	aldehyde dehydrogenase family 7, member A1	protein-coding
chr1-2936	chr1	167349840	167351135	+	36.5	1295	intron (NM_019993, intron 1 of 10)	CpG	496	NM_019993	56752	Mm.330055	NM_019993	ENSMUSG00000026687	Aldh9a1	AA139417|Abaldh|ESTM40|TMABA-DH|Tmabadh	aldehyde dehydrogenase 9, subfamily A1	protein-coding
chr7-5401	chr7	126797463	126800571	+	113.4	3108	intron (NM_001177307, intron 1 of 9)	CpG	161	NM_001177307	11674	Mm.275831	NM_007438	ENSMUSG00000030695	Aldoa	Aldo-1|Aldo1	aldolase A, fructose-bisphosphate	protein-coding
chr11-13611	chr11	78322767	78323267	+	7.69	500	TTS (NM_017407)	TTS (NM_017407)	-1181	NM_009657	11676	Mm.7729	NM_009657	ENSMUSG00000017390	Aldoc	AI847350|AU040929|Aldo3|Scrg2	aldolase C, fructose-bisphosphate	protein-coding
chr16-2332	chr16	5233446	5234722	+	37.3	1276	intron (NM_145362, intron 1 of 12)	intron (NM_145362, intron 1 of 12)	463	NM_145362	208211	Mm.34581	NM_145362	ENSMUSG00000039427	Alg1	HMAT1|HMT1	asparagine-linked glycosylation 1 (beta-1,4-mannosyltransferase)	protein-coding
chr8-5863	chr8	22059561	22061492	+	71.9	1931	promoter-TSS (NM_007511)	promoter-TSS (NM_007511)	-195	NM_001243161	207958	Mm.267439	NM_183142	ENSMUSG00000063362	Alg11	AI849156|AW492253|B230397C21|Mmat-4(5)	asparagine-linked glycosylation 11 (alpha-1,2-mannosyltransferase)	protein-coding
chrX-2329	chrX	144317551	144319017	+	36.5	1466	intron (NR_037145, intron 1 of 26)	CpG	318	NR_037145	67574	Mm.249084	NM_026247	ENSMUSG00000041718	Alg13	2810046O15Rik|4833435D08Rik|Glt28d1|MDS031|OTTMUSG00000018917	asparagine-linked glycosylation 13	protein-coding
chr3-9623	chr3	121290960	121292696	+	46.1	1736	promoter-TSS (NM_024178)	promoter-TSS (NM_024178)	11	NM_024178	66789	Mm.269881	NM_024178	ENSMUSG00000039887	Alg14	5430428G01Rik|AI854024	asparagine-linked glycosylation 14	protein-coding
chr4-3967	chr4	47473625	47475403	+	68.8	1778	promoter-TSS (NM_019998)	promoter-TSS (NM_019998)	-147	NM_019998	56737	Mm.22218	NM_019998	ENSMUSG00000039740	Alg2	1110018A23Rik|1300013N08Rik|ALPG2|CDGIi|MNCb-5081	asparagine-linked glycosylation 2 (alpha-1,3-mannosyltransferase)	protein-coding
chr4-4862	chr4	47437543	47438438	+	23.1	895	Intergenic	Intergenic	36377	NM_019998	56737	Mm.22218	NM_019998	ENSMUSG00000039740	Alg2	1110018A23Rik|1300013N08Rik|ALPG2|CDGIi|MNCb-5081	asparagine-linked glycosylation 2 (alpha-1,3-mannosyltransferase)	protein-coding
chr4-3432	chr4	99715147	99716541	+	55	1394	intron (NM_001081264, intron 1 of 14)	CpG	214	NM_001081264	320438	Mm.32408	NM_001081264	ENSMUSG00000073792	Alg6	E230028F23Rik	asparagine-linked glycosylation 6 (alpha-1,3,-glucosyltransferase)	protein-coding
chr7-10170	chr7	97371147	97372526	+	36.9	1379	intron (NM_199035, intron 1 of 12)	intron (NM_199035, intron 1 of 12)	219	NM_199035	381903	Mm.279683	NM_199035	ENSMUSG00000035704	Alg8	AI447372|Gm1089	asparagine-linked glycosylation 8 (alpha-1,3-glucosyltransferase)	protein-coding
chr9-9159	chr9	50774299	50776177	+	71.1	1878	promoter-TSS (NM_133981)	promoter-TSS (NM_133981)	13	NR_045601	102580	Mm.160035	NM_133981	ENSMUSG00000032059	Alg9	8230402H15Rik|AI747665|B430313H07Rik|Dibd1	asparagine-linked glycosylation 9 (alpha 1,2 mannosyltransferase)	protein-coding
chr17-5347	chr17	72604366	72604866	+	11.5	500	promoter-TSS (NM_007439)	promoter-TSS (NM_007439)	-309	NM_007439	11682	Mm.311854	NM_007439	ENSMUSG00000055471	Alk	CD246|Tcrz	anaplastic lymphoma kinase	protein-coding
chr12-3564	chr12	87442697	87444709	+	80.3	2012	promoter-TSS (NM_026958)	promoter-TSS (NM_026958)	136	NM_001102565	211064	Mm.486235	NM_001102565		Alkbh1	2700073G19Rik|Abh|Alkbh|alkB|hABH	alkB, alkylation repair homolog 1 (E. coli)	protein-coding
chr5-4963	chr5	114127373	114128478	+	35.8	1105	5' UTR (NM_175016, exon 1 of 4)	5' UTR (NM_175016, exon 1 of 4)	251	NM_175016	231642	Mm.332593	NM_175016	ENSMUSG00000044339	Alkbh2	9530023G02|AU016977|Abh2|mABH2	alkB, alkylation repair homolog 2 (E. coli)	protein-coding
chr2-12280	chr2	94009587	94011082	+	54.6	1495	intron (NM_026944, intron 1 of 9)	intron (NM_026944, intron 1 of 9)	396	NM_026944	69113	Mm.272498	NM_026944	ENSMUSG00000040174	Alkbh3	1700108H04Rik|1810020C19Rik|Abh3|mABH3	alkB, alkylation repair homolog 3 (E. coli)	protein-coding
chr11-7740	chr11	60536484	60539389	+	133.8	2905	5' UTR (NM_172943, exon 1 of 4)	5' UTR (NM_172943, exon 1 of 4)	253	NM_172943	268420	Mm.262056	NM_172943	ENSMUSG00000042650	Alkbh5	AW050020|AW215868|Abh5|E130207K11|Ofoxd	alkB, alkylation repair homolog 5 (E. coli)	protein-coding
chr7-7404	chr7	30308240	30310110	+	47.3	1870	TTS (NM_001081114)	TTS (NM_001081114)	422	NM_198027	233065	Mm.276277	NM_198027	ENSMUSG00000042831	Alkbh6	AI839550|Abh6|C130099A02	alkB, alkylation repair homolog 6 (E. coli)	protein-coding
chr17-3809	chr17	56996998	56998090	+	46.1	1092	exon (NM_025538, exon 1 of 4)	exon (NM_025538, exon 1 of 4)	205	NM_027372	66400	Mm.196150	NM_025538	ENSMUSG00000002661	Alkbh7	2310045B01Rik|2510008E23Rik|Abh7|Spata11	alkB, alkylation repair homolog 7 (E. coli)	protein-coding
chr9-8550	chr9	3334733	3336323	+	41.9	1590	intron (NM_026303, intron 1 of 11)	intron (NM_026303, intron 1 of 11)	297	NM_026303	67667	Mm.116968	NM_026303	ENSMUSG00000025899	Alkbh8	4930562C03Rik|8030431D03Rik|9430088N01Rik|Abh8	alkB, alkylation repair homolog 8 (E. coli)	protein-coding
chr12-4117	chr12	28589332	28589832	+	10.8	500	Intergenic	Intergenic	-7099	NM_053156	94041	Mm.84927	NM_053156	ENSMUSG00000020636	Allc	1700012B22Rik|Alc	allantoicase	protein-coding
chr6-6324	chr6	85587235	85588717	+	51.9	1482	exon (NM_145223, exon 1 of 23)	exon (NM_145223, exon 1 of 23)	445	NM_145223	236266	Mm.246967	NM_145223	ENSMUSG00000063810	Alms1	bbb	Alstrom syndrome 1	protein-coding
chr5-7604	chr5	149337978	149338848	+	15.8	870	Intergenic	Intergenic	73355	NM_009663	11690	Mm.19844	NM_009663	ENSMUSG00000060063	Alox5ap	Flap	arachidonate 5-lipoxygenase activating protein	protein-coding
chr11-8884	chr11	69211014	69211514	+	11.9	500	Intergenic	Intergenic	-13421	NM_009661	11688	Mm.289672	NM_009661	ENSMUSG00000020891	Alox8	15-LOX-2|15-LOX-B|8-LOX|8S-LOX|Alox15b	arachidonate 8-lipoxygenase	protein-coding
chr11-5447	chr11	69121328	69126364	+	156.5	5036	TTS (NM_033041)	TTS (NM_033041)	-2531	NM_011786	23801	Mm.41989	NM_011786	ENSMUSG00000020892	Aloxe3	e-LOX-3|eLOX-3	arachidonate lipoxygenase 3	protein-coding
chr3-9672	chr3	127749163	127749663	+	6.15	500	intron (NM_027808, intron 1 of 13)	intron (NM_027808, intron 1 of 13)	31114	NM_027808	71481	Mm.158704	NM_027808	ENSMUSG00000028028	Alpk1	8430410J10Rik|LAK	alpha-kinase 1	protein-coding
chr4-8269	chr4	137795692	137796192	+	9.61	500	intron (NM_007431, intron 1 of 11)	CpG	442	NM_007431	11647	Mm.288186	NM_007431	ENSMUSG00000028766	Alpl	APTNAP|Akp-2|Akp2|TNAP|TNSALP	alkaline phosphatase, liver/bone/kidney	protein-coding
chr4-11653	chr4	137812991	137813491	+	5.77	500	Intergenic	Intergenic	-16857	NM_007431	11647	Mm.288186	NM_007431	ENSMUSG00000028766	Alpl	APTNAP|Akp-2|Akp2|TNAP|TNSALP	alkaline phosphatase, liver/bone/kidney	protein-coding
chr1-5898	chr1	59236407	59238173	+	71.1	1766	promoter-TSS (NM_028717)	promoter-TSS (NM_028717)	-59	NM_146109	74018	Mm.272078	NM_028717	ENSMUSG00000026024	Als2	3222402C23Rik|9430073A21Rik|Als2cr6|Alsin|mKIAA1563	amyotrophic lateral sclerosis 2 (juvenile)	protein-coding
chr9-3075	chr9	110880054	110880995	+	28.1	941	promoter-TSS (NM_146260)	promoter-TSS (NM_146260)	202	NM_001146060	235633	Mm.86338	NM_146228	ENSMUSG00000044037	Als2cl	79H19D|79H19E|BC022645|D930044G19Rik|mRn.49018	ALS2 C-terminal like	protein-coding
chr2-12274	chr2	93642473	93643531	+	15.8	1058	exon (NM_007442, exon 1 of 4)	exon (NM_007442, exon 1 of 4)	568	NM_007442	11695	Mm.389389	NM_007442	ENSMUSG00000040310	Alx4	lst	aristaless-like homeobox 4	protein-coding
chr11-7908	chr11	120597219	120599164	+	94.2	1945	promoter-TSS (NM_001038230)	promoter-TSS (NM_001038230)	174	NM_011568	21681	Mm.1886	NM_011568		Alyref	ALY|REF1|Refbp1|Thoc4	Aly/REF export factor	protein-coding
chr1-9603	chr1	171502905	171504634	+	56.5	1729	exon (NM_019484, exon 1 of 1)	exon (NM_019484, exon 1 of 1)	291	NM_019484	56009	Mm.389208	NM_019484	ENSMUSG00000060244	Alyref2	C130042O11Rik|REF2|Refbp2	Aly/REF export factor 2	protein-coding
chr15-2689	chr15	10981165	10982470	+	47.3	1305	promoter-TSS (NM_008537)	promoter-TSS (NM_008537)	61	NM_008537	17117	Mm.2787	NM_008537	ENSMUSG00000022244	Amacr	Macr1	alpha-methylacyl-CoA racemase	protein-coding
chr2-4356	chr2	91730070	91731120	+	37.3	1050	intron (NM_172669, intron 1 of 17)	intron (NM_172669, intron 1 of 17)	457	NM_172669	228361	Mm.436667	NM_172669	ENSMUSG00000040506	Ambra1	2310079H06Rik|A130023A14|AA474864|AV021921|D030051N19Rik|mKIAA1736	autophagy/beclin 1 regulator 1	protein-coding
chr10-9177	chr10	40299592	40303259	+	118.8	3667	intron (NM_007444, intron 1 of 7)	CpG	761	NM_007444	100041585	Mm.476925	NM_007444	ENSMUSG00000063953	Amd2	AdoMetDC|Amd1|Amd3|ENSMUSG00000063953	S-adenosylmethionine decarboxylase 2	protein-coding
chr17-6773	chr17	24162497	24163794	+	37.3	1297	TTS (NR_037854)	TTS (NR_037854)	588	NM_172935	245847	Mm.87319	NM_172935	ENSMUSG00000036820	Amdhd2	5730457F11Rik	amidohydrolase domain containing 2	protein-coding
chrX-3078	chrX	95443601	95445413	+	37.7	1812	intron (NM_175179, intron 1 of 1)	CpG	333	NM_175179	72345	Mm.182867	NM_175179	ENSMUSG00000050332	Amer1	2810002O09Rik|AW492303|Fam123b|Wtx	APC membrane recruitment 1	protein-coding
chr14-2820	chr14	60377698	60380340	+	123.4	2642	exon (NM_028113, exon 1 of 1)	exon (NM_028113, exon 1 of 1)	733	NM_028113	72125	Mm.275499	NM_028113	ENSMUSG00000021986	Amer2	2600011E07Rik|Fam123a	APC membrane recruitment 2	protein-coding
chr14-5353	chr14	60381020	60382568	+	30.4	1548	TTS (NM_001164705)	TTS (NM_001164705)	3508	NM_028113	72125	Mm.275499	NM_028113	ENSMUSG00000021986	Amer2	2600011E07Rik|Fam123a	APC membrane recruitment 2	protein-coding
chr14-3723	chr14	60485379	60486134	+	16.5	755	Intergenic	Intergenic	107470	NM_028113	72125	Mm.275499	NM_028113	ENSMUSG00000021986	Amer2	2600011E07Rik|Fam123a	APC membrane recruitment 2	protein-coding
chr14-6231	chr14	60387113	60387613	+	6.54	500	Intergenic	Intergenic	9077	NM_028113	72125	Mm.275499	NM_028113	ENSMUSG00000021986	Amer2	2600011E07Rik|Fam123a	APC membrane recruitment 2	protein-coding
chr1-7906	chr1	34578711	34580878	+	68.8	2167	intron (NM_213727, intron 1 of 1)	CpG	101	NM_213727	211383	Mm.330696	NM_213727	ENSMUSG00000045174	Amer3	9430069J07Rik|Fam123c	APC membrane recruitment 3	protein-coding
chr1-9724	chr1	34583539	34584039	+	6.92	500	intron (NM_213727, intron 1 of 1)	intron (NM_213727, intron 1 of 1)	4096	NM_213727	211383	Mm.330696	NM_213727	ENSMUSG00000045174	Amer3	9430069J07Rik|Fam123c	APC membrane recruitment 3	protein-coding
chr8-5065	chr8	94011421	94013341	+	98.4	1920	exon (NM_011787, exon 1 of 14)	exon (NM_011787, exon 1 of 14)	259	NM_011787	23802	Mm.34641	NM_011787	ENSMUSG00000031751	Amfr	gp78	autocrine motility factor receptor	protein-coding
chr10-6405	chr10	80806667	80807499	+	22.3	832	exon (NM_007445, exon 5 of 5)	exon (NM_007445, exon 5 of 5)	1835	NM_007445	11705	Mm.376094	NM_007445	ENSMUSG00000035262	Amh	MIS	anti-Mullerian hormone	protein-coding
chr3-7504	chr3	108185611	108187559	+	66.5	1948	5' UTR (NM_146137, exon 1 of 2)	5' UTR (NM_146137, exon 1 of 2)	296	NM_001287093	229715	Mm.275752	NM_146137	ENSMUSG00000050947	Amigo1	Amigo|ali2	adhesion molecule with Ig like domain 1	protein-coding
chr15-1525	chr15	97246722	97248236	+	76.5	1514	promoter-TSS (NM_178114)	promoter-TSS (NM_178114)	-192	NM_001164602	105827	Mm.24005	NM_178114	ENSMUSG00000048218	Amigo2	AI415330|AMIGO-2|AW208913|Ali1	adhesion molecule with Ig like domain 2	protein-coding
chrX-1370	chrX	142965511	142967118	+	44.6	1607	exon (NM_019496, exon 1 of 6)	exon (NM_019496, exon 1 of 6)	414	NM_019496	56068	Mm.143724	NM_019496		Ammecr1	6230420G18Rik	Alport syndrome, mental retardation, midface hypoplasia and elliptocytosis chromosomal region gene 1	protein-coding
chr18-1369	chr18	31759131	31760946	+	86.5	1815	promoter-TSS (NM_001242430)	promoter-TSS (NM_001242430)	214	NM_153515	225339	Mm.290804	NM_153515	ENSMUSG00000041915	Ammecr1l	5430429D03Rik|AU022236|AU040755|AW111353|E230022H04Rik	AMME chromosomal region gene 1-like	protein-coding
chr12-3591	chr12	111274471	111274971	+	13.5	500	exon (NM_033603, exon 6 of 12)	exon (NM_033603, exon 6 of 12)	3610	NM_033603	93835	Mm.197639	NM_033603	ENSMUSG00000021278	Amn	5033428N14Rik|AV002116	amnionless	protein-coding
chr6-6452	chr6	149187689	149189347	+	58	1658	intron (NM_001113424, intron 1 of 6)	intron (NM_001113424, intron 1 of 6)	194	NM_001113424	232566	Mm.209147	NM_001113424	ENSMUSG00000068250	Amn1	5830467E07Rik|A230083D09|C730024G19Rik	antagonist of mitotic exit network 1	protein-coding
chrX-1502	chrX	145504551	145505775	+	30.8	1224	Intergenic	Intergenic	-17524	NM_001290274	27494	Mm.100068	NM_153319	ENSMUSG00000041688	Amot	CAG-2|D0Kist1|Sii6	angiomotin	protein-coding
chr9-4272	chr9	14614092	14615745	+	57.3	1653	promoter-TSS (NM_001081395)	promoter-TSS (NM_001081395)	82	NM_001081395	75723	Mm.159552	NM_001081395	ENSMUSG00000013076	Amotl1	2310010G08Rik|2310067L22Rik|4932416D09Rik|JEAP|mFLJ00155	angiomotin-like 1	protein-coding
chr9-2086	chr9	102717483	102719591	+	76.1	2108	intron (NM_019764, intron 1 of 9)	CpG	733	NM_019764	56332	Mm.21145	NM_019764	ENSMUSG00000032531	Amotl2	AW549739|C79691|Lccp|MASCOT|mKIAA0989	angiomotin-like 2	protein-coding
chr9-10721	chr9	102689257	102690851	+	36.5	1594	Intergenic	CpG	-27750	NM_019764	56332	Mm.21145	NM_019764	ENSMUSG00000032531	Amotl2	AW549739|C79691|Lccp|MASCOT|mKIAA0989	angiomotin-like 2	protein-coding
chr3-5891	chr3	108084398	108087251	+	101.5	2853	promoter-TSS (NM_001289720)	promoter-TSS (NM_001289720)	-398	NM_001289720	109674	Mm.274335	NM_028779	ENSMUSG00000027889	Ampd2	1200014F01Rik|AI552571|Ampd-2	adenosine monophosphate deaminase 2	protein-coding
chr7-10209	chr7	110768136	110769373	+	44.2	1237	intron (NM_001276301, intron 1 of 14)	CpG	548	NM_001276301	11717	Mm.3238	NM_009667	ENSMUSG00000005686	Ampd3	-	adenosine monophosphate deaminase 3	protein-coding
chr13-5379	chr13	18947764	18949651	+	71.5	1887	intron (NM_001289546, intron 1 of 20)	CpG	356	NM_175007	218038	Mm.101650	NM_175007	ENSMUSG00000021314	Amph	-	amphiphysin	protein-coding
chr13-7427	chr13	19127264	19127892	+	7.3	628	intron (NM_001289546, intron 17 of 20)	intron (NM_001289546, intron 17 of 20)	179227	NM_175007	218038	Mm.101650	NM_175007	ENSMUSG00000021314	Amph	-	amphiphysin	protein-coding
chr13-7920	chr13	19105987	19106487	+	5.77	500	intron (NM_001289546, intron 11 of 20)	intron (NM_001289546, intron 11 of 20)	157886	NM_175007	218038	Mm.101650	NM_175007	ENSMUSG00000021314	Amph	-	amphiphysin	protein-coding
chr11-9339	chr11	109425393	109426823	+	36.5	1430	promoter-TSS (NM_001252193)	promoter-TSS (NM_001252193)	-112	NM_001252193	13929	Mm.211850	NM_025275	ENSMUSG00000020610	Amz2	AA408420|ESTM12|X83328	archaelysin family metallopeptidase 2	protein-coding
chr2-9061	chr2	128686341	128687774	+	58.4	1433	intron (NM_008569, intron 1 of 47)	CpG	338	NM_008569	17222	Mm.277408	NM_008569	ENSMUSG00000014355	Anapc1	2610021O03Rik|AI047775|AI853536|AW547281|Apc1|Mcpr|tsg24	anaphase promoting complex subunit 1	protein-coding
chr9-6333	chr9	102625201	102627421	+	93	2220	promoter-TSS (NM_181394)	promoter-TSS (NM_181394)	15	NM_181394	69010	Mm.2000	NM_181394	ENSMUSG00000035048	Anapc13	1810004D07Rik|APC13|SWM1	anaphase promoting complex subunit 13	protein-coding
chr7-10628	chr7	101895859	101897417	+	38.1	1558	intron (NM_001291349, intron 1 of 4)	intron (NM_001291349, intron 1 of 4)	307	NM_001291348	75430	Mm.284491	NM_027532	ENSMUSG00000030649	Anapc15	3200002M19Rik|6330414C15Rik|APC15	anaphase prompoting complex C subunit 15	protein-coding
chr10-4790	chr10	60002067	60003989	+	70.7	1922	promoter-TSS (NM_025514)	promoter-TSS (NM_025514)	84	NM_025514	52717	Mm.21793	NM_025514	ENSMUSG00000020107	Anapc16	2310005G07Rik|APC16|D10Ertd641e	anaphase promoting complex subunit 16	protein-coding
chr5-10423	chr5	52833219	52834682	+	50.4	1463	promoter-TSS (NM_024213)	promoter-TSS (NM_024213)	-185	NM_024213	52206	Mm.272568	NM_024213		Anapc4	2610306D21Rik|APC4|D5Ertd249e	anaphase promoting complex subunit 4	protein-coding
chr5-5867	chr5	122820578	122821904	+	52.7	1326	5' UTR (NM_001042491, exon 1 of 17)	5' UTR (NM_001042491, exon 1 of 17)	101	NM_001289517	59008	Mm.332667	NM_021505	ENSMUSG00000029472	Anapc5	2510006G12Rik|AA408751|AA536819|AA986414|APC5|Anpc5	anaphase-promoting complex subunit 5	protein-coding
chr5-8305	chr5	122421472	122423312	+	72.3	1840	promoter-TSS (NM_019805)	promoter-TSS (NM_019805)	-52	NM_019805	56317	Mm.37341	NM_019805	ENSMUSG00000029466	Anapc7	APC7|AW545589	anaphase promoting complex subunit 7	protein-coding
chr14-4563	chr14	51088259	51091807	+	104.9	3548	Intergenic	Intergenic	-1044	NM_001161731	11727	Mm.202665	NM_007447	ENSMUSG00000072115	Ang	AI385586|Ang1|Rnase5|Rnase5a	angiogenin, ribonuclease, RNase A family, 5	protein-coding
chr14-3117	chr14	51082889	51083522	+	17.7	633	Intergenic	Intergenic	-7872	NM_001161731	11727	Mm.202665	NM_007447	ENSMUSG00000072115	Ang	AI385586|Ang1|Rnase5|Rnase5a	angiogenin, ribonuclease, RNase A family, 5	protein-coding
chr12-6887	chr12	86725311	86726682	+	37.7	1371	intron (NM_144524, intron 1 of 9)	CpG	464	NM_144524	68737	Mm.63979	NM_144524	ENSMUSG00000021257	Angel1	1110030H02Rik|mKIAA0759	angel homolog 1 (Drosophila)	protein-coding
chr1-9208	chr1	190927580	190929564	+	78.4	1984	promoter-TSS (NM_021421)	promoter-TSS (NM_021421)	67	NR_037579	52477	Mm.289914	NM_021421	ENSMUSG00000026634	Angel2	2610307I21Rik|5730410O10Rik|AI845692|D1Ertd396e|D1Ertd654e	angel homolog 2 (Drosophila)	protein-coding
chr15-5412	chr15	42675893	42676527	+	12.7	634	exon (NM_009640, exon 1 of 9)	exon (NM_009640, exon 1 of 9)	767	NM_009640	11600	Mm.309336	NM_009640	ENSMUSG00000022309	Angpt1	1110046O21Rik|Ang-1|Ang1	angiopoietin 1	protein-coding
chr8-8561	chr8	18694203	18694703	+	7.3	500	exon (NM_007426, exon 8 of 9)	exon (NM_007426, exon 8 of 9)	47109	NM_007426	11601	Mm.439874	NM_007426	ENSMUSG00000031465	Angpt2	Agpt2|Ang-2|Ang2	angiopoietin 2	protein-coding
chr2-14423	chr2	33235402	33235902	+	6.15	500	intron (NM_011923, intron 2 of 4)	intron (NM_011923, intron 2 of 4)	19691	NM_011923	26360	Mm.208919	NM_011923	ENSMUSG00000004105	Angptl2	AI593246|AW260363|Arp2	angiopoietin-like 2	protein-coding
chr17-5460	chr17	33780940	33782009	+	20.4	1069	5' UTR (NM_020581, exon 1 of 7)	5' UTR (NM_020581, exon 1 of 7)	101	NM_020581	57875	Mm.196189	NM_020581		Angptl4	Arp4|Bk89|Fiaf|Hfarp|Ng27|Pgar|Pgarg|Pp1158	angiopoietin-like 4	protein-coding
chr9-5397	chr9	20877717	20879093	+	33.8	1376	exon (NM_145154, exon 2 of 6)	exon (NM_145154, exon 2 of 6)	1305	NM_145154	70726	Mm.34019	NM_145154	ENSMUSG00000038742	Angptl6	6330404E11Rik|AGF|ARP3|Arp5	angiopoietin-like 6	protein-coding
chr15-3126	chr15	27465796	27468263	+	93.4	2467	exon (NM_020332, exon 1 of 12)	exon (NM_020332, exon 1 of 12)	352	NM_020332	11732	Mm.265264	NM_020332	ENSMUSG00000022265	Ank	Ankh|D15Ertd221e|ank|mKIAA1581	progressive ankylosis	protein-coding
chr8-3673	chr8	22974085	22975540	+	56.1	1455	promoter-TSS (NM_001110783)	promoter-TSS (NM_001110783)	-24	NM_001110783	11733	Mm.334444	NM_031158	ENSMUSG00000031543	Ank1	Ank-1|nb|pale	ankyrin 1, erythroid	protein-coding
chr3-7537	chr3	126997934	126998566	+	9.61	632	intron (NM_178655, intron 1 of 24)	intron (NM_178655, intron 1 of 24)	202	NM_178655	109676	Mm.220242	NM_178655	ENSMUSG00000032826	Ank2	AI835472|AW491075|Ank-2	ankyrin 2, brain	protein-coding
chr3-8911	chr3	126930243	126930743	+	6.15	500	intron (NM_001034168, intron 6 of 9)	intron (NM_001034168, intron 6 of 9)	12893	NM_001034168	109676	Mm.220242	NM_178655	ENSMUSG00000032826	Ank2	AI835472|AW491075|Ank-2	ankyrin 2, brain	protein-coding
chr10-6878	chr10	69533449	69537518	+	112.3	4069	intron (NM_170730, intron 1 of 17)	intron (NM_170730, intron 1 of 17)	1775	NM_170729	11735	Mm.235960	NM_009670	ENSMUSG00000069601	Ank3	2900054D09Rik|AI314020|Ank-3|AnkG|Ankyrin-3|Ankyrin-G	ankyrin 3, epithelial	protein-coding
chr10-6880	chr10	69705841	69708041	+	37.3	2200	intron (NM_170730, intron 1 of 17)	intron (NM_170730, intron 1 of 17)	173233	NM_170729	11735	Mm.235960	NM_009670	ENSMUSG00000069601	Ank3	2900054D09Rik|AI314020|Ank-3|AnkG|Ankyrin-3|Ankyrin-G	ankyrin 3, epithelial	protein-coding
chr10-8766	chr10	69792568	69793068	+	7.69	500	intron (NM_170730, intron 1 of 17)	intron (NM_170730, intron 1 of 17)	-132714	NM_009670	11735	Mm.235960	NM_009670	ENSMUSG00000069601	Ank3	2900054D09Rik|AI314020|Ank-3|AnkG|Ankyrin-3|Ankyrin-G	ankyrin 3, epithelial	protein-coding
chr2-14948	chr2	136531647	136532755	+	22.7	1108	promoter-TSS (NM_175667)	promoter-TSS (NM_175667)	-120	NM_175667	319196	Mm.477841	NM_175667	ENSMUSG00000074771	Ankef1	AV276460|Ankrd5	ankyrin repeat and EF-hand domain containing 1	protein-coding
chr2-14949	chr2	136595843	136596343	+	5.77	500	Intergenic	Intergenic	63772	NM_175667	319196	Mm.477841	NM_175667	ENSMUSG00000074771	Ankef1	AV276460|Ankrd5	ankyrin repeat and EF-hand domain containing 1	protein-coding
chr11-14271	chr11	72689253	72691077	+	71.1	1824	intron (NM_009671, intron 1 of 24)	CpG	163	NM_009671	11736	Mm.10313	NM_009671	ENSMUSG00000020790	Ankfy1	Ankhzn|ZFYVE14|mKIAA1255	ankyrin repeat and FYVE domain containing 1	protein-coding
chr18-3423	chr18	36558918	36562015	+	139.9	3097	promoter-TSS (NM_175375)	promoter-TSS (NM_175375)	-137	NM_175375	108857	Mm.482287	NM_175375	ENSMUSG00000024483	Ankhd1	1110004O12Rik|4933432B13Rik|9130019P20Rik|A530027J04Rik|A630021B20Rik|AA571404|Mask|mFLJ00246|mKIAA1085	ankyrin repeat and KH domain containing 1	protein-coding
chr5-9414	chr5	3801544	3804403	+	138.8	2859	promoter-TSS (NM_030675)	promoter-TSS (NM_030675)	151	NM_001003909	70797	Mm.130148	NM_001003909	ENSMUSG00000040351	Ankib1	2310061P20Rik|4631416I11Rik|AW494740|C80642|mKIAA1386	ankyrin repeat and IBR domain containing 1	protein-coding
chr8-7046	chr8	71405583	71406083	+	8.46	500	promoter-TSS (NM_172756)	promoter-TSS (NM_172756)	-179	NM_172756	234396	Mm.216549	NM_172756	ENSMUSG00000046295	Ankle1	8430438L13Rik|Ankrd41|C430003I23|Lem3	ankyrin repeat and LEM domain containing 1	protein-coding
chr5-11183	chr5	110229914	110232202	+	91.5	2288	promoter-TSS (NM_001253814)	promoter-TSS (NM_001253814)	54	NM_027922	71782	Mm.288442	NM_027922	ENSMUSG00000029501	Ankle2	1110001J12Rik|AI661024|D5Ertd585e	ankyrin repeat and LEM domain containing 2	protein-coding
chr12-3391	chr12	36155510	36158640	+	123.8	3130	promoter-TSS (NM_025840)	promoter-TSS (NM_025840)	-49	NM_146033	217473	Mm.130422	NM_146033	ENSMUSG00000036188	Ankmy2	AI035571|ZMYND20	ankyrin repeat and MYND domain containing 2	protein-coding
chr13-4759	chr13	98262068	98264378	+	99.6	2310	promoter-TSS (NM_178918)	promoter-TSS (NM_178918)	147	NM_001271388	68558	Mm.209642	NM_023472	ENSMUSG00000021661	Ankra2	1110004M18Rik|Ankra	ankyrin repeat, family A (RFXANK-like), 2	protein-coding
chr19-5254	chr19	36112006	36112506	+	7.3	500	3' UTR (NM_013468, exon 9 of 9)	3' UTR (NM_013468, exon 9 of 9)	7588	NM_013468	107765	Mm.10279	NM_013468	ENSMUSG00000024803	Ankrd1	Alrp|CARP|Crap|MARP1	ankyrin repeat domain 1 (cardiac muscle)	protein-coding
chr8-4473	chr8	123040795	123042844	+	98.8	2049	promoter-TSS (NR_045268)	promoter-TSS (NR_045268)	465	NM_001081379	77087	Mm.31567	NM_001081379	ENSMUSG00000035569	Ankrd11	2410104C19Rik|3010027A04Rik|6330578C09Rik|9530048I21Rik|AA930108|Gm176|Yod	ankyrin repeat domain 11	protein-coding
chr17-6402	chr17	66075365	66077830	+	105.3	2465	intron (NM_001025572, intron 1 of 12)	CpG	449	NM_001025572	106585	Mm.34706	NM_001025572	ENSMUSG00000034647	Ankrd12	2900001A12Rik|AI447928|ANCO-2|AV347965|GAC-1|mKIAA0874	ankyrin repeat domain 12	protein-coding
chr11-12427	chr11	77487359	77490381	+	90.7	3022	intron (NM_172945, intron 1 of 15)	intron (NM_172945, intron 1 of 15)	808	NM_172945	268445	Mm.39296	NM_172945	ENSMUSG00000037907	Ankrd13b	AW124583|B930093C12Rik	ankyrin repeat domain 13b	protein-coding
chr3-5952	chr3	157946428	157948916	+	111.1	2488	exon (NM_001013806, exon 1 of 13)	exon (NM_001013806, exon 1 of 13)	206	NM_001013806	433667	Mm.265806	NM_001013806	ENSMUSG00000039988	Ankrd13c	AI505652|AU022220	ankyrin repeat domain 13c	protein-coding
chr19-1454	chr19	4282545	4283749	+	38.1	1204	promoter-TSS (NM_026720)	promoter-TSS (NM_026720)	-10	NM_026720	68423	Mm.23642	NM_026720	ENSMUSG00000005986	Ankrd13d	0710001P18Rik|AI430801	ankyrin repeat domain 13 family, member D	protein-coding
chr2-6776	chr2	11776711	11779515	+	127.6	2804	promoter-TSS (NM_015792)	promoter-TSS (NM_015792)	360	NM_177268	320816	Mm.260201	NM_177268		Ankrd16	2810455F06Rik|AI646698|D430029B21Rik	ankyrin repeat domain 16	protein-coding
chr5-11095	chr5	90363938	90367256	+	131.5	3318	intron (NM_198010, intron 1 of 32)	CpG	588	NM_030886	81702	Mm.245522	NM_030886	ENSMUSG00000055204	Ankrd17	4933425K22Rik|A130069E23Rik|A930008M01|AA407558|AA516750|AU040470|Foe|Gtar|Mask|mKIAA0697	ankyrin repeat domain 17	protein-coding
chr5-7261	chr5	90339440	90340325	+	16.9	885	intron (NM_198010, intron 1 of 32)	intron (NM_198010, intron 1 of 32)	26303	NM_030886	81702	Mm.245522	NM_030886	ENSMUSG00000055204	Ankrd17	4933425K22Rik|A130069E23Rik|A930008M01|AA407558|AA516750|AU040470|Foe|Gtar|Mask|mKIAA0697	ankyrin repeat domain 17	protein-coding
chr19-6594	chr19	42034932	42035432	+	5.77	500	promoter-TSS (NM_020033)	promoter-TSS (NM_020033)	-856	NM_020033	56642	Mm.143737	NM_020033	ENSMUSG00000025172	Ankrd2	Arpp|mArpp	ankyrin repeat domain 2 (stretch responsive muscle)	protein-coding
chr10-5753	chr10	81633607	81634107	+	11.9	500	intron (NM_027480, intron 2 of 19)	intron (NM_027480, intron 2 of 19)	5317	NM_027480	70615	Mm.304382	NM_027480	ENSMUSG00000054708	Ankrd24	4631433D01Rik|5730519E19Rik|D10Bur2e	ankyrin repeat domain 24	protein-coding
chr6-9479	chr6	118561153	118563321	+	70.7	2168	promoter-TSS (NM_001081112)	promoter-TSS (NM_001081112)	19	NM_001081112	232339	Mm.276116	NM_001081112	ENSMUSG00000007827	Ankrd26	5730521P14Rik|BC008111|mKIAA1074	ankyrin repeat domain 26	protein-coding
chr7-7689	chr7	35584493	35587497	+	98.8	3004	promoter-TSS (NM_145633)	promoter-TSS (NM_145633)	-252	NM_145633	245886	Mm.272620	NM_145633	ENSMUSG00000034867	Ankrd27	AA408090|BC016493|D330003H11Rik|Varp	ankyrin repeat domain 27 (VPS9 domain)	protein-coding
chr14-2700	chr14	31829458	31831503	+	101.1	2045	promoter-TSS (NM_001024604)	promoter-TSS (NM_001024604)	-65	NM_001024604	105522	Mm.37660	NM_001024604	ENSMUSG00000014496	Ankrd28	AI465466|AI604979|E430019N21Rik|mKIAA0379	ankyrin repeat domain 28	protein-coding
chr14-4247	chr14	31779790	31782022	+	58.4	2232	intron (NM_001024604, intron 1 of 27)	intron (NM_001024604, intron 1 of 27)	49509	NM_001024604	105522	Mm.37660	NM_001024604	ENSMUSG00000014496	Ankrd28	AI465466|AI604979|E430019N21Rik|mKIAA0379	ankyrin repeat domain 28	protein-coding
chr18-1955	chr18	12305143	12305829	+	24.2	686	intron (NM_001190371, intron 1 of 9)	intron (NM_001190371, intron 1 of 9)	234	NM_001190371	225187	Mm.53865	NM_001190371	ENSMUSG00000057766	Ankrd29	G630054C21|G630054C21Rik|Gm95	ankyrin repeat domain 29	protein-coding
chr13-4369	chr13	77134583	77136235	+	52.7	1652	promoter-TSS (NM_001145676)	promoter-TSS (NM_001145676)	59	NM_134071	105377	Mm.209730	NM_134071	ENSMUSG00000021597	Ankrd32	2700017A04Rik|AW545819|Brctd1|Brctx|C730024G01Rik	ankyrin repeat domain 32	protein-coding
chr15-3496	chr15	31365079	31368187	+	115.7	3108	intron (NM_027496, intron 1 of 3)	intron (NM_027496, intron 1 of 3)	1126	NM_001164441	67434	Mm.102470	NM_026153	ENSMUSG00000022237	Ankrd33b	0610012A05Rik|3021401C12Rik|5730557B15Rik	ankyrin repeat domain 33B	protein-coding
chr15-6945	chr15	31363573	31364073	+	6.54	500	intron (NM_027496, intron 1 of 3)	intron (NM_027496, intron 1 of 3)	3936	NM_001164441	67434	Mm.102470	NM_026153	ENSMUSG00000022237	Ankrd33b	0610012A05Rik|3021401C12Rik|5730557B15Rik	ankyrin repeat domain 33B	protein-coding
chr3-5464	chr3	96595888	96599123	+	98.8	3235	exon (NM_001024851, exon 2 of 2)	exon (NM_001024851, exon 2 of 2)	869	NM_001024851	545554	Mm.267664	NM_001024851	ENSMUSG00000049097	Ankrd34a	AW060394|Ankrd34	ankyrin repeat domain 34A	protein-coding
chr13-2791	chr13	92425710	92427201	+	59.6	1491	intron (NM_175455, intron 1 of 4)	CpG	486	NM_175455	218440	Mm.213623	NM_175455	ENSMUSG00000045034	Ankrd34b	6430502M16Rik|DP58	ankyrin repeat domain 34B	protein-coding
chr9-8078	chr9	89737649	89738149	+	8.07	500	intron (NM_207260, intron 1 of 1)	intron (NM_207260, intron 1 of 1)	576	NM_207260	330998	Mm.294417	NM_207260	ENSMUSG00000047606	Ankrd34c	B230218L05Rik|BB276295|Gm771	ankyrin repeat domain 34C	protein-coding
chr3-7808	chr3	96669732	96670823	+	28.8	1091	5' UTR (NM_001081139, exon 1 of 13)	5' UTR (NM_001081139, exon 1 of 13)	146	NM_001081139	213121	Mm.39732	NM_001081139	ENSMUSG00000038354	Ankrd35	4732436F15Rik	ankyrin repeat domain 35	protein-coding
chr3-6293	chr3	96663694	96664194	+	8.84	500	3' UTR (NM_001081053, exon 30 of 30)	3' UTR (NM_001081053, exon 30 of 30)	-6187	NM_001081139	213121	Mm.39732	NM_001081139	ENSMUSG00000038354	Ankrd35	4732436F15Rik	ankyrin repeat domain 35	protein-coding
chr8-3565	chr8	45999195	46000725	+	55.4	1530	promoter-TSS (NM_001039562)	promoter-TSS (NM_001039562)	-110	NM_001039562	654824	Mm.334517	NM_001039562	ENSMUSG00000050914	Ankrd37	-	ankyrin repeat domain 37	protein-coding
chr1-5440	chr1	36546419	36547575	+	34.6	1156	intron (NM_026241, intron 1 of 3)	CpG	204	NM_026241	109346	Mm.247537	NM_026241	ENSMUSG00000079610	Ankrd39	9130416N05Rik|C030004B10Rik	ankyrin repeat domain 39	protein-coding
chr11-8105	chr11	94327666	94328762	+	43.4	1096	5' UTR (NM_027799, exon 1 of 5)	5' UTR (NM_027799, exon 1 of 5)	213	NM_146024	71452	Mm.141054	NM_027799	ENSMUSG00000020864	Ankrd40	1110011C06Rik|5530600A18Rik|Gcap15	ankyrin repeat domain 40	protein-coding
chr11-11558	chr11	94330469	94330969	+	8.07	500	intron (NM_146024, intron 1 of 4)	L2a|LINE|L2	2718	NM_146024	71452	Mm.141054	NM_027799	ENSMUSG00000020864	Ankrd40	1110011C06Rik|5530600A18Rik|Gcap15	ankyrin repeat domain 40	protein-coding
chr7-12355	chr7	92635729	92637898	+	80	2169	5' UTR (NM_028665, exon 1 of 12)	5' UTR (NM_028665, exon 1 of 12)	329	NM_028665	73845	Mm.73248	NM_028665	ENSMUSG00000041343	Ankrd42	4931426M20|4933417L02Rik|Ikbn	ankyrin repeat domain 42	protein-coding
chr1-5059	chr1	54925378	54926988	+	63.4	1610	5' UTR (NM_001081433, exon 1 of 28)	5' UTR (NM_001081433, exon 1 of 28)	204	NM_001081433	329154	Mm.397910	NM_001081433	ENSMUSG00000052331	Ankrd44	4930444A19Rik|A130096K20|E130014H08Rik|PP6-ARS-B	ankyrin repeat domain 44	protein-coding
chr1-7251	chr1	161142416	161143393	+	23.8	977	intron (NM_028664, intron 1 of 6)	CpG	192	NM_028664	73844	Mm.38830	NM_028664		Ankrd45	4933409K03Rik	ankyrin repeat domain 45	protein-coding
chr15-3133	chr15	36495964	36497245	+	53.4	1281	intron (NM_175134, intron 1 of 4)	CpG	187	NM_175134	68839	Mm.396537	NM_175134	ENSMUSG00000048307	Ankrd46	1110054N06Rik|AI314978|AI987733	ankyrin repeat domain 46	protein-coding
chr3-3723	chr3	38483703	38485289	+	78	1586	intron (NM_001167883, intron 1 of 3)	CpG	320	NM_001167883	99696	Mm.290937	NM_001033198	ENSMUSG00000044864	Ankrd50	AI662170|E430012K20Rik|mKIAA1223|mKIAA3019	ankyrin repeat domain 50	protein-coding
chr10-3567	chr10	128376565	128378648	+	82.3	2083	exon (NM_172790, exon 2 of 28)	exon (NM_172790, exon 2 of 28)	482	NM_172790	237615	Mm.440177	NM_172790	ENSMUSG00000014498	Ankrd52	6430544C07|G431002C21Rik	ankyrin repeat domain 52	protein-coding
chr15-7084	chr15	79061669	79063136	+	51.5	1467	intron (NM_144849, intron 1 of 7)	CpG	457	NM_144849	223690	Mm.24262	NM_144849	ENSMUSG00000033055	Ankrd54	C730048E16Rik|EST1068184|EST475269|Liar	ankyrin repeat domain 54	protein-coding
chr13-3916	chr13	112288234	112290157	+	29.6	1923	intron (NM_029898, intron 1 of 10)	intron (NM_029898, intron 1 of 10)	677	NM_001168404	77318	Mm.159895	NM_029898	ENSMUSG00000049985	Ankrd55	C030011J08Rik	ankyrin repeat domain 55	protein-coding
chr13-6943	chr13	112100318	112101501	+	26.5	1183	Intergenic	Intergenic	-187542	NM_029898	77318	Mm.159895	NM_029898	ENSMUSG00000049985	Ankrd55	C030011J08Rik	ankyrin repeat domain 55	protein-coding
chr13-7826	chr13	112241383	112241883	+	6.92	500	Intergenic	Intergenic	-46818	NM_029898	77318	Mm.159895	NM_029898	ENSMUSG00000049985	Ankrd55	C030011J08Rik	ankyrin repeat domain 55	protein-coding
chr4-10559	chr4	32862328	32864872	+	64.6	2544	intron (NM_001012451, intron 1 of 15)	intron (NM_001012451, intron 1 of 15)	59905	NM_080471	140577	Mm.214766	NM_080471	ENSMUSG00000040183	Ankrd6	-	ankyrin repeat domain 6	protein-coding
chr4-6504	chr4	32950101	32951791	+	54.6	1690	promoter-TSS (NM_001012451)	promoter-TSS (NM_001012451)	-120	NM_001012451	140577	Mm.214766	NM_080471	ENSMUSG00000040183	Ankrd6	-	ankyrin repeat domain 6	protein-coding
chr2-7628	chr2	118703040	118704400	+	35.4	1360	5' UTR (NM_001081971, exon 1 of 1)	5' UTR (NM_001081971, exon 1 of 1)	243	NM_001081971	383787	Mm.35758	NM_001081971	ENSMUSG00000078137	Ankrd63	Gm1337	ankyrin repeat domain 63	protein-coding
chr2-7391	chr2	118711025	118711692	+	15	667	exon (NM_001290790, exon 25 of 31)	exon (NM_001290790, exon 25 of 31)	-7395	NM_001081971	383787	Mm.35758	NM_001081971	ENSMUSG00000078137	Ankrd63	Gm1337	ankyrin repeat domain 63	protein-coding
chr12-6988	chr12	110977969	110979487	+	56.5	1518	intron (NM_175207, intron 1 of 2)	CpG	293	NM_175207	74251	Mm.250989	NM_175207	ENSMUSG00000037904	Ankrd9	2500003O20Rik	ankyrin repeat domain 9	protein-coding
chr17-5836	chr17	27906839	27910713	+	128.4	3874	promoter-TSS (NM_181413)	promoter-TSS (NM_181413)	-530	NM_181413	224650	Mm.32556	NM_181413	ENSMUSG00000024219	Anks1	Anks1a|mKIAA0229	ankyrin repeat and SAM domain containing 1	protein-coding
chr10-4397	chr10	90576502	90579308	+	77.7	2806	intron (NM_181398, intron 1 of 9)	intron (NM_181398, intron 1 of 9)	1214	NM_181398	77531	Mm.440605	NM_181398	ENSMUSG00000058589	Anks1b	AIDA-1b|C030032C09Rik|E530015N03Rik|ENSMUSG00000078431|Gm10937|Gm1555	ankyrin repeat and sterile alpha motif domain containing 1B	protein-coding
chr10-6440	chr10	89872360	89874862	+	72.3	2502	5' UTR (NM_001128086, exon 1 of 25)	5' UTR (NM_001128086, exon 1 of 25)	102	NM_001128086	77531	Mm.440605	NM_181398	ENSMUSG00000058589	Anks1b	AIDA-1b|C030032C09Rik|E530015N03Rik|ENSMUSG00000078431|Gm10937|Gm1555	ankyrin repeat and sterile alpha motif domain containing 1B	protein-coding
chr10-8423	chr10	90803549	90804049	+	7.3	500	intron (NM_181398, intron 3 of 9)	intron (NM_181398, intron 3 of 9)	227108	NM_181398	77531	Mm.440605	NM_181398	ENSMUSG00000058589	Anks1b	AIDA-1b|C030032C09Rik|E530015N03Rik|ENSMUSG00000078431|Gm10937|Gm1555	ankyrin repeat and sterile alpha motif domain containing 1B	protein-coding
chr10-7982	chr10	89883546	89884046	+	6.92	500	intron (NM_001128086, intron 1 of 24)	intron (NM_001128086, intron 1 of 24)	10287	NM_001128086	77531	Mm.440605	NM_181398	ENSMUSG00000058589	Anks1b	AIDA-1b|C030032C09Rik|E530015N03Rik|ENSMUSG00000078431|Gm10937|Gm1555	ankyrin repeat and sterile alpha motif domain containing 1B	protein-coding
chr10-8915	chr10	90674074	90674574	+	6.92	500	intron (NM_181398, intron 2 of 9)	intron (NM_181398, intron 2 of 9)	97633	NM_181398	77531	Mm.440605	NM_181398	ENSMUSG00000058589	Anks1b	AIDA-1b|C030032C09Rik|E530015N03Rik|ENSMUSG00000078431|Gm10937|Gm1555	ankyrin repeat and sterile alpha motif domain containing 1B	protein-coding
chr16-6164	chr16	4962797	4965370	+	80.3	2573	promoter-TSS (NM_001271586)	promoter-TSS (NM_001271586)	154	NM_028301	72615	Mm.290628	NM_028301	ENSMUSG00000022515	Anks3	2700067D09Rik|C81345|mKIAA1977	ankyrin repeat and sterile alpha motif domain containing 3	protein-coding
chr4-3692	chr4	47056587	47058064	+	57.7	1477	promoter-TSS (NM_001024136)	promoter-TSS (NM_001024136)	-19	NM_001024136	75691	Mm.86866	NM_001024136	ENSMUSG00000066191	Anks6	2210417J20Rik|Ankrd14|Gm635|SamCystin|Samd6|b2b1801.1Clo	ankyrin repeat and sterile alpha motif domain containing 6	protein-coding
chr1-3266	chr1	75191094	75193236	+	92.6	2142	promoter-TSS (NR_051999)	promoter-TSS (NR_051999)	5	NM_026187	52231	Mm.259326	NM_026187	ENSMUSG00000026199	Ankzf1	1300008P06Rik|2810025E10Rik|D1Ertd161e	ankyrin repeat and zinc finger domain containing 1	protein-coding
chr9-2862	chr9	22389118	22389873	+	23.5	755	promoter-TSS (NM_028390)	promoter-TSS (NM_028390)	-289	NM_028390	68743	Mm.282751	NM_028390	ENSMUSG00000036777	Anln	1110037A17Rik|2900037I21Rik|C78101|Scraps	anillin, actin binding protein	protein-coding
chr9-7557	chr9	122293673	122295262	+	46.5	1589	promoter-TSS (NM_001271873)	promoter-TSS (NM_001271873)	-44	NM_001271873	102566	Mm.87676	NM_133979	ENSMUSG00000037949	Ano10	AI604832|Tmem16k	anoctamin 10	protein-coding
chr6-8781	chr6	125689969	125690850	+	16.5	881	promoter-TSS (NM_153589)	promoter-TSS (NM_153589)	-10	NM_153589	243634	Mm.333398	NM_153589	ENSMUSG00000038115	Ano2	BC033409|Tmem16b	anoctamin 2	protein-coding
chr2-8139	chr2	110949237	110950639	+	40.7	1402	intron (NM_001128103, intron 1 of 26)	intron (NM_001128103, intron 1 of 26)	306	NM_001128103	228432	Mm.483325	NM_001081556	ENSMUSG00000074968	Ano3	AI838058|B230324K02Rik|Tmem16c	anoctamin 3	protein-coding
chr10-5771	chr10	89256547	89258102	+	36.9	1555	intron (NR_102339, intron 1 of 26)	intron (NR_102339, intron 1 of 26)	466	NR_102339	320091	Mm.236464	NM_178773	ENSMUSG00000035189	Ano4	A330096O15Rik|Gm65|Tmem16d	anoctamin 4	protein-coding
chr10-5052	chr10	89344329	89345404	+	32.3	1075	Intergenic	CpG	-87076	NM_001277188	320091	Mm.236464	NM_178773	ENSMUSG00000035189	Ano4	A330096O15Rik|Gm65|Tmem16d	anoctamin 4	protein-coding
chr7-9721	chr7	51510494	51511491	+	21.5	997	promoter-TSS (NM_177694)	promoter-TSS (NM_177694)	-37	NM_177694	233246	Mm.254431	NM_177694	ENSMUSG00000055489	Ano5	9330162L24|Gdd1|Tmem16e	anoctamin 5	protein-coding
chr7-13068	chr7	51230642	51231142	+	5.77	500	Intergenic	Lx7|LINE|L1	-280137	NM_177694	233246	Mm.254431	NM_177694	ENSMUSG00000055489	Ano5	9330162L24|Gdd1|Tmem16e	anoctamin 5	protein-coding
chr15-5320	chr15	95789943	95791953	+	84.2	2010	5' UTR (NM_175344, exon 1 of 20)	5' UTR (NM_175344, exon 1 of 20)	105	NM_001253813	105722	Mm.38087	NM_175344	ENSMUSG00000064210	Ano6	2900059G15Rik|AA407480|AW554778|F730003B03Rik|Tmem16f	anoctamin 6	protein-coding
chr8-4848	chr8	71485005	71486640	+	48.8	1635	exon (NM_001164679, exon 1 of 17)	exon (NM_001164679, exon 1 of 17)	245	NM_001164679	382014	Mm.260360	NM_001164679	ENSMUSG00000034863	Ano8	BC053460|Tmem16h	anoctamin 8	protein-coding
chr7-10304	chr7	141122836	141123908	+	29.6	1072	Intergenic	Intergenic	-5566	NM_178381	71345	Mm.235813	NM_178381	ENSMUSG00000054662	Ano9	5430425C04Rik|Tmem16j|Tp53i5|Trp53i5	anoctamin 9	protein-coding
chr9-6705	chr9	62340101	62346580	+	277.2	6479	intron (NM_009672, intron 1 of 6)	CpG	1997	NM_009672	11737	Mm.269088	NM_009672	ENSMUSG00000032249	Anp32a	Anp32|I1PP2A|LANP|PHAP1|W91701|pp32	acidic (leucine-rich) nuclear phosphoprotein 32 family, member A	protein-coding
chr4-10070	chr4	46450311	46452991	+	135.3	2680	intron (NM_130889, intron 1 of 6)	CpG	534	NM_130889	67628	Mm.263913	NM_130889	ENSMUSG00000028333	Anp32b	2410015B15Rik|PAL31|PHAPI2a|Ssp29	acidic (leucine-rich) nuclear phosphoprotein 32 family, member B	protein-coding
chr3-5649	chr3	95929110	95930460	+	64.6	1350	intron (NM_001253758, intron 1 of 4)	CpG	528	NM_001253757	66471	Mm.218657	NM_023210	ENSMUSG00000015749	Anp32e	2810018A15Rik|AI047746|AI326868|CPD1|LANP-L|LANPL|mLANP-L	acidic (leucine-rich) nuclear phosphoprotein 32 family, member E	protein-coding
chr3-5868	chr3	95950447	95952190	+	54.6	1743	Intergenic	CpG	22061	NM_001253757	66471	Mm.218657	NM_023210	ENSMUSG00000015749	Anp32e	2810018A15Rik|AI047746|AI326868|CPD1|LANP-L|LANPL|mLANP-L	acidic (leucine-rich) nuclear phosphoprotein 32 family, member E	protein-coding
chr6-4126	chr6	87334748	87336058	+	39.2	1310	exon (NM_054041, exon 1 of 18)	exon (NM_054041, exon 1 of 18)	372	NM_054041	69538	Mm.232525	NM_054041	ENSMUSG00000033420	Antxr1	2310008J16Rik|2810405N18Rik|Antrx1|Tem8	anthrax toxin receptor 1	protein-coding
chr6-9284	chr6	87276138	87276638	+	6.15	500	intron (NM_054041, intron 8 of 17)	intron (NM_054041, intron 8 of 17)	59387	NM_054041	69538	Mm.232525	NM_054041	ENSMUSG00000033420	Antxr1	2310008J16Rik|2810405N18Rik|Antrx1|Tem8	anthrax toxin receptor 1	protein-coding
chr5-11912	chr5	98029853	98031605	+	56.1	1752	5' UTR (NM_133738, exon 1 of 17)	5' UTR (NM_133738, exon 1 of 17)	233	NM_133738	71914	Mm.24842	NM_133738		Antxr2	2310046B19Rik|AW561899|CMG-2|CMG2|cI-35	anthrax toxin receptor 2	protein-coding
chr5-8842	chr5	97934706	97935993	+	31.9	1287	intron (NM_133738, intron 16 of 16)	intron (NM_133738, intron 16 of 16)	95613	NM_133738	71914	Mm.24842	NM_133738		Antxr2	2310046B19Rik|AW561899|CMG-2|CMG2|cI-35	anthrax toxin receptor 2	protein-coding
chr19-6429	chr19	20027997	20028497	+	6.15	500	Intergenic	Intergenic	362424	NM_010730	16952	Mm.248360	NM_010730	ENSMUSG00000024659	Anxa1	Anx-1|Anx-A1|C430014K04Rik|Lpc-1|Lpc1	annexin A1	protein-coding
chr14-2983	chr14	25841828	25843091	+	51.1	1263	intron (NM_013469, intron 1 of 14)	CpG	304	NM_013469	11744	Mm.294083	NM_013469	ENSMUSG00000021866	Anxa11	A830099O17Rik|Anx11	annexin A11	protein-coding
chr11-11391	chr11	55031412	55033954	+	65.4	2542	intron (NM_013472, intron 1 of 25)	intron (NM_013472, intron 1 of 25)	788	NM_013472	11749	Mm.265347	NM_013472	ENSMUSG00000018340	Anxa6	AW107198|Anx6|AnxVI|Cabm|Camb	annexin A6	protein-coding
chr14-5034	chr14	20478765	20480403	+	51.5	1638	intron (NM_001110794, intron 1 of 12)	intron (NM_001110794, intron 1 of 12)	549	NM_009674	11750	Mm.280231	NM_009674	ENSMUSG00000021814	Anxa7	AI265384|AI316497|Anx7|synexin	annexin A7	protein-coding
chr1-7634	chr1	58029872	58030688	+	15	816	intron (NM_009676, intron 1 of 34)	intron (NM_009676, intron 1 of 34)	311	NM_009676	11761	Mm.26787	NM_009676	ENSMUSG00000063558	Aox1	AI196512|AI255253|Ao|Aox-1|Aox-2|Aox2|Moro|Ro	aldehyde oxidase 1	protein-coding
chr1-7635	chr1	58210319	58210819	+	9.61	500	5' UTR (NM_023631, exon 1 of 35)	5' UTR (NM_023631, exon 1 of 35)	172	NM_023631	71872	Mm.244525	NM_023631	ENSMUSG00000038242	Aox4	2310003G12Rik|Aoh2	aldehyde oxidase 4	protein-coding
chr3-7904	chr3	127836082	127838484	+	83	2402	5' UTR (NM_145964, exon 1 of 10)	5' UTR (NM_145964, exon 1 of 10)	209	NM_145964	211556	Mm.403486	NM_145964	ENSMUSG00000074238	Ap1ar	AA407621|C78909|Gadkin	adaptor-related protein complex 1 associated regulatory protein	protein-coding
chr11-12722	chr11	4986401	4987695	+	45	1294	5' UTR (NM_001243044, exon 1 of 22)	5' UTR (NM_001243044, exon 1 of 22)	224	NM_007454	11764	Mm.274816	NM_007454	ENSMUSG00000009090	Ap1b1	Adtb1|b2b1660Clo	adaptor protein complex AP-1, beta 1 subunit	protein-coding
chr8-7132	chr8	109778074	109779892	+	89.2	1818	intron (NM_009677, intron 1 of 23)	CpG	400	NM_001301211	11765	Mm.37210	NM_009677		Ap1g1	AA409002|AU041323|AW551707|Adtg|D8Ertd374e	adaptor protein complex AP-1, gamma 1 subunit	protein-coding
chr14-4891	chr14	55105561	55106894	+	29.2	1333	TTS (NM_177049)	TTS (NM_177049)	366	NM_007455	11766	Mm.238879	NM_007455	ENSMUSG00000040701	Ap1g2	Adtg2|G2ad	adaptor protein complex AP-1, gamma 2 subunit	protein-coding
chr8-3216	chr8	72239609	72241230	+	74.2	1621	intron (NM_007456, intron 1 of 11)	CpG	287	NM_007456	11767	Mm.290086	NM_007456	ENSMUSG00000003033	Ap1m1	AA408894|AP47|Adtm1A|Cltnm|[m]1A|mu1A	adaptor-related protein complex AP-1, mu subunit 1	protein-coding
chr5-8365	chr5	137044859	137046330	+	50	1471	intron (NM_007457, intron 1 of 4)	intron (NM_007457, intron 1 of 4)	466	NM_007457	11769	Mm.833	NM_007457	ENSMUSG00000004849	Ap1s1	AP19	adaptor protein complex AP-1, sigma 1	protein-coding
chrX-3156	chrX	163908489	163910323	+	42.3	1834	intron (NM_026887, intron 1 of 4)	CpG	389	NM_026887	108012	Mm.426783	NM_026887	ENSMUSG00000031367	Ap1s2	1500012A13Rik|AI853648|EST1	adaptor-related protein complex 1, sigma 2 subunit	protein-coding
chr1-7981	chr1	79671014	79672491	+	43.1	1477	intron (NM_183027, intron 1 of 4)	CpG	220	NM_183027	252903	Mm.32409	NM_183027	ENSMUSG00000054702	Ap1s3	1190009B22|Jr2|[s]3A	adaptor-related protein complex AP-1, sigma 3	protein-coding
chr1-4583	chr1	79581120	79582225	+	25	1105	Intergenic	Intergenic	90300	NM_183027	252903	Mm.32409	NM_183027	ENSMUSG00000054702	Ap1s3	1190009B22|Jr2|[s]3A	adaptor-related protein complex AP-1, sigma 3	protein-coding
chr7-6424	chr7	44927943	44930204	+	62.7	2261	intron (NM_007458, intron 1 of 23)	intron (NM_007458, intron 1 of 23)	417	NM_001077264	11771	Mm.6877	NM_007458	ENSMUSG00000060279	Ap2a1	Adtaa	adaptor-related protein complex 2, alpha 1 subunit	protein-coding
chr7-7863	chr7	141561458	141563584	+	87.7	2126	intron (NM_007459, intron 1 of 21)	CpG	341	NM_007459	11772	Mm.253090	NM_007459	ENSMUSG00000002957	Ap2a2	2410074K14Rik|AF006990|AW146353|Adtab|C78001|L25	adaptor-related protein complex 2, alpha 2 subunit	protein-coding
chr11-11087	chr11	83302019	83304527	+	83.4	2508	intron (NM_001035854, intron 1 of 21)	CpG	576	NM_027915	71770	Mm.39053	NM_027915	ENSMUSG00000035152	Ap2b1	1300012O03Rik|AI788979	adaptor-related protein complex 2, beta 1 subunit	protein-coding
chr16-3323	chr16	20535316	20536786	+	52.7	1470	intron (NM_009679, intron 1 of 10)	intron (NM_009679, intron 1 of 10)	547	NM_009679	11773	Mm.18946	NM_009679	ENSMUSG00000022841	Ap2m1	-	adaptor-related protein complex 2, mu 1 subunit	protein-coding
chr16-5879	chr16	20537326	20538192	+	10.8	866	intron (NM_009679, intron 2 of 10)	intron (NM_009679, intron 2 of 10)	2255	NM_009679	11773	Mm.18946	NM_009679	ENSMUSG00000022841	Ap2m1	-	adaptor-related protein complex 2, mu 1 subunit	protein-coding
chr7-6348	chr7	16737960	16739444	+	55.7	1484	intron (NM_198613, intron 1 of 4)	intron (NM_198613, intron 1 of 4)	258	NM_198613	232910	Mm.333597	NM_198613	ENSMUSG00000008036	Ap2s1	AI043088	adaptor-related protein complex 2, sigma 1 subunit	protein-coding
chr13-8360	chr13	94378245	94378745	+	5.77	500	intron (NM_009680, intron 1 of 26)	RMER4A|LTR|ERVK	19535	NM_009680	11774	Mm.21185	NM_009680	ENSMUSG00000021686	Ap3b1	AP-3|AU015684|C78395|Hps2|beta3A|pe|pearl|rim2	adaptor-related protein complex 3, beta 1 subunit	protein-coding
chr7-8038	chr7	81492644	81494283	+	64.2	1639	TTS (NM_183143)	TTS (NM_183143)	462	NM_021492	11775	Mm.322894	NM_021492	ENSMUSG00000062444	Ap3b2	AI549966|AU042881|Naptb|[b]-NAP|beta-NAP|beta3B	adaptor-related protein complex 3, beta 2 subunit	protein-coding
chr10-3943	chr10	80740758	80742450	+	85	1692	intron (NM_007460, intron 1 of 30)	intron (NM_007460, intron 1 of 30)	607	NM_007460	11776	Mm.209294	NM_007460	ENSMUSG00000020198	Ap3d1	AA407035|Ap3d|Bolvr|mBLVR1|mh|mocha	adaptor-related protein complex 3, delta 1 subunit	protein-coding
chr14-6506	chr14	21050979	21053436	+	105.7	2457	promoter-TSS (NM_134079)	promoter-TSS (NM_134079)	235	NM_018829	55946	Mm.376269	NM_018829		Ap3m1	1200013D09Rik|C78982|R75378	adaptor-related protein complex 3, mu 1 subunit	protein-coding
chr8-4212	chr8	22807705	22809139	+	43.8	1434	Intergenic	Intergenic	-2768	NM_029505	64933	Mm.390023	NM_029505	ENSMUSG00000031539	Ap3m2	5830445E16Rik|AP-3B	adaptor-related protein complex 3, mu 2 subunit	protein-coding
chr8-5145	chr8	22804949	22806129	+	36.9	1180	5' UTR (NM_001122820, exon 1 of 9)	5' UTR (NM_001122820, exon 1 of 9)	115	NM_001122820	64933	Mm.390023	NM_029505	ENSMUSG00000031539	Ap3m2	5830445E16Rik|AP-3B	adaptor-related protein complex 3, mu 2 subunit	protein-coding
chr18-2672	chr18	46740814	46743092	+	109.6	2278	promoter-TSS (NM_009681)	promoter-TSS (NM_009681)	36	NM_009681	11777	Mm.312536	NM_009681	ENSMUSG00000024480	Ap3s1	[s]3A	adaptor-related protein complex 3, sigma 1 subunit	protein-coding
chr7-5782	chr7	79920035	79921585	+	58.8	1550	promoter-TSS (NM_009682)	promoter-TSS (NM_009682)	-170	NM_009682	11778	Mm.220173	NM_009682	ENSMUSG00000063801	Ap3s2	[s]3B	adaptor-related protein complex 3, sigma 2 subunit	protein-coding
chr3-6566	chr3	103808348	103810704	+	60.7	2356	promoter-TSS (NM_133865)	promoter-TSS (NM_133865)	9	NM_001163552	67489	Mm.197568	NM_026193	ENSMUSG00000032952	Ap4b1	1810038H16Rik|AV004952|Ap4b4	adaptor-related protein complex AP-4, beta 1	protein-coding
chr2-9711	chr2	127008246	127009714	+	42.3	1468	intron (NM_175550, intron 1 of 20)	CpG	269	NM_175550	108011	Mm.134045	NM_175550		Ap4e1	2310033A20Rik|9930028M04Rik|AV087807	adaptor-related protein complex AP-4, epsilon 1	protein-coding
chr12-6737	chr12	51689776	51692851	+	130.7	3075	5' UTR (NM_021710, exon 1 of 6)	5' UTR (NM_021710, exon 1 of 6)	347	NM_021710	11782	Mm.386749	NM_021710	ENSMUSG00000020955	Ap4s1	AI314282	adaptor-related protein complex AP-4, sigma 1	protein-coding
chr19-2592	chr19	5567276	5568983	+	76.9	1707	promoter-TSS (NM_001033448)	promoter-TSS (NM_001033448)	55	NM_001033448	381201	Mm.441906	NM_001033448	ENSMUSG00000049562	Ap5b1	Gm962	adaptor-related protein complex 5, beta 1 subunit	protein-coding
chr14-6173	chr14	49064825	49067522	+	104.2	2697	promoter-TSS (NM_144535)	promoter-TSS (NM_144535)	-322	NM_144535	74385	Mm.379235	NM_144535	ENSMUSG00000036291	Ap5m1	4932432K03Rik|Mu5|Mudeng	adaptor-related protein complex 5, mu 1 subunit	protein-coding
chr2-3424	chr2	131210005	131211421	+	51.1	1416	intron (NR_110992, intron 1 of 1)	ID_B1|SINE|B4	353	NM_001291032	69596	Mm.2937	NM_027129	ENSMUSG00000068264	Ap5s1	0610038L13Rik|2310035K24Rik|AW060727|sigma5	adaptor-related protein 5 complex, sigma 1 subunit	protein-coding
chr5-4074	chr5	142463861	142464643	+	25	782	intron (NM_172725, intron 1 of 16)	CpG	321	NM_172725	231855	Mm.78250	NM_172725	ENSMUSG00000039623	Ap5z1	C330006K01Rik	adaptor-related protein complex 5, zeta 1 subunit	protein-coding
chr10-4099	chr10	90828737	90832575	+	112.3	3838	intron (NM_181398, intron 3 of 9)	intron (NM_181398, intron 3 of 9)	252087	NM_001282947	11783	Mm.220289	NM_009684	ENSMUSG00000019979	Apaf1	6230400I06Rik|Apaf-1|Apaf1l|fog|mKIAA0413	apoptotic peptidase activating factor 1	protein-coding
chr10-9586	chr10	91000766	91001266	+	6.15	500	exon (NM_001042558, exon 23 of 27)	exon (NM_001042558, exon 23 of 27)	81727	NM_001282947	11783	Mm.220289	NM_009684	ENSMUSG00000019979	Apaf1	6230400I06Rik|Apaf-1|Apaf1l|fog|mKIAA0413	apoptotic peptidase activating factor 1	protein-coding
chr19-3031	chr19	23758027	23760061	+	91.9	2034	5' UTR (NM_177034, exon 1 of 13)	5' UTR (NM_177034, exon 1 of 13)	168	NM_177034	319924	Mm.22879	NM_177034	ENSMUSG00000024897	Apba1	6430513E09Rik|Lin-10|Mint|Mint1|Urop11|X11|X11alpha	amyloid beta (A4) precursor protein binding, family A, member 1	protein-coding
chr7-5322	chr7	64501362	64504830	+	108	3468	intron (NM_001291166, intron 1 of 14)	intron (NM_001291166, intron 1 of 14)	958	NM_001291166	11784	Mm.4657	NM_007461	ENSMUSG00000030519	Apba2	X11-like|X11L|XllL|mXllL	amyloid beta (A4) precursor protein-binding, family A, member 2	protein-coding
chr10-5227	chr10	81268010	81269239	+	40	1229	intron (NM_018758, intron 1 of 10)	intron (NM_018758, intron 1 of 10)	452	NM_018758	57267	Mm.293931	NM_018758	ENSMUSG00000004931	Apba3	AW208791|Mint-3|X11gamma|lin-10|mint3	amyloid beta (A4) precursor protein-binding, family A, member 3	protein-coding
chr7-9431	chr7	105580102	105582079	+	64.6	1977	intron (NM_009685, intron 1 of 13)	intron (NM_009685, intron 1 of 13)	401	NM_001253886	11785	Mm.38469	NM_009685	ENSMUSG00000037032	Apbb1	Fe65|Rir	amyloid beta (A4) precursor protein-binding, family B, member 1	protein-coding
chr7-6741	chr7	105568576	105569300	+	14.6	724	intron (NM_001253887, intron 1 of 13)	intron (NM_001253887, intron 1 of 13)	380	NM_001253887	11785	Mm.38469	NM_009685	ENSMUSG00000037032	Apbb1	Fe65|Rir	amyloid beta (A4) precursor protein-binding, family B, member 1	protein-coding
chr2-7757	chr2	22744050	22744734	+	24.6	684	Intergenic	LSU-rRNA_Hsa|rRNA|rRNA	-29935	NM_019456	54519	Mm.14255	NM_019456	ENSMUSG00000026786	Apbb1ip	9930118P07Rik|Prp48	amyloid beta (A4) precursor protein-binding, family B, member 1 interacting protein	protein-coding
chr2-5355	chr2	22774233	22774733	+	15.8	500	5' UTR (NM_019456, exon 1 of 14)	5' UTR (NM_019456, exon 1 of 14)	156	NM_019456	54519	Mm.14255	NM_019456	ENSMUSG00000026786	Apbb1ip	9930118P07Rik|Prp48	amyloid beta (A4) precursor protein-binding, family B, member 1 interacting protein	protein-coding
chr5-4759	chr5	66617640	66619012	+	62.3	1372	intron (NM_001201414, intron 1 of 15)	CpG	491	NM_009686	11787	Mm.5159	NM_009686	ENSMUSG00000029207	Apbb2	2310007D03Rik|FE65L1|Rirl1|TR2L|Zfra	amyloid beta (A4) precursor protein-binding, family B, member 2	protein-coding
chr5-8206	chr5	66337015	66338608	+	34.6	1593	promoter-TSS (NM_001201416)	promoter-TSS (NM_001201416)	-146	NM_001201416	11787	Mm.5159	NM_009686	ENSMUSG00000029207	Apbb2	2310007D03Rik|FE65L1|Rirl1|TR2L|Zfra	amyloid beta (A4) precursor protein-binding, family B, member 2	protein-coding
chr5-7245	chr5	66619888	66620979	+	30.4	1091	Intergenic	CpG	-1616	NM_001201415	11787	Mm.5159	NM_009686	ENSMUSG00000029207	Apbb2	2310007D03Rik|FE65L1|Rirl1|TR2L|Zfra	amyloid beta (A4) precursor protein-binding, family B, member 2	protein-coding
chr5-11037	chr5	66328200	66328847	+	8.46	647	intron (NM_001201414, intron 10 of 15)	intron (NM_001201414, intron 10 of 15)	9142	NM_001201416	11787	Mm.5159	NM_009686	ENSMUSG00000029207	Apbb2	2310007D03Rik|FE65L1|Rirl1|TR2L|Zfra	amyloid beta (A4) precursor protein-binding, family B, member 2	protein-coding
chr18-3527	chr18	36678415	36680708	+	66.1	2293	promoter-TSS (NM_146085)	promoter-TSS (NM_146085)	-195	NM_146085	225372	Mm.89673	NM_146085	ENSMUSG00000001379	Apbb3	Fe65l2|Rirl2|TR2S	amyloid beta (A4) precursor protein-binding, family B, member 3	protein-coding
chr18-5690	chr18	34183612	34184112	+	5.77	500	Intergenic	Intergenic	-37122	NM_007462	11789	Mm.384171	NM_007462	ENSMUSG00000005871	Apc	AI047805|AU020952|AW124434|CC1|Min|mAPC	adenomatosis polyposis coli	protein-coding
chr10-3939	chr10	80298938	80302526	+	78.4	3588	intron (NR_038088, intron 1 of 4)	intron (NR_038088, intron 1 of 4)	-1088	NM_011789	23805	Mm.57247	NM_011789	ENSMUSG00000020135	Apc2	AI852447|APCL|R75424	adenomatosis polyposis coli 2	protein-coding
chr18-2991	chr18	62921696	62924459	+	81.9	2763	intron (NM_133237, intron 1 of 4)	intron (NM_133237, intron 1 of 4)	750	NM_133237	494504	Mm.391102	NM_133237	ENSMUSG00000071847	Apcdd1	AB023957|AU041258|Drapc1|EIG180	adenomatosis polyposis coli down-regulated 1	protein-coding
chr9-4822	chr9	108094072	108095514	+	36.5	1442	promoter-TSS (NM_146226)	promoter-TSS (NM_146226)	-313	NM_146226	235606	Mm.219639	NM_146226	ENSMUSG00000032590	Apeh	-	acylpeptide hydrolase	protein-coding
chr9-9976	chr9	108126188	108126688	+	6.54	500	exon (NM_007567, exon 3 of 12)	exon (NM_007567, exon 3 of 12)	-31958	NM_146226	235606	Mm.219639	NM_146226	ENSMUSG00000032590	Apeh	-	acylpeptide hydrolase	protein-coding
chr8-7574	chr8	65036779	65037279	+	8.46	500	5' UTR (NM_001297554, exon 2 of 4)	5' UTR (NM_001297554, exon 2 of 4)	307	NM_001297554	100038489	Mm.58847	NM_001297554	ENSMUSG00000074303	Apela	ENSMUSG00000074303|Ela|Ende|Gm10664	apelin receptor early endogenous ligand	protein-coding
chr14-1923	chr14	50924084	50926047	+	83	1963	promoter-TSS (NM_133676)	promoter-TSS (NM_133676)	116	NM_009687	11792	Mm.203	NM_009687	ENSMUSG00000035960	Apex1	APE|Apex|HAP1|Ref-1	apurinic/apyrimidinic endonuclease 1	protein-coding
chrX-2728	chrX	150587619	150588801	+	24.6	1182	promoter-TSS (NM_029943)	promoter-TSS (NM_029943)	-61	NM_029943	77622	Mm.440275	NM_029943	ENSMUSG00000025269	Apex2	C430040P13Rik|ape2	apurinic/apyrimidinic endonuclease 2	protein-coding
chr3-6807	chr3	95893180	95895243	+	58.4	2063	exon (NM_146104, exon 1 of 6)	exon (NM_146104, exon 1 of 6)	290	NM_146104	226548	Mm.306954	NM_146104	ENSMUSG00000015750	Aph1a	6530402N02Rik|APH-1a	anterior pharynx defective 1a homolog (C. elegans)	protein-coding
chr9-4191	chr9	66794565	66796508	+	79.6	1943	promoter-TSS (NM_177583)	promoter-TSS (NM_177583)	-113	NM_177583	208117	Mm.41291	NM_177583	ENSMUSG00000032375	Aph1b	2310057K14Rik|Aph1c	anterior pharynx defective 1b homolog (C. elegans)	protein-coding
chr9-7200	chr9	66833868	66835575	+	60	1707	promoter-TSS (NM_026674)	promoter-TSS (NM_026674)	-15	NM_026674	68318	Mm.284229	NM_026674	ENSMUSG00000053040	Aph1c	0610008A10Rik|APH-1b|Aph1b	anterior pharynx defective 1c homolog (C. elegans)	protein-coding
chr2-8119	chr2	94436808	94438243	+	73	1435	intron (NM_007466, intron 1 of 13)	CpG	622	NM_007466	11800	Mm.181824	NM_007466	ENSMUSG00000027193	Api5	AAC-11|AI196452	apoptosis inhibitor 5	protein-coding
chr2-12288	chr2	94479458	94480231	+	11.9	773	Intergenic	Intergenic	-41697	NM_007466	11800	Mm.181824	NM_007466	ENSMUSG00000027193	Api5	AAC-11|AI196452	apoptosis inhibitor 5	protein-coding
chr4-6248	chr4	149136837	149137854	+	33.1	1017	intron (NM_027263, intron 1 of 4)	CpG	255	NM_027263	69928	Mm.260893	NM_027263	ENSMUSG00000073705	Apitd1	2610040C18Rik|2810407L01Rik|CENP-S	apoptosis-inducing, TAF9-like domain 1	protein-coding
chr6-7717	chr6	87671311	87672757	+	37.7	1446	5' UTR (NM_001170489, exon 1 of 11)	5' UTR (NM_001170489, exon 1 of 11)	134	NM_024251	72103	Mm.31770	NM_024251	ENSMUSG00000030051	Aplf	2010301N04Rik|AI452191	aprataxin and PNKP like factor	protein-coding
chrX-1729	chrX	48054339	48055138	+	14.2	799	Intergenic	Intergenic	-19886	NM_013912	30878	Mm.29262	NM_013912	ENSMUSG00000037010	Apln	6030430G11Rik|Apel	apelin	protein-coding
chrX-3024	chrX	48034034	48035001	+	12.3	967	5' UTR (NM_013912, exon 1 of 3)	5' UTR (NM_013912, exon 1 of 3)	335	NM_013912	30878	Mm.29262	NM_013912	ENSMUSG00000037010	Apln	6030430G11Rik|Apel	apelin	protein-coding
chr7-8571	chr7	30443824	30445912	+	69.6	2088	intron (NM_007467, intron 1 of 16)	intron (NM_007467, intron 1 of 16)	714	NM_007467	11803	Mm.2381	NM_007467	ENSMUSG00000006651	Aplp1	-	amyloid beta (A4) precursor-like protein 1	protein-coding
chr9-5065	chr9	31210517	31212770	+	101.9	2253	exon (NM_009691, exon 1 of 16)	exon (NM_009691, exon 1 of 16)	172	NM_001102455	11804	Mm.19133	NM_009691	ENSMUSG00000031996	Aplp2	AI790698|APLP-2	amyloid beta (A4) precursor-like protein 2	protein-coding
chr2-10904	chr2	150607577	150609188	+	61.1	1611	intron (NM_027977, intron 1 of 8)	intron (NM_027977, intron 1 of 8)	141	NM_027977	71881	Mm.26599	NM_027977	ENSMUSG00000033096	Apmap	2310001A20Rik|AI314817	adipocyte plasma membrane associated protein	protein-coding
chr9-9665	chr9	46215325	46215825	+	6.15	500	intron (NM_027498, intron 21 of 24)	intron (NM_027498, intron 21 of 24)	-13055	NM_009692	11806	Mm.26743	NM_009692	ENSMUSG00000032083	Apoa1	Alp-1|Apoa-1|Brp-14|Ltw-1|Lvtw-1|Sep-1|Sep-2|Sep2|apo-AI|apoA-I	apolipoprotein A-I	protein-coding
chr3-5614	chr3	88057522	88058797	+	48.8	1275	exon (NM_144897, exon 2 of 6)	exon (NM_144897, exon 2 of 6)	336	NM_144897	246703	Mm.205996	NM_144897	ENSMUSG00000028070	Apoa1bp	AA087124|AI-BP|AIBP|Apoa1ip|ESTM37	apolipoprotein A-I binding protein	protein-coding
chr6-4983	chr6	122602120	122602776	+	12.3	656	promoter-TSS (NM_001134391)	promoter-TSS (NM_001134391)	-4	NM_031159	11810	Mm.3333	NM_031159	ENSMUSG00000040613	Apobec1	Cdar1	apolipoprotein B mRNA editing enzyme, catalytic polypeptide 1	protein-coding
chr15-5494	chr15	79891659	79892302	+	11.9	643	promoter-TSS (NM_001160415)	promoter-TSS (NM_001160415)	-428	NM_030255	80287	Mm.284059	NM_030255	ENSMUSG00000009585	Apobec3	Arp3|BC003314|Cem15|Rfv3	apolipoprotein B mRNA editing enzyme, catalytic polypeptide 3	protein-coding
chr15-7064	chr15	77358815	77359315	+	6.92	500	Intergenic	Intergenic	40045	NM_001164640	75761	Mm.232636	NM_029419	ENSMUSG00000010601	Apol7a	9130022K13Rik|Apol3	apolipoprotein L 7a	protein-coding
chr6-2041	chr6	134983412	134984446	+	43.8	1034	exon (NM_001109914, exon 2 of 2)	exon (NM_001109914, exon 2 of 2)	1928	NM_001109914	381823	Mm.296104	NM_001109914	ENSMUSG00000090698	Apold1	Gm1075	apolipoprotein L domain containing 1	protein-coding
chrX-3275	chrX	94366864	94367722	+	11.5	858	5' UTR (NM_001199339, exon 1 of 9)	5' UTR (NM_001199339, exon 1 of 9)	139	NM_001199338	68316	Mm.379156	NM_026673	ENSMUSG00000079508	Apoo	0610008C08Rik|1110019O03Rik	apolipoprotein O	protein-coding
chrX-1937	chrX	112311346	112311846	+	9.23	500	intron (NM_026565, intron 1 of 8)	intron (NM_026565, intron 1 of 8)	188	NM_026565	68117	Mm.161014	NM_026565	ENSMUSG00000025525	Apool	6720473G16Rik|9430083G14Rik|E130106L15Rik	apolipoprotein O-like	protein-coding
chr16-3386	chr16	85171694	85174268	+	126.9	2574	intron (NM_001198826, intron 1 of 16)	CpG	726	NM_001198825	11820	Mm.277585	NM_007471	ENSMUSG00000022892	App	Abeta|Abpp|Adap|Ag|Cvap|E030013M08Rik|betaApp	amyloid beta (A4) precursor protein	protein-coding
chr16-5421	chr16	85168690	85169190	+	8.07	500	intron (NM_001198826, intron 1 of 16)	intron (NM_001198826, intron 1 of 16)	4767	NM_001198825	11820	Mm.277585	NM_007471	ENSMUSG00000022892	App	Abeta|Abpp|Adap|Ag|Cvap|E030013M08Rik|betaApp	amyloid beta (A4) precursor protein	protein-coding
chr16-6093	chr16	85098670	85099170	+	5.77	500	intron (NM_001198826, intron 3 of 16)	(CAA)n|Simple_repeat|Simple_repeat	74787	NM_001198825	11820	Mm.277585	NM_007471	ENSMUSG00000022892	App	Abeta|Abpp|Adap|Ag|Cvap|E030013M08Rik|betaApp	amyloid beta (A4) precursor protein	protein-coding
chr11-14383	chr11	85233065	85235736	+	100	2671	promoter-TSS (NR_028329)	promoter-TSS (NR_028329)	720	NM_025825	66884	Mm.271997	NM_025825		Appbp2	1300003O07Rik|AI465480|PAT1	amyloid beta precursor protein (cytoplasmic tail) binding protein 2	protein-coding
chr14-2693	chr14	26969444	26971443	+	85.7	1999	exon (NM_145221, exon 1 of 22)	exon (NM_145221, exon 1 of 22)	108	NM_145221	72993	Mm.202322	NM_145221	ENSMUSG00000040760	Appl1	2900057D21Rik|7330406P05Rik|AI585782|AW209077|BB022931|C88264|DIP13	adaptor protein, phosphotyrosine interaction, PH domain and leucine zipper containing 1	protein-coding
chr10-8881	chr10	83647037	83649497	+	71.9	2460	intron (NM_145220, intron 1 of 20)	intron (NM_145220, intron 1 of 20)	397	NM_145220	216190	Mm.282985	NM_145220	ENSMUSG00000020263	Appl2	Dip3b	adaptor protein, phosphotyrosine interaction, PH domain and leucine zipper containing 2	protein-coding
chr8-5676	chr8	122575828	122577133	+	47.7	1305	intron (NM_009698, intron 2 of 4)	CpG	427	NM_009698	11821	Mm.1786	NM_009698	ENSMUSG00000006589	Aprt	C85684	adenine phosphoribosyl transferase	protein-coding
chr4-12030	chr4	40701940	40704370	+	64.2	2430	promoter-TSS (NM_001025444)	promoter-TSS (NM_001025444)	39	NM_001025445	66408	Mm.430710	NM_025545	ENSMUSG00000028411	Aptx	2410016G21Rik|AA388047|FHA-HIT	aprataxin	protein-coding
chr7-7499	chr7	97736244	97738943	+	91.1	2699	exon (NM_175105, exon 1 of 3)	exon (NM_175105, exon 1 of 3)	654	NM_175105	66333	Mm.29756	NM_175105	ENSMUSG00000042797	Aqp11	1700015P13Rik|AI648923|sjds	aquaporin 11	protein-coding
chr7-6724	chr7	97788048	97789341	+	50.4	1293	Intergenic	CpG	-50447	NM_175105	66333	Mm.29756	NM_175105	ENSMUSG00000042797	Aqp11	1700015P13Rik|AI648923|sjds	aquaporin 11	protein-coding
chr18-3502	chr18	15552607	15553249	+	10.8	642	intron (NM_199055, intron 2 of 3)	intron (NM_199055, intron 2 of 3)	-149244	NM_009700	11829	Mm.250786	NM_009700	ENSMUSG00000024411	Aqp4	WCH4	aquaporin 4	protein-coding
chr18-3779	chr18	15402637	15403263	+	10	626	intron (NM_009700, intron 1 of 4)	intron (NM_009700, intron 1 of 4)	734	NM_009700	11829	Mm.250786	NM_009700	ENSMUSG00000024411	Aqp4	WCH4	aquaporin 4	protein-coding
chr2-8411	chr2	114174294	114175679	+	48.8	1385	intron (NM_009702, intron 1 of 34)	intron (NM_009702, intron 1 of 34)	353	NM_009702	11834	Mm.2545	NM_009702	ENSMUSG00000040383	Aqr	AW495846|mKIAA0560	aquarius	protein-coding
chrX-3079	chrX	98148702	98151493	+	36.9	2791	exon (NM_013476, exon 1 of 8)	exon (NM_013476, exon 1 of 8)	347	NM_013476	11835	Mm.39005	NM_013476		Ar	AW320017|Tfm	androgen receptor	protein-coding
chrX-1291	chrX	20797821	20799124	+	21.9	1303	Intergenic	Intergenic	-50071	NM_009703	11836	Mm.220946	NM_009703	ENSMUSG00000001127	Araf	1200013E08Rik|A-Raf|AW495444|Araf1	v-raf murine sarcoma 3611 viral oncogene homolog	protein-coding
chrX-2018	chrX	20848265	20849368	+	20	1103	intron (NM_001159645, intron 1 of 5)	CpG	273	NM_001159645	11836	Mm.220946	NM_009703	ENSMUSG00000001127	Araf	1200013E08Rik|A-Raf|AW495444|Araf1	v-raf murine sarcoma 3611 viral oncogene homolog	protein-coding
chrX-2788	chrX	20819136	20819842	+	8.84	706	Intergenic	Intergenic	-29054	NM_009703	11836	Mm.220946	NM_009703	ENSMUSG00000001127	Araf	1200013E08Rik|A-Raf|AW495444|Araf1	v-raf murine sarcoma 3611 viral oncogene homolog	protein-coding
chr5-5086	chr5	62765395	62766923	+	61.5	1528	promoter-TSS (NM_178407)	promoter-TSS (NM_178407)	18	NM_178407	212285	Mm.244403	NM_178407	ENSMUSG00000037999	Arap2	Centd1|Gm148|mKIAA0580	ArfGAP with RhoGAP domain, ankyrin repeat and PH domain 2	protein-coding
chr18-2872	chr18	38013889	38014514	+	14.2	625	Intergenic	Intergenic	-15232	NM_001205336	106952	Mm.247642	NM_139206	ENSMUSG00000024451	Arap3	Centd3|Drag1|E030006K04Rik|cnt-d3	ArfGAP with RhoGAP domain, ankyrin repeat and PH domain 3	protein-coding
chr18-3812	chr18	38025338	38025838	+	8.46	500	Intergenic	Intergenic	-26619	NM_001205336	106952	Mm.247642	NM_139206	ENSMUSG00000024451	Arap3	Centd3|Drag1|E030006K04Rik|cnt-d3	ArfGAP with RhoGAP domain, ankyrin repeat and PH domain 3	protein-coding
chr18-5751	chr18	38042327	38042827	+	6.54	500	Intergenic	Intergenic	-43608	NM_001205336	106952	Mm.247642	NM_139206	ENSMUSG00000024451	Arap3	Centd3|Drag1|E030006K04Rik|cnt-d3	ArfGAP with RhoGAP domain, ankyrin repeat and PH domain 3	protein-coding
chr15-5911	chr15	74671149	74672986	+	46.9	1837	exon (NM_001276684, exon 1 of 3)	exon (NM_001276684, exon 1 of 3)	503	NM_001276684	11838	Mm.491310	NM_018790	ENSMUSG00000022602	Arc	Arc3.1|C86064|arg3.1|mArc	activity regulated cytoskeletal-associated protein	protein-coding
chr15-5679	chr15	74669782	74670282	+	8.84	500	intron (NM_018790, intron 2 of 2)	intron (NM_018790, intron 2 of 2)	2538	NM_001276684	11838	Mm.491310	NM_018790	ENSMUSG00000022602	Arc	Arc3.1|C86064|arg3.1|mArc	activity regulated cytoskeletal-associated protein	protein-coding
chr9-9122	chr9	44766475	44768258	+	71.9	1783	intron (NM_145985, intron 1 of 9)	CpG	442	NM_145985	213827	Mm.371682	NM_145985	ENSMUSG00000032096	Arcn1	4632432M07Rik|nur17	archain 1	protein-coding
chr5-4164	chr5	91139404	91140037	+	20.4	633	5' UTR (NM_009704, exon 1 of 6)	5' UTR (NM_009704, exon 1 of 6)	105	NM_009704	11839	Mm.8039	NM_009704	ENSMUSG00000029378	Areg	AR|Sdgf	amphiregulin	protein-coding
chr12-4343	chr12	84969891	84971533	+	62.7	1642	promoter-TSS (NM_028632)	promoter-TSS (NM_028632)	174	NM_178065	68497	Mm.24446	NM_178065	ENSMUSG00000042350	Arel1	1110018G07Rik|AI649076|AW610792|Kiaa0317|mKIAA0317	apoptosis resistant E3 ubiquitin protein ligase 1	protein-coding
chr11-11831	chr11	59226163	59228844	+	110.7	2681	intron (NM_007476, intron 1 of 4)	CpG	659	NM_001130408	11840	Mm.371546	NM_007476	ENSMUSG00000048076	Arf1	-	ADP-ribosylation factor 1	protein-coding
chr11-11187	chr11	103966370	103967713	+	46.9	1343	5' UTR (NM_007477, exon 1 of 5)	5' UTR (NM_007477, exon 1 of 5)	170	NM_007477	11841	Mm.5061	NM_007477	ENSMUSG00000062421	Arf2	-	ADP-ribosylation factor 2	protein-coding
chr11-12085	chr11	103961352	103961852	+	8.07	500	Intergenic	Intergenic	-5269	NM_007477	11841	Mm.5061	NM_007477	ENSMUSG00000062421	Arf2	-	ADP-ribosylation factor 2	protein-coding
chr15-6846	chr15	98760940	98763918	+	121.5	2978	intron (NM_007478, intron 1 of 4)	intron (NM_007478, intron 1 of 4)	689	NM_007478	11842	Mm.221298	NM_007478	ENSMUSG00000051853	Arf3	5430400P17Rik|AI854770	ADP-ribosylation factor 3	protein-coding
chr14-3311	chr14	26637291	26640650	+	95.7	3359	intron (NM_007479, intron 1 of 5)	intron (NM_007479, intron 1 of 5)	773	NM_007479	11843	Mm.297768	NM_007479	ENSMUSG00000021877	Arf4	AA407803	ADP-ribosylation factor 4	protein-coding
chr6-4694	chr6	28423017	28424531	+	65.7	1514	intron (NM_007480, intron 1 of 5)	GC_rich|Low_complexity|Low_complexity	134	NM_007480	11844	Mm.389075	NM_007480	ENSMUSG00000020440	Arf5	-	ADP-ribosylation factor 5	protein-coding
chr12-5328	chr12	69371178	69373606	+	126.9	2428	5' UTR (NM_007481, exon 2 of 2)	5' UTR (NM_007481, exon 2 of 2)	242	NM_007481	11845	Mm.27308	NM_007481	ENSMUSG00000044147	Arf6	AI788669|AW496366	ADP-ribosylation factor 6	protein-coding
chr2-6087	chr2	180966562	180968143	+	61.1	1581	promoter-TSS (NM_001177706)	promoter-TSS (NM_001177706)	52	NM_001177706	228998	Mm.33765	NM_145760	ENSMUSG00000027575	Arfgap1	AI115377|Arf1gap	ADP-ribosylation factor GTPase activating protein 1	protein-coding
chr2-12910	chr2	91264324	91266386	+	65	2062	TTS (NM_030880)	TTS (NM_030880)	240	NM_001166024	77038	Mm.43636	NM_023854	ENSMUSG00000027255	Arfgap2	2310032E02Rik|Zfp289	ADP-ribosylation factor GTPase activating protein 2	protein-coding
chr15-5749	chr15	83349361	83350931	+	52.3	1570	exon (NM_025445, exon 1 of 16)	exon (NM_025445, exon 1 of 16)	101	NM_025445	66251	Mm.258910	NM_025445	ENSMUSG00000054277	Arfgap3	0610009H19Rik|1810004P07Rik|1810035F16Rik|9130416J18Rik|Arfgap1	ADP-ribosylation factor GTPase activating protein 3	protein-coding
chr1-10705	chr1	10231054	10234335	+	139.2	3281	promoter-TSS (NM_001102430)	promoter-TSS (NM_001102430)	-24	NM_001102430	211673	Mm.229141	NM_001102430	ENSMUSG00000067851	Arfgef1	ARFGEP1|BIG1|D130059B05Rik|D730028O18Rik|P200	ADP-ribosylation factor guanine nucleotide-exchange factor 1(brefeldin A-inhibited)	protein-coding
chr2-10580	chr2	166804973	166806610	+	64.2	1637	exon (NM_001085495, exon 1 of 39)	exon (NM_001085495, exon 1 of 39)	210	NM_001085495	99371	Mm.297192	NM_001085495	ENSMUSG00000074582	Arfgef2	AI463430|AW493672|BIG2|E230011G24Rik	ADP-ribosylation factor guanine nucleotide-exchange factor 2 (brefeldin A-inhibited)	protein-coding
chr3-6241	chr3	84581560	84583598	+	84.6	2038	promoter-TSS (NM_001081093)	promoter-TSS (NM_001081093)	46	NM_001081093	99889	Mm.316536	NM_001081093	ENSMUSG00000074513	Arfip1	2310030I10Rik|Arfaptin|D3Ertd598e	ADP-ribosylation factor interacting protein 1	protein-coding
chr7-11724	chr7	105639292	105641576	+	85.3	2284	promoter-TSS (NM_029802)	promoter-TSS (NM_029802)	-18	NM_029802	76932	Mm.41637	NM_029802	ENSMUSG00000030881	Arfip2	2310002N04Rik|POR|Por1	ADP-ribosylation factor interacting protein 2	protein-coding
chr12-3790	chr12	79130632	79132007	+	30.4	1375	intron (NM_009705, intron 1 of 7)	intron (NM_009705, intron 1 of 7)	531	NM_009705	11847	Mm.3506	NM_009705	ENSMUSG00000021125	Arg2	AII|AU022422	arginase type II	protein-coding
chr2-4355	chr2	91649075	91651157	+	89.2	2082	promoter-TSS (NM_001033451)	promoter-TSS (NM_001033451)	-2	NR_027371	228359	Mm.22413	NM_146124	ENSMUSG00000027247	Arhgap1	B230365D05Rik|C76222|Cdc42GAP|p50rhoGAP	Rho GTPase activating protein 1	protein-coding
chr8-5596	chr8	77516988	77518397	+	54.6	1409	exon (NM_030113, exon 1 of 23)	exon (NM_030113, exon 1 of 23)	215	NM_030113	78514	Mm.165974	NM_030113	ENSMUSG00000037148	Arhgap10	A930033B01Rik|PSGAP-m|PSGAP-s	Rho GTPase activating protein 10	protein-coding
chr2-9682	chr2	113848069	113849553	+	50.4	1484	promoter-TSS (NM_181416)	promoter-TSS (NM_181416)	-150	NM_181416	228482	Mm.45753	NM_181416	ENSMUSG00000041219	Arhgap11a	6530401L14Rik|mKIAA0013	Rho GTPase activating protein 11A	protein-coding
chr18-3491	chr18	6134455	6136739	+	88.4	2284	intron (NM_001039692, intron 1 of 18)	CpG	501	NM_001039692	75415	Mm.239675	NM_029277	ENSMUSG00000041225	Arhgap12	2810011M08Rik	Rho GTPase activating protein 12	protein-coding
chr18-2090	chr18	5989539	5990039	+	16.5	500	Intergenic	Intergenic	146309	NM_001039692	75415	Mm.239675	NM_029277	ENSMUSG00000041225	Arhgap12	2810011M08Rik	Rho GTPase activating protein 12	protein-coding
chr7-7037	chr7	123368456	123370776	+	101.9	2320	intron (NM_001122643, intron 1 of 19)	CpG	299	NM_001122641	70497	Mm.403318	NM_144529	ENSMUSG00000030766	Arhgap17	5730403H17Rik|Nadrin|Nadrin2|Rich1|Wbp15	Rho GTPase activating protein 17	protein-coding
chr7-7291	chr7	123366601	123367912	+	25	1311	intron (NM_001122643, intron 1 of 19)	intron (NM_001122643, intron 1 of 19)	2659	NM_001122641	70497	Mm.403318	NM_144529	ENSMUSG00000030766	Arhgap17	5730403H17Rik|Nadrin|Nadrin2|Rich1|Wbp15	Rho GTPase activating protein 17	protein-coding
chr7-13473	chr7	123327048	123327548	+	6.15	500	exon (NM_144529, exon 3 of 20)	exon (NM_144529, exon 3 of 20)	42617	NM_001122641	70497	Mm.403318	NM_144529	ENSMUSG00000030766	Arhgap17	5730403H17Rik|Nadrin|Nadrin2|Rich1|Wbp15	Rho GTPase activating protein 17	protein-coding
chr10-4943	chr10	26772826	26773588	+	15	762	intron (NM_176837, intron 1 of 14)	intron (NM_176837, intron 1 of 14)	695	NM_176837	73910	Mm.356496	NM_176837	ENSMUSG00000039031	Arhgap18	4833419J07Rik|AI314906|AI843501	Rho GTPase activating protein 18	protein-coding
chr19-3530	chr19	41801046	41802455	+	49.2	1409	intron (NM_001163495, intron 1 of 10)	CpG	334	NM_027667	71085	Mm.21646	NM_027667	ENSMUSG00000025154	Arhgap19	4933411B03Rik|AI120128|AW546831|mFLJ00368	Rho GTPase activating protein 19	protein-coding
chr9-4456	chr9	51764355	51767501	+	120.7	3146	intron (NM_175535, intron 1 of 14)	CpG	576	NM_175535	244867	Mm.400352	NM_175535	ENSMUSG00000053199	Arhgap20	6530403F17Rik|A530023E23Rik|mKIAA1391	Rho GTPase activating protein 20	protein-coding
chr2-9183	chr2	20965952	20969888	+	181.8	3936	promoter-TSS (NM_001081364)	promoter-TSS (NM_001081364)	-199	NM_001128084	71435	Mm.28507	NM_001081364	ENSMUSG00000036591	Arhgap21	5530401C11Rik|AA416458|ARHGAP10	Rho GTPase activating protein 21	protein-coding
chr14-2232	chr14	33319611	33320522	+	25.4	911	intron (NM_153800, intron 4 of 10)	CpG	103243	NM_153800	239027	Mm.318350	NM_153800	ENSMUSG00000063506	Arhgap22	B230341L19Rik|RHOGAP2|p68RacGAP	Rho GTPase activating protein 22	protein-coding
chr11-2985	chr11	97450227	97450993	+	30	766	intron (NM_021493, intron 1 of 18)	intron (NM_021493, intron 1 of 18)	450	NM_021493	58996	Mm.394118	NM_021493	ENSMUSG00000049807	Arhgap23	A330041B18Rik	Rho GTPase activating protein 23	protein-coding
chr11-9284	chr11	97415466	97416576	+	23.5	1110	Intergenic	CpG	-34139	NM_021493	58996	Mm.394118	NM_021493	ENSMUSG00000049807	Arhgap23	A330041B18Rik	Rho GTPase activating protein 23	protein-coding
chr11-15526	chr11	97448915	97449415	+	6.54	500	promoter-TSS (NM_021493)	promoter-TSS (NM_021493)	-995	NM_021493	58996	Mm.394118	NM_021493	ENSMUSG00000049807	Arhgap23	A330041B18Rik	Rho GTPase activating protein 23	protein-coding
chr5-4781	chr5	102845268	102845894	+	17.7	626	intron (NM_146161, intron 3 of 8)	intron (NM_146161, intron 3 of 8)	76771	NM_001286468	231532	Mm.440191	NM_029270	ENSMUSG00000057315	Arhgap24	0610025G21Rik	Rho GTPase activating protein 24	protein-coding
chr18-2053	chr18	38992457	38994446	+	104.9	1989	5' UTR (NM_175164, exon 1 of 23)	5' UTR (NM_175164, exon 1 of 23)	306	NM_175164	71302	Mm.329396	NM_175164	ENSMUSG00000036452	Arhgap26	1810044B20Rik|2610010G17Rik|4933432P15Rik|AI853435|mKIAA0621	Rho GTPase activating protein 26	protein-coding
chr18-3982	chr18	39087088	39087588	+	8.46	500	intron (NM_175164, intron 1 of 22)	intron (NM_175164, intron 1 of 22)	94193	NM_175164	71302	Mm.329396	NM_175164	ENSMUSG00000036452	Arhgap26	1810044B20Rik|2610010G17Rik|4933432P15Rik|AI853435|mKIAA0621	Rho GTPase activating protein 26	protein-coding
chr18-5341	chr18	39100072	39100572	+	6.92	500	intron (NM_175164, intron 3 of 22)	intron (NM_175164, intron 3 of 22)	107177	NM_175164	71302	Mm.329396	NM_175164	ENSMUSG00000036452	Arhgap26	1810044B20Rik|2610010G17Rik|4933432P15Rik|AI853435|mKIAA0621	Rho GTPase activating protein 26	protein-coding
chr18-5342	chr18	39188164	39188664	+	6.54	500	intron (NM_175164, intron 11 of 22)	intron (NM_175164, intron 11 of 22)	195269	NM_175164	71302	Mm.329396	NM_175164	ENSMUSG00000036452	Arhgap26	1810044B20Rik|2610010G17Rik|4933432P15Rik|AI853435|mKIAA0621	Rho GTPase activating protein 26	protein-coding
chr11-7624	chr11	103362591	103363638	+	31.5	1047	intron (NM_001205236, intron 1 of 17)	intron (NM_001205236, intron 1 of 17)	578	NM_183288	544817	Mm.259113	NM_133715	ENSMUSG00000034255	Arhgap27	2310069I04Rik|5730442P18Rik|Gm21552|Sh3d20	Rho GTPase activating protein 27	protein-coding
chr11-14565	chr11	103359930	103361244	+	26.5	1314	exon (NM_183288, exon 3 of 3)	exon (NM_183288, exon 3 of 3)	3105	NM_183288	544817	Mm.259113	NM_133715	ENSMUSG00000034255	Arhgap27	2310069I04Rik|5730442P18Rik|Gm21552|Sh3d20	Rho GTPase activating protein 27	protein-coding
chr11-9324	chr11	103332706	103333395	+	16.1	689	intron (NM_001205236, intron 17 of 17)	intron (NM_001205236, intron 17 of 17)	11652	NM_133715	544817	Mm.259113	NM_133715	ENSMUSG00000034255	Arhgap27	2310069I04Rik|5730442P18Rik|Gm21552|Sh3d20	Rho GTPase activating protein 27	protein-coding
chr17-4209	chr17	68003712	68004604	+	21.1	892	promoter-TSS (NM_172964)	promoter-TSS (NM_172964)	-50	NM_172964	268970	Mm.9935	NM_172964	ENSMUSG00000024043	Arhgap28	AU044757|AW550892|E130310N06	Rho GTPase activating protein 28	protein-coding
chr3-7530	chr3	121952708	121954198	+	40.7	1490	intron (NM_172525, intron 1 of 22)	CpG	127	NM_172525	214137	Mm.229287	NM_172525	ENSMUSG00000039831	Arhgap29	6720461J18Rik|A830014I19|AU040217|B130017I01Rik|C76601|Parg1	Rho GTPase activating protein 29	protein-coding
chr3-5915	chr3	121967337	121968392	+	31.9	1055	intron (NM_172525, intron 1 of 22)	intron (NM_172525, intron 1 of 22)	14538	NM_172525	214137	Mm.229287	NM_172525	ENSMUSG00000039831	Arhgap29	6720461J18Rik|A830014I19|AU040217|B130017I01Rik|C76601|Parg1	Rho GTPase activating protein 29	protein-coding
chr1-9601	chr1	171380214	171380869	+	11.5	655	intron (NM_027893, intron 2 of 8)	intron (NM_027893, intron 2 of 8)	-8419	NM_001005508	226652	Mm.251048	NM_001005508	ENSMUSG00000048865	Arhgap30	6030405P05Rik|Gm102|mFLJ00267	Rho GTPase activating protein 30	protein-coding
chr16-3709	chr16	38712201	38713824	+	42.3	1623	promoter-TSS (NM_020260)	promoter-TSS (NM_020260)	23	NM_020260	12549	Mm.370848	NM_020260	ENSMUSG00000022799	Arhgap31	5830477L08Rik|AU041750|Cdgap|D330026I07Rik	Rho GTPase activating protein 31	protein-coding
chr16-6397	chr16	38664979	38665479	+	6.54	500	intron (NM_020260, intron 1 of 11)	MER97c|DNA|hAT-Tip100	47806	NM_020260	12549	Mm.370848	NM_020260	ENSMUSG00000022799	Arhgap31	5830477L08Rik|AU041750|Cdgap|D330026I07Rik	Rho GTPase activating protein 31	protein-coding
chr9-7345	chr9	32031633	32033801	+	72.7	2168	Intergenic	CpG	-83419	NM_001195632	330914	Mm.46683	NM_177379	ENSMUSG00000041444	Arhgap32	3426406O18Rik|Gc-gap|Grit|Px-rics|Rics|mKIAA0712|p200Rhogap|p250Gap	Rho GTPase activating protein 32	protein-coding
chr7-5729	chr7	30534161	30535901	+	65	1740	promoter-TSS (NM_001289682)	promoter-TSS (NM_001289682)	29	NM_001289670	233071	Mm.190704	NM_178252	ENSMUSG00000036882	Arhgap33	AW324378|NOMA-GAP|Snx26|TCGAP	Rho GTPase activating protein 33	protein-coding
chr7-4661	chr7	16613386	16615464	+	88.4	2078	intron (NM_172739, intron 1 of 6)	CpG	568	NM_172739	232906	Mm.28646	NM_172739	ENSMUSG00000058230	Arhgap35	6430596G11Rik|AI841135|Grlf1|mKIAA1722|p190A|p190RhoGAP	Rho GTPase activating protein 35	protein-coding
chr15-6740	chr15	76814916	76818862	+	124.9	3946	intron (NM_001168288, intron 1 of 11)	intron (NM_001168288, intron 1 of 11)	1281	NM_198420	223666	Mm.322931	NM_198420	ENSMUSG00000033697	Arhgap39	9530053N22|AI843066|D15Wsu169e|Kiaa1688|Porf-2	Rho GTPase activating protein 39	protein-coding
chr9-2739	chr9	9238363	9239686	+	56.9	1323	promoter-TSS (NM_027823)	promoter-TSS (NM_027823)	-11	NM_027823	71544	Mm.334955	NM_027823	ENSMUSG00000050730	Arhgap42	9030420J04Rik|BE136619	Rho GTPase activating protein 42	protein-coding
chr11-4818	chr11	65161937	65163307	+	63.8	1370	exon (NM_175003, exon 1 of 21)	exon (NM_175003, exon 1 of 21)	339	NM_175003	216831	Mm.134338	NM_175003	ENSMUSG00000033389	Arhgap44	6330543G20|AI840762|AU040829|AW493732|Rich2	Rho GTPase activating protein 44	protein-coding
chr12-3762	chr12	52502946	52506046	+	127.6	3100	Intergenic	CpG	-11581	NM_009706	11855	Mm.35059	NM_009706	ENSMUSG00000035133	Arhgap5	p190-B|p190B	Rho GTPase activating protein 5	protein-coding
chr12-6740	chr12	52474451	52474951	+	6.54	500	Intergenic	Intergenic	-41376	NM_009706	11855	Mm.35059	NM_009706	ENSMUSG00000035133	Arhgap5	p190-B|p190B	Rho GTPase activating protein 5	protein-coding
chrX-2750	chrX	168795055	168796533	+	21.9	1478	5' UTR (NM_009707, exon 1 of 13)	5' UTR (NM_009707, exon 1 of 13)	695	NM_009707	11856	Mm.441810	NM_009707	ENSMUSG00000031355	Arhgap6	AI504284|RhoGAPX-1	Rho GTPase activating protein 6	protein-coding
chrX-3162	chrX	169036074	169037035	+	15	961	promoter-TSS (NM_178754)	promoter-TSS (NM_178754)	-57	NR_109847	11856	Mm.441810	NM_009707	ENSMUSG00000031355	Arhgap6	AI504284|RhoGAPX-1	Rho GTPase activating protein 6	protein-coding
chr10-6031	chr10	127326400	127327025	+	10.8	625	intron (NM_001285785, intron 8 of 15)	CpG-1596	2985	NM_146011	216445	Mm.227198	NM_146011	ENSMUSG00000040345	Arhgap9	AU043488	Rho GTPase activating protein 9	protein-coding
chr11-10447	chr11	120580143	120582506	+	86.5	2363	intron (NM_133796, intron 1 of 5)	CpG	296	NM_133796	192662	Mm.30016	NM_133796	ENSMUSG00000025132	Arhgdia	5330430M07Rik|Gdi-1|Rho-GDI|RhoDGI|RhoGDI-1	Rho GDP dissociation inhibitor (GDI) alpha	protein-coding
chr17-3750	chr17	26200613	26201796	+	39.6	1183	5' UTR (NM_008113, exon 1 of 6)	5' UTR (NM_008113, exon 1 of 6)	146	NM_008113	14570	Mm.1383	NM_008113	ENSMUSG00000073433	Arhgdig	Gdi5|RIP2|Rho-GDI-3|Rho-GDI2	Rho GDP dissociation inhibitor (GDI) gamma	protein-coding
chr7-3435	chr7	24902835	24905082	+	59.6	2247	promoter-TSS (NM_001130152)	promoter-TSS (NM_001130152)	-388	NM_001130152	16801	Mm.3181	NM_008488	ENSMUSG00000040940	Arhgef1	Lbcl2|Lsc	Rho guanine nucleotide exchange factor (GEF) 1	protein-coding
chr8-4499	chr8	14911254	14912372	+	28.4	1118	intron (NM_001037736, intron 1 of 27)	intron (NM_001037736, intron 1 of 27)	150	NM_001037736	234094	Mm.240298	NM_172751	ENSMUSG00000071176	Arhgef10	6430549H08Rik|mKIAA0294	Rho guanine nucleotide exchange factor (GEF) 10	protein-coding
chr4-5449	chr4	140647617	140649341	+	54.2	1724	intron (NM_001112722, intron 1 of 27)	intron (NM_001112722, intron 1 of 27)	277	NM_172415	72754	Mm.29329	NM_172415	ENSMUSG00000040964	Arhgef10l	2810441C07Rik	Rho guanine nucleotide exchange factor (GEF) 10-like	protein-coding
chr3-5823	chr3	87616860	87619673	+	92.6	2813	promoter-TSS (NM_001003912)	promoter-TSS (NM_001003912)	-485	NM_001003912	213498	Mm.287267	NM_001003912	ENSMUSG00000041977	Arhgef11	B930073M02|E130307F09|PDZ-RhoGEF|Prg|RhoGEF|mKIAA0380	Rho guanine nucleotide exchange factor (GEF) 11	protein-coding
chr3-9338	chr3	87620383	87620883	+	5.77	500	intron (NM_001003912, intron 1 of 39)	intron (NM_001003912, intron 1 of 39)	1882	NM_001003912	213498	Mm.287267	NM_001003912	ENSMUSG00000041977	Arhgef11	B930073M02|E130307F09|PDZ-RhoGEF|Prg|RhoGEF|mKIAA0380	Rho guanine nucleotide exchange factor (GEF) 11	protein-coding
chr9-9102	chr9	43103032	43106767	+	123.4	3735	intron (NM_027144, intron 1 of 40)	intron (NM_027144, intron 1 of 40)	819	NM_027144	69632	Mm.275266	NM_027144	ENSMUSG00000059495	Arhgef12	2310014B11Rik|AU019857|Larg|mKIAA0382	Rho guanine nucleotide exchange factor (GEF) 12	protein-coding
chr4-11061	chr4	154424993	154425493	+	6.92	500	intron (NM_001291029, intron 3 of 15)	intron (NM_001291029, intron 3 of 15)	-125348	NM_001112744	230972	Mm.38481	NM_001112744	ENSMUSG00000029032	Arhgef16	-	Rho guanine nucleotide exchange factor (GEF) 16	protein-coding
chr4-11838	chr4	154383539	154384039	+	5.77	500	intron (NM_001291029, intron 3 of 15)	intron (NM_001291029, intron 3 of 15)	-83894	NM_001112744	230972	Mm.38481	NM_001112744	ENSMUSG00000029032	Arhgef16	-	Rho guanine nucleotide exchange factor (GEF) 16	protein-coding
chr8-3897	chr8	3392561	3393915	+	52.7	1354	intron (NM_133962, intron 1 of 19)	intron (NM_133962, intron 1 of 19)	230	NM_133962	102098	Mm.170461	NM_133962	ENSMUSG00000004568	Arhgef18	AI467246|D030053O22Rik	rho/rac guanine nucleotide exchange factor (GEF) 18	protein-coding
chr3-1723	chr3	88620848	88623617	+	97.3	2769	intron (NM_001198913, intron 1 of 21)	intron (NM_001198913, intron 1 of 21)	838	NM_001198913	16800	Mm.239329	NM_008487	ENSMUSG00000028059	Arhgef2	AA408978|GEF|GEF-H1|GEFH1|LFP40|Lbcl1|Lfc|P40|mKIAA0651	rho/rac guanine nucleotide exchange factor (GEF) 2	protein-coding
chr3-4173	chr3	88629379	88632481	+	71.1	3102	intron (NM_008487, intron 2 of 21)	intron (NM_008487, intron 2 of 21)	9536	NM_001198913	16800	Mm.239329	NM_008487	ENSMUSG00000028059	Arhgef2	AA408978|GEF|GEF-H1|GEFH1|LFP40|Lbcl1|Lfc|P40|mKIAA0651	rho/rac guanine nucleotide exchange factor (GEF) 2	protein-coding
chr3-8153	chr3	88607492	88608263	+	13.1	771	Intergenic	Intergenic	-8330	NM_001198911	16800	Mm.239329	NM_008487	ENSMUSG00000028059	Arhgef2	AA408978|GEF|GEF-H1|GEFH1|LFP40|Lbcl1|Lfc|P40|mKIAA0651	rho/rac guanine nucleotide exchange factor (GEF) 2	protein-coding
chr10-5810	chr10	127187638	127189776	+	75.7	2138	intron (NM_001166413, intron 2 of 15)	CpG	1116	NM_001166413	52666	Mm.272230	NM_028027	ENSMUSG00000019467	Arhgef25	2410008H17Rik|D10Ertd610e|GEFT	Rho guanine nucleotide exchange factor (GEF) 25	protein-coding
chr3-4886	chr3	62338474	62340182	+	66.9	1708	5' UTR (NM_001081295, exon 1 of 14)	5' UTR (NM_001081295, exon 1 of 14)	551	NM_001081295	622434	Mm.153974	NM_001081295	ENSMUSG00000036885	Arhgef26	4631416L12Rik|8430436L14Rik|AI303572|AW491953|SGEF	Rho guanine nucleotide exchange factor (GEF) 26	protein-coding
chr3-8093	chr3	62340831	62341331	+	6.92	500	intron (NM_001081295, intron 1 of 13)	intron (NM_001081295, intron 1 of 13)	2304	NM_001081295	622434	Mm.153974	NM_001081295	ENSMUSG00000036885	Arhgef26	4631416L12Rik|8430436L14Rik|AI303572|AW491953|SGEF	Rho guanine nucleotide exchange factor (GEF) 26	protein-coding
chr13-4398	chr13	98205266	98207022	+	76.1	1756	promoter-TSS (NM_012026)	promoter-TSS (NM_012026)	21	NM_012026	110596	Mm.252718	NM_012026	ENSMUSG00000021662	Arhgef28	9230110L08Rik|AI323540|D13Bwg1089e|RIP2|Rgnef|RhoGEF|Rhoip2|p190RhoGEF	Rho guanine nucleotide exchange factor (GEF) 28	protein-coding
chr14-3794	chr14	27335595	27338917	+	101.5	3322	intron (NM_001289687, intron 1 of 9)	intron (NM_001289687, intron 1 of 9)	1219	NM_001289687	71704	Mm.248606	NM_027871	ENSMUSG00000021895	Arhgef3	1200004I24Rik|9830169H03Rik|C76747|Xpln	Rho guanine nucleotide exchange factor (GEF) 3	protein-coding
chr14-4377	chr14	27114509	27115309	+	18.8	800	Intergenic	CpG	-29084	NM_001289686	71704	Mm.248606	NM_027871	ENSMUSG00000021895	Arhgef3	1200004I24Rik|9830169H03Rik|C76747|Xpln	Rho guanine nucleotide exchange factor (GEF) 3	protein-coding
chr14-5513	chr14	27102663	27103163	+	8.84	500	3' UTR (NM_134437, exon 13 of 13)	3' UTR (NM_134437, exon 13 of 13)	-41080	NM_001289686	71704	Mm.248606	NM_027871	ENSMUSG00000021895	Arhgef3	1200004I24Rik|9830169H03Rik|C76747|Xpln	Rho guanine nucleotide exchange factor (GEF) 3	protein-coding
chr4-7267	chr4	43499385	43499885	+	10.8	500	promoter-TSS (NM_001013377)	promoter-TSS (NM_001013377)	25	NM_001013377	230098	Mm.331567	NM_001013377	ENSMUSG00000051517	Arhgef39	E130306D19Rik	Rho guanine nucleotide exchange factor (GEF) 39	protein-coding
chr1-7346	chr1	34749949	34751370	+	58	1421	Intergenic	CpG	-51063	NM_183019	226970	Mm.41604	NM_183019	ENSMUSG00000037509	Arhgef4	9330140K16Rik|Asef|ENSMUSG00000070955	Rho guanine nucleotide exchange factor (GEF) 4	protein-coding
chr1-8533	chr1	34801417	34803063	+	50.4	1646	intron (NM_183019, intron 1 of 9)	intron (NM_183019, intron 1 of 9)	518	NM_183019	226970	Mm.41604	NM_183019	ENSMUSG00000037509	Arhgef4	9330140K16Rik|Asef|ENSMUSG00000070955	Rho guanine nucleotide exchange factor (GEF) 4	protein-coding
chr14-2912	chr14	51984295	51985688	+	46.9	1393	exon (NM_001145922, exon 1 of 23)	exon (NM_001145922, exon 1 of 23)	158	NM_198249	268739	Mm.9239	NM_198249	ENSMUSG00000004562	Arhgef40	E130112L23Rik|Gm669|Solo	Rho guanine nucleotide exchange factor (GEF) 40	protein-coding
chr6-5251	chr6	43265623	43266418	+	14.2	795	intron (NM_133674, intron 1 of 14)	intron (NM_133674, intron 1 of 14)	376	NM_133674	54324	Mm.320978	NM_133674	ENSMUSG00000033542	Arhgef5	2210412D05Rik|AA717842|AW495314|Tim1	Rho guanine nucleotide exchange factor (GEF) 5	protein-coding
chrX-3463	chrX	57325669	57326929	+	20	1260	intron (NM_152801, intron 2 of 21)	intron (NM_152801, intron 2 of 21)	12430	NM_152801	73341	Mm.261443	NM_152801	ENSMUSG00000031133	Arhgef6	1600028C08Rik|1700038J06Rik|4930592P22Rik|alpha-PIX	Rac/Cdc42 guanine nucleotide exchange factor (GEF) 6	protein-coding
chr8-4203	chr8	11727570	11729382	+	70.7	1812	intron (NM_001113517, intron 1 of 18)	CpG	371	NM_001113517	54126	Mm.244068	NM_017402	ENSMUSG00000031511	Arhgef7	Cool|PIX|Pak3bp|betaPix|betaPix-b|betaPix-c|cool-1|mKIAA0142|p85Cool1|p85SPR	Rho guanine nucleotide exchange factor (GEF7)	protein-coding
chr8-9630	chr8	11757526	11759112	+	54.6	1586	promoter-TSS (NM_001113518)	promoter-TSS (NM_001113518)	-11	NM_001113518	54126	Mm.244068	NM_017402	ENSMUSG00000031511	Arhgef7	Cool|PIX|Pak3bp|betaPix|betaPix-b|betaPix-c|cool-1|mKIAA0142|p85Cool1|p85SPR	Rho guanine nucleotide exchange factor (GEF7)	protein-coding
chrX-3500	chrX	95163271	95167094	+	58.8	3823	intron (NM_001290384, intron 1 of 9)	intron (NM_001290384, intron 1 of 9)	1357	NM_001290384	236915	Mm.44841	NM_001033329	ENSMUSG00000025656	Arhgef9	9630036L12Rik|A230067K14|mKIAA0424	CDC42 guanine nucleotide exchange factor (GEF) 9	protein-coding
chrX-2869	chrX	95195263	95197172	+	33.1	1909	Intergenic	Intergenic	-29678	NM_001033329	236915	Mm.44841	NM_001033329	ENSMUSG00000025656	Arhgef9	9630036L12Rik|A230067K14|mKIAA0424	CDC42 guanine nucleotide exchange factor (GEF) 9	protein-coding
chrX-3279	chrX	95162024	95162524	+	6.54	500	intron (NM_001290384, intron 1 of 9)	intron (NM_001290384, intron 1 of 9)	4265	NM_001290384	236915	Mm.44841	NM_001033329	ENSMUSG00000025656	Arhgef9	9630036L12Rik|A230067K14|mKIAA0424	CDC42 guanine nucleotide exchange factor (GEF) 9	protein-coding
chr4-8974	chr4	133751339	133754844	+	172.2	3505	exon (NM_001080819, exon 1 of 20)	exon (NM_001080819, exon 1 of 20)	520	NM_001080819	93760	Mm.22478	NM_001080819	ENSMUSG00000007880	Arid1a	1110030E03Rik|BAF250a|Osa1|Smarcf1	AT rich interactive domain 1A (SWI-like)	protein-coding
chr4-8603	chr4	133812802	133814448	+	73.8	1646	Intergenic	CpG	-60014	NM_001080819	93760	Mm.22478	NM_001080819	ENSMUSG00000007880	Arid1a	1110030E03Rik|BAF250a|Osa1|Smarcf1	AT rich interactive domain 1A (SWI-like)	protein-coding
chr4-4462	chr4	133756074	133757896	+	60.7	1822	Intergenic	Intergenic	-3374	NM_001080819	93760	Mm.22478	NM_001080819	ENSMUSG00000007880	Arid1a	1110030E03Rik|BAF250a|Osa1|Smarcf1	AT rich interactive domain 1A (SWI-like)	protein-coding
chr17-3709	chr17	4993652	4998960	+	203.4	5308	exon (NM_001085355, exon 1 of 20)	exon (NM_001085355, exon 1 of 20)	1232	NM_001085355	239985	Mm.133401	NM_001085355	ENSMUSG00000069729	Arid1b	8030481M12|9330189K18Rik|AI836955|Ardi1b|B230217J03Rik|mKIAA1235	AT rich interactive domain 1B (SWI-like)	protein-coding
chr17-6717	chr17	4907490	4909287	+	58	1797	Intergenic	CpG	-86686	NM_001085355	239985	Mm.133401	NM_001085355	ENSMUSG00000069729	Arid1b	8030481M12|9330189K18Rik|AI836955|Ardi1b|B230217J03Rik|mKIAA1235	AT rich interactive domain 1B (SWI-like)	protein-coding
chr17-3972	chr17	5189610	5190255	+	21.1	645	intron (NM_001085355, intron 4 of 19)	CpG	194858	NM_001085355	239985	Mm.133401	NM_001085355	ENSMUSG00000069729	Arid1b	8030481M12|9330189K18Rik|AI836955|Ardi1b|B230217J03Rik|mKIAA1235	AT rich interactive domain 1B (SWI-like)	protein-coding
chr17-7013	chr17	5065250	5065881	+	9.23	631	intron (NM_001085355, intron 2 of 19)	intron (NM_001085355, intron 2 of 19)	70491	NM_001085355	239985	Mm.133401	NM_001085355	ENSMUSG00000069729	Arid1b	8030481M12|9330189K18Rik|AI836955|Ardi1b|B230217J03Rik|mKIAA1235	AT rich interactive domain 1B (SWI-like)	protein-coding
chr17-8192	chr17	5002036	5002699	+	8.84	663	intron (NM_001085355, intron 1 of 19)	intron (NM_001085355, intron 1 of 19)	7293	NM_001085355	239985	Mm.133401	NM_001085355	ENSMUSG00000069729	Arid1b	8030481M12|9330189K18Rik|AI836955|Ardi1b|B230217J03Rik|mKIAA1235	AT rich interactive domain 1B (SWI-like)	protein-coding
chr17-6451	chr17	5000050	5000550	+	8.07	500	intron (NM_001085355, intron 1 of 19)	intron (NM_001085355, intron 1 of 19)	5226	NM_001085355	239985	Mm.133401	NM_001085355	ENSMUSG00000069729	Arid1b	8030481M12|9330189K18Rik|AI836955|Ardi1b|B230217J03Rik|mKIAA1235	AT rich interactive domain 1B (SWI-like)	protein-coding
chr15-6834	chr15	96283479	96289034	+	266.4	5555	Intergenic	CpG	-1266	NM_175251	77044	Mm.17166	NM_175251	ENSMUSG00000033237	Arid2	1700124K17Rik|4432409D24Rik|zipzap/p200	AT rich interactive domain 2 (ARID, RFX-like)	protein-coding
chr10-2799	chr10	79926340	79928683	+	93.4	2343	intron (NM_001288625, intron 1 of 8)	CpG	170	NM_001288625	13496	Mm.301282	NM_007880	ENSMUSG00000019564	Arid3a	Bright|Dri1|Dril1	AT rich interactive domain 3A (BRIGHT-like)	protein-coding
chr9-6043	chr9	57835908	57837224	+	47.7	1316	Intergenic	CpG	-2332	NM_019689	56380	Mm.425588	NM_019689	ENSMUSG00000004661	Arid3b	Bdp|Dri2	AT rich interactive domain 3B (BRIGHT-like)	protein-coding
chr12-6796	chr12	71047362	71050290	+	68.4	2928	intron (NM_001081195, intron 11 of 23)	intron (NM_001081195, intron 11 of 23)	32859	NM_001081195	238247	Mm.241601	NM_001081195	ENSMUSG00000048118	Arid4a	A630009N03|A630067N03Rik|MmRBBP1|Rbbp1	AT rich interactive domain 4A (RBP1-like)	protein-coding
chr13-2824	chr13	14062409	14065425	+	128	3016	promoter-TSS (NM_010282)	promoter-TSS (NM_010282)	133	NM_198122	94246	Mm.439784	NM_194262	ENSMUSG00000039219	Arid4b	BCAA|BRCAA1|RBBP1L1|Rbp1l1|SAP180	AT rich interactive domain 4B (RBP1-like)	protein-coding
chr1-4882	chr1	36307598	36308502	+	30	904	intron (NM_001290727, intron 1 of 5)	CpG	317	NM_001290726	214855	Mm.34316	NM_145996	ENSMUSG00000037447	Arid5a	D430024K22Rik|Mrf1	AT rich interactive domain 5A (MRF1-like)	protein-coding
chr10-6599	chr10	68275961	68280521	+	113.4	4560	intron (NM_023598, intron 1 of 9)	intron (NM_023598, intron 1 of 9)	485	NM_023598	71371	Mm.440357	NM_023598	ENSMUSG00000019947	Arid5b	4930580B11|5430435G07Rik|AI467247|Desrt|Mrf2|Mrf2alpha|Mrf2beta	AT rich interactive domain 5B (MRF1-like)	protein-coding
chr10-4988	chr10	68135974	68136658	+	22.3	684	intron (NM_023598, intron 4 of 9)	intron (NM_023598, intron 4 of 9)	142410	NM_023598	71371	Mm.440357	NM_023598	ENSMUSG00000019947	Arid5b	4930580B11|5430435G07Rik|AI467247|Desrt|Mrf2|Mrf2alpha|Mrf2beta	AT rich interactive domain 5B (MRF1-like)	protein-coding
chr10-6600	chr10	68282703	68283203	+	8.84	500	Intergenic	Intergenic	-4227	NM_023598	71371	Mm.440357	NM_023598	ENSMUSG00000019947	Arid5b	4930580B11|5430435G07Rik|AI467247|Desrt|Mrf2|Mrf2alpha|Mrf2beta	AT rich interactive domain 5B (MRF1-like)	protein-coding
chr10-8285	chr10	68281437	68281937	+	6.92	500	Intergenic	Intergenic	-2961	NM_023598	71371	Mm.440357	NM_023598	ENSMUSG00000019947	Arid5b	4930580B11|5430435G07Rik|AI467247|Desrt|Mrf2|Mrf2alpha|Mrf2beta	AT rich interactive domain 5B (MRF1-like)	protein-coding
chr9-8351	chr9	59484672	59487695	+	138	3023	exon (NM_019927, exon 1 of 14)	exon (NM_019927, exon 1 of 14)	191	NM_019927	23806	Mm.305925	NM_019927	ENSMUSG00000025234	Arih1	AU021774|Ari|Ari1|Hari|Hhari|Ubch7bp|Uip77	ariadne ubiquitin-conjugating enzyme E2 binding protein homolog 1 (Drosophila)	protein-coding
chr9-3431	chr9	108648348	108650182	+	89.6	1834	5' UTR (NM_011790, exon 1 of 16)	5' UTR (NM_011790, exon 1 of 16)	115	NM_011790	23807	Mm.290447	NM_011790	ENSMUSG00000064145	Arih2	AI843547|ARI2|TRIAD1|UIP48	ariadne homolog 2 (Drosophila)	protein-coding
chr10-3961	chr10	88730567	88732761	+	87.7	2194	promoter-TSS (NM_001037166)	promoter-TSS (NM_001037166)	250	NM_025859	104303	Mm.291247	NM_025859	ENSMUSG00000060904	Arl1	2310008D22Rik|AU019749	ADP-ribosylation factor-like 1	protein-coding
chr13-6480	chr13	54574442	54576338	+	59.6	1896	intron (NM_019968, intron 1 of 3)	CpG	377	NM_019968	56795	Mm.89484	NM_019968	ENSMUSG00000025870	Arl10	Arl10a|Arm1	ADP-ribosylation factor-like 10	protein-coding
chr16-4476	chr16	62845868	62847413	+	55.7	1545	intron (NM_026577, intron 1 of 9)	CpG	400	NM_026577	68146	Mm.96833	NM_026577	ENSMUSG00000022911	Arl13b	A530097K21Rik|A930014M17Rik|Arl2l1|C530009C10Rik|hnn	ADP-ribosylation factor-like 13B	protein-coding
chr2-8404	chr2	106973509	106975129	+	53.1	1620	promoter-TSS (NM_001025102)	promoter-TSS (NM_001025102)	78	NM_001025102	212772	Mm.381231	NM_173750	ENSMUSG00000027122	Arl14ep	2700007P21Rik|4930448O08Rik|ARF7EP	ADP-ribosylation factor-like 14 effector protein	protein-coding
chr13-2479	chr13	113793913	113795699	+	70.4	1786	intron (NM_172595, intron 1 of 4)	CpG	298	NM_172595	218639	Mm.79837	NM_172595	ENSMUSG00000042348	Arl15	A430036I03|Arfrp2|C230032K13Rik	ADP-ribosylation factor-like 15	protein-coding
chr13-8481	chr13	113769545	113770045	+	6.15	500	Intergenic	L2a|LINE|L2	-24713	NM_172595	218639	Mm.79837	NM_172595	ENSMUSG00000042348	Arl15	A430036I03|Arfrp2|C230032K13Rik	ADP-ribosylation factor-like 15	protein-coding
chr11-9743	chr11	120466612	120468435	+	76.9	1823	promoter-TSS (NM_197995)	promoter-TSS (NM_197995)	77	NM_197995	70317	Mm.485046	NM_197995		Arl16	2600005N12Rik	ADP-ribosylation factor-like 16	protein-coding
chr19-3594	chr19	6139991	6141910	+	71.5	1919	intron (NM_019722, intron 1 of 4)	CpG	187	NM_019722	56327	Mm.21071	NM_019722		Arl2	2610009M23Rik|AI115441|AW553335	ADP-ribosylation factor-like 2	protein-coding
chr8-2345	chr8	94666366	94668063	+	73.4	1697	5' UTR (NM_024269, exon 1 of 6)	5' UTR (NM_024269, exon 1 of 6)	123	NM_024269	107566	Mm.393247	NM_024191	ENSMUSG00000031776	Arl2bp	1700010P10Rik|1700027H16Rik|6330544B05Rik|AI482273|AI849834|BART|Bart1	ADP-ribosylation factor-like 2 binding protein	protein-coding
chr12-4912	chr12	40036186	40039025	+	128.8	2839	promoter-TSS (NM_007487)	promoter-TSS (NM_007487)	-229	NM_007487	11861	Mm.12723	NM_007487	ENSMUSG00000047446	Arl4a	AI467555|Arl4	ADP-ribosylation factor-like 4A	protein-coding
chr12-7183	chr12	39917782	39918282	+	6.92	500	Intergenic	Intergenic	119344	NM_007487	11861	Mm.12723	NM_007487	ENSMUSG00000047446	Arl4a	AI467555|Arl4	ADP-ribosylation factor-like 4A	protein-coding
chr12-7180	chr12	39421290	39421790	+	6.92	500	Intergenic	Intergenic	615836	NM_007487	11861	Mm.12723	NM_007487	ENSMUSG00000047446	Arl4a	AI467555|Arl4	ADP-ribosylation factor-like 4A	protein-coding
chr12-6696	chr12	39700889	39701389	+	6.92	500	Intergenic	Intergenic	336237	NM_007487	11861	Mm.12723	NM_007487	ENSMUSG00000047446	Arl4a	AI467555|Arl4	ADP-ribosylation factor-like 4A	protein-coding
chr12-6697	chr12	39751688	39752188	+	6.15	500	Intergenic	Intergenic	285438	NM_007487	11861	Mm.12723	NM_007487	ENSMUSG00000047446	Arl4a	AI467555|Arl4	ADP-ribosylation factor-like 4A	protein-coding
chr1-4938	chr1	88700890	88702766	+	70.7	1876	5' UTR (NM_177305, exon 1 of 1)	5' UTR (NM_177305, exon 1 of 1)	363	NM_177305	320982	Mm.27968	NM_177305	ENSMUSG00000049866	Arl4c	A630084M22Rik|Arl7|LAK	ADP-ribosylation factor-like 4C	protein-coding
chr11-5751	chr11	101665363	101666268	+	33.1	905	intron (NM_025404, intron 1 of 1)	CpG	274	NM_025404	80981	Mm.266840	NM_025404	ENSMUSG00000034936	Arl4d	1110036H21Rik|ARL6|AW456149|Arf4l|Arfl4|Arl5	ADP-ribosylation factor-like 4D	protein-coding
chr11-7617	chr11	101657632	101658399	+	14.6	767	Intergenic	CpG	-7526	NM_025404	80981	Mm.266840	NM_025404	ENSMUSG00000034936	Arl4d	1110036H21Rik|ARL6|AW456149|Arf4l|Arfl4|Arl5	ADP-ribosylation factor-like 4D	protein-coding
chr11-11170	chr11	101666874	101667529	+	13.8	655	exon (NM_025404, exon 2 of 2)	exon (NM_025404, exon 2 of 2)	1660	NM_025404	80981	Mm.266840	NM_025404	ENSMUSG00000034936	Arl4d	1110036H21Rik|ARL6|AW456149|Arf4l|Arfl4|Arl5	ADP-ribosylation factor-like 4D	protein-coding
chr11-15598	chr11	101669254	101669754	+	5.77	500	Intergenic	Intergenic	3963	NM_025404	80981	Mm.266840	NM_025404	ENSMUSG00000034936	Arl4d	1110036H21Rik|ARL6|AW456149|Arf4l|Arfl4|Arl5	ADP-ribosylation factor-like 4D	protein-coding
chr2-11617	chr2	52423421	52425544	+	72.7	2123	intron (NM_182994, intron 1 of 5)	CpG	392	NM_182994	75423	Mm.314378	NM_182994	ENSMUSG00000036093	Arl5a	2410015N24Rik|2810410P22Rik|AA408731|AW610751|Arl5|T25534	ADP-ribosylation factor-like 5A	protein-coding
chr2-7264	chr2	15054397	15056468	+	84.6	2071	promoter-TSS (NM_029466)	promoter-TSS (NM_029466)	70	NM_029466	75869	Mm.174068	NM_029466		Arl5b	4930587A11Rik|AW146430|Arl8	ADP-ribosylation factor-like 5B	protein-coding
chr11-8402	chr11	97995444	97996347	+	18.8	903	5' UTR (NM_207231, exon 1 of 6)	5' UTR (NM_207231, exon 1 of 6)	278	NM_207231	217151	Mm.277896	NM_207231	ENSMUSG00000038352	Arl5c	Arl12|BC065791	ADP-ribosylation factor-like 5C	protein-coding
chr16-4336	chr16	59638268	59639948	+	63.4	1680	5' UTR (NM_019665, exon 1 of 8)	5' UTR (NM_019665, exon 1 of 8)	231	NM_019665	56297	Mm.392505	NM_019665	ENSMUSG00000022722	Arl6	1110018H24Rik|2210411E14Rik|BBS3	ADP-ribosylation factor-like 6	protein-coding
chr7-3832	chr7	118128661	118130373	+	64.6	1712	5' UTR (NM_019419, exon 1 of 6)	5' UTR (NM_019419, exon 1 of 6)	108	NM_019419	54208	Mm.29924	NM_019419	ENSMUSG00000030654	Arl6ip1	AIP-6|AL022945|ARMER|AU042858|Aip-1|Arl6ip|C85138|mKIAA0069	ADP-ribosylation factor-like 6 interacting protein 1	protein-coding
chr5-9284	chr5	124115621	124116993	+	45.4	1372	TTS (NM_025671)	TTS (NM_025671)	199	NM_144509	65105	Mm.29430	NM_144509	ENSMUSG00000029404	Arl6ip4	AA408210|AA408365|Aip-4|Srp25	ADP-ribosylation factor-like 6 interacting protein 4	protein-coding
chr6-1835	chr6	97210619	97212283	+	70	1664	intron (NM_022992, intron 1 of 2)	intron (NM_022992, intron 1 of 2)	659	NM_022992	65106	Mm.291014	NM_022992	ENSMUSG00000035199	Arl6ip5	5930404D22Rik|AV001879|Aip-5|Gtrap3-18|addiscin	ADP-ribosylation factor-like 6 interacting protein 5	protein-coding
chr2-10718	chr2	53501586	53502213	+	9.61	627	Intergenic	Intergenic	309815	NM_022989	65103	Mm.37623	NM_022989	ENSMUSG00000026960	Arl6ip6	2310057C01Rik|2610529A11Rik|Aip-6	ADP-ribosylation factor-like 6 interacting protein 6	protein-coding
chr1-2056	chr1	135146253	135148187	+	110.3	1934	intron (NM_026823, intron 1 of 6)	CpG	386	NM_026823	68724	Mm.174998	NM_026823	ENSMUSG00000026426	Arl8a	1110033P22Rik|Arl10b|gie2	ADP-ribosylation factor-like 8A	protein-coding
chr6-2640	chr6	108782825	108784105	+	63	1280	intron (NM_026011, intron 1 of 6)	CpG	406	NM_026011	67166	Mm.271178	NM_026011	ENSMUSG00000030105	Arl8b	2610313E07Rik|3100002J04Rik|Arl10c|gie1	ADP-ribosylation factor-like 8B	protein-coding
chr6-7767	chr6	108784652	108785306	+	8.07	654	intron (NM_026011, intron 1 of 6)	intron (NM_026011, intron 1 of 6)	1920	NM_026011	67166	Mm.271178	NM_026011	ENSMUSG00000030105	Arl8b	2610313E07Rik|3100002J04Rik|Arl10c|gie1	ADP-ribosylation factor-like 8B	protein-coding
chr3-3850	chr3	19162259	19164091	+	57.7	1832	promoter-TSS (NM_028840)	promoter-TSS (NM_028840)	-110	NM_028840	74252	Mm.200383	NM_028840	ENSMUSG00000027599	Armc1	2310016N05Rik|2900046P06Rik|3110009G21Rik|AA409258|AW048872|Arcp|C330014L16Rik	armadillo repeat containing 1	protein-coding
chr5-8731	chr5	21645604	21646925	+	43.4	1321	promoter-TSS (NM_001199632)	promoter-TSS (NM_001199632)	280	NM_026034	67211	Mm.260782	NM_026034	ENSMUSG00000038525	Armc10	2810037C14Rik|Svh	armadillo repeat containing 10	protein-coding
chr17-7907	chr17	28521808	28523743	+	61.1	1935	Intergenic	Intergenic	-8086	NM_026290	67645	Mm.46170	NM_026290	ENSMUSG00000024223	Armc12	4930511I11Rik|AV041658	armadillo repeat containing 12	protein-coding
chr10-5673	chr10	42017670	42019152	+	41.5	1482	promoter-TSS (NM_001034858)	promoter-TSS (NM_001034858)	-29	NM_001034858	213402	Mm.211320	NM_001034858	ENSMUSG00000071324	Armc2	2610018I05Rik	armadillo repeat containing 2	protein-coding
chr2-11486	chr2	19198487	19199470	+	22.7	983	promoter-TSS (NM_001271565)	promoter-TSS (NM_001271565)	-140	NM_001271565	70882	Mm.276696	NM_001081083	ENSMUSG00000037683	Armc3	4921513G22Rik	armadillo repeat containing 3	protein-coding
chr2-14226	chr2	19275958	19276749	+	11.5	791	intron (NM_001271564, intron 10 of 18)	intron (NM_001271564, intron 10 of 18)	77235	NM_001271564	70882	Mm.276696	NM_001081083	ENSMUSG00000037683	Armc3	4921513G22Rik	armadillo repeat containing 3	protein-coding
chr7-13517	chr7	128229469	128229969	+	5.38	500	Intergenic	ID_B1|SINE|B4	-7638	NM_146205	233912	Mm.475117	NM_146205	ENSMUSG00000042178	Armc5	AW049683|BC032200	armadillo repeat containing 5	protein-coding
chr8-2183	chr8	70233658	70235515	+	79.6	1857	promoter-TSS (NM_133972)	promoter-TSS (NM_133972)	-164	NM_133972	76813	Mm.383251	NM_133972	ENSMUSG00000002343	Armc6	2410153K17Rik|AW554412	armadillo repeat containing 6	protein-coding
chr11-9711	chr11	115475052	115476385	+	36.5	1333	promoter-TSS (NM_177778)	promoter-TSS (NM_177778)	41	NM_177778	276905	Mm.38019	NM_177778	ENSMUSG00000057219	Armc7	A630084C13|BC023126	armadillo repeat containing 7	protein-coding
chr9-4986	chr9	99567769	99569315	+	83	1546	intron (NM_028768, intron 1 of 21)	CpG	357	NM_028768	74125	Mm.234823	NM_028768	ENSMUSG00000032468	Armc8	1200015K23Rik|Gid5|HSPC056	armadillo repeat containing 8	protein-coding
chr1-9876	chr1	86154044	86155456	+	38.8	1412	promoter-TSS (NM_030184)	promoter-TSS (NM_030184)	-30	NM_030184	78795	Mm.379264	NM_027456	ENSMUSG00000062590	Armc9	3830422A13Rik|4831423D23Rik|4930438O05Rik|5730415N24Rik	armadillo repeat containing 9	protein-coding
chrX-2316	chrX	134717567	134718811	+	23.5	1244	intron (NM_001166379, intron 1 of 3)	intron (NM_001166379, intron 1 of 3)	251	NM_001166380	78248	Mm.458522	NM_030066	ENSMUSG00000033460	Armcx1	3010033I09Rik|ALEX1	armadillo repeat containing, X-linked 1	protein-coding
chrX-2714	chrX	134807459	134809045	+	26.1	1586	5' UTR (NM_026139, exon 2 of 5)	5' UTR (NM_026139, exon 2 of 5)	969	NM_026139	67416	Mm.285969	NM_026139	ENSMUSG00000033436	Armcx2	3230401N03Rik|AI043003|ALEX2	armadillo repeat containing, X-linked 2	protein-coding
chrX-1794	chrX	134756511	134757665	+	25	1154	promoter-TSS (NR_106061)	promoter-TSS (NR_106061)	520	NM_027870	71703	Mm.67949	NM_027870	ENSMUSG00000049047	Armcx3	1200004E24Rik|AI450003|ALEX3	armadillo repeat containing, X-linked 3	protein-coding
chrX-3113	chrX	134685926	134687165	+	20	1239	promoter-TSS (NR_045454)	promoter-TSS (NR_045454)	26	NM_001202500	100503043	Mm.31961	NM_001202500	ENSMUSG00000049804	Armcx4	AI448196|Gm195	armadillo repeat containing, X-linked 4	protein-coding
chrX-3322	chrX	134750347	134751578	+	22.3	1231	5' UTR (NM_001007578, exon 2 of 4)	5' UTR (NM_001007578, exon 2 of 4)	457	NM_001007578	278097	Mm.113272	NM_001007578	ENSMUSG00000050394	Armcx6	AW060994	armadillo repeat containing, X-linked 6	protein-coding
chr3-7791	chr3	95433647	95435527	+	76.9	1880	intron (NM_009709, intron 1 of 20)	CpG	197	NM_009709	11863	Mm.250265	NM_009709	ENSMUSG00000015522	Arnt	D3Ertd557e|Drnt|ESTM42|Hif1b|W08714|bHLHe2|mKIAA4051	aryl hydrocarbon receptor nuclear translocator	protein-coding
chr3-8734	chr3	95436612	95437112	+	7.3	500	intron (NM_009709, intron 1 of 20)	intron (NM_009709, intron 1 of 20)	2472	NM_009709	11863	Mm.250265	NM_009709	ENSMUSG00000015522	Arnt	D3Ertd557e|Drnt|ESTM42|Hif1b|W08714|bHLHe2|mKIAA4051	aryl hydrocarbon receptor nuclear translocator	protein-coding
chr7-3652	chr7	84409399	84411088	+	61.5	1689	promoter-TSS (NM_007488)	promoter-TSS (NM_007488)	-205	NM_007488	11864	Mm.38594	NM_007488	ENSMUSG00000015709	Arnt2	Hif-2b|bHLHe1|mKIAA0307	aryl hydrocarbon receptor nuclear translocator 2	protein-coding
chr7-10653	chr7	113206448	113209085	+	116.5	2637	intron (NM_007489, intron 1 of 19)	CpG	301	NM_001243048	11865	Mm.440371	NM_007489	ENSMUSG00000055116	Arntl	Arnt3|BMAL1b|Bmal1|MOP3|bHLHe5|bmal1b'	aryl hydrocarbon receptor nuclear translocator-like	protein-coding
chr6-3914	chr6	146795383	146796695	+	45	1312	Intergenic	CpG	-9491	NM_001289679	272322	Mm.333500	NM_172309	ENSMUSG00000040187	Arntl2	4632430A05Rik|BMAL2|CLIF|MOP9|bHLHe6	aryl hydrocarbon receptor nuclear translocator-like 2	protein-coding
chr5-4695	chr5	145083527	145085413	+	63	1886	intron (NM_019767, intron 1 of 9)	intron (NM_019767, intron 1 of 9)	601	NM_019767	56443	Mm.371610	NM_019767	ENSMUSG00000029621	Arpc1a	0610010H08Rik|1110030K07Rik|41kDa|AA407347|Sid32|Sid329	actin related protein 2/3 complex, subunit 1A	protein-coding
chr5-7156	chr5	145114216	145115246	+	26.9	1030	intron (NM_023142, intron 1 of 9)	CpG	475	NM_023142	11867	Mm.30010	NM_023142		Arpc1b	41kDa|AA408064|AA408534|AA571392|AF007010|AW208418|L72|SOP2Hs|p41-ARC	actin related protein 2/3 complex, subunit 1B	protein-coding
chr1-5067	chr1	74235906	74240569	+	144.5	4663	intron (NM_029711, intron 1 of 9)	intron (NM_029711, intron 1 of 9)	1687	NM_029711	76709	Mm.337038	NM_029711	ENSMUSG00000006304	Arpc2	2210023N03Rik|34kDa|p34-Arc	actin related protein 2/3 complex, subunit 2	protein-coding
chr5-7539	chr5	122391555	122393252	+	48.8	1697	intron (NM_019824, intron 1 of 6)	intron (NM_019824, intron 1 of 6)	475	NM_019824	56378	Mm.275942	NM_019824	ENSMUSG00000029465	Arpc3	1110006A04Rik|21kDa|AA408672|AI788639|p21-Ar|p21Arc	actin related protein 2/3 complex, subunit 3	protein-coding
chr6-3208	chr6	113376997	113379495	+	114.6	2498	promoter-TSS (NM_133932)	promoter-TSS (NM_133932)	133	NM_026552	68089	Mm.289306	NM_026552	ENSMUSG00000079426	Arpc4	20kDa|5330419I20Rik|AI327076|p20-Arc	actin related protein 2/3 complex, subunit 4	protein-coding
chr1-8742	chr1	152763888	152767856	+	133.4	3968	promoter-TSS (NM_026369)	promoter-TSS (NM_026369)	-670	NM_026369	67771	Mm.288974	NM_026369	ENSMUSG00000008475	Arpc5	5830443F10Rik|p16-Arc	actin related protein 2/3 complex, subunit 5	protein-coding
chr2-9585	chr2	39007383	39009295	+	76.1	1912	exon (NM_028809, exon 1 of 4)	exon (NM_028809, exon 1 of 4)	200	NM_028809	74192	Mm.38155	NM_028809	ENSMUSG00000026755	Arpc5l	2010015J01Rik|AI852867|ARC16-2|AW555592|AW742746	actin related protein 2/3 complex, subunit 5-like	protein-coding
chr9-7738	chr9	75037197	75038897	+	62.3	1700	intron (NM_001142655, intron 2 of 3)	CpG	315	NM_021548	59046	Mm.247837	NM_021548	ENSMUSG00000007656	Arpp19	19kDa|2700024H10Rik|ARPP-19|AW559096|Arpp12	cAMP-regulated phosphoprotein 19	protein-coding
chr9-8942	chr9	112229932	112236324	+	177.2	6392	promoter-TSS (NM_001177616)	promoter-TSS (NM_001177616)	-627	NM_001177616	74100	Mm.297444	NM_028755	ENSMUSG00000032503	Arpp21	0710001E13Rik|AI853636|ARPP-21|D9Bwg1012e|R3hdm3|Tarpp	cyclic AMP-regulated phosphoprotein, 21	protein-coding
chr7-9409	chr7	99534711	99536846	+	78.4	2135	5' UTR (NM_178220, exon 1 of 15)	5' UTR (NM_178220, exon 1 of 15)	292	NM_178220	109689	Mm.260193	NM_177231	ENSMUSG00000018909	Arrb1	1200006I17Rik|AW208571|G430100A01Rik	arrestin, beta 1	protein-coding
chr11-7037	chr11	70432375	70433542	+	46.9	1167	intron (NM_001271360, intron 1 of 15)	intron (NM_001271360, intron 1 of 15)	378	NM_001271360	216869	Mm.203747	NM_145429	ENSMUSG00000060216	Arrb2	AI326910|AW122872	arrestin, beta 2	protein-coding
chr2-11496	chr2	24934403	24935995	+	45.7	1592	promoter-TSS (NM_178408)	promoter-TSS (NM_178408)	82	NM_178408	215705	Mm.45275	NM_178408	ENSMUSG00000026972	Arrdc1	AI957342|BC004091	arrestin domain containing 1	protein-coding
chr8-5407	chr8	70838536	70839623	+	38.4	1087	intron (NM_027560, intron 1 of 7)	CpG	641	NM_027560	70807	Mm.24215	NM_027560	ENSMUSG00000002910	Arrdc2	4632416I05Rik|Ilad1	arrestin domain containing 2	protein-coding
chr13-7703	chr13	80882198	80887024	+	181.1	4826	intron (NM_001042591, intron 1 of 7)	intron (NM_001042591, intron 1 of 7)	1189	NM_001042591	105171	Mm.423137	NM_001042591	ENSMUSG00000074794	Arrdc3	AI450344|mKIAA1376	arrestin domain containing 3	protein-coding
chr7-7733	chr7	68748305	68749524	+	48.1	1219	exon (NM_025549, exon 1 of 5)	exon (NM_025549, exon 1 of 5)	324	NM_025549	66412	Mm.251199	NM_025549	ENSMUSG00000042659	Arrdc4	2410003C09Rik|AV216361	arrestin domain containing 4	protein-coding
chr13-5568	chr13	93771113	93773274	+	98	2161	intron (NM_009712, intron 1 of 7)	intron (NM_009712, intron 1 of 7)	514	NM_009712	11881	Mm.300178	NM_009712	ENSMUSG00000042082	Arsb	1110007C02Rik|AI480648|As-1|As-1r|As-1s|As-1t|As1|As1-r|As1-s|As1-t|Asr-1|Ast-1	arylsulfatase B	protein-coding
chr3-4972	chr3	126363445	126365616	+	48.1	2171	5' UTR (NM_173451, exon 1 of 2)	5' UTR (NM_173451, exon 1 of 2)	678	NM_173451	271970	Mm.317021	NM_173451	ENSMUSG00000046561	Arsj	9330196J05Rik|D830047F08	arylsulfatase J	protein-coding
chr3-8338	chr3	126366994	126367628	+	7.69	634	intron (NM_173451, intron 1 of 1)	intron (NM_173451, intron 1 of 1)	3459	NM_173451	271970	Mm.317021	NM_173451	ENSMUSG00000046561	Arsj	9330196J05Rik|D830047F08	arylsulfatase J	protein-coding
chr3-9651	chr3	126432807	126433307	+	5.38	500	intron (NM_173451, intron 1 of 1)	Lx7|LINE|L1	69205	NM_173451	271970	Mm.317021	NM_173451	ENSMUSG00000046561	Arsj	9330196J05Rik|D830047F08	arylsulfatase J	protein-coding
chr4-8908	chr4	117926416	117927467	+	25.4	1051	exon (NM_001284193, exon 5 of 5)	exon (NM_001284193, exon 5 of 5)	2822	NM_009711	11876	Mm.56897	NM_009711	ENSMUSG00000028539	Artn	neublastin	artemin	protein-coding
chr8-4031	chr8	124721092	124723036	+	92.6	1944	promoter-TSS (NM_026855)	promoter-TSS (NM_026855)	-75	NM_026855	68865	Mm.22779	NM_026855	ENSMUSG00000031982	Arv1	1110067L22Rik|AI461928|AW121084	ARV1 homolog (yeast)	protein-coding
chr16-2887	chr16	18347574	18349027	+	66.1	1453	5' UTR (NM_001272029, exon 1 of 18)	5' UTR (NM_001272029, exon 1 of 18)	118	NM_001272029	11877	Mm.293599	NM_033474	ENSMUSG00000000325	Arvcf	-	armadillo repeat gene deleted in velo-cardio-facial syndrome	protein-coding
chr16-2888	chr16	18392546	18393332	+	20	786	intron (NM_001272031, intron 1 of 16)	CpG	376	NM_001272032	11877	Mm.293599	NM_033474	ENSMUSG00000000325	Arvcf	-	armadillo repeat gene deleted in velo-cardio-facial syndrome	protein-coding
chrX-3494	chrX	93288269	93288952	+	8.84	683	exon (NM_007492, exon 2 of 5)	exon (NM_007492, exon 2 of 5)	1964	NM_007492	11878	Mm.275547	NM_007492	ENSMUSG00000035277	Arx	-	aristaless related homeobox	protein-coding
chr8-6997	chr8	41373697	41375713	+	69.6	2016	promoter-TSS (NM_019734)	promoter-TSS (NM_019734)	-8	NM_019734	11886	Mm.22547	NM_019734	ENSMUSG00000031591	Asah1	2310081N20Rik|AC|Asah	N-acylsphingosine amidohydrolase 1	protein-coding
chr19-3400	chr19	32107714	32108628	+	20.8	914	Intergenic	Intergenic	-5031	NM_018830	54447	Mm.491229	NM_018830	ENSMUSG00000024887	Asah2	AI585898	N-acylsphingosine amidohydrolase 2	protein-coding
chr19-2632	chr19	32102681	32103455	+	19.2	774	promoter-TSS (NM_018830)	promoter-TSS (NM_018830)	72	NM_018830	54447	Mm.491229	NM_018830	ENSMUSG00000024887	Asah2	AI585898	N-acylsphingosine amidohydrolase 2	protein-coding
chr15-3153	chr15	64381923	64383400	+	75.3	1477	intron (NM_001276461, intron 1 of 28)	CpG	258	NM_001276467	13196	Mm.277236	NM_010026	ENSMUSG00000022377	Asap1	AV239055|DEF-1|Ddef1|PAP|mKIAA1249|s19	ArfGAP with SH3 domain, ankyrin repeat and PH domain1	protein-coding
chr15-4217	chr15	64311557	64313580	+	60.4	2023	5' UTR (NM_001276463, exon 1 of 28)	5' UTR (NM_001276463, exon 1 of 28)	105	NM_001276462	13196	Mm.277236	NM_010026	ENSMUSG00000022377	Asap1	AV239055|DEF-1|Ddef1|PAP|mKIAA1249|s19	ArfGAP with SH3 domain, ankyrin repeat and PH domain1	protein-coding
chr15-8008	chr15	64269307	64270156	+	9.61	849	intron (NM_001276462, intron 1 of 27)	intron (NM_001276462, intron 1 of 27)	42942	NM_001276462	13196	Mm.277236	NM_010026	ENSMUSG00000022377	Asap1	AV239055|DEF-1|Ddef1|PAP|mKIAA1249|s19	ArfGAP with SH3 domain, ankyrin repeat and PH domain1	protein-coding
chr15-8007	chr15	64208101	64208601	+	6.92	500	intron (NM_001276462, intron 2 of 27)	intron (NM_001276462, intron 2 of 27)	104322	NM_001276462	13196	Mm.277236	NM_010026	ENSMUSG00000022377	Asap1	AV239055|DEF-1|Ddef1|PAP|mKIAA1249|s19	ArfGAP with SH3 domain, ankyrin repeat and PH domain1	protein-coding
chr15-7441	chr15	64301243	64301743	+	6.54	500	intron (NM_001276462, intron 1 of 27)	intron (NM_001276462, intron 1 of 27)	11180	NM_001276462	13196	Mm.277236	NM_010026	ENSMUSG00000022377	Asap1	AV239055|DEF-1|Ddef1|PAP|mKIAA1249|s19	ArfGAP with SH3 domain, ankyrin repeat and PH domain1	protein-coding
chr12-5075	chr12	21111017	21113202	+	81.5	2185	exon (NM_001004364, exon 1 of 27)	exon (NM_001004364, exon 1 of 27)	353	NM_001098168	211914	Mm.358946	NM_001004364	ENSMUSG00000052632	Asap2	6530401G17Rik|Ddef2|Gm1523|Gm592|PAG3|PAP	ArfGAP with SH3 domain, ankyrin repeat and PH domain 2	protein-coding
chr12-5694	chr12	20990001	20991341	+	21.1	1340	Intergenic	CpG	-121085	NM_001135192	211914	Mm.358946	NM_001004364	ENSMUSG00000052632	Asap2	6530401G17Rik|Ddef2|Gm1523|Gm592|PAG3|PAP	ArfGAP with SH3 domain, ankyrin repeat and PH domain 2	protein-coding
chr4-12640	chr4	136205760	136207344	+	35.8	1584	exon (NM_001008232, exon 1 of 25)	exon (NM_001008232, exon 1 of 25)	187	NM_001008232	230837	Mm.77788	NM_001008232	ENSMUSG00000036995	Asap3	9430088F20Rik|Ddefl1|Gm140|UPLC1	ArfGAP with SH3 domain, ankyrin repeat and PH domain 3	protein-coding
chr1-8333	chr1	91539707	91541727	+	74.2	2020	promoter-TSS (NM_023046)	promoter-TSS (NM_023046)	152	NM_001039126	65247	Mm.234152	NM_023046	ENSMUSG00000026311	Asb1	1700029O08Rik|1700054C17Rik|AI426616|AI851378|mKIAA1146	ankyrin repeat and SOCS box-containing 1	protein-coding
chr13-6635	chr13	3633434	3634910	+	46.9	1476	exon (NM_001267724, exon 1 of 4)	exon (NM_001267724, exon 1 of 4)	140	NM_001267724	142688	Mm.253061	NM_178283	ENSMUSG00000033781	Asb13	2210015B19Rik|6430573K02Rik|Asb-13|C85285	ankyrin repeat and SOCS box-containing 13	protein-coding
[truncated: 14,885 more rows]
