# Supplementary material for: ChIP-Seq analysis of the adult male mouse brain after developmental exposure to arsenic
Source: Data Brief. 2015 Sep 9;5:248–54. doi: 10.1016/j.dib.2015.08.037 (PMC4589800; doi:10.1016/j.dib.2015.08.037)
Supplement: Supplementary file 5 — Supplementary material [file mmc5.xlsx]

## Sheet: Sheet1
TABLE 5: HOMER Analysis of H3K4me3 differential peak binding after developmental arsenic exposure in the adult male dentate gyrus samples; p<.05
Peak Score	Annotation	Distance to TSS	Gene Name	Gene Description	Gene Type
10.8	intron	-163754	Rora	RAR-related orphan receptor alpha	protein-coding
8.98	Intergenic	45021	Tmem209	transmembrane protein 209	protein-coding
8.26	Intergenic	-300212	Tmpo	thymopoietin	protein-coding
8.26	intron	24099	Gas6	growth arrest specific 6	protein-coding
8.26	intron	13430	2210408F21Rik	RIKEN cDNA 2210408F21 gene	ncRNA
8.26	intron	20614	Efr3b	EFR3 homolog B (S. cerevisiae)	protein-coding
8.23	Intergenic	260144	Cox7c	cytochrome c oxidase subunit VIIc	protein-coding
8.23	intron	61311	Tnip2	TNFAIP3 interacting protein 2	protein-coding
7.91	exon	6011	Dus4l	dihydrouridine synthase 4-like	protein-coding
7.9	intron	-18876	Gpr17	G protein-coupled receptor 17	protein-coding
7.9	intron	13691	Pth2r	parathyroid hormone 2 receptor	protein-coding
7.9	intron	15717	Mturn	maturin, neural progenitor differentiation regulator homolog	protein-coding
7.9	Intergenic	-292667	Oxr1	oxidation resistance 1	protein-coding
7.9	Intergenic	-4406	Slc16a3	solute carrier family 16 (monocarboxylic acid transporters), member 3	protein-coding
7.9	promoter-TSS	-99	Nlrp5	NLR family, pyrin domain containing 5	protein-coding
7.54	intron	37846	Lmtk2	lemur tyrosine kinase 2	protein-coding
7.54	Intergenic	144546	Nhlrc3	NHL repeat containing 3	protein-coding
7.54	Intergenic	-66518	Gm14420	predicted gene 14420	protein-coding
7.54	intron	17266	Fignl2	fidgetin-like 2	protein-coding
7.54	TSS	33036	Tmem63a	transmembrane protein 63a	protein-coding
7.54	intron	30106	4930567H12Rik	RIKEN cDNA 4930567H12 gene	ncRNA
7.28	Intergenic	-320619	Impg1	interphotoreceptor matrix proteoglycan 1	protein-coding
7.18	intron	-4874	Tacc2	transforming, acidic coiled-coil containing protein 2	protein-coding
7.18	intron	49716	Ryr3	ryanodine receptor 3	protein-coding
7.18	intron	14555	Mxd1	MAX dimerization protein 1	protein-coding
7.18	intron	-15011	D930032P07Rik	RIKEN cDNA D930032P07 gene	ncRNA
7.18	intron	55955	Prickle2	prickle homolog 2 (Drosophila)	protein-coding
7.18	Intergenic	-2588	AI848285	expressed sequence AI848285	protein-coding
7.18	Intergenic	-24818	Eri3	exoribonuclease 3	protein-coding
7.18	intron	-32138	Tmem51	transmembrane protein 51	protein-coding
7.18	intron	114880	Cdh23	cadherin 23 (otocadherin)	protein-coding
7.18	Intergenic	-3184	D730048I06Rik	RIKEN cDNA D730048I06 gene	protein-coding
6.96	Intergenic	-89281	Zeb2	zinc finger E-box binding homeobox 2	protein-coding
6.96	Intergenic	6543	Sox21	SRY (sex determining region Y)-box 21	protein-coding
6.96	intron	-16414	BC037032	cDNA Sequence BC037032	ncRNA
6.96	Intergenic	-311186	Steap1	six transmembrane epithelial antigen of the prostate 1	protein-coding
6.96	intron	-141769	Lmod3	leiomodin 3 (fetal)	protein-coding
6.83	intron	36976	Rcvrn	recoverin	protein-coding
6.83	Intergenic	341333	Gm4719	predicted gene 4719	ncRNA
6.83	Intergenic	-8039	Sulf2	sulfatase 2	protein-coding
6.83	Intergenic	244635	Mir8099-1	microRNA mir-8099-1	ncRNA
6.83	Intergenic	-146229	Trpc7	transient receptor potential cation channel, subfamily C, member 7	protein-coding
6.83	intron	47015	Pfdn1	prefoldin 1	protein-coding
6.83	TSS	-8058	AU021063	expressed sequence AU021063	ncRNA
6.83	Intergenic	-60569	C030034L19Rik	RIKEN cDNA C030034L19 gene	ncRNA
6.83	Intergenic	-8439	Tubgcp3	tubulin, gamma complex associated protein 3	protein-coding
6.83	Intergenic	-11665	Bag3	BCL2-associated athanogene 3	protein-coding
6.83	Intergenic	-26326	Ccdc121	coiled-coil domain containing 121	protein-coding
6.83	intron	64591	1700049E22Rik	RIKEN cDNA 1700049E22 gene	ncRNA
6.83	intron	5872	Rara	retinoic acid receptor, alpha	protein-coding
6.65	Intergenic	-27265	Kcnj15	potassium inwardly-rectifying channel, subfamily J, member 15	protein-coding
6.65	promoter-TSS	-262	Calhm1	calcium homeostasis modulator 1	protein-coding
6.65	TSS	1876	4933411K16Rik	RIKEN cDNA 4933411K16 gene	protein-coding
6.65	intron	27769	2410004N09Rik	RIKEN cDNA 2410004N09 gene	ncRNA
6.65	Intergenic	865857	Gm16998	predicted gene, 16998	ncRNA
6.47	intron	99799	Lama2	laminin, alpha 2	protein-coding
6.47	intron	11613	Ifnlr1	interferon lambda receptor 1	protein-coding
6.47	intron	12740	Ldb3	LIM domain binding 3	protein-coding
6.47	Intergenic	130698	Pawr	PRKC, apoptosis, WT1, regulator	protein-coding
6.47	Intergenic	-16473	Bsnd	Bartter syndrome, infantile, with sensorineural deafness (Barttin)	protein-coding
6.47	Intergenic	11088	Mir7241	microRNA mir-7241	ncRNA
6.47	intron	183004	9530091C08Rik	RIKEN cDNA 9530091C08 gene	ncRNA
6.47	intron	92260	Arhgef10l	Rho guanine nucleotide exchange factor (GEF) 10-like	protein-coding
6.47	intron	71121	Esco1	establishment of cohesion 1 homolog 1 (S. cerevisiae)	protein-coding
6.47	Intergenic	-15347	Cd47	CD47 antigen (Rh-related antigen, integrin-associated signal transducer)	protein-coding
6.47	intron	-12595	Mir101b	microRNA 101b	ncRNA
6.47	Intergenic	-17643	Rmi2	RMI2, RecQ mediated genome instability 2, homolog (S. cerevisiae)	protein-coding
6.47	Intergenic	-236224	Pld5	phospholipase D family, member 5	protein-coding
6.47	intron	9124	Agrn	agrin	protein-coding
6.47	exon	1449	Ggnbp1	gametogenetin binding protein 1	protein-coding
6.47	Intergenic	-132687	Mef2a	myocyte enhancer factor 2A	protein-coding
6.47	intron	-11775	Zxdc	ZXD family zinc finger C	protein-coding
6.47	intron	-146047	4930581F22Rik	RIKEN cDNA 4930581F22 gene	ncRNA
6.47	TSS	3152	Olig2	oligodendrocyte transcription factor 2	protein-coding
6.47	Intergenic	-32190	Osmr	oncostatin M receptor	protein-coding
6.47	Intergenic	-12816	Myl2	myosin, light polypeptide 2, regulatory, cardiac, slow	protein-coding
6.47	promoter-TSS	-381	Cmip	c-Maf inducing protein	protein-coding
6.47	Intergenic	-100497	Cd93	CD93 antigen	protein-coding
6.47	Intergenic	-46192	Prr30	proline rich 30	protein-coding
6.47	Intergenic	-34091	Nudt4	nudix (nucleoside diphosphate linked moiety X)-type motif 4	protein-coding
6.47	Intergenic	-45312	B4galt6	UDP-Gal:betaGlcNAc beta 1,4-galactosyltransferase, polypeptide 6	protein-coding
6.47	intron	71694	Zbtb16	zinc finger and BTB domain containing 16	protein-coding
6.47	non-coding	4671	Arhgap27os3	Rho GTPase activating protein 27, opposite strand 3	ncRNA
6.47	intron	20470	Anks1	ankyrin repeat and SAM domain containing 1	protein-coding
6.47	3' UTR	15708	Oaz2	ornithine decarboxylase antizyme 2	protein-coding
6.47	Intergenic	-105844	Sfswap	splicing factor, suppressor of white-apricot homolog (Drosophila)	protein-coding
6.47	intron	22097	Agap1	ArfGAP with GTPase domain, ankyrin repeat and PH domain 1	protein-coding
6.47	intron	38855	Stk38l	serine/threonine kinase 38 like	protein-coding
6.47	Intergenic	57819	Mir7237	microRNA mir-7237	ncRNA
6.47	Intergenic	36055	Ndufaf4	NADH dehydrogenase (ubiquinone) 1 alpha subcomplex, assembly factor 4	protein-coding
6.47	Intergenic	-165589	Setbp1	SET binding protein 1	protein-coding
6.47	Intergenic	-6303	Zfml	zinc finger, matrin-like	protein-coding
6.33	intron	433	Alox12e	arachidonate lipoxygenase, epidermal	protein-coding
6.33	intron	10460	Tcf7	transcription factor 7, T cell specific	protein-coding
6.33	Intergenic	1444188	1700019E08Rik	RIKEN cDNA 1700019E08 gene	ncRNA
6.33	intron	13274	Mxra7	matrix-remodelling associated 7	protein-coding
6.33	Intergenic	-1782	Gm19434	predicted gene, 19434	ncRNA
6.33	intron	65835	Cap2	CAP, adenylate cyclase-associated protein, 2 (yeast)	protein-coding
6.33	Intergenic	-192802	Fhit	fragile histidine triad gene	protein-coding
6.33	intron	64592	Frmd4b	FERM domain containing 4B	protein-coding
6.33	Intergenic	-45623	Rapgef1	Rap guanine nucleotide exchange factor (GEF) 1	protein-coding
6.33	Intergenic	-31396	Fbxo33	F-box protein 33	protein-coding
6.33	intron	51265	Parva	parvin, alpha	protein-coding
6.11	Intergenic	-365474	4930591A17Rik	RIKEN cDNA 4930591A17 gene	protein-coding
6.11	intron	52298	Grid2	glutamate receptor, ionotropic, delta 2	protein-coding
6.11	intron	53033	Prmt7	protein arginine N-methyltransferase 7	protein-coding
6.11	Intergenic	-15062	Axin2	axin2	protein-coding
6.11	TSS	1424	Olfr596	olfactory receptor 596	protein-coding
6.11	intron	-41152	4930474N09Rik	RIKEN cDNA 4930474N09 gene	ncRNA
6.11	Intergenic	-66255	AA545190	EST AA545190	ncRNA
6.11	intron	-133688	Edn2	endothelin 2	protein-coding
6.11	intron	31941	Abcd3	ATP-binding cassette, sub-family D (ALD), member 3	protein-coding
6.11	Intergenic	-43059	Nid2	nidogen 2	protein-coding
6.11	intron	7166	Tacc1	transforming, acidic coiled-coil containing protein 1	protein-coding
6.11	Intergenic	-186799	Fam3c	family with sequence similarity 3, member C	protein-coding
6.11	intron	89565	Bre	brain and reproductive organ-expressed protein	protein-coding
6.11	Intergenic	-341620	Sgcd	sarcoglycan, delta (dystrophin-associated glycoprotein)	protein-coding
6.11	Intergenic	-6247	Slc7a8	solute carrier family 7 (cationic amino acid transporter, y+ system), member 8	protein-coding
6.11	intron	67502	Lrrc8c	leucine rich repeat containing 8 family, member C	protein-coding
6.11	Intergenic	-17207	Stambp	STAM binding protein	protein-coding
6.11	intron	2549	Lmnb2	lamin B2	protein-coding
6.11	intron	3751	Zdhhc7	zinc finger, DHHC domain containing 7	protein-coding
6.11	Intergenic	-1609	Tmco4	transmembrane and coiled-coil domains 4	protein-coding
6.11	exon	2398	Arrdc2	arrestin domain containing 2	protein-coding
6.11	intron	-181514	Magi1	membrane associated guanylate kinase, WW and PDZ domain containing 1	protein-coding
6.11	intron	3334	Pcbp4	poly(rC) binding protein 4	protein-coding
6.11	Intergenic	-8567	Psmc4	proteasome (prosome, macropain) 26S subunit, ATPase, 4	protein-coding
6.11	intron	6577	Gpx3	glutathione peroxidase 3	protein-coding
6.11	Intergenic	-74951	Lgalsl	lectin, galactoside binding-like	protein-coding
6.11	Intergenic	-41883	Rreb1	ras responsive element binding protein 1	protein-coding
6.11	Intergenic	-129432	Dab1	disabled 1	protein-coding
6.11	Intergenic	-13558	2410088K16Rik	RIKEN cDNA 2410088K16 gene	ncRNA
6.11	Intergenic	171062	4930441J16Rik	RIKEN cDNA 4930441J16 gene	ncRNA
6.11	intron	13461	Plekhg1	pleckstrin homology domain containing, family G (with RhoGef domain) member 1	protein-coding
6.11	intron	4053	Anp32e	acidic (leucine-rich) nuclear phosphoprotein 32 family, member E	protein-coding
6.11	intron	-161127	Cdca7l	cell division cycle associated 7 like	protein-coding
6.11	Intergenic	-965346	4930404A05Rik	RIKEN cDNA 4930404A05 gene	ncRNA
6.01	Intergenic	-627260	Brinp1	bone morphogenic protein/retinoic acid inducible neural specific 1	protein-coding
6.01	Intergenic	5618	Olfr656	olfactory receptor 656	protein-coding
6.01	Intergenic	-504163	Chordc1	cysteine and histidine-rich domain, zinc-binding protein 1	protein-coding
6.01	Intergenic	30223	Mir21c	microRNA mir-21c	ncRNA
6.01	intron	491384	Oca2	oculocutaneous albinism II	protein-coding
6.01	intron	296705	Nxph1	neurexophilin 1	protein-coding
6.01	intron	759043	Mbd2	methyl-CpG binding domain protein 2	protein-coding
6.01	Intergenic	741484	Prelid2	PRELI domain containing 2	protein-coding
6.01	intron	28185	8430422H06Rik	RIKEN cDNA 8430422H06 gene	ncRNA
6.01	intron	59169	Srgap3	SLIT-ROBO Rho GTPase activating protein 3	protein-coding
6.01	Intergenic	-31246	D630013N20Rik	RIKEN cDNA D630013N20 gene	ncRNA
6.01	Intergenic	-8529	Abca4	ATP-binding cassette, sub-family A (ABC1), member 4	protein-coding
6.01	intron	-36263	Dkk1	dickkopf homolog 1 (Xenopus laevis)	protein-coding
6.01	Intergenic	-156230	9430014N10Rik	RIKEN cDNA 9430014N10 gene	ncRNA
6.01	Intergenic	71224	Mapk1ip1	mitogen-activated protein kinase 1 interacting protein 1	protein-coding
6.01	Intergenic	-74463	Tmem260	transmembrane protein 260	protein-coding
5.75	Intergenic	548855	Mut	methylmalonyl-Coenzyme A mutase	protein-coding
5.75	intron	-35531	Guca2a	guanylate cyclase activator 2a (guanylin)	protein-coding
5.75	Intergenic	-3536	Xpnpep1	X-prolyl aminopeptidase (aminopeptidase P) 1, soluble	protein-coding
5.75	intron	21338	Sh3tc2	SH3 domain and tetratricopeptide repeats 2	protein-coding
5.75	Intergenic	-189496	Arid1b	AT rich interactive domain 1B (SWI-like)	protein-coding
5.75	Intergenic	1120804	Agbl1	ATP/GTP binding protein-like 1	protein-coding
5.75	intron	-68251	Tspan3	tetraspanin 3	protein-coding
5.75	intron	1851	Tbx3os2	T-box 3, opposite strand 2	ncRNA
5.75	intron	144480	Zfp521	zinc finger protein 521	protein-coding
5.75	Intergenic	-172101	Cntnap5a	contactin associated protein-like 5A	protein-coding
5.75	Intergenic	161046	Gm10649	predicted gene 10649	ncRNA
5.75	intron	49665	Gm11985	predicted gene 11985	ncRNA
5.75	Intergenic	383977	Kdm4c	lysine (K)-specific demethylase 4C	protein-coding
5.75	Intergenic	-68805	H2afz	H2A histone family, member Z	protein-coding
5.75	intron	72225	Shisa2	shisa homolog 2 (Xenopus laevis)	protein-coding
5.75	intron	-6347	Fam53b	family with sequence similarity 53, member B	protein-coding
5.75	intron	-6358	Mir378a	microRNA 378a	ncRNA
5.75	intron	-5420	Pde2a	phosphodiesterase 2A, cGMP-stimulated	protein-coding
5.75	Intergenic	21408	Wnt5a	wingless-type MMTV integration site family, member 5A	protein-coding
5.75	intron	22588	Map6d1	MAP6 domain containing 1	protein-coding
5.75	intron	4161	4921525O09Rik	RIKEN cDNA 4921525O09 gene	ncRNA
5.75	Intergenic	-34178	6530402F18Rik	RIKEN cDNA 6530402F18 gene	ncRNA
5.75	Intergenic	16766	Nkx6-1	NK6 homeobox 1	protein-coding
5.75	intron	183109	Ryr2	ryanodine receptor 2, cardiac	protein-coding
5.75	Intergenic	-8772	Slc35f2	solute carrier family 35, member F2	protein-coding
5.75	Intergenic	-10353	Etv6	ets variant 6	protein-coding
5.75	intron	5450	Slc44a3	solute carrier family 44, member 3	protein-coding
5.75	intron	-43973	Olfml1	olfactomedin-like 1	protein-coding
5.75	Intergenic	55843	Glt28d2	glycosyltransferase 28 domain containing 2	protein-coding
5.75	intron	70968	Runx1	runt related transcription factor 1	protein-coding
5.75	Intergenic	57697	Apip	APAF1 interacting protein	protein-coding
5.7	Intergenic	-376244	1700018B24Rik	enhancer of rudimentary homolog pseudogene	pseudo
5.7	intron	150407	Fstl5	follistatin-like 5	protein-coding
5.7	Intergenic	131566	Crnde	colorectal neoplasia differentially expressed (non-protein coding)	ncRNA
5.7	Intergenic	39621	Vmn1r42	vomeronasal 1 receptor 42	protein-coding
5.7	intron	583949	Lphn3	latrophilin 3	protein-coding
5.7	Intergenic	-5684	Tmem170b	transmembrane protein 170B	protein-coding
5.7	TSS	122174	Dclk3	doublecortin-like kinase 3	protein-coding
5.7	intron	88548	2610034M16Rik	RIKEN cDNA 2610034M16 gene	protein-coding
5.7	Intergenic	-1966	Hapln2	hyaluronan and proteoglycan link protein 2	protein-coding
5.7	intron	-17693	Mbp	myelin basic protein	protein-coding
5.7	5' UTR	1498	Zfp7	zinc finger protein 7	protein-coding
5.7	intron	-15893	0610040J01Rik	RIKEN cDNA 0610040J01 gene	protein-coding
5.7	intron	16237	Stat5b	signal transducer and activator of transcription 5B	protein-coding
5.7	Intergenic	-290453	4930474G06Rik	RIKEN cDNA 4930474G06 gene	ncRNA
5.7	Intergenic	-75427	Ankfn1	ankyrin-repeat and fibronectin type III domain containing 1	protein-coding
5.7	intron	6692	Zfp956	zinc finger protein 956	protein-coding
5.7	intron	19465	Mir3066	microRNA 3066	ncRNA
5.7	Intergenic	-307611	7630403G23Rik	RIKEN cDNA 7630403G23 gene	ncRNA
5.7	Intergenic	44015	Efcab8	EF-hand calcium binding domain 8	ncRNA
5.7	intron	-111887	AI115009	expressed sequence AI115009	ncRNA
5.7	Intergenic	-48977	Nkx1-1	NK1 transcription factor related, locus 1 (Drosophila)	protein-coding
5.7	intron	28882	Bpifb9b	BPI fold containing family B, member 9B	protein-coding
5.7	intron	94703	Khdc1b	KH domain containing 1B	protein-coding
5.39	Intergenic	-296531	4930529K09Rik	RIKEN cDNA 4930529K09 gene	ncRNA
5.39	Intergenic	-4714	Trim44	tripartite motif-containing 44	protein-coding
5.39	Intergenic	115339	Olfr24	olfactory receptor 24	protein-coding
5.39	Intergenic	48466	Mtmr6	myotubularin related protein 6	protein-coding
5.39	Intergenic	62138	Kctd15	potassium channel tetramerisation domain containing 15	protein-coding
5.39	Intergenic	-5232	Atp1b2	ATPase, Na+/K+ transporting, beta 2 polypeptide	protein-coding
5.39	Intergenic	-71551	4922502H24Rik	RIKEN cDNA 4922502H24 gene	ncRNA
5.39	intron	5212	Mkl2	MKL/myocardin-like 2	protein-coding
5.39	Intergenic	-75386	Rrs1	RRS1 ribosome biogenesis regulator homolog (S. cerevisiae)	protein-coding
5.39	Intergenic	23925	Drd1a	dopamine receptor D1A	protein-coding
5.38	intron	325140	Mctp1	multiple C2 domains, transmembrane 1	protein-coding
5.38	Intergenic	30945	Cldn17	claudin 17	protein-coding
5.38	Intergenic	201058	Pom121l12	POM121 membrane glycoprotein-like 12	protein-coding
5.38	Intergenic	386635	Ccser2	coiled-coil serine rich 2	protein-coding
5.38	intron	40647	Gm20752	predicted gene, 20752	ncRNA
5.38	Intergenic	36191	6820431F20Rik	cadherin 11 pseudogene	pseudo
5.38	Intergenic	-19025	Fam210b	family with sequence similarity 210, member B	protein-coding
5.38	intron	-4581	Uqcr11	ubiquinol-cytochrome c reductase, complex III subunit XI	protein-coding
5.38	Intergenic	-5205	Rest	RE1-silencing transcription factor	protein-coding
5.38	intron	-92168	Lrrn3	leucine rich repeat protein 3, neuronal	protein-coding
5.38	intron	-13010	D17Wsu104e	DNA segment, Chr 17, Wayne State University 104, expressed	protein-coding
5.38	Intergenic	33870	Smim13	small integral membrane protein 13	protein-coding
5.38	intron	25812	Kdm2b	lysine (K)-specific demethylase 2B	protein-coding
5.38	Intergenic	-103114	Arrdc3	arrestin domain containing 3	protein-coding
5.38	Intergenic	98665	4930444P10Rik	RIKEN cDNA 4930444P10 gene	protein-coding
5.38	intron	46329	Akap6	A kinase (PRKA) anchor protein 6	protein-coding
5.38	intron	135299	Lama3	laminin, alpha 3	protein-coding
5.06	exon	237640	Mir3106	microRNA 3106	ncRNA
5.06	Intergenic	-10662	Olfr51	olfactory receptor 51	protein-coding
5.03	Intergenic	161565	LOC102636514	uncharacterized LOC102636514	ncRNA
5.03	Intergenic	-229748	Mctp2	multiple C2 domains, transmembrane 2	protein-coding
5.03	Intergenic	-1453247	Acvr2a	activin receptor IIA	protein-coding
