# Supplementary material for: ChIP-Seq analysis of the adult male mouse brain after developmental exposure to arsenic
Source: Data Brief. 2015 Sep 9;5:248–54. doi: 10.1016/j.dib.2015.08.037 (PMC4589800; doi:10.1016/j.dib.2015.08.037)
Supplement: Supplementary file 6 — Supplementary material [file mmc6.xlsx]

## Sheet: Sheet1
TABLE 6: Significant Gene Ontology categories and molecular functions annotations for genes with differential H3K4me3 peak enrichment in the adult male dentate gyrus after developmental arsenic exposure from HOMER assessment in Table 5
GO CATEGORY	FUNCTIONS ANNOTATION	p-VALUE	#	MOLECULES
Cancer, Hematological Disease, Immunological Disease	B-cell non-Hodgkin's disease	0.0156	8	ETV6,FHIT,KDM2B,LAMA3,MEF2A,RAPGEF1,STAT5B,TNIP2
Cancer, Neurological Disease	central nervous system tumor	0.000157	21	ARID1B,BAG3,CD93,CDCA7L,FAM3C,GPR17,IFNLR1,KDM4C,LDB3,LMOD3,MBD2,MBP,NLRP5,OLIG2,RARA,REST,RYR2,RYR3,TMEM209,WNT5A,ZEB2
	brain tumor	0.000119	20	ARID1B,BAG3,CD93,CDCA7L,FAM3C,GPR17,IFNLR1,KDM4C,LDB3,LMOD3,MBD2,MBP,NLRP5,OLIG2,RARA,REST,RYR2,RYR3,TMEM209,ZEB2
	glioma	0.00274	16	BAG3,CD93,FAM3C,GPR17,IFNLR1,LDB3,LMOD3,MBD2,MBP,NLRP5,OLIG2,RYR2,RYR3,TMEM209,WNT5A,ZEB2
	astrocytoma	0.00264	15	BAG3,CD93,FAM3C,GPR17,IFNLR1,LDB3,LMOD3,MBD2,MBP,NLRP5,OLIG2,RYR2,RYR3,TMEM209,ZEB2
	brain cancer	0.00058	11	ARID1B,CD93,CDCA7L,KDM4C,LDB3,MBD2,MBP,OLIG2,REST,RYR3,ZEB2
Cell Death and Survival	cell viability	0.00422	24	ACVR2A,AGRN,ARID1B,BAG3,DKK1,ESCO1,ETV6,FHIT,GAS6,LAMA3,MBP,MTMR6,NDUFAF4,PARVA,PFDN1,PSMC4,RARA,REST,RUNX1,RYR2,STAMBP,STAT5B,TNIP2,WNT5A
	neuronal cell death	0.00149	16	AGRN,DKK1,ETV6,GAS6,GRID2,KDM2B,MAGI1,MBP,NLRP5,OXR1,PAWR,RARA,REST,RUNX1,STAMBP,WNT5A
	apoptosis of blood cells	0.0211	10	AGRN,CD47,MXD1,PAWR,RARA,RUNX1,STAT5B,Tcf7,WNT5A,ZBTB16
	apoptosis of T lymphocytes	0.0162	7	CD47,PAWR,RUNX1,STAT5B,Tcf7,WNT5A,ZBTB16
Cell Morphology	shape change of neurons	0.0149	7	AGRN,DRD1,NKX6-1,RYR2,STK38L,SULF2,WNT5A
Cell Signaling	activation of blood cells	0.013	13	AGRN,CD47,CD93,EDN2,GAS6,MBP,MKL2,PFDN1,RORA,RUNX1,STAT5B,TNIP2,WNT5A
	cell surface receptor linked signal transduction	0.00367	9	ACVR2A,CD47,EDN2,GAS6,IFNLR1,NKX6-1,RAPGEF1,RORA,STAT5B
Cellular Assembly and Organization, Cellular Function and Maintenance	organization of cytoplasm	0.00382	28	ABCD3,ACVR2A,AGRN,CAP2,CD47,DAB1,DRD1,EDN2,FHIT,GAS6,GRID2,MAP6D1,MBP,MEF2A,MKL2,MYL2,NKX61,PARVA,PFDN1,PRICKLE2,RYR2,SRGAP3,STK38L,SULF2,TACC1,TACC2,TUBGCP3,WNT5A
	organization of cytoskeleton	0.0019	27	ACVR2A,AGRN,CAP2,CD47,DAB1,DRD1,EDN2,FHIT,GAS6,GRID2,MAP6D1,MBP,MEF2A,MKL2,MYL2,NKX61,PARVA,PFDN1,PRICKLE2,RYR2,SRGAP3,STK38L,SULF2,TACC1,TACC2,TUBGCP3,WNT5A
	microtubule dynamics	0.0017	24	ACVR2A,AGRN,CD47,DAB1,DRD1,EDN2,FHIT,GAS6,GRID2,MAP6D1,MBP,MEF2A,MYL2,NKX6-1,PARVA,PRICKLE2,RYR2,SRGAP3,STK38L,SULF2,TACC1,TACC2,TUBGCP3,WNT5A
	neuritogenesis	0.00735	13	ACVR2A,AGRN,CD47,DAB1,DRD1,GRID2,MBP,MEF2A,PRICKLE2,RYR2,STK38L,SULF2,WNT5A
	proliferation of tumor cell lines	0.0146	26	ACVR2A,ARRDC3,BRINP1,CMIP,DKK1,ETV6,FHIT,GAS6,H2AFZ,KDM4C,MAGI1,MBD2,NDUFAF4,OLIG2,PCBP4,RARA,RCVRN,REST,RORA,RUNX1,STAT5B,STK38L,TACC2,WNT5A,ZBTB16,ZEB2
Cellular Development & Growth	proliferation of cells	0.000595	60	ACVR2A,AGRN,AKAP6,Alox12e,ARRDC3,AXIN2,B4GALT6,BRINP1,CD47,CDCA7L,CDH23,CMIP,DKK1,EDN2,ETV6,FHIT,GAS6,GPX3,GRID2,GUCA2A,H2AFZ,KDM2B,KDM4C,LAMA2,LAMA3,LMNB2,MAGI1,MBD2,MBP,MXD1,MYL2,NDUFAF4,NKX61,OCA2,OLIG2,OSMR,PAWR,PCBP4,PDE2A,PSMC4,RAPGEF1,RARA,RCVRN,REST,RORA,RUNX1,RYR2,SETBP1,STAMBP,STAT5B,STK38L,SULF2,TACC1,TACC2,Tcf7,TMPO,TSPAN3,WNT5A,ZBTB16,ZEB2
	differentiation of cells	0.00227	38	ACVR2A,AGRN,AXIN2,BRINP1,CD47,CDH23,DAB1,DKK1,DRD1,EDN2,ETV6,GRID2,H2AFZ,KDM2B,KDM4C,LAMA2,LMNB2,LRRC8C,MBD2,MKL2,MXD1,NID2,NKX6-1,OCA2,OLIG2,RARA,REST,RORA,RUNX1,RYR2,SOX21,STAT5B,STK38L,SULF2,Tcf7,WNT5A,ZBTB16,ZNF521
	development of neurons	0.00665	16	ACVR2A,AGRN,CD47,DAB1,DRD1,GRID2,MBP,MEF2A,Mturn,NKX6-1,PRICKLE2,RUNX1,RYR2,STK38L,SULF2,WNT5A
	differentiation of neurons	0.00053	12	AGRN,BRINP1,CDH23,DAB1,GRID2,LMNB2,NKX6-1,OLIG2,RARA,REST,RUNX1,WNT5A
	differentiation of stem cells	0.00184	7	DKK1,EDN2,KDM2B,OLIG2,REST,RUNX1,SOX21
	proliferation of neuroglia	0.0151	4	B4GALT6,LAMA2,RUNX1,TSPAN3
Gene Expression	expression of RNA	0.0247	34	AGRN,ARID1B,CD47,DKK1,DRD1,ETV6,GAS6,H2AFZ,KDM2B,KDM4C,MBD2,MBP,MEF2A,MKL2,MXD1,NKX61,OLIG2,PAWR,PDE2A,PFDN1,PRMT7,RARA,REST,RORA,RREB1,RUNX1,SOX21,STAT5B,Tcf7,TMPO,TNIP2,WNT5A,ZBTB16,ZXDC
	expression of DNA	0.0046	31	AGRN,ARID1B,DKK1,ETV6,GAS6,H2AFZ,KDM2B,KDM4C,MBD2,MEF2A,MKL2,MXD1,NKX61,OLIG2,PAWR,PDE2A,PFDN1,PRMT7,RARA,REST,RORA,RREB1,RUNX1,SOX21,STAT5B,Tcf7,TMPO,TNIP2,WNT5A,ZBTB16,ZXDC
	transcription of RNA	0.0166	31	AGRN,ARID1B,DKK1,DRD1,ETV6,GAS6,H2AFZ,KDM2B,KDM4C,MBD2,MEF2A,MKL2,MXD1,NKX61,OLIG2,PAWR,PDE2A,PFDN1,RARA,REST,RORA,RREB1,RUNX1,SOX21,STAT5B,Tcf7,TMPO,TNIP2,WNT5A,ZBTB16,ZXDC
	transcription of DNA	0.00314	30	AGRN,ARID1B,DKK1,ETV6,GAS6,H2AFZ,KDM2B,KDM4C,MBD2,MEF2A,MKL2,MXD1,NKX61,OLIG2,PAWR,PDE2A,PFDN1,RARA,REST,RORA,RREB1,RUNX1,SOX21,STAT5B,Tcf7,TMPO,TNIP2,WNT5A,ZBTB16,ZXDC
	activation of DNA endogenous promoter	0.0161	22	AGRN,DKK1,ETV6,H2AFZ,KDM2B,KDM4C,MBD2,MEF2A,MKL2,MXD1,NKX61,OLIG2,PAWR,PDE2A,RARA,REST,RORA,RREB1,RUNX1,STAT5B,TNIP2,WNT5A
	transactivation of RNA	0.0118	11	ACVR2A,AXIN2,ETV6,GAS6,PARVA,RARA,RORA,RUNX1,STAT5B,WNT5A,ZBTB16
	repression of RNA	0.00114	6	MBD2,PAWR,RARA,REST,RUNX1,ZBTB16
Hematological Disease, Immunological Disease	lymphoproliferative disorder	0.0106	16	ARID1B,ETV6,FHIT,IFNLR1,KDM2B,LAMA3,MAGI1,MEF2A,OLIG2,PRICKLE2,RAPGEF1,RUNX1,RYR2,STAT5B,TNIP2 ,ZBTB16
Hematological System Development and Function, Tissue Morphology	quantity of granulocytes	0.0138	8	BAG3,CD47,MXD1,RARA,RORA,RUNX1,STAT5B,ZBTB16
Nervous System Development and Function	abnormal morphology of nervous system	8.86e-06	23	ABCA4,AGRN,ATP1B2,CD47,CDH23,DAB1,DKK1,DRD1,GRID2,LAMA2,LMNB2,MBP,MUT,NKX6-1,OLIG2,RARA,REST,RORA,SHISA2,SRGAP3,STAMBP,SULF2,WNT5A
	development of central nervous system	5.21e-05	19	CDCA7L,DAB1,DKK1,DRD1,KDM2B,LAMA2,LMNB2,MBP,NKX6-1,OLIG2,PFDN1,REST,RORA,RUNX1,TACC1,TACC2,WNT5A,ZBTB16,ZEB2
	abnormal morphology of brain	0.00133	13	ATP1B2,DAB1,DKK1,DRD1,GRID2,LMNB2,MUT,REST,RORA,SHISA2,SRGAP3,STAMBP,SULF2
Neurological Disease	progressive motor neuropathy	0.00926	12	BRINP1,CD47,DAB1,DRD1,FHIT,MBP,MUT,NXPH1,PAWR,PFDN1,RREB1,RYR3
Organismal Development	abnormal morphology of head	0.00193	19	ABCA4,ACVR2A,AKAP6,ATP1B2,DAB1,DKK1,DRD1,GRID2,LAMA3,LMNB2,MUT,RARA,REST,RORA,SHISA2,SRGAP3,STAMBP,SULF2,WNT5A
Tissue Development	development of connective tissue	0.00295	10	AXIN2,CD47,DKK1,LAMA3,RARA,RUNX1,SULF2,WNT5A,ZBTB16,ZNF521
