# Supplementary material for: ChIP-Seq analysis of the adult male mouse brain after developmental exposure to arsenic
Source: Data Brief. 2015 Sep 9;5:248–54. doi: 10.1016/j.dib.2015.08.037 (PMC4589800; doi:10.1016/j.dib.2015.08.037)
Supplement: Supplementary file 7 — Supplementary material [file mmc7.xlsx]

## Sheet: Sheet1
TABLE 7: HOMER Analysis of H3K4me3 differential peak binding in control male dentate gyrus samples, p<.05
Peak Score	Annotation	Distance to TSS	Gene Name	Gene Description	Gene Type
9.61	intron	152303	Kcnh1	potassium voltage-gated channel, subfamily H (eag-related), member 1	protein-coding
9.35	intron	2444	Src	Rous sarcoma oncogene	protein-coding
9.23	Intergenic	484742	Pard3	par-3 family cell polarity regulator	protein-coding
8.84	intron	4107	Smchd1	SMC hinge domain containing 1	protein-coding
8.84	intron	-120952	Lypd6	LY6/PLAUR domain containing 6	protein-coding
8.07	Intergenic	-127049	5430434I15Rik	RIKEN cDNA 5430434I15 gene	ncRNA
8.07	intron	7250	Ogt	O-linked N-acetylglucosamine (GlcNAc) transferase (UDP-N-acetylglucosamine:polypeptide-N-acetylglucosaminyl transferase)	protein-coding
8.07	Intergenic	-78641	Nabp1	nucleic acid binding protein 1	protein-coding
8.07	intron	164685	Bbx	bobby sox homolog (Drosophila)	protein-coding
8.07	Intergenic	-12353	Zfp637	zinc finger protein 637	protein-coding
8.07	Intergenic	-50948	2210417A02Rik	RIKEN cDNA 2210417A02 gene	ncRNA
8.07	Intergenic	-43825	Gm1322	predicted gene 1322	protein-coding
7.93	intron	7991	Celf2	CUGBP, Elav-like family member 2	protein-coding
7.69	intron	1121	Inhba	inhibin beta-A	protein-coding
7.69	intron	19451	Twsg1	twisted gastrulation homolog 1 (Drosophila)	protein-coding
7.65	intron	21283	Satb1	special AT-rich sequence binding protein 1	protein-coding
7.65	Intergenic	-94945	Smad1	SMAD family member 1	protein-coding
7.36	Intergenic	-15286	Klhl33	kelch-like 33	protein-coding
7.36	intron	28587	Mir664	microRNA 664	ncRNA
7.3	intron	22817	D430019H16Rik	RIKEN cDNA D430019H16 gene	protein-coding
7.3	intron	81905	Btrc	beta-transducin repeat containing protein	protein-coding
7.3	intron	17394	Myrip	myosin VIIA and Rab interacting protein	protein-coding
7.3	intron	64622	Grem2	gremlin 2 homolog, cysteine knot superfamily (Xenopus laevis)	protein-coding
7.3	intron	-9229	Gstz1	glutathione transferase zeta 1 (maleylacetoacetate isomerase)	protein-coding
7.3	intron	2542	Ugt8a	UDP galactosyltransferase 8A	protein-coding
7.3	Intergenic	229735	Rps24	ribosomal protein S24	protein-coding
7.3	Intergenic	-79833	Fggy	FGGY carbohydrate kinase domain containing	protein-coding
7.3	intron	47828	Lrrc4c	leucine rich repeat containing 4C	protein-coding
7.08	promoter-TSS	-756	Znrf4	zinc and ring finger 4	protein-coding
7.08	intron	-102978	Amph	amphiphysin	protein-coding
6.92	Intergenic	37112	Htr3a	5-hydroxytryptamine (serotonin) receptor 3A	protein-coding
6.92	Intergenic	-484784	Epha5	Eph receptor A5	protein-coding
6.92	Intergenic	-219513	Tshz3	teashirt zinc finger family member 3	protein-coding
6.92	Intergenic	54126	Spcs3	signal peptidase complex subunit 3 homolog (S. cerevisiae)	protein-coding
6.92	Intergenic	5851	Gm5801	ubiquitin-conjugating enzyme E2, J2 homolog pseudogene	pseudo
6.92	intron	64696	Nr3c2	nuclear receptor subfamily 3, group C, member 2	protein-coding
6.92	intron	88156	Farp1	FERM, RhoGEF (Arhgef) and pleckstrin domain protein 1 (chondrocyte-derived)	protein-coding
6.92	Intergenic	336237	Arl4a	ADP-ribosylation factor-like 4A	protein-coding
6.92	Intergenic	-105435	Nova1	neuro-oncological ventral antigen 1	protein-coding
6.92	Intergenic	-107533	Cacnb2	calcium channel, voltage-dependent, beta 2 subunit	protein-coding
6.92	Intergenic	64145	Mrc2	mannose receptor, C type 2	protein-coding
6.92	Intergenic	22205	Pdp1	pyruvate dehyrogenase phosphatase catalytic subunit 1	protein-coding
6.92	3' UTR	129116	Gpd2	glycerol phosphate dehydrogenase 2, mitochondrial	protein-coding
6.92	Intergenic	-485490	Mef2c	myocyte enhancer factor 2C	protein-coding
6.92	intron	-904492	Lrrtm3	leucine rich repeat transmembrane neuronal 3	protein-coding
6.92	intron	1008	Slc22a26	solute carrier family 22 (organic cation transporter), member 26	protein-coding
6.92	Intergenic	28724	1700034K08Rik	RIKEN cDNA 1700034K08 gene	ncRNA
6.92	Intergenic	246118	Mir6387	microRNA mir-6387	ncRNA
6.92	intron	81255	Itpr1	inositol 1,4,5-trisphosphate receptor 1	protein-coding
6.92	Intergenic	15654	Rbm4b	RNA binding motif protein 4B	protein-coding
6.92	Intergenic	38067	Eif3f	eukaryotic translation initiation factor 3, subunit F	protein-coding
6.92	Intergenic	-352061	Adamtsl1	ADAMTS-like 1	protein-coding
6.92	Intergenic	38225	Zfp825	zinc finger protein 825	protein-coding
6.92	intron	-64230	Nfu1	NFU1 iron-sulfur cluster scaffold homolog (S. cerevisiae)	protein-coding
6.92	intron	60693	Csmd2os	CUB and Sushi multiple domains 2, opposite strand	protein-coding
6.92	Intergenic	-356016	Slit2	slit homolog 2 (Drosophila)	protein-coding
6.8	intron	31202	1110004E09Rik	RIKEN cDNA 1110004E09 gene	protein-coding
6.8	intron	-2224	Gse1	genetic suppressor element 1	protein-coding
6.8	intron	153340	Mir378b	microRNA 378b	ncRNA
6.8	Intergenic	97484	Pdcl3	phosducin-like 3	protein-coding
6.54	intron	-1449	Gata6	GATA binding protein 6	protein-coding
6.54	Intergenic	-297208	AA545190	EST AA545190	ncRNA
6.54	Intergenic	56156	Vegfa	vascular endothelial growth factor A	protein-coding
6.54	Intergenic	-113929	Kcng1	potassium voltage-gated channel, subfamily G, member 1	protein-coding
6.54	intron	473209	Csmd1	CUB and Sushi multiple domains 1	protein-coding
6.54	intron	32532	Prg4	proteoglycan 4 (megakaryocyte stimulating factor, articular superficial zone protein)	protein-coding
6.54	intron	27240	Insr	insulin receptor	protein-coding
6.54	intron	8125	Sec24a	Sec24 related gene family, member A (S. cerevisiae)	protein-coding
6.54	Intergenic	1292562	Lrfn5	leucine rich repeat and fibronectin type III domain containing 5	protein-coding
6.54	Intergenic	-85834	Crh	corticotropin releasing hormone	protein-coding
6.54	intron	108951	Zfand3	zinc finger, AN1-type domain 3	protein-coding
6.54	intron	-206908	Mnd1-ps	Mnd1 retrotransposed pseudogene	pseudo
6.54	Intergenic	-91986	Zcchc2	zinc finger, CCHC domain containing 2	protein-coding
6.54	intron	3979	Ubr5	ubiquitin protein ligase E3 component n-recognin 5	protein-coding
6.54	intron	176999	Lphn3	latrophilin 3	protein-coding
6.54	intron	61917	Pkia	protein kinase inhibitor, alpha	protein-coding
6.54	Intergenic	-29156	Rpf1	ribosome production factor 1 homolog (S. cerevisiae)	protein-coding
6.54	Intergenic	-307425	Sptlc3	serine palmitoyltransferase, long chain base subunit 3	protein-coding
6.54	Intergenic	94693	Ipo8	importin 8	protein-coding
6.54	Intergenic	9077	Amer2	APC membrane recruitment 2	protein-coding
6.54	Intergenic	-6213	Fam69a	family with sequence similarity 69, member A	protein-coding
6.54	intron	2060	Mpv17l	Mpv17 transgene, kidney disease mutant-like	protein-coding
6.54	intron	138581	Prss52	protease, serine 52	protein-coding
6.54	Intergenic	-709512	Large	like-glycosyltransferase	protein-coding
6.54	intron	147052	Fert2	fer (fms/fps related) protein kinase, testis specific 2	protein-coding
6.54	intron	97892	Synpo2	synaptopodin 2	protein-coding
6.54	Intergenic	-951265	Nrxn1	neurexin I	protein-coding
6.54	intron	50721	St3gal3	ST3 beta-galactoside alpha-2,3-sialyltransferase 3	protein-coding
6.54	Intergenic	45399	P2ry1	purinergic receptor P2Y, G-protein coupled 1	protein-coding
6.54	intron	7281	Mpc1	mitochondrial pyruvate carrier 1	protein-coding
6.54	Intergenic	75573	Adam7	a disintegrin and metallopeptidase domain 7	protein-coding
6.54	intron	-60239	Msl3l2	male-specific lethal 3-like 2 (Drosophila)	protein-coding
6.54	intron	20457	Gpm6a	glycoprotein m6a	protein-coding
6.54	intron	47806	Arhgap31	Rho GTPase activating protein 31	protein-coding
6.51	Intergenic	-98230	Ado	2-aminoethanethiol (cysteamine) dioxygenase	protein-coding
6.51	intron	10006	Slc45a4	solute carrier family 45, member 4	protein-coding
6.51	intron	10799	Lipi	lipase, member I	protein-coding
6.51	intron	16724	A230077H06Rik	RIKEN cDNA A230077H06 gene	ncRNA
6.51	intron	14224	Tfr2	transferrin receptor 2	protein-coding
6.51	intron	7601	Mrps9	mitochondrial ribosomal protein S9	protein-coding
6.51	Intergenic	170853	Efnb2	ephrin B2	protein-coding
6.23	Intergenic	-25231	Vps8	vacuolar protein sorting 8 homolog (S. cerevisiae)	protein-coding
6.23	intron	9216	Gm6116	predicted gene 6116	ncRNA
6.23	Intergenic	-40965	Rnf165	ring finger protein 165	protein-coding
6.23	Intergenic	95271	Barx1	BarH-like homeobox 1	protein-coding
6.23	intron	2683	Cnpy4	canopy 4 homolog (zebrafish)	protein-coding
6.15	intron	34995	Ube2k	ubiquitin-conjugating enzyme E2K	protein-coding
6.15	Intergenic	151651	Mbnl1	muscleblind-like 1 (Drosophila)	protein-coding
6.15	Intergenic	86616	Crnde	colorectal neoplasia differentially expressed (non-protein coding)	ncRNA
6.15	intron	8239	Adam18	a disintegrin and metallopeptidase domain 18	protein-coding
6.15	Intergenic	-163253	Gm20125	predicted gene, 20125	ncRNA
6.15	intron	333151	Fam19a2	family with sequence similarity 19, member A2	protein-coding
6.15	Intergenic	-107620	Nr4a3	nuclear receptor subfamily 4, group A, member 3	protein-coding
6.15	Intergenic	160106	Tle3	transducin-like enhancer of split 3, homolog of Drosophila E(spl)	protein-coding
6.15	Intergenic	-533097	Jag1	jagged 1	protein-coding
6.15	Intergenic	-23502	E2f3	E2F transcription factor 3	protein-coding
6.15	Intergenic	-2714	Pitrm1	pitrilysin metallepetidase 1	protein-coding
6.15	Intergenic	-11559	4933406M09Rik	RIKEN cDNA 4933406M09 gene	protein-coding
6.15	Intergenic	-15689	Pifo	primary cilia formation	protein-coding
6.15	exon	42617	Arhgap17	Rho GTPase activating protein 17	protein-coding
6.15	intron	11875	Smc6	structural maintenance of chromosomes 6	protein-coding
6.15	Intergenic	68252	Hs1bp3	HCLS1 binding protein 3	protein-coding
6.15	Intergenic	-3580	5330413P13Rik	RIKEN cDNA 5330413P13 gene	ncRNA
6.15	intron	4704	1810058I24Rik	RIKEN cDNA 1810058I24 gene	ncRNA
6.15	3' UTR	248677	B930025P03Rik	RIKEN cDNA B930025P03 gene	ncRNA
5.95	Intergenic	-119454	Gm10677	predicted gene 10677	ncRNA
5.95	Intergenic	-299761	Irx1	Iroquois related homeobox 1 (Drosophila)	protein-coding
5.95	intron	57046	Scfd2	Sec1 family domain containing 2	protein-coding
5.95	intron	8195	Tex33	testis expressed 33	protein-coding
5.95	intron	22786	Adcy1	adenylate cyclase 1	protein-coding
5.95	Intergenic	-644483	4930553E22Rik	RIKEN cDNA 4930553E22 gene	ncRNA
5.95	intron	23002	Tekt5	tektin 5	protein-coding
5.95	Intergenic	-84297	Gm5607	predicted gene 5607	ncRNA
5.77	Intergenic	-33626	2810055G20Rik	RIKEN cDNA 2810055G20 gene	ncRNA
5.77	Intergenic	-280137	Ano5	anoctamin 5	protein-coding
5.77	Intergenic	50769	Sertad2	SERTA domain containing 2	protein-coding
5.77	Intergenic	-3485	9230110C19Rik	RIKEN cDNA 9230110C19 gene	protein-coding
5.77	intron	74787	App	amyloid beta (A4) precursor protein	protein-coding
5.77	intron	14068	Timd2	T cell immunoglobulin and mucin domain containing 2	protein-coding
5.77	Intergenic	39208	Slc35b4	solute carrier family 35, member B4	protein-coding
5.77	intron	28815	Mypn	myopalladin	protein-coding
5.77	Intergenic	63772	Ankef1	ankyrin repeat and EF-hand domain containing 1	protein-coding
5.77	Intergenic	108830	AU023762	expressed sequence AU023762	ncRNA
5.77	intron	11570	Zfp652os	zinc finger protein 652, opposite strand	ncRNA
5.77	intron	-67258	Dlg2	discs, large homolog 2 (Drosophila)	protein-coding
5.77	intron	6532	Fmo2	flavin containing monooxygenase 2	protein-coding
5.77	intron	67217	Dock2	dedicator of cyto-kinesis 2	protein-coding
5.77	Intergenic	-285486	4930545E07Rik	RIKEN cDNA 4930545E07 gene	ncRNA
5.66	Intergenic	-46420	Traf3ip2	TRAF3 interacting protein 2	protein-coding
5.66	TSS	76001	Rab3gap1	RAB3 GTPase activating protein subunit 1	protein-coding
5.66	intron	210305	Hdac9	histone deacetylase 9	protein-coding
5.66	Intergenic	224260	1500009L16Rik	RIKEN cDNA 1500009L16 gene	protein-coding
5.66	intron	4537	Wrn	Werner syndrome homolog (human)	protein-coding
5.66	Intergenic	-36487	Cyb5r3	cytochrome b5 reductase 3	protein-coding
5.66	Intergenic	-277389	Gm13582	predicted gene 13582	ncRNA
5.66	Intergenic	-3453	Syde2	synapse defective 1, Rho GTPase, homolog 2 (C. elegans)	protein-coding
5.66	intron	145131	Flt1	FMS-like tyrosine kinase 1	protein-coding
5.66	intron	29779	Arhgef10	Rho guanine nucleotide exchange factor (GEF) 10	protein-coding
5.66	Intergenic	181929	Mir6414	microRNA mir-6414	ncRNA
5.66	Intergenic	-63357	4930430J02Rik	RIKEN cDNA 4930430J02 gene	ncRNA
5.66	Intergenic	17793	Mgarp	mitochondria localized glutamic acid rich protein	protein-coding
5.66	Intergenic	-10975	Klf17	Kruppel-like factor 17	protein-coding
5.66	Intergenic	10236	Tubg1	tubulin, gamma 1	protein-coding
5.66	Intergenic	-34240	Melk	maternal embryonic leucine zipper kinase	protein-coding
5.66	Intergenic	-26411	Ces2a	carboxylesterase 2A	protein-coding
5.38	intron	33263	Pipox	pipecolic acid oxidase	protein-coding
5.38	intron	89097	Foxo3	forkhead box O3	protein-coding
5.38	intron	26253	Rreb1	ras responsive element binding protein 1	protein-coding
5.38	Intergenic	-351965	1700023F02Rik	RIKEN cDNA 1700023F02 gene	ncRNA
5.38	intron	10742	Thoc1	THO complex 1	protein-coding
5.38	Intergenic	260246	Gm10649	predicted gene 10649	ncRNA
5.38	Intergenic	-388186	Tecrl	trans-2,3-enoyl-CoA reductase-like	protein-coding
5.38	Intergenic	-26919	Gm4872	predicted gene 4872	ncRNA
5.1	Intergenic	-10864	Nars	asparaginyl-tRNA synthetase	protein-coding
