# Supplementary material for: ChIP-Seq analysis of the adult male mouse brain after developmental exposure to arsenic
Source: Data Brief. 2015 Sep 9;5:248–54. doi: 10.1016/j.dib.2015.08.037 (PMC4589800; doi:10.1016/j.dib.2015.08.037)
Supplement: Supplementary file 8 — Supplementary material [file mmc8.xlsx]

## Sheet: Sheet1
TABLE 8: Significant Gene Ontology categories and molecular functions annotations for genes with differential H3K4me3 peak enrichment in the adult male dentate gyrus of unexposed animals (control) from HOMER assessment in Table 7
GO CATEGORY	FUNCTIONS ANNOTATION	p-VALUE	#	MOLECULES
Cardiovascular System Development and Function	vascularization	0.00105	7	EFNB2,FLT1,INHBA,INSR,SLIT2,SRC,VEGFA
	proliferation of endothelial cells	0.00293	7	APP,EFNB2,FLT1,FOXO3,GATA6,PDCL3,VEGFA
	formation of blood vessel	0.00012	5	EFNB2,FLT1,FOXO3,MEF2C,VEGFA
Cell Cycle	mitosis	0.000414	12	BTRC,E2F3,FER,FLT1,FOXO3,INHBA,INSR,IRX1,RPS24,SRC,TUBG1,VEGFA
Cell Death and Survival	neuronal cell death	6.87e-05	16	APP,E2F3,EFNB2,FLT1,FOXO3,HDAC9,INHBA,INSR,ITPR1,MEF2C,NOVA1,NR4A3,SRC,TSHZ3,UBE2K,VEGFA
Cell Morphology, Cellular Assembly and Organization, Cellular Development	neuritogenesis	0.000666	13	ADCY1,APP,EFNB2,FARP1,FER,GPM6A,INHBA,LRRC4C,PARD3,RNF165,SLIT2,SRC,UGT8
	outgrowth of neurites	0.0056	8	APP,ARHGAP17,EFNB2,GPM6A,NRXN1,SLIT2,SRC,VEGFA
	axonogenesis	0.00488	6	ADCY1,APP,LRRC4C,PARD3,RNF165,SLIT2
	reorganization of cytoskeleton	0.00257	5	APP,DOCK2,FER,FLT1,SRC
	outgrowth of axons	0.00437	4	APP,GPM6A,SLIT2,VEGFA
Cell-To-Cell Signaling and Interaction	neurotransmission	8.41e-05	12	ADCY1,AMPH,APP,CACNB2,CRH,DLG2,HTR3A,ITPR1,NOVA1,NR3C2,NRXN1,SRC
	synaptic transmission	4.82e-05	11	AMPH,APP,CACNB2,CRH,DLG2,HTR3A,ITPR1,NOVA1,NR3C2,NRXN1,SRC
	developmental process of synapse	0.00144	6	APP,CACNB2,EPHA5,FARP1,GPM6A,NRXN1
	synaptic depression	0.00192	5	ADCY1,APP,CACNB2,ITPR1,NRXN1
	long-term potentiation of hippocampus	0.00613	4	ADCY1,APP,ITPR1,VEGFA
Cellular Assembly and Organization	growth of neurites	0.00431	9	APP,ARHGAP17,EFNB2,FLT1,GPM6A,NRXN1,SLIT2,SRC,VEGFA
	formation of cytoskeleton	0.00107	9	ARHGEF10,CRH,Cyb5r3,FER,JAG1,SLIT2,SRC,SYNPO2,VEGFA
	formation of filaments	0.00205	9	APP,ARHGEF10,CRH,Cyb5r3,FER,JAG1,SLIT2,SRC,VEGFA
Cellular Development	development of neurons	3.72e-05	18	ADCY1,APP,CACNB2,EFNB2,EPHA5,FARP1,FER,GPM6A,INHBA,LRRC4C,MEF2C,NRXN1,PARD3,RNF165,SLIT2,SRC,UGT8,VEGFA
	differentiation of connective tissue	0.00294	13	APP,ARL4A,FOXO3,HDAC9,INHBA,INSR,JAG1,MEF2C,MRC2,Prg4,SMAD1,TWSG1,VEGFA
	proliferation of neuronal cells	0.00245	11	APP,ARHGAP17,E2F3,EFNB2,FLT1,GPM6A,JAG1,NRXN1,SLIT2,SRC,VEGFA
	differentiation of epithelial tissue	0.00342	8	BARX1,FLT1,GATA6,INSR,JAG1,MEF2C,SRC,VEGFA
	differentiation of stem cells	0.00215	6	APP,FLT1,GATA6,GPM6A,SATB1,VEGFA
Cellular Function and Maintenance	cellular homeostasis	0.000553	25	APP,CRH,CSMD1,DOCK2,EFNB2,FGGY,FLT1,FOXO3,GPD2,HS1BP3,INHBA,INSR,ITPR1,JAG1,LARGE,MEF2C,NR3C2,P2RY1,SATB1,SERTAD2,SYNPO2,TFR2,THOC1,TWSG1,VEGFA
Cellular Growth, Proliferation, Movement	outgrowth of cells	0.00259	9	APP,ARHGAP17,EFNB2,FLT1,GPM6A,NRXN1,SLIT2,SRC,VEGFA
	guidance of axons	0.00489	5	EPHA5,NR4A3,NRXN1,RNF165,SLIT2
Embryonic Development, Nervous System Development and Function	development of head	0.00459	16	ADCY1,APP,BARX1,EPHA5,FOXO3,INHBA,JAG1,MEF2C,NR4A3,PARD3,RAB3GAP1,SLIT2,SMAD1,SRC,TWSG1,VEGFA
	development of central nervous system	0.00572	12	APP,EPHA5,FOXO3,NR4A3,PARD3,RAB3GAP1,SLIT2,SMAD1,SRC,TWSG1,UGT8,VEGFA
	formation of brain	0.00261	11	APP,EPHA5,FOXO3,NR4A3,PARD3,RAB3GAP1,SLIT2,SMAD1,SRC,TWSG1,VEGFA
	formation of hippocampus	0.0052	4	APP,EPHA5,NR4A3,SRC
Endocrine System Development and Function	concentration of hormone	0.00129	10	APP,CRH,E2F3,FOXO3,GATA6,GPD2,INHBA,INSR,VEGFA,WRN
Energy Production	energy expenditure	0.00199	5	CRH,DLG2,mir-378,SERTAD2,VEGFA
	consumption of oxygen	0.00199	5	DLG2,GPD2,INSR,mir-378,NR4A3
Gene Expression	expression of RNA	0.00226	31	APP,BTRC,CRH,E2F3,EIF3F,FOXO3,GATA6,HDAC9,INHBA,INSR,JAG1,KLF17,MEF2C,MELK,NR3C2,NR4A3,OGT,P2RY1,PKIA,RBM4B,RPS24,RREB1,SATB1,SERTAD2,SMAD1,SRC,TLE3,TRAF3IP2,TSHZ3,VEGFA,WRN
	transcription	0.00267	28	APP,BTRC,E2F3,FOXO3,GATA6,HDAC9,INHBA,INSR,JAG1,KLF17,MEF2C,MELK,NR3C2,NR4A3,OGT,P2RY1,PKIA,RREB1,SATB1,SERTAD2,SMAD1,SRC,ST3GAL3,TLE3,TRAF3IP2,TSHZ3,VEGFA,WRN
	transcription of RNA	0.00418	27	APP,BTRC,E2F3,FOXO3,GATA6,HDAC9,INHBA,INSR,JAG1,KLF17,MEF2C,MELK,NR3C2,NR4A3,OGT,P2RY1,PKIA,RREB1,SATB1,SERTAD2,SMAD1,SRC,TLE3,TRAF3IP2,TSHZ3,VEGFA,WRN
	expression of DNA	0.00485	25	APP,BTRC,CRH,E2F3,FOXO3,GATA6,HDAC9,INHBA,INSR,JAG1,KLF17,MEF2C,NR4A3,OGT,P2RY1,PKIA,RBM4B,RREB1,SATB1,SERTAD2,SMAD1,SRC,TLE3,TSHZ3,VEGFA
Lipid Metabolism, Molecular Transport, Small Molecule Biochemistry	quantity of steroid	0.00419	10	APP,CRH,DLG2,FOXO3,GATA6,GPD2,INHBA,INSR,SEC24A,WRN
Organismal Development	growth of organism	0.00112	16	APP,E2F3,EFNB2,FLT1,GPD2,INHBA,INSR,JAG1,NR4A3,SMAD1,SRC,THOC1,TUBG1,TWSG1,VEGFA,WRN
Protein Synthesis and Modification	metabolism of protein	0.00369	16	ADAM7,APP,BTRC,EIF3F,FOXO3,INHBA,INSR,OGT,PITRM1,RBM4B,RNF165,RPS24,THOC1,UBE2K,UBR5,VEGFA
	phosphorylation of protein	0.0061	13	APP,CRH,EFNB2,FER,FLT1,INHBA,INSR,MELK,P2RY1,SLIT2,SMAD1,SRC,VEGFA
