# Supplementary material for: ChIP-Seq analysis of the adult male mouse brain after developmental exposure to arsenic
Source: Data Brief. 2015 Sep 9;5:248–54. doi: 10.1016/j.dib.2015.08.037 (PMC4589800; doi:10.1016/j.dib.2015.08.037)
Supplement: Supplementary file 9 — Supplementary material [file mmc9.zip]

Archive with 6 entries (6 files):
- coi_disclosureAllan.pdf
- coi_disclosureTyler.pdf
- coi_Edwards DIB.pdf
- coi_disclosure - Matt Labrecque DIB.pdf
- coi_disclosure Hessinger DIB.pdf
- coi_disclosure_Weber DIB.pdf
